# Supplementary material for: Meta-analysis of prostate cancer gene expression data identifies a novel discriminatory signature enriched for glycosylating enzymes
Source: BMC Med Genomics. 2014 Dec 31;7:513. doi: 10.1186/s12920-014-0074-9 (PMC4351903; doi:10.1186/s12920-014-0074-9)
Supplement: Additional file 2: Table S1. — Annotated Affymterix probes for differentially expressed genes in localised prostate cancer and metastatic tumours. Genes differentially expressed within dataset GSE3325. Columns 1 and 2 represent Affymetrix probe identifiers and gene symbols, respectively. Columns 3-5 represent mean probe signals for benign, prostate cancer and metastatic samples. Columns 6-9 represent a linear fold change and corresponding p-value for each contrast. Genes are ranked based on overexpression in localised prostate cancer versus benign tissue. Differential expression and associated statistical significance (p-values) have been calculated as described in the methods/supplementary methods section. [file 12920_2014_74_MOESM2_ESM.xls]

## Sheet: Sheet1
ID	symbol	benign	metastatic	primary	primary.reporters	primary.reporters1	metastatic.reporters	metastatic.reporters1	entrez	genename	refseq	unigene	accnum
207802_at	CRISP3	10.7469	166.844	486.393	45.259	6.25065e-05			10321	cysteine-rich secretory protein 3	NM_006061;NP_006052	Hs.404466	NM_006061
232482_at	OR51E2	15.0041	101.993	441.812	29.4462	1.08202e-05			81285	olfactory receptor, family 51, subfamily E, member 2	NM_030774;NP_110401	Hs.501758;Hs.606330	AF311306
213541_s_at	ERG	23.0747	30.3194	416.146	18.0348	2.80325e-06	-13.7254	1.0346e-05	2078	v-ets erythroblastosis virus E26 oncogene homolog (avian)	NM_001136154;NM_001136155;NM_004449;NM_182918;NP_001129626;NP_001129627;NP_004440;NP_891548	Hs.473819	AI351043
241726_at	NA	48.4015	231.203	833.022	17.2107	2.29864e-08	-3.60299	0.00064414	NA	NA	NA	NA	AI682088
209424_s_at	AMACR	96.5883	507.704	1498.75	15.5169	2.09454e-05			23600	alpha-methylacyl-CoA racemase	NM_014324;NM_203382;NP_055139;NP_976316	Hs.508343	AI796120
206858_s_at	HOXC6	14.0215	591.67	212.538	15.158	2.58724e-07			3223	homeobox C6	NM_004503;NM_153693;NP_004494;NP_710160	Hs.549040	NM_004503
221424_s_at	OR51E2	31.3358	124.056	450.545	14.3779	2.86737e-06			81285	olfactory receptor, family 51, subfamily E, member 2	NM_030774;NP_110401	Hs.501758;Hs.606330	NM_030774
219584_at	PLA1A	29.7029	13.7688	399.144	13.4379	1.48245e-10	-28.989	1.51442e-12	51365	phospholipase A1 member A	NM_015900;NP_056984	Hs.437451	NM_015900
209426_s_at	AMACR	105.566	462.154	1389.74	13.1646	2.42136e-05			23600	alpha-methylacyl-CoA racemase	NM_014324;NM_203382;NP_055139;NP_976316	Hs.508343	AF047020
206558_at	SIM2	36.7431	175.113	445.085	12.1134	6.32119e-08			6493	single-minded homolog 2 (Drosophila)	NM_005069;NM_009586;NP_005060;NP_033664	Hs.146186	NM_005069
209425_at	AMACR	126.512	395.805	1518.6	12.0036	2.28778e-05			23600	alpha-methylacyl-CoA racemase	NM_014324;NM_203382;NP_055139;NP_976316	Hs.508343	AA888589
232575_at	PCA3	28.0605	94.8383	325.773	11.6097	9.42108e-07	-3.43504	0.00211293	50652	prostate cancer antigen 3 (non-protein coding)	NR_015342	Hs.663766	AF103907
221577_x_at	GDF15	128.277	866.688	1238.56	9.65538	9.28165e-07			9518	growth differentiation factor 15	NM_004864;NP_004855	Hs.616962	AF003934
242138_at	DLX1	14.7064	32.4924	130.461	8.87106	1.69457e-08	-4.01513	1.13641e-05	1745	distal-less homeobox 1	NM_001038493;NM_178120;NP_001033582;NP_835221	Hs.407015	BF060783
204623_at	TFF3	59.082	1077.88	470.151	7.95761	2.3553e-05			7033	trefoil factor 3 (intestinal)	NM_003226;NP_003217	Hs.82961	NM_003226
232381_s_at	DNAH5	30.3932	63.2068	234.54	7.71688	2.05998e-07	-3.71068	7.24123e-05	1767	dynein, axonemal, heavy chain 5	NM_001369;NP_001360	Hs.212360	AW272255
1559276_at	LOC728606	17.8682	43.9309	131.53	7.36114	1.33373e-05			728606	hypothetical LOC728606	NR_024259;XM_001127052;XM_001130247;XM_001722936;XP_001127052;XP_001130247;XP_001722988	Hs.170599	AK056805
241926_s_at	ERG	14.4315	16.4641	103.652	7.18233	6.17858e-05	-6.29564	0.000133434	2078	v-ets erythroblastosis virus E26 oncogene homolog (avian)	NM_001136154;NM_001136155;NM_004449;NM_182918;NP_001129626;NP_001129627;NP_004440;NP_891548	Hs.473819	AA296657
242488_at	NA	16.8229	28.4685	106.342	6.32126	6.85536e-05	-3.73543	0.00184969	NA	NA	NA	NA	R55784
239761_at	GCNT1	67.2251	60.7815	410.78	6.11052	5.07738e-07	-6.75831	2.29097e-07	2650	glucosaminyl (N-acetyl) transferase 1, core 2 (beta-1,6-N-acetylglucosaminyltransferase)	NM_001097633;NM_001097634;NM_001097635;NM_001097636;NM_001490;NP_001091102;NP_001091103;NP_001091104;NP_001091105;NP_001481	Hs.521568	AI088120
216623_x_at	TOX3	28.487	678.729	161.474	5.66834	6.70336e-05	4.20334	0.000489389	27324	TOX high mobility group box family member 3	NM_001080430;NP_001073899	Hs.460789	AK025084
204934_s_at	HPN	44.6759	170.827	249.825	5.59195	6.28021e-05			3249	hepsin	NM_002151;NM_182983;NP_002142;NP_892028	Hs.182385	NM_002151
218469_at	GREM1	23.3724	19.094	130.298	5.57489	6.75246e-05	-6.82406	1.80133e-05	26585	gremlin 1, cysteine knot superfamily, homolog (Xenopus laevis)	NM_013372;NP_037504	Hs.40098	NM_013372
215108_x_at	TOX3	26.9534	553.927	148.209	5.49869	0.000136228	3.73748	0.00160441	27324	TOX high mobility group box family member 3	NM_001080430;NP_001073899	Hs.460789	U80736
214774_x_at	TOX3	34.5274	862.027	187.286	5.42427	8.62105e-05	4.60274	0.000257423	27324	TOX high mobility group box family member 3	NM_001080430;NP_001073899	Hs.460789	AK027006
232397_at	NA	42.4982	9.12	226.454	5.32855	2.64492e-11	-24.8304	1.67749e-16	NA	NA	NA	NA	R14890
213943_at	TWIST1	31.3858	104.721	160.669	5.11917	9.13965e-05			7291	twist homolog 1 (Drosophila)	NM_000474;NP_000465	Hs.66744	X99268
227794_at	GLYATL1	92.8497	18.7062	465.297	5.01129	1.23801e-06	-24.874	1.82839e-11	92292	glycine-N-acyltransferase-like 1	NM_080661;NP_542392	Hs.38085;Hs.616909	BF432254
214596_at	CHRM3	25.5929	44.9293	125.104	4.88824	6.76442e-05			1131	cholinergic receptor, muscarinic 3	NM_000740;NP_000731	Hs.7138	T15991
235315_at	TSC22D1	130.686	52.8582	616.225	4.71531	9.69476e-08	-11.6581	4.95425e-11	8848	TSC22 domain family, member 1	NM_006022;NM_183422;NP_006013;NP_904358	Hs.507916	AI809519
242228_at	NA	17.5442	26.3889	77.9428	4.44266	6.21185e-10	-2.95362	1.079e-07	NA	NA	NA	NA	AA825721
227725_at	ST6GALNAC1	50.592	37.9032	223.88	4.4252	2.35783e-06	-5.90662	1.85065e-07	55808	ST6 (alpha-N-acetyl-neuraminyl-2,3-beta-galactosyl-1,3)-N-acetylgalactosaminide alpha-2,6-sialyltransferase 1	NM_018414;NP_060884	Hs.105352	Y11339
208451_s_at	C4B	168.852	131.944	734.418	4.34949	3.20729e-05	-5.56613	4.52334e-06	721	complement component 4B (Chido blood group)	NM_000592;NM_001002029;NP_000583;NP_001002029;XM_001722806;XP_001722858	Hs.534847	NM_000592
203932_at	HLA-DMB	255.654	135.328	1110.76	4.34479	2.83754e-06	-8.20793	1.35097e-08	3109	major histocompatibility complex, class II, DM beta	NM_002118;NP_002109	Hs.654428	NM_002118
217111_at	AMACR	38.778	101.98	158.672	4.09179	1.79065e-05			23600	alpha-methylacyl-CoA racemase	NM_014324;NM_203382;NP_055139;NP_976316	Hs.508343	AK022765
243231_at	SLC38A11	40.9918	28.1205	167.571	4.08792	6.0989e-05	-5.95904	3.14326e-06	151258	solute carrier family 38, member 11	NM_173512;NP_775783	Hs.658702	N62096
213622_at	COL9A2	59.8864	59.9902	241.835	4.03823	0.000179074	-4.03124	0.000181436	1298	collagen, type IX, alpha 2	NM_001852;NP_001843	Hs.418012	AI733465
202833_s_at	SERPINA1	22.1063	22.0297	88.4945	4.00313	7.56407e-07	-4.01705	7.29841e-07	5265	serpin peptidase inhibitor, clade A (alpha-1 antiproteinase, antitrypsin), member 1	NM_000295;NM_001002235;NM_001002236;NM_001127700;NM_001127701;NM_001127702;NM_001127703;NM_001127704;NM_001127705;NM_001127706;NM_001127707;NP_000286;NP_001002235;NP_001002236;NP_001121172;NP_001121173;NP_001121174;NP_001121175;NP_001121176;NP_001121177;NP_001121178;NP_001121179	Hs.525557	NM_000295
219054_at	C5orf23	77.1284	118.823	308.494	3.99974	1.18059e-05	-2.59625	0.000714577	79614	chromosome 5 open reading frame 23	NM_024563;NP_078839	Hs.13528	NM_024563
202709_at	FMOD	288.325	112.548	1148.17	3.98221	2.14707e-08	-10.2016	3.09629e-12	2331	fibromodulin	NM_002023;NP_002014	Hs.519168	NM_002023
225667_s_at	FAM84A	206.234	204.909	801.93	3.88844	0.000105741	-3.9136	0.000100357	151354	family with sequence similarity 84, member A	NM_145175;NP_660158	Hs.260855	AI601101
237673_at	NA	21.4868	22.6268	82.6782	3.84786	4.63915e-05	-3.65399	7.27336e-05	NA	NA	NA	NA	BE465103
220794_at	GREM2	17.8252	12.99	68.2076	3.82647	1.05596e-06	-5.25077	4.53421e-08	64388	gremlin 2, cysteine knot superfamily, homolog (Xenopus laevis)	NM_022469;NP_071914	Hs.98206	NM_022469
205421_at	SLC22A3	140.36	10.2893	528.864	3.7679	3.05877e-06	-51.3992	4.43322e-14	6581	solute carrier family 22 (extraneuronal monoamine transporter), member 3	NM_021977;NP_068812	Hs.567337	NM_021977
211626_x_at	ERG	29.8322	37.0278	112.335	3.76557	7.18996e-06	-3.03381	6.32377e-05	2078	v-ets erythroblastosis virus E26 oncogene homolog (avian)	NM_001136154;NM_001136155;NM_004449;NM_182918;NP_001129626;NP_001129627;NP_004440;NP_891548	Hs.473819	M21535
205505_at	GCNT1	56.2425	85.3741	211.74	3.76477	4.70719e-07	-2.48014	6.50162e-05	2650	glucosaminyl (N-acetyl) transferase 1, core 2 (beta-1,6-N-acetylglucosaminyltransferase)	NM_001097633;NM_001097634;NM_001097635;NM_001097636;NM_001490;NP_001091102;NP_001091103;NP_001091104;NP_001091105;NP_001481	Hs.521568	NM_001490
205645_at	REPS2	76.3069	157.45	283.694	3.71781	3.36086e-07			9185	RALBP1 associated Eps domain containing 2	NM_001080975;NM_004726;NP_001074444;NP_004717	Hs.186810	NM_004726
242052_at	NA	124.3	186.908	458.261	3.68675	2.38859e-07	-2.45181	3.66241e-05	NA	NA	NA	NA	AW979272
236365_at	NA	12.8528	28.6748	46.9863	3.65573	8.89973e-06			NA	NA	NA	NA	AA400269
213664_at	SLC1A1	80.5439	25.4425	291.498	3.61911	8.14629e-05	-11.4571	1.15703e-08	6505	solute carrier family 1 (neuronal/epithelial high affinity glutamate transporter, system Xag), member 1	NM_004170;NP_004161	Hs.444915	AW235061
202241_at	TRIB1	894.838	904.047	3234.67	3.61482	2.77267e-05	-3.57799	3.05264e-05	10221	tribbles homolog 1 (Drosophila)	NM_025195;NP_079471	Hs.444947	NM_025195
1557598_at	NA	17.7425	17.5993	63.4329	3.57519	2.40639e-05	-3.60428	2.22737e-05	NA	NA	NA	NA	BC041378
241310_at	NA	14.8356	11.3671	52.8454	3.56207	3.72019e-08	-4.64899	1.71553e-09	NA	NA	NA	NA	AI685841
211429_s_at	SERPINA1	71.4436	79.378	252.186	3.52985	2.79334e-06	-3.17702	8.84559e-06	5265	serpin peptidase inhibitor, clade A (alpha-1 antiproteinase, antitrypsin), member 1	NM_000295;NM_001002235;NM_001002236;NM_001127700;NM_001127701;NM_001127702;NM_001127703;NM_001127704;NM_001127705;NM_001127706;NM_001127707;NP_000286;NP_001002235;NP_001002236;NP_001121172;NP_001121173;NP_001121174;NP_001121175;NP_001121176;NP_001121177;NP_001121178;NP_001121179	Hs.525557	AF119873
231964_at	NA	20.8473	26.602	73.4083	3.52124	1.6644e-09	-2.7595	5.3302e-08	NA	NA	NA	NA	AL117598
205439_at	GSTT2	79.8103	35.9932	280.508	3.51468	9.49445e-05	-7.79336	1.46068e-07	2953	glutathione S-transferase theta 2	NM_000854;NP_000845	Hs.654462	NM_000854
214428_x_at	C4A	141.134	121.774	494.516	3.50389	8.50037e-05	-4.06094	2.3143e-05	720	complement component 4A (Rodgers blood group)	NM_007293;NP_009224	Hs.534847	K02403
204919_at	PRR4	39.8592	57.9661	136.488	3.42425	3.8593e-06	-2.35461	0.000279631	11272	proline rich 4 (lacrimal)	NM_001098538;NM_007244;NP_001092008;NP_009175	Hs.408153	NM_007244
207981_s_at	ESRRG	51.6376	17.5071	170.047	3.29308	1.34684e-05	-9.71298	8.6909e-10	2104	estrogen-related receptor gamma	NM_001134285;NM_001438;NM_206594;NM_206595;NP_001127757;NP_001429;NP_996317;NP_996318;NR_024099	Hs.444225	NM_001438
204776_at	THBS4	109.037	75.9416	358.363	3.28662	2.01857e-06	-4.71893	4.04967e-08	7060	thrombospondin 4	NM_003248;NP_003239	Hs.211426	NM_003248
227425_at	REPS2	137.344	172.905	438.156	3.1902	1.52497e-05	-2.53408	0.000194153	9185	RALBP1 associated Eps domain containing 2	NM_001080975;NM_004726;NP_001074444;NP_004717	Hs.186810	AI984607
225666_at	TMTC4	158.255	167.36	492.551	3.11239	1.78041e-06	-2.94305	3.54601e-06	84899	transmembrane and tetratricopeptide repeat containing 4	NM_001079669;NM_032813;NP_001073137;NP_116202	Hs.713610	D80480
203474_at	IQGAP2	178.16	79.3962	549.353	3.08348	2.84116e-05	-6.91913	1.31909e-08	10788	IQ motif containing GTPase activating protein 2	NM_006633;NP_006624	Hs.291030	NM_006633
215323_at	LUZP2	22.2736	27.1846	67.961	3.05118	2.68473e-07	-2.49998	4.2882e-06	338645	leucine zipper protein 2	NM_001009909;NP_001009909	Hs.144138;Hs.655032	X81895
1553705_a_at	CHRM3	26.3431	40.289	80.041	3.03841	0.000133905			1131	cholinergic receptor, muscarinic 3	NM_000740;NP_000731	Hs.7138	NM_000740
1554420_at	ATF3	109.396	61.6319	332.329	3.03786	8.22124e-07	-5.39216	1.24386e-09	467	activating transcription factor 3	NM_001030287;NM_001040619;NM_001674;NM_004024;NP_001025458;NP_001035709;NP_001665;NP_004015	Hs.460	AB078026
227695_at	GLYATL1	46.8827	33.2549	142.1	3.03097	5.57078e-08	-4.27306	6.9878e-10	92292	glycine-N-acyltransferase-like 1	NM_080661;NP_542392	Hs.38085;Hs.616909	AW024547
206307_s_at	FOXD1	16.5444	30.4457	49.7801	3.00888	9.24401e-05			2297	forkhead box D1	NM_004472;NP_004463	Hs.519385	NM_004472
1557146_a_at	LOC146336	25.3692	25.1372	76.17	3.00245	0.000112282	-3.03016	0.000102462	146336	hypothetical LOC146336	NR_027242;XR_040906;XR_040907;XR_040908	Hs.250557;Hs.711586;Hs.711752	T03074
214806_at	BICD1	77.7306	118.355	233.037	2.99801	7.3789e-09			636	bicaudal D homolog 1 (Drosophila)	NM_001003398;NM_001714;NP_001003398;NP_001705	Hs.505202	U90030
201839_s_at	EPCAM	749.807	3021.9	2179.41	2.90662	8.44021e-09			4072	epithelial cell adhesion molecule	NM_002354;NP_002345	Hs.542050	NM_002354
230896_at	BEND4	122.852	24.0256	356.959	2.90559	5.39239e-05	-14.8575	4.90235e-11	389206	BEN domain containing 4	NM_207406;NP_997289	Hs.120591	AA833830
202431_s_at	MYC	289.428	69.6633	838.979	2.89875	8.0049e-07	-12.0433	6.0549e-13	4609	v-myc myelocytomatosis viral oncogene homolog (avian)	NM_002467;NP_002458	Hs.202453	NM_002467
209340_at	UAP1	622.565	1178.39	1803.85	2.89745	3.53985e-08			6675	UDP-N-acteylglucosamine pyrophosphorylase 1	NM_003115;NP_003106	Hs.492859	S73498
239806_at	NA	23.4451	16.5047	67.7133	2.88816	1.84017e-05	-4.10267	3.8379e-07	NA	NA	NA	NA	BF508641
242260_at	MATR3	28.9508	81.623	83.5027	2.8843	6.4544e-05			9782	matrin 3	NM_018834;NM_199189;NP_061322;NP_954659	Hs.268939	BG283790
212473_s_at	MICAL2	295.542	702.832	829.207	2.80571	3.49977e-05			9645	microtubule associated monoxygenase, calponin and LIM domain containing 2	NM_014632;NP_055447	Hs.501928	BE965029
226130_at	RPS16	36.0244	45.057	100.625	2.79324	7.6145e-07	-2.23327	2.009e-05	6217	ribosomal protein S16	NM_001020;NP_001011	Hs.397609	AA583817
1554020_at	BICD1	18.9224	41.4503	52.7815	2.78937	1.87424e-06			636	bicaudal D homolog 1 (Drosophila)	NM_001003398;NM_001714;NP_001003398;NP_001705	Hs.505202	BC010091
222079_at	ERG	19.3673	20.2547	53.9832	2.78733	3.95482e-05	-2.66522	6.63937e-05	2078	v-ets erythroblastosis virus E26 oncogene homolog (avian)	NM_001136154;NM_001136155;NM_004449;NM_182918;NP_001129626;NP_001129627;NP_004440;NP_891548	Hs.473819	BF739971
238625_at	C1orf168	44.3	40.1984	123.056	2.7778	0.00013201	-3.06123	4.75543e-05	199920	chromosome 1 open reading frame 168	NM_001004303;NP_001004303	Hs.437655	AI452457
212472_at	MICAL2	68.3764	126.209	188.979	2.76381	1.26436e-05			9645	microtubule associated monoxygenase, calponin and LIM domain containing 2	NM_014632;NP_055447	Hs.501928	BE965029
208157_at	SIM2	19.9879	49.2794	54.7176	2.73753	3.50758e-06			6493	single-minded homolog 2 (Drosophila)	NM_005069;NM_009586;NP_005060;NP_033664	Hs.146186	NM_009586
204394_at	SLC43A1	131.69	128.887	358.061	2.71896	4.30269e-07	-2.77811	3.14967e-07	8501	solute carrier family 43, member 1	NM_003627;NP_003618	Hs.591952	NM_003627
1564339_a_at	CHRM3	25.3336	30.6371	68.5864	2.70734	3.77814e-05	-2.23868	0.000376828	1131	cholinergic receptor, muscarinic 3	NM_000740;NP_000731	Hs.7138	AF279779
1556051_a_at	BICD1	46.6429	69.7601	125.991	2.70117	3.56653e-06			636	bicaudal D homolog 1 (Drosophila)	NM_001003398;NM_001714;NP_001003398;NP_001705	Hs.505202	CA777994
200644_at	MARCKSL1	829.242	1775.52	2232.22	2.69188	3.59883e-06			65108	MARCKS-like 1	NM_023009;NP_075385	Hs.707012;Hs.75061	NM_023009
219795_at	SLC6A14	11.9596	10.3877	32.1474	2.688	7.37982e-05	-3.09477	1.51067e-05	11254	solute carrier family 6 (amino acid transporter), member 14	NM_007231;NP_009162	Hs.522109	NM_007231
1569886_a_at	GLB1L3	107.737	14.5304	283.716	2.63342	1.45434e-05	-19.5257	2.18605e-13	112937	galactosidase, beta 1-like 3	NM_001080407;NP_001073876	Hs.436178	BC040605
242571_at	REPS2	28.3879	23.7702	73.5857	2.59215	9.16582e-05	-3.09571	1.19919e-05	9185	RALBP1 associated Eps domain containing 2	NM_001080975;NM_004726;NP_001074444;NP_004717	Hs.186810	AW962020
1557207_s_at	LOC283177	55.6936	62.9882	143.424	2.57523	9.84257e-07	-2.27699	6.56641e-06	283177	hypothetical protein LOC283177	NA	Hs.504390	AI743605
219477_s_at	THSD1	105.986	72.5377	272.663	2.57263	3.89744e-05	-3.75892	4.48022e-07	55901	thrombospondin, type I, domain containing 1	NM_018676;NM_199263;NP_061146;NP_954872	Hs.325667	NM_018676
218692_at	GOLSYN	71.043	267.917	182.442	2.56805	6.64011e-05			55638	Golgi-localized protein	NM_001099743;NM_001099744;NM_001099745;NM_001099746;NM_001099747;NM_001099748;NM_001099749;NM_001099750;NM_001099751;NM_001099752;NM_001099753;NM_001099754;NM_001099755;NM_001099756;NM_017786;NP_001093213;NP_001093214;NP_001093215;NP_001093216;NP_001093217;NP_001093218;NP_001093219;NP_001093220;NP_001093221;NP_001093222;NP_001093223;NP_001093224;NP_001093225;NP_001093226;NP_060256	Hs.390738	NM_017786
205698_s_at	MAP2K6	52.3308	65.9961	133.366	2.54851	3.22629e-06	-2.02081	0.000106677	5608	mitogen-activated protein kinase kinase 6	NM_002758;NP_002749	Hs.463978	NM_002758
213325_at	PVRL3	43.7174	19.8718	110.787	2.53415	2.61607e-06	-5.57507	1.77393e-10	25945	poliovirus receptor-related 3	NM_015480;NP_056295	Hs.293917	AA129716
204973_at	GJB1	77.5625	99.806	190.7	2.45866	3.23502e-06			2705	gap junction protein, beta 1, 32kDa	NM_000166;NM_001097642;NP_000157;NP_001091111	Hs.333303;Hs.715578	NM_000166
218931_at	RAB17	55.2926	80.1037	135.873	2.45734	1.68268e-05			64284	RAB17, member RAS oncogene family	NM_022449;NP_071894	Hs.708264	NM_022449
202662_s_at	ITPR2	78.4437	28.0232	192.448	2.45333	7.74354e-05	-6.86746	1.3995e-09	3709	inositol 1,4,5-triphosphate receptor, type 2	NM_002223;NP_002214	Hs.512235	NM_002223
205249_at	EGR2	261.971	29.427	640.918	2.44652	5.42918e-05	-21.78	1.96692e-13	1959	early growth response 2 (Krox-20 homolog, Drosophila)	NM_000399;NM_001136177;NM_001136178;NM_001136179;NP_000390;NP_001129649;NP_001129650;NP_001129651	Hs.1395	NM_000399
223827_at	TNFRSF19	21.2666	23.2546	51.9639	2.44345	1.09054e-05	-2.23457	3.96947e-05	55504	tumor necrosis factor receptor superfamily, member 19	NM_018647;NM_148957;NP_061117;NP_683760	Hs.149168	AF246998
1564796_at	EMP1	54.5258	23.3726	132.895	2.43728	1.88012e-05	-5.68592	9.34638e-10	2012	epithelial membrane protein 1	NM_001423;NP_001414	Hs.707901	BC017854
201341_at	ENC1	248.565	630.313	604.092	2.43032	1.87498e-06			8507	ectodermal-neural cortex (with BTB-like domain)	NM_003633;NP_003624	Hs.104925	NM_003633
243582_at	SH3RF2	27.7195	20.1877	67.0667	2.41947	9.56492e-05	-3.32216	2.10123e-06	153769	SH3 domain containing ring finger 2	NM_152550;NP_689763	Hs.443728	AW082633
227429_at	EFCAB4A	45.5004	73.1324	109.83	2.41382	1.20709e-06			283229	EF-hand calcium binding domain 4A	NM_173584;NP_775855	Hs.660936;Hs.708975	AI683694
218909_at	RPS6KC1	203.203	103.58	490.232	2.41252	7.41949e-05	-4.73287	3.15592e-08	26750	ribosomal protein S6 kinase, 52kDa, polypeptide 1	NM_001136138;NM_012424;NP_001129610;NP_036556	Hs.591416	NM_012424
205309_at	SMPDL3B	20.6344	19.4902	49.4201	2.39503	9.50665e-08	-2.53564	3.57393e-08	27293	sphingomyelin phosphodiesterase, acid-like 3B	NM_001009568;NM_014474;NP_001009568;NP_055289	Hs.123659	NM_014474
219521_at	B3GAT1	47.7482	57.5248	111.134	2.3275	1.99858e-05			27087	beta-1,3-glucuronyltransferase 1 (glucuronosyltransferase P)	NM_018644;NM_054025;NP_061114;NP_473366	Hs.381050	NM_018644
229221_at	CD44	23.6764	19.8178	55.0233	2.32397	9.79462e-09	-2.77646	4.09132e-10	960	CD44 molecule (Indian blood group)	NM_000610;NM_001001389;NM_001001390;NM_001001391;NM_001001392;NP_000601;NP_001001389;NP_001001390;NP_001001391;NP_001001392	Hs.502328	BE467023
239319_at	LOC728342	18.6145	18.9384	42.9541	2.30756	2.85926e-07	-2.2681	3.88466e-07	728342	hypothetical protein LOC728342	XR_041032;XR_041033;XR_041034	Hs.434420	BE542563
244885_at	NA	10.0943	16.3327	22.9424	2.2728	2.70826e-05			NA	NA	NA	NA	AI016316
226973_at	VSTM2L	72.3986	136.076	163.898	2.26383	6.76816e-05			128434	V-set and transmembrane domain containing 2 like	NM_080607;NP_542174	Hs.517029	AA206763
236002_at	NA	31.472	29.1716	70.454	2.23863	3.11612e-05	-2.41515	1.02334e-05	NA	NA	NA	NA	BE178502
243049_at	PDCL3	32.0432	31.3686	71.0874	2.21848	3.71794e-05	-2.2662	2.71274e-05	79031	phosducin-like 3	NM_024065;NP_076970	Hs.469459	AI791225
221879_at	CALML4	94.1694	162.152	208.204	2.21095	3.30933e-05			91860	calmodulin-like 4	NM_001031733;NM_033429;NP_001026903;NP_219501	Hs.709550	AA886335
211610_at	KLF6	27.0498	28.5991	59.562	2.20194	0.000139555	-2.08266	0.000299447	1316	Kruppel-like factor 6	NM_001300;NP_001291	Hs.4055;Hs.709396	U51869
213280_at	GARNL4	116.341	173.748	254.68	2.18909	4.72848e-05			23108	GTPase activating Rap/RanGAP domain-like 4	NM_001100398;NM_015085;NP_001093868;NP_055900	Hs.499659	AK000478
221558_s_at	LEF1	86.9567	580.228	189.793	2.18262	0.00017688	3.05715	2.23618e-06	51176	lymphoid enhancer-binding factor 1	NM_001130713;NM_001130714;NM_016269;NP_001124185;NP_001124186;NP_057353	Hs.555947	AF288571
234985_at	LDLRAD3	319.62	219.279	696.766	2.17998	2.80161e-05	-3.17753	1.27394e-07	143458	low density lipoprotein receptor class A domain containing 3	NM_174902;NP_777562	Hs.708347	AW043782
240458_at	NA	92.4459	33.3016	201.3	2.1775	1.77727e-05	-6.04477	4.67867e-11	NA	NA	NA	NA	AI242023
217481_x_at	NA	16.3702	14.1225	35.5881	2.17396	9.95075e-07	-2.51996	7.59988e-08	NA	NA	NA	NA	AL110201
229599_at	LOC440335	68.433	394.115	148.525	2.17037	3.82979e-06	2.65352	1.42609e-07	440335	hypothetical gene supported by BC022385; BC035868; BC048326	XM_001722191;XM_935391;XM_945742;XP_001722243;XP_940484;XP_950835	Hs.390599	AA675917
224355_s_at	MS4A8B	37.6765	210.693	81.7451	2.16965	5.70741e-05	2.57744	4.73503e-06	83661	membrane-spanning 4-domains, subfamily A, member 8B	NM_031457;NP_113645	Hs.150878	AF237905
201340_s_at	ENC1	115.788	340.647	249.559	2.15531	0.000121839			8507	ectodermal-neural cortex (with BTB-like domain)	NM_003633;NP_003624	Hs.104925	AF010314
241404_at	NA	25.6488	12.5451	55.264	2.15465	4.37776e-05	-4.40522	3.54402e-09	NA	NA	NA	NA	AI088104
244457_at	NA	157.378	67.3283	338.877	2.15327	2.49532e-05	-5.03321	3.7543e-10	NA	NA	NA	NA	BF724206
213116_at	NEK3	104.722	36.2738	225.154	2.15002	0.000119672	-6.20705	4.61093e-10	4752	NIMA (never in mitosis gene a)-related kinase 3	NM_002498;NM_152720;NP_002489;NP_689933	Hs.409989	AI191920
213143_at	C2orf72	44.0649	53.6001	94.3936	2.14215	1.37793e-05			257407	chromosome 2 open reading frame 72	NM_001144994;NP_001138466;XM_001129456;XM_001132119;XM_001715135;XP_001129456;XP_001132119;XP_001715187	Hs.526596;Hs.551993	BE856707
204416_x_at	APOC1	88.1418	171.545	187.459	2.12679	3.4542e-07			341	apolipoprotein C-I	NM_001645;NP_001636	Hs.110675	NM_001645
229569_at	NA	34.0839	32.6858	72.201	2.11833	1.54771e-05	-2.20894	7.76108e-06	NA	NA	NA	NA	AW572379
216614_at	NA	53.3228	25.7711	112.906	2.11741	7.59035e-06	-4.38112	2.3586e-10	NA	NA	NA	NA	AL049988
221018_s_at	TDRD1	10.8438	13.4725	22.9169	2.11337	2.7723e-05			56165	tudor domain containing 1	NM_198795;NP_942090	Hs.333132	NM_031278
228762_at	LFNG	177.307	271.881	374.279	2.11091	7.19294e-05			3955	LFNG O-fucosylpeptide 3-beta-N-acetylglucosaminyltransferase	NM_001040167;NM_001040168;NP_001035257;NP_001035258	Hs.159142	AW151924
242683_at	FLJ38028	28.7443	31.4131	60.0285	2.08836	0.000109419			400643	hypothetical gene supported by AK095347	XR_040234;XR_040235;XR_040236	Hs.253920	AW081766
243713_at	NA	13.6884	12.0076	28.3179	2.06875	6.50858e-06	-2.35833	6.69915e-07	NA	NA	NA	NA	AI734054
230784_at	PRAC	1622.99	878.661	3328.49	2.05084	8.99893e-05	-3.78814	1.90114e-08	84366	prostate cancer susceptibility candidate	NM_032391;NP_115767	Hs.116467	BG498699
206004_at	TGM3	18.3026	28.777	37.2464	2.03503	0.000107377			7053	transglutaminase 3 (E polypeptide, protein-glutamine-gamma-glutamyltransferase)	NM_003245;NP_003236	Hs.2022	NM_003245
1554079_at	GALNTL4	70.1207	145.184	142.684	2.03484	7.40716e-05			374378	UDP-N-acetyl-alpha-D-galactosamine:polypeptide N-acetylgalactosaminyltransferase-like 4	NM_198516;NP_940918	Hs.655152	BC037341
241272_at	NA	70.3081	43.8184	142.78	2.03078	2.61044e-06	-3.25845	1.01607e-09	NA	NA	NA	NA	BE156417
1554101_a_at	TMTC4	19.2823	18.3033	38.7757	2.01095	8.67966e-05	-2.11851	3.7947e-05	84899	transmembrane and tetratricopeptide repeat containing 4	NM_001079669;NM_032813;NP_001073137;NP_116202	Hs.713610	BC018707
205651_x_at	RAPGEF4	15.0259	15.3821	30.0713	2.00129	0.000161923			11069	Rap guanine nucleotide exchange factor (GEF) 4	NM_001100397;NM_007023;NP_001093867;NP_008954	Hs.470646	NM_007023
1555979_at	FLJ39609	36.1102	15.6919	18.0351	-2.00222	7.19171e-06			284598	hypothetical protein FLJ39609	NA	Hs.200644	CA447406
212660_at	PHF15	507.45	226.744	253.065	-2.00522	3.17637e-05			23338	PHD finger protein 15	NM_015288;NP_056103	Hs.483419	AI735639
210994_x_at	TRIM23	108.508	32.4379	54.0345	-2.00812	5.14089e-05			373	tripartite motif-containing 23	NM_001656;NM_033227;NM_033228;NP_001647;NP_150230;NP_150231	Hs.792	AF230398
217974_at	TM7SF3	103.9	83.8183	51.6913	-2.01	3.10535e-05			51768	transmembrane 7 superfamily member 3	NM_016551;NP_057635	Hs.438641	NM_016551
219768_at	VTCN1	48.1796	18.2529	23.6354	-2.03845	2.95405e-05			79679	V-set domain containing T cell activation inhibitor 1	NM_024626;NP_078902	Hs.546434	NM_024626
215318_at	CG012	73.0504	42.7845	35.696	-2.04646	4.27753e-05			116829	hypothetical gene CG012	NA	Hs.687692	AL049782
205113_at	NEFM	43.5704	16.1995	21.1978	-2.05542	0.000133312			4741	neurofilament, medium polypeptide	NM_001105541;NM_005382;NP_001099011;NP_005373	Hs.458657;Hs.615287	NM_005382
219737_s_at	PCDH9	114.5	41.3346	54.9785	-2.08263	1.36206e-06			5101	protocadherin 9	NM_020403;NM_203487;NP_065136;NP_982354	Hs.654709	AI524125
214624_at	UPK1A	80.6245	31.6593	38.6461	-2.08623	0.000100814			11045	uroplakin 1A	NM_007000;NP_008931	Hs.159309	AA548647
225019_at	CAMK2D	1206.86	831.273	572.116	-2.10948	0.000139037			817	calcium/calmodulin-dependent protein kinase II delta	NM_001221;NM_172114;NM_172115;NM_172127;NM_172128;NM_172129;NP_001212;NP_742112;NP_742113;NP_742125;NP_742126;NP_742127	Hs.144114	BF797381
202831_at	GPX2	65.1329	28.0543	30.8492	-2.11133	1.26521e-07			2877	glutathione peroxidase 2 (gastrointestinal)	NM_002083;NP_002074	Hs.2704	NM_002083
223422_s_at	ARHGAP24	193.566	93.7157	91.4801	-2.11593	0.00015707			83478	Rho GTPase activating protein 24	NM_001025616;NM_001042669;NM_031305;NP_001020787;NP_001036134;NP_112595	Hs.444229	AI743534
230064_at	NA	48.2074	31.955	22.783	-2.11594	2.5773e-05			NA	NA	NA	NA	AW296421
1553447_at	AGBL1	25.8781	12.4265	12.2193	-2.11782	1.07928e-05			123624	ATP/GTP binding protein-like 1	NM_152336;NP_689549	Hs.679833	NM_152336
200884_at	CKB	2140.33	815.792	1009.54	-2.1201	1.41971e-08			1152	creatine kinase, brain	NM_001823;NP_001814	Hs.173724	NM_001823
213577_at	SQLE	301.324	326.366	142.023	-2.12166	1.63896e-05	2.29799	4.47467e-06	6713	squalene epoxidase	NM_003129;NP_003120	Hs.71465	AA639705
234605_at	CDC14B	152.578	152.389	71.8482	-2.12361	0.000152641	2.12098	0.000155352	8555	CDC14 cell division cycle 14 homolog B (S. cerevisiae)	NM_001077181;NM_003671;NM_033331;NP_001070649;NP_003662;NP_201588	Hs.40582	AK024886
213992_at	COL4A6	334.2	18.3213	157.176	-2.12628	1.48387e-06	-8.57886	3.6072e-14	1288	collagen, type IV, alpha 6	NM_001847;NM_033641;NP_001838;NP_378667	Hs.145586	AI889941
212880_at	WDR7	385.239	271.447	181.173	-2.12637	1.24155e-06			23335	WD repeat domain 7	NM_015285;NM_052834;NP_056100;NP_443066	Hs.465213	AB011113
209863_s_at	TP63	298.568	18.4693	140.201	-2.12956	9.30156e-05	-7.59107	4.10889e-11	8626	tumor protein p63	NM_001114978;NM_001114979;NM_001114980;NM_001114981;NM_001114982;NM_003722;NP_001108450;NP_001108451;NP_001108452;NP_001108453;NP_001108454;NP_003713	Hs.137569	AF091627
230595_at	LOC572558	1470.54	18.7508	689.334	-2.13328	0.000162679	-36.7629	3.10161e-15	572558	hypothetical locus LOC572558	NR_015423;XR_017794;XR_041305	Hs.552819;Hs.9015	BF677651
209683_at	FAM49A	92.4302	22.2449	43.1951	-2.13983	8.81504e-05			81553	family with sequence similarity 49, member A	NM_030797;NP_110424	Hs.467769	AA243659
1566163_at	NA	53.2079	16.3097	24.8408	-2.14196	2.00585e-05			NA	NA	NA	NA	AL832482
242500_at	NA	52.9597	15.8303	24.4844	-2.163	0.000145516			NA	NA	NA	NA	T87730
210119_at	KCNJ15	40.4689	19.7988	18.7091	-2.16306	7.18158e-07			3772	potassium inwardly-rectifying channel, subfamily J, member 15	NM_002243;NM_170736;NM_170737;NP_002234;NP_733932;NP_733933	Hs.411299	U73191
233072_at	NTNG2	47.4355	20.1944	21.9143	-2.16459	4.4688e-07			84628	netrin G2	NM_032536;NP_115925	Hs.163642	AI348745
211343_s_at	COL13A1	208.641	21.8188	96.0322	-2.17261	3.06465e-05	-4.40134	2.60238e-09	1305	collagen, type XIII, alpha 1	NM_001130103;NM_005203;NM_080798;NM_080799;NM_080800;NM_080801;NM_080802;NM_080803;NM_080804;NM_080805;NM_080806;NM_080807;NM_080808;NM_080809;NM_080810;NM_080811;NM_080812;NM_080813;NM_080814;NM_080815;NP_001123575;NP_005194;NP_542988;NP_542989;NP_542990;NP_542991;NP_542992;NP_542993;NP_542994;NP_542995;NP_542996;NP_542997;NP_542998;NP_542999;NP_543000;NP_543001;NP_543002;NP_543003;NP_543004;NP_…	Hs.695934	M33653
213590_at	SLC16A5	100.73	28.058	46.0962	-2.18521	1.07804e-05			9121	solute carrier family 16, member 5 (monocarboxylic acid transporter 6)	NM_004695;NP_004686	Hs.592095	AA705628
230378_at	SCGB3A1	146.507	42.5974	67.0303	-2.18569	3.06179e-05			92304	secretoglobin, family 3A, member 1	NM_052863;NP_443095	Hs.62492	AA742697
201850_at	CAPG	226.133	38.9196	102.891	-2.19779	8.16623e-07	-2.64368	3.47032e-08	822	capping protein (actin filament), gelsolin-like	NM_001747;NP_001738	Hs.516155	NM_001747
205608_s_at	ANGPT1	311.79	23.9626	141.539	-2.20285	9.26211e-05	-5.90666	8.40677e-10	284	angiopoietin 1	NM_001146;NP_001137	Hs.369675	U83508
214375_at	PPFIBP1	247.39	215.732	111.68	-2.21518	1.69015e-06			8496	PTPRF interacting protein, binding protein 1 (liprin beta 1)	NM_003622;NM_177444;NP_003613;NP_803193	Hs.172445	AI962377
213659_at	ZNF75D	117.288	41.4123	52.9387	-2.21554	3.24611e-06			7626	zinc finger protein 75D	NM_007131;NP_009062	Hs.533540;Hs.667773	AA209420
212327_at	LIMCH1	1412.52	276.64	636.694	-2.21852	2.77622e-06	-2.30152	1.49348e-06	22998	LIM and calponin homology domains 1	NM_001112717;NM_001112718;NM_001112719;NM_001112720;NM_014988;NP_001106188;NP_001106189;NP_001106190;NP_001106191;NP_055803	Hs.335163	AK026815
1556194_a_at	NA	49.1966	24.1528	22.1495	-2.22112	3.54872e-05			NA	NA	NA	NA	BC042959
219008_at	C2orf43	84.3681	17.6026	37.8022	-2.23183	0.000114118	-2.14753	0.000193257	60526	chromosome 2 open reading frame 43	NM_021925;NP_068744	Hs.187823	NM_021925
227655_at	SNORD123	133.542	27.2845	59.6404	-2.23912	9.98995e-06	-2.18587	1.46579e-05	100113384	small nucleolar RNA, C/D box 123	NR_003689	Hs.34447	AI631964
228554_at	PGR	253.702	19.1525	111.981	-2.26558	9.40564e-05	-5.84681	1.70072e-09	5241	progesterone receptor	NM_000926;NP_000917	Hs.32405	AL137566
231609_at	C10orf82	45.4057	20.6189	20.0376	-2.26603	3.18315e-06			143379	chromosome 10 open reading frame 82	NM_144661;NP_653262	Hs.121347	AW418674
209691_s_at	DOK4	85.0533	31.3088	37.4795	-2.26933	1.34526e-08			55715	docking protein 4	NM_018110;NP_060580	Hs.279832	BC003541
242206_at	NA	59.2515	18.065	25.9949	-2.27935	0.000181449			NA	NA	NA	NA	AW590588
204732_s_at	TRIM23	275.75	76.0325	120.778	-2.28312	1.53782e-05			373	tripartite motif-containing 23	NM_001656;NM_033227;NM_033228;NP_001647;NP_150230;NP_150231	Hs.792	AI021991
1569208_a_at	NA	103.935	28.1287	45.5139	-2.28359	0.000174441			NA	NA	NA	NA	BC020895
212328_at	LIMCH1	1912	439.227	830.303	-2.30278	2.32405e-06			22998	LIM and calponin homology domains 1	NM_001112717;NM_001112718;NM_001112719;NM_001112720;NM_014988;NP_001106188;NP_001106189;NP_001106190;NP_001106191;NP_055803	Hs.335163	AB029025
220356_at	CORIN	33.5045	10.3486	14.454	-2.31802	3.24649e-05			10699	corin, serine peptidase	NM_006587;NP_006578	Hs.518618	NM_006587
233506_at	NA	250.13	48.9355	107.444	-2.328	9.38037e-05	-2.19563	0.000203353	NA	NA	NA	NA	N95440
244156_at	NA	29.2357	14.4958	12.4593	-2.3465	3.05639e-05			NA	NA	NA	NA	AW296286
203074_at	ANXA8L2	157.773	36.4388	67.0307	-2.35375	7.27956e-06			244	annexin A8-like 2	NM_001630;NP_001621	Hs.705389	NM_001630
1568777_at	EML5	41.7523	19.1884	17.5555	-2.3783	5.80179e-05			161436	echinoderm microtubule associated protein like 5	NM_183387;NP_899243	Hs.712606	BM677635
235474_at	NA	223.122	97.0691	93.6685	-2.38204	4.1158e-05			NA	NA	NA	NA	AI241810
207177_at	PTGFR	39.6336	15.4215	16.5888	-2.38918	3.11293e-05			5737	prostaglandin F receptor (FP)	NM_000959;NM_001039585;NP_000950;NP_001034674	Hs.654365	NM_000959
219597_s_at	DUOX1	76.3101	23.165	31.8879	-2.39308	1.65126e-06			53905	dual oxidase 1	NM_017434;NM_175940;NP_059130;NP_787954	Hs.272813	NM_017434
236420_s_at	ANO4	162.774	22.342	67.1718	-2.42325	1.55161e-06	-3.00652	6.28929e-08	121601	anoctamin 4	NM_178826;NP_849148	Hs.58785	BF589515
1559214_at	NA	61.4433	22.9491	25.3529	-2.42352	0.000168282			NA	NA	NA	NA	AL360145
231118_at	ANKRD35	224.802	47.2083	92.7408	-2.42398	2.1262e-07			148741	ankyrin repeat domain 35	NM_144698;NP_653299	Hs.710624	AW511401
201387_s_at	UCHL1	155.527	45.5915	63.5626	-2.44684	7.31166e-06			7345	ubiquitin carboxyl-terminal esterase L1 (ubiquitin thiolesterase)	NM_004181;NP_004172	Hs.518731	NM_004181
205405_at	SEMA5A	207.764	90.3941	84.3965	-2.46176	3.01642e-06			9037	sema domain, seven thrombospondin repeats (type 1 and type 1-like), transmembrane domain (TM) and short cytoplasmic domain, (semaphorin) 5A	NM_003966;NP_003957	Hs.27621	NM_003966
213119_at	SLC36A1	604.63	181.499	245.437	-2.46348	3.82296e-05			206358	solute carrier family 36 (proton/amino acid symporter), member 1	NM_078483;NP_510968	Hs.269004	AW058600
202504_at	TRIM29	578.93	29.8132	234.567	-2.46807	1.00178e-05	-7.86789	2.62014e-11	23650	tripartite motif-containing 29	NM_012101;NP_036233	Hs.504115	NM_012101
207069_s_at	SMAD6	243.328	76.4578	98.4597	-2.47134	5.34407e-06			4091	SMAD family member 6	NM_001142861;NM_005585;NP_001136333;NP_005576	Hs.153863	NM_005585
209291_at	ID4	1842.63	600.461	741.886	-2.48371	2.36264e-05			3400	inhibitor of DNA binding 4, dominant negative helix-loop-helix protein	NM_001546;NP_001537	Hs.519601	AW157094
229369_at	VSIG2	208.613	50.6212	83.7937	-2.4896	4.58717e-06			23584	V-set and immunoglobulin domain containing 2	NM_014312;NP_055127	Hs.112377	AI201858
214995_s_at	APOBEC3F	45.4883	13.8208	18.2295	-2.49531	7.36657e-05			200316	apolipoprotein B mRNA editing enzyme, catalytic polypeptide-like 3F	NM_001006666;NM_145298;NP_001006667;NP_660341	Hs.659809	BF508948
229497_at	ANKDD1A	95.2424	33.4026	37.947	-2.50988	6.88259e-06			348094	ankyrin repeat and death domain containing 1A	NM_182703;NP_874362	Hs.207157	AI760630
228236_at	C20orf54	186.976	49.01	74.4954	-2.5099	6.00805e-05			113278	chromosome 20 open reading frame 54	NM_033409;NP_212134	Hs.283865	AA903862
219250_s_at	FLRT3	232.929	24.411	92.758	-2.51115	2.11925e-07	-3.79984	5.53511e-10	23767	fibronectin leucine rich transmembrane protein 3	NM_013281;NM_198391;NP_037413;NP_938205	Hs.41296	NM_013281
225450_at	AMOTL1	1545.89	320.234	614.862	-2.51421	4.42074e-05			154810	angiomotin like 1	NM_130847;NP_570899	Hs.503594	AI433831
202391_at	BASP1	3655.81	1323.89	1452.99	-2.51606	7.04695e-05			10409	brain abundant, membrane attached signal protein 1	NM_006317;NP_006308	Hs.201641	NM_006317
219837_s_at	CYTL1	76.5073	21.1182	29.9349	-2.55579	3.53391e-07			54360	cytokine-like 1	NM_018659;NP_061129	Hs.13872	NM_018659
209604_s_at	GATA3	579.279	38.7734	225.675	-2.56688	9.3067e-05	-5.82034	1.76835e-08	2625	GATA binding protein 3	NM_001002295;NM_002051;NP_001002295;NP_002042	Hs.524134	BC003070
240593_x_at	NA	152.042	88.1804	59.0998	-2.57263	1.17413e-05			NA	NA	NA	NA	R98767
224994_at	CAMK2D	403.916	229.153	156.697	-2.57769	2.61576e-05			817	calcium/calmodulin-dependent protein kinase II delta	NM_001221;NM_172114;NM_172115;NM_172127;NM_172128;NM_172129;NP_001212;NP_742112;NP_742113;NP_742125;NP_742126;NP_742127	Hs.144114	AA777512
208510_s_at	PPARG	46.5212	28.1139	17.9998	-2.58454	6.31837e-05			5468	peroxisome proliferator-activated receptor gamma	NM_005037;NM_015869;NM_138711;NM_138712;NP_005028;NP_056953;NP_619725;NP_619726	Hs.162646	NM_015869
218489_s_at	ALAD	113.173	56.3082	43.5198	-2.6005	0.00012928			210	aminolevulinate, delta-, dehydratase	NM_000031;NM_001003945;NP_000022;NP_001003945	Hs.1227	NM_000031
206453_s_at	NDRG2	1219.32	328.077	466.029	-2.61641	1.79757e-05			57447	NDRG family member 2	NM_016250;NM_201535;NM_201536;NM_201537;NM_201538;NM_201539;NM_201540;NM_201541;NP_057334;NP_963293;NP_963294;NP_963831;NP_963832;NP_963833;NP_963834;NP_963835	Hs.525205	NM_016250
244107_at	NA	38.7844	12.4029	14.7967	-2.62116	0.00014208			NA	NA	NA	NA	AW189097
226829_at	AFAP1L2	51.3947	15.7074	19.5932	-2.62309	5.61286e-05			84632	actin filament associated protein 1-like 2	NM_001001936;NM_032550;NP_001001936;NP_115939	Hs.501106	AW138743
209146_at	SC4MOL	1339.23	824.405	509.112	-2.63053	3.95115e-05			6307	sterol-C4-methyl oxidase-like	NM_001017369;NM_006745;NP_001017369;NP_006736	Hs.105269;Hs.593050	AV704962
204337_at	RGS4	121.596	36.4764	45.6984	-2.66083	0.000123594			5999	regulator of G-protein signaling 4	NM_001102445;NM_001113380;NM_001113381;NM_005613;NP_001095915;NP_001106851;NP_001106852;NP_005604	Hs.386726	AL514445
240121_x_at	NA	98.7744	36.6704	36.9995	-2.66961	4.61974e-06			NA	NA	NA	NA	AI042344
226210_s_at	MEG3	99.6033	31.2986	37.0394	-2.68912	0.000177636			55384	maternally expressed 3 (non-protein coding)	NR_002766;NR_003530;NR_003531	Hs.525589;Hs.593706;Hs.654863;Hs.655127	AI291123
218454_at	PLBD1	232.608	27.6864	86.4665	-2.69015	0.000142125	-3.12306	2.86555e-05	79887	phospholipase B domain containing 1	NM_024829;NP_079105	Hs.131933	NM_024829
204205_at	APOBEC3G	226.223	20.0577	83.8635	-2.69751	1.95013e-05	-4.18112	1.25257e-07	60489	apolipoprotein B mRNA editing enzyme, catalytic polypeptide-like 3G	NM_021822;NP_068594	Hs.660143	NM_021822
204457_s_at	GAS1	842.779	25.8791	307.226	-2.74319	0.000136305	-11.8716	3.53484e-10	2619	growth arrest-specific 1	NM_002048;NP_002039	Hs.65029	NM_002048
228555_at	CAMK2D	251.47	51.958	91.5257	-2.74754	3.17372e-06			817	calcium/calmodulin-dependent protein kinase II delta	NM_001221;NM_172114;NM_172115;NM_172127;NM_172128;NM_172129;NP_001212;NP_742112;NP_742113;NP_742125;NP_742126;NP_742127	Hs.144114	AA029441
228232_s_at	VSIG2	373.613	59.5789	135.953	-2.7481	2.05742e-05	-2.2819	0.000207049	23584	V-set and immunoglobulin domain containing 2	NM_014312;NP_055127	Hs.112377	NM_014312
228360_at	LYPD6B	90.7449	28.883	32.7571	-2.77024	2.54508e-05			130576	LY6/PLAUR domain containing 6B	NM_177964;NP_808879	Hs.357567	BF060747
225459_at	AMOTL1	201.416	40.1335	72.6019	-2.77426	4.85155e-06			154810	angiomotin like 1	NM_130847;NP_570899	Hs.503594	AU157155
242385_at	RORB	153.914	16.4158	55.2254	-2.78702	4.58806e-06	-3.36417	4.3762e-07	6096	RAR-related orphan receptor B	NM_006914;NP_008845	Hs.494178	R18374
203886_s_at	FBLN2	164.791	65.6822	58.9178	-2.79696	2.55651e-09			2199	fibulin 2	NM_001004019;NM_001998;NP_001004019;NP_001989	Hs.198862	NM_001998
226599_at	FHDC1	448.99	121.315	160.399	-2.79921	7.33577e-05			85462	FH2 domain containing 1	NM_033393;NP_203751	Hs.132629	AA527080
226899_at	UNC5B	194.286	126.148	69.3017	-2.80348	3.99974e-06			219699	unc-5 homolog B (C. elegans)	NM_170744;NP_734465	Hs.522997	AK022859
1555980_a_at	FLJ39609	133.393	29.3667	46.5726	-2.86421	2.60885e-06			284598	hypothetical protein FLJ39609	NA	Hs.200644	CA447406
218350_s_at	GMNN	624.393	1008.14	217.612	-2.86929	9.9822e-08	4.63273	2.23692e-10	51053	geminin, DNA replication inhibitor	NM_015895;NP_056979	Hs.234896	NM_015895
205472_s_at	DACH1	283.291	33.8264	97.6668	-2.90058	2.0739e-06	-2.8873	2.20066e-06	1602	dachshund homolog 1 (Drosophila)	NM_004392;NM_080759;NM_080760;NP_004383;NP_542937;NP_542938	Hs.129452	NM_004392
1554418_s_at	SPOCK3	45.8939	10.3302	15.7461	-2.91461	9.33999e-06			50859	sparc/osteonectin, cwcv and kazal-like domains proteoglycan (testican) 3	NM_001040159;NM_016950;NP_001035249;NP_058646	Hs.481133	AB056866
221489_s_at	SPRY4	256.938	103.497	87.9409	-2.92171	6.92712e-06			81848	sprouty homolog 4 (Drosophila)	NM_001127496;NM_030964;NP_001120968;NP_112226	Hs.323308	W48843
218487_at	ALAD	582.466	176.318	196.136	-2.9697	3.00901e-07			210	aminolevulinate, delta-, dehydratase	NM_000031;NM_001003945;NP_000022;NP_001003945	Hs.1227	BC000977
231867_at	ODZ2	69.1711	13.1989	23.2165	-2.9794	0.000103868			57451	odz, odd Oz/ten-m homolog 2 (Drosophila)	NM_001080428;NM_001122679;NP_001073897;NP_001116151	Hs.654631;Hs.715483	AB032953
203217_s_at	ST3GAL5	187.826	85.0806	62.9601	-2.98326	6.01903e-07			8869	ST3 beta-galactoside alpha-2,3-sialyltransferase 5	NM_001042437;NM_003896;NP_001035902;NP_003887	Hs.415117	NM_003896
204794_at	DUSP2	287.925	62.9846	96.2305	-2.99204	2.35358e-06			1844	dual specificity phosphatase 2	NM_004418;NP_004409	Hs.1183	NM_004418
235048_at	FAM169A	271.48	57.9342	90.3224	-3.00568	4.29832e-06			26049	family with sequence similarity 169, member A	NM_015566;NP_056381	Hs.91662	AV720650
1552511_a_at	CPA6	47.9033	10.2112	15.8884	-3.01499	3.68751e-07			57094	carboxypeptidase A6	NM_001127445;NM_020361;NP_001120917;NP_065094	Hs.658850	NM_020361
209602_s_at	GATA3	59.4574	9.84748	19.5361	-3.04346	3.37483e-10			2625	GATA binding protein 3	NM_001002295;NM_002051;NP_001002295;NP_002042	Hs.524134	AI796169
206600_s_at	SLC16A5	210.772	40.3983	68.8403	-3.06175	1.11901e-06			9121	solute carrier family 16, member 5 (monocarboxylic acid transporter 6)	NM_004695;NP_004686	Hs.592095	NM_004695
233932_at	NA	46.8821	10.9852	15.1819	-3.08802	3.79642e-07			NA	NA	NA	NA	AL109791
1568791_s_at	NA	44.1082	13.5363	14.0378	-3.14211	0.000133081			NA	NA	NA	NA	AI208948
222008_at	COL9A1	119.857	37.733	38.086	-3.14702	4.00567e-06			1297	collagen, type IX, alpha 1	NM_001851;NM_078485;NP_001842;NP_511040	Hs.590892	NM_001851
220092_s_at	ANTXR1	50.3165	15.2316	15.9373	-3.15715	4.42349e-06			84168	anthrax toxin receptor 1	NM_018153;NM_032208;NM_053034;NP_060623;NP_115584;NP_444262	Hs.165859	NM_018153
231793_s_at	CAMK2D	345.928	153.37	107.692	-3.21219	1.94149e-06			817	calcium/calmodulin-dependent protein kinase II delta	NM_001221;NM_172114;NM_172115;NM_172127;NM_172128;NM_172129;NP_001212;NP_742112;NP_742113;NP_742125;NP_742126;NP_742127	Hs.144114	AA448956
207397_s_at	HOXD13	45.2507	13.4168	14.0793	-3.21399	6.77668e-07			3239	homeobox D13	NM_000523;NP_000514	Hs.152414	NM_000523
229585_at	ADAMTSL1	205.746	36.7173	63.7509	-3.22735	9.6251e-07			92949	ADAMTS-like 1	NM_001040272;NM_052866;NP_001035362;NP_443098	Hs.522019	AI803088
243311_at	DEFB132	89.524	17.78	27.4956	-3.25594	4.18383e-06			400830	defensin, beta 132	NM_207469;NP_997352	Hs.516819	BE044548
227475_at	FOXQ1	419.949	56.1839	128.026	-3.28018	9.15058e-07	-2.2787	9.57614e-05	94234	forkhead box Q1	NM_033260;NP_150285	Hs.591352	AI676059
212510_at	GPD1L	2345.97	225.139	714.935	-3.28137	6.33514e-07	-3.17552	9.44802e-07	23171	glycerol-3-phosphate dehydrogenase 1-like	NM_015141;NP_055956	Hs.82432	AA135522
217520_x_at	LOC731884	67.3276	27.7228	20.4801	-3.28746	0.000105858			731884	similar to programmed cell death 6 interacting protein	XR_015639	Hs.597835	BG396614
236681_at	HOXD13	240.824	60.2486	72.6097	-3.31669	8.7355e-08			3239	homeobox D13	NM_000523;NP_000514	Hs.152414	AI971104
223753_s_at	CFC1	219.081	27.4848	65.6082	-3.33923	7.31935e-05	-2.38707	0.001792	55997	cripto, FRL-1, cryptic family 1	NM_032545;NP_115934	Hs.567542;Hs.595719	AF312769
213169_at	SEMA5A	108.213	37.4123	31.6964	-3.41406	1.67518e-07			9037	sema domain, seven thrombospondin repeats (type 1 and type 1-like), transmembrane domain (TM) and short cytoplasmic domain, (semaphorin) 5A	NM_003966;NP_003957	Hs.27621	BG109855
1559280_a_at	NA	92.6917	9.84829	27.0992	-3.42046	5.19622e-05	-2.75166	0.00041637	NA	NA	NA	NA	AA483467
213974_at	ADAMTSL3	116.017	21.8083	33.7606	-3.43645	7.45006e-07			57188	ADAMTS-like 3	NM_207517;NP_997400	Hs.459162	AB033059
203240_at	FCGBP	399.938	95.9027	114.191	-3.50236	3.19153e-05			8857	Fc fragment of IgG binding protein	NM_003890;NP_003881	Hs.111732	NM_003890
205765_at	CYP3A5	122.132	15.296	34.5354	-3.53642	3.82049e-05	-2.2578	0.0028213	1577	cytochrome P450, family 3, subfamily A, polypeptide 5	NM_000777;NP_000768	Hs.695915	NM_000777
205082_s_at	AOX1	331.151	38.6095	93.3736	-3.54651	4.43523e-07	-2.41841	5.04487e-05	316	aldehyde oxidase 1	NM_001159;NP_001150	Hs.406238	AB046692
240075_at	NA	48.1341	11.6023	13.5022	-3.56492	4.10623e-07			NA	NA	NA	NA	BE549858
242525_at	NA	76.7219	20.4737	21.4781	-3.5721	2.09368e-05			NA	NA	NA	NA	AA747436
235209_at	C8orf84	104.74	17.93	29.0065	-3.61092	1.48761e-06			157869	chromosome 8 open reading frame 84	NM_153225;NP_694957	Hs.439040	AW662373
230869_at	FAM155A	47.3236	10.0988	12.9639	-3.65042	3.94128e-09			728215	family with sequence similarity 155, member A	NM_001080396;NP_001073865	Hs.535394	H09780
213954_at	FAM169A	142.808	27.706	39.0274	-3.65917	2.42717e-08			26049	family with sequence similarity 169, member A	NM_015566;NP_056381	Hs.91662	AB020695
209292_at	ID4	364.712	77.3558	99.1228	-3.67939	6.05398e-05			3400	inhibitor of DNA binding 4, dominant negative helix-loop-helix protein	NM_001546;NP_001537	Hs.519601	AL022726
230785_at	NA	113.773	23.9454	30.8895	-3.68322	1.71664e-06			NA	NA	NA	NA	AI634411
240435_at	NA	323.927	55.6685	87.2916	-3.71086	8.35327e-05			NA	NA	NA	NA	AI253622
241052_at	NA	45.1902	11.2199	12.1212	-3.72821	4.78197e-07			NA	NA	NA	NA	BE646288
206033_s_at	DSC3	134.352	15.4945	34.3041	-3.91651	1.83582e-05			1825	desmocollin 3	NM_001941;NM_024423;NP_001932;NP_077741	Hs.41690	NM_001941
227909_at	NCRNA00087	272.721	33.1231	68.9047	-3.95794	2.84746e-08	-2.08026	0.000136958	644596	non-protein coding RNA 87	NR_024493;XM_001721149;XM_927710;XP_001721201;XP_932803	Hs.656427	AI742434
227192_at	PRRT2	306.748	91.4804	75.4685	-4.06459	7.66477e-06			112476	proline-rich transmembrane protein 2	NM_145239;NP_660282	Hs.655071	BF060707
243543_at	NA	229.222	172.875	56.2042	-4.07837	4.19796e-05	3.07583	0.000463575	NA	NA	NA	NA	BF508288
230661_at	C8orf84	120.851	16.4226	29.5153	-4.09452	1.89388e-05			157869	chromosome 8 open reading frame 84	NM_153225;NP_694957	Hs.439040	AW451999
223447_at	REG4	113.348	21.867	26.4363	-4.28761	0.000147384			83998	regenerating islet-derived family, member 4	NM_032044;NP_114433	Hs.660883	AY007243
1566968_at	NA	255.027	47.6651	58.6731	-4.34658	8.35861e-06			NA	NA	NA	NA	AK024556
205856_at	SLC14A1	1028.04	14.0599	235.561	-4.36423	4.0262e-08	-16.7541	6.15506e-13	6563	solute carrier family 14 (urea transporter), member 1 (Kidd blood group)	NM_001128588;NM_015865;NP_001122060;NP_056949	Hs.101307	NM_015865
206032_at	DSC3	169.681	14.1415	36.1661	-4.69171	2.69293e-07	-2.55744	0.000161175	1825	desmocollin 3	NM_001941;NM_024423;NP_001932;NP_077741	Hs.41690	AI797281
235210_s_at	C8orf84	114.859	12.2425	24.2412	-4.73818	6.30879e-07			157869	chromosome 8 open reading frame 84	NM_153225;NP_694957	Hs.439040	AW662373
233059_at	NA	83.3071	14.0188	17.5068	-4.75857	4.34969e-05			NA	NA	NA	NA	AK026384
1554591_at	GDEP	166.341	21.7976	34.8336	-4.77531	1.01278e-05			118425	gene differentially expressed in prostate	NR_026555;XR_000540;XR_000635	Hs.104215	BC020934
205083_at	AOX1	513.867	18.751	107.063	-4.79967	2.07707e-07	-5.70972	4.18266e-08	316	aldehyde oxidase 1	NM_001159;NP_001150	Hs.406238	NM_001159
243672_at	SALL3	158.375	13.7378	32.7866	-4.83049	4.81838e-07	-2.38659	0.000622535	27164	sal-like 3 (Drosophila)	NM_171999;NP_741996	Hs.700557	R42361
229151_at	SLC14A1	1286.8	19.8801	252.494	-5.09638	1.20497e-07	-12.7008	8.20019e-11	6563	solute carrier family 14 (urea transporter), member 1 (Kidd blood group)	NM_001128588;NM_015865;NP_001122060;NP_056949	Hs.101307	BE673587
204429_s_at	SLC2A5	236.767	27.7701	46.1338	-5.13219	2.41619e-07			6518	solute carrier family 2 (facilitated glucose/fructose transporter), member 5	NM_001135585;NM_003039;NP_001129057;NP_003030;NR_024180	Hs.530003	BE560461
201287_s_at	SDC1	951.194	641.284	185.266	-5.1342	4.52642e-06	3.46142	0.000127074	6382	syndecan 1	NM_001006946;NM_002997;NP_001006947;NP_002988	Hs.224607;Hs.665958	NM_002997
206701_x_at	EDNRB	149.495	30.4934	28.9966	-5.1556	8.8174e-06			1910	endothelin receptor type B	NM_000115;NM_001122659;NM_003991;NP_000106;NP_001116131;NP_003982	Hs.82002	NM_003991
239671_at	NA	157.617	15.7652	29.6155	-5.32213	8.9136e-06			NA	NA	NA	NA	AV703555
238669_at	PTGS1	265.157	43.3513	48.8694	-5.42584	0.000137391			5742	prostaglandin-endoperoxide synthase 1 (prostaglandin G/H synthase and cyclooxygenase)	NM_000962;NM_080591;NP_000953;NP_542158	Hs.201978	BE613133
230238_at	ANKRD43	162.997	25.9114	29.3061	-5.56187	3.91601e-05			134548	ankyrin repeat domain 43	NM_175873;NP_787069	Hs.13308	AI744123
213791_at	PENK	430.192	25.4626	72.4749	-5.93573	3.91068e-06	-2.84632	0.00137894	5179	proenkephalin	NM_001135690;NM_006211;NP_001129162;NP_006202	Hs.339831	NM_006211
201286_at	SDC1	499.294	249.424	82.2298	-6.07193	3.40377e-06	3.03326	0.000835225	6382	syndecan 1	NM_001006946;NM_002997;NP_001006947;NP_002988	Hs.224607;Hs.665958	Z48199
209570_s_at	D4S234E	282.179	49.1607	40.968	-6.88779	8.03279e-06			27065	DNA segment on chromosome 4 (unique) 234 expressed sequence	NM_001040101;NM_014392;NP_001035190;NP_055207	Hs.518595	BC001745
238600_at	JAKMIP1	144.335	24.464	20.7899	-6.94254	7.80393e-10			152789	janus kinase and microtubule interacting protein 1	NM_001099433;NM_144720;NP_001092903;NP_653321	Hs.479066	AW157571
220413_at	SLC39A2	192.09	25.8452	27.4241	-7.00442	1.06447e-05			29986	solute carrier family 39 (zinc transporter), member 2	NM_014579;NP_055394	Hs.175783	NM_014579
243929_at	NA	485.492	23.3127	66.0438	-7.35107	8.02465e-05			NA	NA	NA	NA	H15261
204430_s_at	SLC2A5	455.294	16.9256	46.1424	-9.86717	1.3808e-08	-2.72619	0.000619033	6518	solute carrier family 2 (facilitated glucose/fructose transporter), member 5	NM_001135585;NM_003039;NP_001129057;NP_003030;NR_024180	Hs.530003	NM_003039
205725_at	SCGB1A1	342.482	29.2591	33.9292	-10.094	3.24954e-07			7356	secretoglobin, family 1A, member 1 (uteroglobin)	NM_003357;NP_003348	Hs.523732	NM_003357
229580_at	NA	616.757	121.102	40.9807	-15.0499	1.19723e-06			NA	NA	NA	NA	R71596
206260_at	TGM4	9883.97	22.601	500.666	-19.7416	3.9688e-06	-22.1524	2.37766e-06	7047	transglutaminase 4 (prostate)	NM_003241;NP_003232	Hs.438265	NM_003241
217567_at	TGM4	753.846	21.3312	27.5129	-27.3997	1.48251e-06			7047	transglutaminase 4 (prostate)	NM_003241;NP_003232	Hs.438265	BF222018
217566_s_at	TGM4	3986.77	23.0141	129.403	-30.8089	6.64928e-07	-5.62276	0.00171527	7047	transglutaminase 4 (prostate)	NM_003241;NP_003232	Hs.438265	BF222018
1554747_a_at	SEPT2	306.396	124.245	265.811			-2.13941	0.00304655	4735	septin 2	NM_001008491;NM_001008492;NM_004404;NM_006155;NP_001008491;NP_001008492;NP_004395;NP_006146	Hs.335057;Hs.716403	BC033559
223362_s_at	SEPT3	23.2983	70.1982	31.1151			2.25608	5.08972e-07	55964	septin 3	NM_019106;NM_145733;NP_061979;NP_663786	Hs.120483	AF285109
202653_s_at	2009-03-07	544.263	247.103	616.531			-2.49504	1.49684e-06	64844	membrane-associated ring finger (C3HC4) 7	NM_022826;NP_073737	Hs.529272	BC003404
202654_x_at	2009-03-07	167.757	72.9129	178.461			-2.44759	8.91111e-05	64844	membrane-associated ring finger (C3HC4) 7	NM_022826;NP_073737	Hs.529272	NM_022826
226454_at	2009-03-09	59.4743	130.149	64.1219			2.02972	5.14656e-06	92979	membrane-associated ring finger (C3HC4) 9	NM_138396;NP_612405	Hs.632709	BF508604
200902_at	2009-09-15	1262.07	581.156	1237.72			-2.12975	1.00556e-05	9403	15 kDa selenoprotein	NM_004261;NM_203341;NP_004252;NP_976086	Hs.362728	NM_004261
212698_s_at	SEPT10	777.922	199.455	718.31			-3.60135	4.46161e-07	151011	septin 10	NM_144710;NM_178584;NP_653311;NP_848699	Hs.469615	BF966021
214720_x_at	SEPT10	148.611	40.0765	111.484			-2.78177	1.10623e-05	151011	septin 10	NM_144710;NM_178584;NP_653311;NP_848699	Hs.469615	BF981643
201307_at	SEPT11	235.897	690.127	305.852			2.25641	0.000593786	55752	septin 11	NM_018243;NP_060713	Hs.128199	AL534972
217757_at	A2M	1828.06	432.059	1571.24			-3.63662	0.000789753	2	alpha-2-macroglobulin	NM_000014;NP_000005	Hs.212838	NM_000014
225847_at	AADACL1	85.183	28.6134	95.3625			-3.33279	0.0005064	57552	arylacetamide deacetylase-like 1	NM_020792;NP_065843	Hs.444099	AB037784
220159_at	ABCA11P	63.4805	30.6825	73.1099			-2.38279	2.62989e-07	79963	ATP-binding cassette, sub-family A (ABC1), member 11 (pseudogene)	NR_002451	Hs.428360	NM_024903
204719_at	ABCA8	160.007	23.2677	290.442			-12.4826	6.86797e-10	10351	ATP-binding cassette, sub-family A (ABC1), member 8	NM_007168;NP_009099	Hs.58351	NM_007168
209993_at	ABCB1	23.7781	15.5716	39.0214			-2.50593	5.35471e-07	5243	ATP-binding cassette, sub-family B (MDR/TAP), member 1	NM_000927;NP_000918	Hs.489033	AF016535
223320_s_at	ABCB10	125.109	26.4266	113.979			-4.31302	7.04656e-09	23456	ATP-binding cassette, sub-family B (MDR/TAP), member 10	NM_012089;NP_036221	Hs.17614	AF277184
224146_s_at	ABCC11	19.4825	58.991	15.2198			3.87595	0.00166738	85320	ATP-binding cassette, sub-family C (CFTR/MRP), member 11	NM_032583;NM_033151;NM_145186;NP_115972;NP_149163;NP_660187	Hs.652267	AF352582
208161_s_at	ABCC3	107.522	46.2809	100.132			-2.16357	3.83601e-06	8714	ATP-binding cassette, sub-family C (CFTR/MRP), member 3	NM_001144070;NM_003786;NP_001137542;NP_003777	Hs.463421	NM_020037
1554918_a_at	ABCC4	239.755	56.6802	666.366			-11.7566	4.80815e-06	10257	ATP-binding cassette, sub-family C (CFTR/MRP), member 4	NM_001105515;NM_005845;NP_001098985;NP_005836	Hs.508423	BC041560
1555039_a_at	ABCC4	89.5007	28.287	247.448			-8.74776	2.78873e-06	10257	ATP-binding cassette, sub-family C (CFTR/MRP), member 4	NM_001105515;NM_005845;NP_001098985;NP_005836	Hs.508423	AY133679
203196_at	ABCC4	743.078	199.851	1680.09			-8.40673	0.000440877	10257	ATP-binding cassette, sub-family C (CFTR/MRP), member 4	NM_001105515;NM_005845;NP_001098985;NP_005836	Hs.508423	AI948503
209380_s_at	ABCC5	196.71	423.213	147.32			2.87275	9.28177e-06	10057	ATP-binding cassette, sub-family C (CFTR/MRP), member 5	NM_001023587;NM_005688;NP_001018881;NP_005679	Hs.368563	AF146074
226363_at	ABCC5	120.982	401.366	95.6606			4.19573	1.47949e-07	10057	ATP-binding cassette, sub-family C (CFTR/MRP), member 5	NM_001023587;NM_005688;NP_001018881;NP_005679	Hs.368563	BE550362
210246_s_at	ABCC8	35.9421	101.698	43.9783			2.31246	0.000401475	6833	ATP-binding cassette, sub-family C (CFTR/MRP), member 8	NM_000352;NP_000343	Hs.54470	AF087138
235348_at	ABHD13	22.9379	9.41324	21.7632			-2.31198	6.79315e-07	84945	abhydrolase domain containing 13	NM_032859;NP_116248	Hs.183528	AA404347
87100_at	ABHD2	90.6804	61.2635	164.851			-2.69085	0.00341716	11057	abhydrolase domain containing 2	NM_007011;NM_152924;NP_008942;NP_690888	Hs.122337	AI832249
213017_at	ABHD3	174.142	490.875	218.56			2.24595	6.17754e-08	171586	abhydrolase domain containing 3	NM_138340;NP_612213	Hs.397978	AL534702
221552_at	ABHD6	62.6107	139.649	58.9544			2.36876	7.53592e-06	57406	abhydrolase domain containing 6	NM_020676;NP_065727	Hs.476454	BC001698
45288_at	ABHD6	56.3547	133.456	51.6408			2.5843	9.69136e-06	57406	abhydrolase domain containing 6	NM_020676;NP_065727	Hs.476454	AA209239
49452_at	ACACB	199.04	63.5553	141.672			-2.22912	1.79906e-05	32	acetyl-Coenzyme A carboxylase beta	NM_001093;NP_001084	Hs.234898	AI057637
221669_s_at	ACAD8	295.691	147.438	462.733			-3.1385	1.20933e-05	27034	acyl-Coenzyme A dehydrogenase family, member 8	NM_014384;NP_055199	Hs.14791	BC001964
225529_at	ACAP3	70.7358	138.477	61.3253			2.25807	1.80649e-05	116983	ArfGAP with coiled-coil, ankyrin repeat and PH domains 3	NM_030649;NP_085152	Hs.535257	AI492175
205412_at	ACAT1	785.122	155.814	687.643			-4.41322	6.9871e-07	38	acetyl-Coenzyme A acetyltransferase 1	NM_000019;NP_000010	Hs.232375	NM_000019
208002_s_at	ACOT7	87.5706	215.438	69.5838			3.0961	1.58112e-08	11332	acyl-CoA thioesterase 7	NM_007274;NM_181864;NM_181865;NM_181866;NP_009205;NP_863654;NP_863655;NP_863656	Hs.126137	NM_007274
202767_at	ACP2	242.147	136.553	289.752			-2.12189	9.46399e-08	53	acid phosphatase 2, lysosomal	NM_001131064;NM_001610;NP_001124536;NP_001601	Hs.532492	NM_001610
204638_at	ACP5	167.728	68.112	146.138			-2.14555	0.00313603	54	acid phosphatase 5, tartrate resistant	NM_001111034;NM_001111035;NM_001111036;NM_001611;NP_001104504;NP_001104505;NP_001104506;NP_001602	Hs.1211	NM_001611
218795_at	ACP6	252.175	73.7264	307.145			-4.16601	3.76043e-08	51205	acid phosphatase 6, lysophosphatidic	NM_016361;NP_057445	Hs.562154	NM_016361
231711_at	ACPP	117.048	37.7127	132.712			-3.51902	0.00252516	55	acid phosphatase, prostate	NM_001099;NM_001134194;NP_001090;NP_001127666	Hs.433060	BF592752
201661_s_at	ACSL3	1453.54	611.311	1406.25			-2.30039	0.0023887	2181	acyl-CoA synthetase long-chain family member 3	NM_004457;NM_203372;NP_004448;NP_976251	Hs.655772	NM_004457
201662_s_at	ACSL3	1310.68	410.953	1676.13			-4.07863	7.15935e-05	2181	acyl-CoA synthetase long-chain family member 3	NM_004457;NM_203372;NP_004448;NP_976251	Hs.655772	D89053
218322_s_at	ACSL5	73.2237	50.9088	206.178			-4.04994	0.000174638	51703	acyl-CoA synthetase long-chain family member 5	NM_016234;NM_203379;NM_203380;NP_057318;NP_976313;NP_976314	Hs.11638	NM_016234
222592_s_at	ACSL5	104.507	76.8096	295.201			-3.84328	0.000154815	51703	acyl-CoA synthetase long-chain family member 5	NM_016234;NM_203379;NM_203380;NP_057318;NP_976313;NP_976314	Hs.11638	AW173691
205942_s_at	ACSM3	68.9317	27.3471	104.965			-3.83825	1.21775e-07	6296	acyl-CoA synthetase medium-chain family member 3	NM_005622;NM_202000;NP_005613;NP_973729	Hs.706754	NM_005622
210377_at	ACSM3	166.261	45.1385	233.496			-5.17288	4.80736e-09	6296	acyl-CoA synthetase medium-chain family member 3	NM_005622;NM_202000;NP_005613;NP_973729	Hs.706754	D16350
229222_at	ACSS3	80.9631	15.1388	47.4883			-3.13686	3.09094e-07	79611	acyl-CoA synthetase short-chain family member 3	NM_024560;NP_078836	Hs.259559	AI123815
203872_at	ACTA1	62.467	26.3992	133.07			-5.04069	0.00120913	58	actin, alpha 1, skeletal muscle	NM_001100;NP_001091	Hs.1288	NM_001100
200974_at	ACTA2	9995.64	482.797	8498.59			-17.6028	3.37702e-13	59	actin, alpha 2, smooth muscle, aorta	NM_001141945;NM_001613;NP_001135417;NP_001604	Hs.500483	NM_001613
243140_at	ACTA2	437.262	12.7434	249.433			-19.5734	3.12243e-10	59	actin, alpha 2, smooth muscle, aorta	NM_001141945;NM_001613;NP_001135417;NP_001604	Hs.500483	AI917901
AFFX-HSAC07/X00351_5_at	ACTB	4931.44	1836.27	4355.01			-2.37166	7.69181e-05	60	actin, beta	NM_001101;NP_001092	Hs.520640	AFFX-HSAC07/X00351_5
205132_at	ACTC1	1058.02	48.495	399.645			-8.24095	1.93158e-08	70	actin, alpha, cardiac muscle 1	NM_005159;NP_005150	Hs.118127	NM_005159
202274_at	ACTG2	9790.31	40.0641	7873.19			-196.515	4.56664e-21	72	actin, gamma 2, smooth muscle, enteric	NM_001615;NP_001606	Hs.516105	NM_001615
202666_s_at	ACTL6A	167.174	608.434	273.365			2.22573	0.000282089	86	actin-like 6A	NM_004301;NM_177989;NM_178042;NP_004292;NP_817126;NP_829888	Hs.435326	NM_004301
206013_s_at	ACTL6B	14.3899	28.8978	14.2926			2.02187	0.00266801	51412	actin-like 6B	NM_016188;NP_057272	Hs.259831	NM_016188
206014_at	ACTL6B	16.5441	40.1419	18.3959			2.18211	0.000458597	51412	actin-like 6B	NM_016188;NP_057272	Hs.259831	NM_016188
208636_at	ACTN1	2489.81	772.226	2209.01			-2.86058	1.25502e-08	87	actinin, alpha 1	NM_001102;NM_001130004;NM_001130005;NP_001093;NP_001123476;NP_001123477	Hs.509765	AI082078
208637_x_at	ACTN1	1323.31	433.693	1045.3			-2.41023	9.3643e-08	87	actinin, alpha 1	NM_001102;NM_001130004;NM_001130005;NP_001093;NP_001123476;NP_001123477	Hs.509765	BC003576
203935_at	ACVR1	295.9	139.697	302.238			-2.16352	0.000353957	90	activin A receptor, type I	NM_001105;NM_001111067;NP_001096;NP_001104537	Hs.470316	NM_001105
205327_s_at	ACVR2A	270.663	106.718	272.892			-2.55712	4.99209e-07	92	activin A receptor, type IIA	NM_001616;NP_001607	Hs.470174	NM_001616
228416_at	ACVR2A	144.826	27.0249	122.019			-4.51504	3.47805e-09	92	activin A receptor, type IIA	NM_001616;NP_001607	Hs.470174	AI149508
202740_at	ACY1	160.987	88.6829	241.634			-2.7247	5.74394e-07	95	aminoacylase 1	NM_000666;NP_000657	Hs.334707	NM_000666
205260_s_at	ACYP1	119.01	494.705	113.422			4.36165	2.66282e-06	97	acylphosphatase 1, erythrocyte (common) type	NM_001107;NM_203488;NP_001098;NP_982355	Hs.18573	NM_001107
206833_s_at	ACYP2	163.255	61.5025	146.182			-2.37685	2.27543e-05	98	acylphosphatase 2, muscle type	NM_138448;NP_612457	Hs.516173;Hs.642983	NM_001108
202604_x_at	ADAM10	103.361	41.6482	96.6309			-2.32017	0.000137044	102	ADAM metallopeptidase domain 10	NM_001110;NP_001101	Hs.578508	NM_001110
214895_s_at	ADAM10	155.744	54.05	141.203			-2.61245	0.000419579	102	ADAM metallopeptidase domain 10	NM_001110;NP_001101	Hs.578508	AU135154
213532_at	ADAM17	159.574	339.198	145.666			2.3286	2.81827e-07	6868	ADAM metallopeptidase domain 17	NM_003183;NP_003174	Hs.404914	AI797833
1555326_a_at	ADAM9	114.534	39.4112	159.903			-4.05729	6.64616e-07	8754	ADAM metallopeptidase domain 9 (meltrin gamma)	NM_001005845;NM_003816;NP_001005845;NP_003807	Hs.591852	AF495383
202381_at	ADAM9	917.411	701.281	1499.18			-2.13778	0.000221282	8754	ADAM metallopeptidase domain 9 (meltrin gamma)	NM_001005845;NM_003816;NP_001005845;NP_003807	Hs.591852	NM_003816
222162_s_at	ADAMTS1	1346.76	102.008	551.359			-5.40506	2.10633e-06	9510	ADAM metallopeptidase with thrombospondin type 1 motif, 1	NM_006988;NP_008919	Hs.643357	AK023795
222486_s_at	ADAMTS1	345.901	24.9158	118.691			-4.76369	3.71365e-06	9510	ADAM metallopeptidase with thrombospondin type 1 motif, 1	NM_006988;NP_008919	Hs.643357	AF060152
203865_s_at	ADARB1	199.89	52.0207	133.635			-2.56888	2.64365e-08	104	adenosine deaminase, RNA-specific, B1 (RED1 homolog rat)	NM_001033049;NM_001112;NM_001145407;NM_015833;NM_015834;NP_001028221;NP_001103;NP_001138879;NP_056648;NP_056649	Hs.474018	NM_015833
227213_at	ADAT2	45.2691	32.9889	75.1849			-2.27909	6.89722e-06	134637	adenosine deaminase, tRNA-specific 2, TAD2 homolog (S. cerevisiae)	NM_182503;NP_872309	Hs.709561	AA706895
213217_at	ADCY2	424.196	76.3689	164.841			-2.15848	0.00147868	108	adenylate cyclase 2 (brain)	NM_020546;NP_065433	Hs.481545	AU149572
204497_at	ADCY9	167.542	317.746	120.419			2.63866	0.000106729	115	adenylate cyclase 9	NM_001116;NP_001107	Hs.391860;Hs.610484	AB011092
205268_s_at	ADD2	25.6694	54.6094	25.5095			2.14075	0.000997397	119	adducin 2 (beta)	NM_001617;NM_017482;NM_017483;NM_017484;NM_017488;NP_001608;NP_059516;NP_059517;NP_059518;NP_059522	Hs.188528	NM_017488
237336_at	ADD2	16.7104	36.845	16.0639			2.29366	0.000757819	119	adducin 2 (beta)	NM_001617;NM_017482;NM_017483;NM_017484;NM_017488;NP_001608;NP_059516;NP_059517;NP_059518;NP_059522	Hs.188528	AW002864
208847_s_at	ADH5	1144.14	488.729	1219.96			-2.49619	1.22683e-06	128	alcohol dehydrogenase 5 (class III), chi polypeptide	NM_000671;NP_000662	Hs.78989	M29872
208848_at	ADH5	648.09	131.343	615.595			-4.68694	3.38814e-07	128	alcohol dehydrogenase 5 (class III), chi polypeptide	NM_000671;NP_000662	Hs.78989	M30471
217761_at	ADI1	1808.14	603.988	2570.96			-4.25664	2.68237e-07	55256	acireductone dioxygenase 1	NM_018269;NP_060739	Hs.502773	NM_018269
222400_s_at	ADI1	2912.5	1544.96	3464.71			-2.24259	0.000920308	55256	acireductone dioxygenase 1	NM_018269;NP_060739	Hs.502773	BC001467
202912_at	ADM	175.169	1060.55	263.235			4.02891	0.00017189	133	adrenomedullin	NM_001124;NP_001115	Hs.441047	NM_001124
224455_s_at	ADPGK	118.074	69.5719	181.848			-2.61382	4.02355e-05	83440	ADP-dependent glucokinase	NM_031284;NP_112574;NR_023318;NR_023319	Hs.654636	BC006112
209869_at	ADRA2A	32.1695	109.155	35.5349			3.07176	0.00338024	150	adrenergic, alpha-2A-, receptor	NM_000681;NP_000672	Hs.249159	AF284095
206170_at	ADRB2	339.485	62.1013	455.075			-7.32794	5.14398e-08	154	adrenergic, beta-2-, receptor, surface	NM_000024;NP_000015	Hs.591251	NM_000024
228771_at	ADRBK2	438.774	65.858	285.971			-4.34223	1.53634e-10	157	adrenergic, beta, receptor kinase 2	NM_005160;NP_005151	Hs.657494	AI651212
204332_s_at	AGA	245.488	114.906	343.785			-2.99187	0.000558243	175	aspartylglucosaminidase	NM_000027;NP_000018	Hs.207776	M64073
216064_s_at	AGA	92.3041	39.5901	121.473			-3.06826	5.60772e-05	175	aspartylglucosaminidase	NM_000027;NP_000018	Hs.207776	W27131
226561_at	AGFG1	112.785	51.0929	103.55			-2.02671	2.00488e-05	3267	ArfGAP with FG repeats 1	NM_001135187;NM_001135188;NM_001135189;NM_004504;NP_001128659;NP_001128660;NP_001128661;NP_004495	Hs.352962	BE551849
218534_s_at	AGGF1	187.263	85.3938	182.476			-2.13687	4.11223e-06	55109	angiogenic factor with G patch and FHA domains 1	NM_018046;NP_060516	Hs.634849	NM_018046
222661_at	AGGF1	192.558	89.3901	194.006			-2.17033	8.86324e-05	55109	angiogenic factor with G patch and FHA domains 1	NM_018046;NP_060516	Hs.634849	AA528017
203566_s_at	AGL	603.444	157.882	576.542			-3.65172	1.88367e-08	178	amylo-1, 6-glucosidase, 4-alpha-glucanotransferase	NM_000028;NM_000642;NM_000643;NM_000644;NM_000645;NM_000646;NP_000019;NP_000633;NP_000634;NP_000635;NP_000636;NP_000637	Hs.904	NM_000645
225108_at	AGPS	79.2834	25.6902	55.8942			-2.1757	0.00024496	8540	alkylglycerone phosphate synthase	NM_003659;NP_003650	Hs.516543	BF111719
205357_s_at	AGTR1	363.172	17.2654	174.026			-10.0794	3.73887e-07	185	angiotensin II receptor, type 1	NM_000685;NM_004835;NM_009585;NM_031850;NM_032049;NP_000676;NP_004826;NP_033611;NP_114038;NP_114438	Hs.477887;Hs.714694	NM_000685
211986_at	AHNAK	1643.53	372.703	1530			-4.10516	1.28454e-05	79026	AHNAK nucleoprotein	NM_001620;NM_024060;NP_001611;NP_076965	Hs.502756	BG287862
209901_x_at	AIF1	174.317	70.0797	206.032			-2.93996	8.67785e-07	199	allograft inflammatory factor 1	NM_001623;NM_004847;NM_032955;NP_001614;NP_004838;NP_116573	Hs.76364	U19713
213095_x_at	AIF1	167.205	106.505	219.151			-2.05765	6.8428e-06	199	allograft inflammatory factor 1	NM_001623;NM_004847;NM_032955;NP_001614;NP_004838;NP_116573	Hs.76364	AF299327
215051_x_at	AIF1	270.915	115.524	301.393			-2.60892	2.85076e-06	199	allograft inflammatory factor 1	NM_001623;NM_004847;NM_032955;NP_001614;NP_004838;NP_116573	Hs.76364	BF213829
212543_at	AIM1	859.145	131.213	942.407			-7.18225	2.72909e-06	202	absent in melanoma 1	NM_001624;NP_001615	Hs.643590;Hs.717199	U83115
224151_s_at	AK3	50.3901	28.2049	59.5115			-2.10997	0.000745518	50808	adenylate kinase 3	NM_016282;NP_057366	Hs.493362	AF183419
236007_at	AKAP10	142.346	274.181	133.275			2.05725	0.00106589	11216	A kinase (PRKA) anchor protein 10	NM_007202;NP_009133	Hs.708043	AU147278
205771_s_at	AKAP7	173.988	29.3358	252.137			-8.59483	1.04171e-10	9465	A kinase (PRKA) anchor protein 7	NM_004842;NM_016377;NM_138633;NP_004833;NP_057461;NP_619539	Hs.486483	AL137063
209160_at	AKR1C3	39.0318	21.0569	46.2357			-2.19575	0.00332382	8644	aldo-keto reductase family 1, member C3 (3-alpha hydroxysteroid dehydrogenase, type II)	NM_003739;NP_003730	Hs.78183	AB018580
1569362_at	ALCAM	56.7516	369.742	67.6147			5.46837	5.96351e-08	214	activated leukocyte cell adhesion molecule	NM_001627;NP_001618	Hs.591293	BC041127
201951_at	ALCAM	479.803	1597.51	513.401			3.11162	8.92767e-11	214	activated leukocyte cell adhesion molecule	NM_001627;NP_001618	Hs.591293	BF242905
201952_at	ALCAM	1372.55	4052.43	1475.88			2.74578	2.86388e-09	214	activated leukocyte cell adhesion molecule	NM_001627;NP_001618	Hs.591293	AA156721
217791_s_at	ALDH18A1	334.569	147.359	351.227			-2.38347	5.34473e-06	5832	aldehyde dehydrogenase 18 family, member A1	NM_001017423;NM_002860;NP_001017423;NP_002851	Hs.500645	NM_002860
222416_at	ALDH18A1	407.306	232.256	470.926			-2.02761	3.36032e-05	5832	aldehyde dehydrogenase 18 family, member A1	NM_001017423;NM_002860;NP_001017423;NP_002851	Hs.500645	U76542
207016_s_at	ALDH1A2	345.382	32.0441	384.253			-11.9914	1.6253e-13	8854	aldehyde dehydrogenase 1 family, member A2	NM_003888;NM_170696;NM_170697;NP_003879;NP_733797;NP_733798	Hs.643455	AB015228
209645_s_at	ALDH1B1	75.459	34.1348	86.7088			-2.54019	1.16591e-05	219	aldehyde dehydrogenase 1 family, member B1	NM_000692;NP_000683	Hs.436219	NM_000692
210544_s_at	ALDH3A2	312.933	123.33	270.126			-2.19027	0.00155783	224	aldehyde dehydrogenase 3 family, member A2	NM_000382;NM_001031806;NP_000373;NP_001026976	Hs.499886	BC002430
208950_s_at	ALDH7A1	502.67	101.811	562.239			-5.52237	5.41631e-09	501	aldehyde dehydrogenase 7 family, member A1	NM_001182;NP_001173	Hs.483239	BC002515
208951_at	ALDH7A1	354.855	72.8303	379.255			-5.20737	7.72487e-09	501	aldehyde dehydrogenase 7 family, member A1	NM_001182;NP_001173	Hs.483239	BC002515
238996_x_at	ALDOA	212.637	344.84	172.381			2.00045	0.000112121	226	aldolase A, fructose-bisphosphate	NM_000034;NM_001127617;NM_184041;NM_184043;NP_000025;NP_001121089;NP_908930;NP_908932	Hs.513490	AI921586
219015_s_at	ALG13	128.417	37.5748	139.352			-3.70866	8.63392e-06	79868	asparagine-linked glycosylation 13 homolog (S. cerevisiae)	NM_018466;NP_060936;XM_001713667;XM_001713668;XP_001713719;XP_001713720	Hs.443061	NM_018466
222808_at	ALG13	335.173	95.365	405.761			-4.25482	3.16734e-10	79868	asparagine-linked glycosylation 13 homolog (S. cerevisiae)	NM_018466;NP_060936;XM_001713667;XM_001713668;XP_001713719;XP_001713720	Hs.443061	BC005336
214220_s_at	ALMS1	81.6915	163.684	74.4399			2.19888	0.000368859	7840	Alstrom syndrome 1	NM_015120;NP_055935	Hs.184720	AW003635
1555416_a_at	ALOX15B	203.651	37.2254	181.88			-4.8859	3.06349e-05	247	arachidonate 15-lipoxygenase, type B	NM_001039130;NM_001039131;NM_001141;NP_001034219;NP_001034220;NP_001132	Hs.111256	AF468053
206714_at	ALOX15B	411.945	31.815	407.637			-12.8127	8.98602e-07	247	arachidonate 15-lipoxygenase, type B	NM_001039130;NM_001039131;NM_001141;NP_001034219;NP_001034220;NP_001132	Hs.111256	NM_001141
204446_s_at	ALOX5	171.496	70.2915	239.368			-3.40536	5.81969e-05	240	arachidonate 5-lipoxygenase	NM_000698;NP_000689	Hs.89499	NM_000698
204174_at	ALOX5AP	87.4146	40.6523	90.0406			-2.2149	0.000210441	241	arachidonate 5-lipoxygenase-activating protein	NM_001629;NP_001620	Hs.507658	NM_001629
228255_at	ALS2CR4	83.7877	21.4868	45.7473			-2.12908	1.09183e-06	65062	amyotrophic lateral sclerosis 2 (juvenile) chromosome region, candidate 4	NM_001044385;NM_152388;NP_001037850;NP_689601	Hs.12319	AU150140
201196_s_at	AMD1	3017.53	350.513	2485.39			-7.09071	5.67532e-06	262	adenosylmethionine decarboxylase 1	NM_001033059;NM_001634;NP_001028231;NP_001625	Hs.159118	M21154
201197_at	AMD1	2559.69	632.254	1948.38			-3.08163	3.41111e-05	262	adenosylmethionine decarboxylase 1	NM_001033059;NM_001634;NP_001028231;NP_001625	Hs.159118	NM_001634
222108_at	AMIGO2	245.521	30.862	132.316			-4.28735	3.88294e-07	347902	adhesion molecule with Ig-like domain 2	NM_001143668;NM_181847;NP_001137140;NP_862830	Hs.121520	AC004010
203002_at	AMOTL2	456.646	99.3702	414.328			-4.16954	8.78308e-09	51421	angiomotin like 2	NM_016201;NP_057285	Hs.426312;Hs.713601	NM_016201
207992_s_at	AMPD3	139.15	73.8607	189.629			-2.56739	7.85473e-05	272	adenosine monophosphate deaminase (isoform E)	NM_000480;NM_001025389;NM_001025390;NP_000471;NP_001020560;NP_001020561	Hs.501890	NM_000480
205141_at	ANG	248.859	46.8116	154.553			-3.30159	4.99828e-05	283	angiogenin, ribonuclease, RNase A family, 5	NM_001097577;NM_001145;NP_001091046;NP_001136	Hs.283749;Hs.718848	NM_001145
213397_x_at	ANG	1073.19	148.491	786.96			-5.29973	0.000233586	283	angiogenin, ribonuclease, RNase A family, 5	NM_001097577;NM_001145;NP_001091046;NP_001136	Hs.283749;Hs.718848	AI761728
221825_at	ANGEL2	302.883	143.531	342.852			-2.3887	4.53638e-07	90806	angel homolog 2 (Drosophila)	NM_144567;NP_653168	Hs.157078	AU151793
205609_at	ANGPT1	317.443	17.2345	179.354			-10.4067	1.51e-11	284	angiopoietin 1	NM_001146;NP_001137	Hs.369675	NM_001146
205572_at	ANGPT2	16.2004	67.6756	20.8039			3.25303	1.84422e-05	285	angiopoietin 2	NM_001118887;NM_001118888;NM_001147;NP_001112359;NP_001112360;NP_001138	Hs.583870	NM_001147
211148_s_at	ANGPT2	19.6951	40.1823	17.4888			2.2976	9.01849e-06	285	angiopoietin 2	NM_001118887;NM_001118888;NM_001147;NP_001112359;NP_001112360;NP_001138	Hs.583870	AF187858
236034_at	ANGPT2	26.9462	87.0316	30.7827			2.82729	0.000227909	285	angiopoietin 2	NM_001118887;NM_001118888;NM_001147;NP_001112359;NP_001112360;NP_001138	Hs.583870	AA083514
213001_at	ANGPTL2	263.829	81.2032	185.47			-2.28403	2.90881e-06	23452	angiopoietin-like 2	NM_012098;NP_036230	Hs.653262	AF007150
220076_at	ANKH	137.811	31.4163	81.5901			-2.59706	3.16786e-05	56172	ankylosis, progressive homolog (mouse)	NM_054027;NP_473368	Hs.156727	NM_019847
218769_s_at	ANKRA2	294.525	135.94	301.385			-2.21705	2.45587e-07	57763	ankyrin repeat, family A (RFXANK-like), 2	NM_023039;NP_075526	Hs.239154	NM_023039
224810_s_at	ANKRD13A	573.774	971.243	471.888			2.0582	0.000573996	88455	ankyrin repeat domain 13A	NM_033121;NP_149112	Hs.528703	AL569476
238851_at	ANKRD13A	43.9713	217.793	36.8034			5.91775	4.23725e-07	88455	ankyrin repeat domain 13A	NM_033121;NP_149112	Hs.528703	BF516252
238642_at	ANKRD13D	113.643	206.865	91.0012			2.27321	7.42922e-07	338692	ankyrin repeat domain 13 family, member D	NM_207354;NP_997237	Hs.438673	AW367571
238439_at	ANKRD22	131.4	32.9467	77.6793			-2.35773	0.00161199	118932	ankyrin repeat domain 22	NM_144590;NP_653191	Hs.217484	AI925518
238332_at	ANKRD29	116.782	38.0426	90.0831			-2.36795	0.0007323	147463	ankyrin repeat domain 29	NM_173505;NP_775776	Hs.374774	AI307802
214723_x_at	ANKRD36	64.132	143.967	55.9002			2.57543	0.000242356	375248	ankyrin repeat domain 36	NM_198555;NP_940957	Hs.663424	AB046861
227034_at	ANKRD57	279.19	81.9236	189.809			-2.31691	8.12475e-09	65124	ankyrin repeat domain 57	NM_023016;NP_075392	Hs.355455	BE669553
1552619_a_at	ANLN	14.2621	46.174	16.4511			2.80675	0.000405957	54443	anillin, actin binding protein	NM_018685;NP_061155	Hs.62180	NM_018685
222608_s_at	ANLN	11.5873	63.5961	14.3258			4.43926	0.000180859	54443	anillin, actin binding protein	NM_018685;NP_061155	Hs.62180	AK023208
241918_at	ANO7	346.156	130.887	650.236			-4.96792	6.40272e-08	50636	anoctamin 7	NM_001001666;NM_001001891;NP_001001666;NP_001001891	Hs.163909	AI299378
227393_at	ANO9	35.2781	170.332	33.8073			5.03831	7.80188e-05	338440	anoctamin 9	NM_001012302;NP_001012302	Hs.501622	AW084755
201038_s_at	ANP32A	362.713	125.072	302.717			-2.42034	2.04462e-06	8125	acidic (leucine-rich) nuclear phosphoprotein 32 family, member A	NM_006305;NP_006296	Hs.458747	T67821
208103_s_at	ANP32E	41.4174	142.029	29.0577			4.88781	0.000618408	81611	acidic (leucine-rich) nuclear phosphoprotein 32 family, member E	NM_001136478;NM_001136479;NM_030920;NP_001129950;NP_001129951;NP_112182	Hs.656466	NM_030920
202888_s_at	ANPEP	875.914	18.9017	594.005			-31.426	1.87435e-09	290	alanyl (membrane) aminopeptidase	NM_001150;NP_001141	Hs.1239	NM_001150
224694_at	ANTXR1	1000.66	158.835	497.115			-3.12975	2.45537e-05	84168	anthrax toxin receptor 1	NM_018153;NM_032208;NM_053034;NP_060623;NP_115584;NP_444262	Hs.165859	AF279145
1555536_at	ANTXR2	197.509	74.2614	169.654			-2.28455	2.34041e-05	118429	anthrax toxin receptor 2	NM_058172;NP_477520	Hs.162963	AY040326
225524_at	ANTXR2	1844.68	146.339	1401.4			-9.57637	3.30084e-09	118429	anthrax toxin receptor 2	NM_058172;NP_477520	Hs.162963	AU152178
223624_at	ANUBL1	28.7978	18.6743	40.5373			-2.17075	3.99896e-06	93550	AN1, ubiquitin-like, homolog (Xenopus laevis)	NM_001128324;NM_174890;NP_001121796;NP_777550	Hs.89029	AF311324
233011_at	ANXA1	38.3685	14.8015	42.8418			-2.89443	0.00142447	301	annexin A1	NM_000700;NP_000691	Hs.494173	AU155094
209369_at	ANXA3	515.009	147.268	748.188			-5.08046	0.000383742	306	annexin A3	NM_005139;NP_005130	Hs.480042	M63310
201301_s_at	ANXA4	610.298	277.192	618.387			-2.23089	0.00101355	307	annexin A4	NM_001153;NP_001144	Hs.422986	BC000182
201302_at	ANXA4	668.665	295.846	689.819			-2.33168	0.000578392	307	annexin A4	NM_001153;NP_001144	Hs.422986	NM_001153
204894_s_at	AOC3	508.295	51.4172	474.361			-9.22571	6.59746e-09	8639	amine oxidase, copper containing 3 (vascular adhesion protein 1)	NM_003734;NP_003725	Hs.198241	NM_003734
228415_at	AP1S2	129.95	539.813	212.068			2.54547	1.62278e-05	8905	adaptor-related protein complex 1, sigma 2 subunit	NM_003916;NP_003907	Hs.653504;Hs.656471	AA205444
203525_s_at	APC	177.273	55.5672	125.799			-2.26391	0.000177359	324	adenomatous polyposis coli	NM_000038;NM_001127510;NM_001127511;NP_000029;NP_001120982;NP_001120983	Hs.158932	AI375486
225016_at	APCDD1	783.878	100.347	333.624			-3.3247	0.000411263	147495	adenomatosis polyposis coli down-regulated 1	NM_153000;NP_694545	Hs.293274	N48299
209462_at	APLP1	45.5282	114.846	44.2138			2.59751	3.76042e-05	333	amyloid beta (A4) precursor-like protein 1	NM_001024807;NM_005166;NP_001019978;NP_005157	Hs.74565	U48437
206632_s_at	APOBEC3B	12.995	90.4104	16.7947			5.38326	0.000230998	9582	apolipoprotein B mRNA editing enzyme, catalytic polypeptide-like 3B	NM_004900;NP_004891	Hs.226307	NM_004900
201525_at	APOD	326.063	213.851	927.655			-4.33786	0.00305743	347	apolipoprotein D	NM_001647;NP_001638	Hs.522555	NM_001647
221031_s_at	APOLD1	120.504	259.985	119.775			2.17061	0.00188943	81575	apolipoprotein L domain containing 1	NM_001130415;NM_030817;NP_001123887;NP_110444	Hs.23388	NM_030817
221620_s_at	APOO	129.705	316.253	121.441			2.60418	1.92863e-07	79135	apolipoprotein O	NM_024122;NP_077027;NR_026545	Hs.495851	AF061264
214953_s_at	APP	754.831	545.069	1104.62			-2.02658	5.57986e-06	351	amyloid beta (A4) precursor protein	NM_000484;NM_001136016;NM_001136129;NM_001136130;NM_001136131;NM_201413;NM_201414;NP_000475;NP_001129488;NP_001129601;NP_001129602;NP_001129603;NP_958816;NP_958817	Hs.434980	X06989
202630_at	APPBP2	415.387	164.993	345.193			-2.09217	4.17084e-08	10513	amyloid beta precursor protein (cytoplasmic tail) binding protein 2	NM_006380;NP_006371	Hs.84084	AA046411
229526_at	AQP11	46.3509	18.6568	44.4579			-2.38293	0.000367917	282679	aquaporin 11	NM_173039;NP_766627	Hs.503345	AI886656
201176_s_at	ARCN1	1062.39	477.982	1049.93			-2.19658	4.95748e-06	372	archain 1	NM_001142281;NM_001655;NP_001135753;NP_001646	Hs.33642	NM_001655
208750_s_at	ARF1	953.323	470.941	953.45			-2.02456	0.00159814	375	ADP-ribosylation factor 1	NM_001024226;NM_001024227;NM_001024228;NM_001658;NP_001019397;NP_001019398;NP_001019399;NP_001649	Hs.286221	AA580004
206177_s_at	ARG1	11.6552	266.642	11.9663			22.2827	0.000227762	383	arginase, liver	NM_000045;NP_000036	Hs.440934	NM_000045
225171_at	ARHGAP18	495.553	138.543	368.868			-2.66248	0.001637	93663	Rho GTPase activating protein 18	NM_033515;NP_277050	Hs.486458;Hs.708586	BE644830
203910_at	ARHGAP29	505.104	322.154	727.107			-2.25702	2.57651e-05	9411	Rho GTPase activating protein 29	NM_004815;NP_004806	Hs.483238	NM_004815
206167_s_at	ARHGAP6	1343.76	210.651	1307.55			-6.20721	0.0011606	395	Rho GTPase activating protein 6	NM_001174;NM_006125;NM_013422;NM_013423;NM_013427;NP_001165;NP_006116;NP_038266;NP_038267;NP_038286	Hs.435291	NM_001174
1555812_a_at	ARHGDIB	195.029	98.3514	232.083			-2.35973	0.000100728	397	Rho GDP dissociation inhibitor (GDI) beta	NM_001175;NP_001166	Hs.504877	AF498927
201288_at	ARHGDIB	461.347	242.443	543.803			-2.24302	0.00131319	397	Rho GDP dissociation inhibitor (GDI) beta	NM_001175;NP_001166	Hs.504877	NM_001175
207629_s_at	ARHGEF2	55.3092	122.674	55.3756			2.21531	1.13706e-06	9181	rho/rac guanine nucleotide exchange factor (GEF) 2	NM_004723;NP_004714	Hs.655209	NM_004723
209435_s_at	ARHGEF2	170.414	445.858	177.399			2.5133	0.000139695	9181	rho/rac guanine nucleotide exchange factor (GEF) 2	NM_004723;NP_004714	Hs.655209	BC000265
212614_at	ARID5B	830.192	509.688	1068.22			-2.09582	0.00153622	84159	AT rich interactive domain 5B (MRF1-like)	NM_032199;NP_115575	Hs.535297	BG285011
210718_s_at	ARL17P1	39.9231	87.4522	39.4482			2.21688	0.000171508	51326	ADP-ribosylation factor-like 17 pseudogene 1	NM_001113738;NM_016632;NP_001107210;NP_057716	Hs.579108	AF119889
218150_at	ARL5A	530.626	238.384	575.076			-2.41239	3.0923e-08	26225	ADP-ribosylation factor-like 5A	NM_001037174;NM_012097;NM_177985;NP_001032251;NP_036229;NP_817114	Hs.470233	NM_012097
226617_at	ARL5A	472.102	165.882	587.851			-3.5438	1.0172e-06	26225	ADP-ribosylation factor-like 5A	NM_001037174;NM_012097;NM_177985;NP_001032251;NP_036229;NP_817114	Hs.470233	AW291264
211935_at	ARL6IP1	1032.43	2632.94	1036.68			2.53979	7.25318e-07	23204	ADP-ribosylation factor-like 6 interacting protein 1	NM_015161;NP_055976	Hs.634882	D31885
1555281_x_at	ARMC8	29.1391	59.8052	27.8278			2.14911	0.00323102	25852	armadillo repeat containing 8	NM_014154;NM_015396;NM_213654;NP_054873;NP_056211;NP_998819	Hs.266826	BC007934
218694_at	ARMCX1	949.816	107.724	526.111			-4.88389	1.4972e-05	51309	armadillo repeat containing, X-linked 1	NM_016608;NP_057692	Hs.9728	NM_016608
203404_at	ARMCX2	669.077	182.307	575.904			-3.15898	0.000906796	9823	armadillo repeat containing, X-linked 2	NM_014782;NM_177949;NP_055597;NP_808818	Hs.48924	NM_014782
227444_at	ARMCX4	171.359	40.0006	98.7801			-2.46947	0.00311274	158947	armadillo repeat containing, X-linked 4	NM_152583;NP_689796	Hs.709762	AW519141
219335_at	ARMCX5	228.954	88.5882	238.621			-2.6936	1.29379e-07	64860	armadillo repeat containing, X-linked 5	NM_022838;NP_073749	Hs.522729	NM_022838
220966_x_at	ARPC5L	436.475	893.513	377.419			2.36743	2.74803e-10	81873	actin related protein 2/3 complex, subunit 5-like	NM_030978;NP_112240	Hs.132499	NM_030978
226914_at	ARPC5L	128.794	269.793	124.462			2.16768	8.35252e-05	81873	actin related protein 2/3 complex, subunit 5-like	NM_030978;NP_112240	Hs.132499	AU158936
226915_s_at	ARPC5L	220.712	440.867	187.772			2.34789	4.36343e-10	81873	actin related protein 2/3 complex, subunit 5-like	NM_030978;NP_112240	Hs.132499	AU158936
223695_s_at	ARSD	123.701	71.5518	147.192			-2.05713	1.31431e-06	414	arylsulfatase D	NM_001669;NM_009589;NP_001660;NP_033667	Hs.528631	BC003660
223696_at	ARSD	255.333	111.591	342.149			-3.06609	1.39786e-08	414	arylsulfatase D	NM_001669;NM_009589;NP_001660;NP_033667	Hs.528631	BC003660
225280_x_at	ARSD	232.415	127.391	272.761			-2.14112	1.84001e-05	414	arylsulfatase D	NM_001669;NM_009589;NP_001660;NP_033667	Hs.528631	N51673
225286_at	ARSD	267.168	178.607	370.031			-2.07176	8.52599e-05	414	arylsulfatase D	NM_001669;NM_009589;NP_001660;NP_033667	Hs.528631	AI741110
225334_at	AS3MT	495.355	147.92	463.308			-3.13215	2.38313e-10	57412	arsenic (+3 oxidation state) methyltransferase	NM_020682;NP_065733	Hs.34492	AI147621
227915_at	ASB2	195.092	71.2476	143.533			-2.01457	0.00297685	51676	ankyrin repeat and SOCS box-containing 2	NM_016150;NP_057234	Hs.510327	AI872284
235503_at	ASB5	43.8232	12.5161	74.8688			-5.98181	1.8372e-05	140458	ankyrin repeat and SOCS box-containing 5	NM_080874;NP_543150	Hs.591712	BF589787
209985_s_at	ASCL1	23.7478	146.8	22.8513			6.42412	6.55674e-07	429	achaete-scute complex homolog 1 (Drosophila)	NM_004316;NP_004307	Hs.712544	BE797438
209986_at	ASCL1	16.3166	36.8008	16.0641			2.29087	0.000134299	429	achaete-scute complex homolog 1 (Drosophila)	NM_004316;NP_004307	Hs.712544	BC002341
209987_s_at	ASCL1	12.4231	1027.17	12.2321			83.9733	3.0854e-07	429	achaete-scute complex homolog 1 (Drosophila)	NM_004316;NP_004307	Hs.712544	BC002341
209988_s_at	ASCL1	16.5471	2482.37	14.3669			172.784	5.69661e-08	429	achaete-scute complex homolog 1 (Drosophila)	NM_004316;NP_004307	Hs.712544	BC001638
213768_s_at	ASCL1	27.5842	503.375	32.8529			15.3221	2.13461e-06	429	achaete-scute complex homolog 1 (Drosophila)	NM_004316;NP_004307	Hs.712544	AW950513
218115_at	ASF1B	24.4317	88.7395	31.33			2.83241	0.000262226	55723	ASF1 anti-silencing function 1 homolog B (S. cerevisiae)	NM_018154;NP_060624	Hs.26516	NM_018154
205047_s_at	ASNS	255.487	833.559	236.468			3.52504	2.42013e-09	440	asparagine synthetase	NM_001673;NM_133436;NM_183356;NP_001664;NP_597680;NP_899199	Hs.489207	NM_001673
219918_s_at	ASPM	10.4433	151.07	13.9302			10.8448	5.99994e-06	259266	asp (abnormal spindle) homolog, microcephaly associated (Drosophila)	NM_018136;NP_060606	Hs.121028	NM_018123
232238_at	ASPM	9.81881	26.3985	9.96469			2.6492	0.000268837	259266	asp (abnormal spindle) homolog, microcephaly associated (Drosophila)	NM_018136;NP_060606	Hs.121028	AK001380
239002_at	ASPM	12.0034	30.7868	13.8811			2.21789	0.0003576	259266	asp (abnormal spindle) homolog, microcephaly associated (Drosophila)	NM_018136;NP_060606	Hs.121028	AA748494
224850_at	ATAD1	494.722	45.2223	518.177			-11.4584	9.08229e-09	84896	ATPase family, AAA domain containing 1	NM_032810;NP_116199	Hs.435948	BE645232
218782_s_at	ATAD2	124.016	415.211	91.2008			4.55271	3.99454e-06	29028	ATPase family, AAA domain containing 2	NM_014109;NP_054828	Hs.370834	NM_014109
222740_at	ATAD2	141.352	409	107.913			3.79007	3.25164e-06	29028	ATPase family, AAA domain containing 2	NM_014109;NP_054828	Hs.370834	AI925583
228401_at	ATAD2	64.3886	184.528	49.1807			3.75204	1.02021e-07	29028	ATPase family, AAA domain containing 2	NM_014109;NP_054828	Hs.370834	AI656807
235266_at	ATAD2	101.93	263.43	58.9288			4.47032	3.50701e-09	29028	ATPase family, AAA domain containing 2	NM_014109;NP_054828	Hs.370834	AI139629
225497_at	ATE1	180.106	56.4644	155.117			-2.74716	2.1448e-06	11101	arginyltransferase 1	NM_001001976;NM_007041;NP_001001976;NP_008972	Hs.632080	AL589591
1554980_a_at	ATF3	113.448	58.7832	159.594			-2.71495	1.59378e-07	467	activating transcription factor 3	NM_001030287;NM_001040619;NM_001674;NM_004024;NP_001025458;NP_001035709;NP_001665;NP_004015	Hs.460	AB066566
202672_s_at	ATF3	725.065	277.26	1415.76			-5.10624	3.46342e-08	467	activating transcription factor 3	NM_001030287;NM_001040619;NM_001674;NM_004024;NP_001025458;NP_001035709;NP_001665;NP_004015	Hs.460	NM_001674
1570523_s_at	ATG10	27.741	14.2275	29.7028			-2.08771	8.90107e-07	83734	ATG10 autophagy related 10 homolog (S. cerevisiae)	NM_001131028;NM_031482;NP_001124500;NP_113670	Hs.713698	AF318326
223677_at	ATG10	57.0271	21.4136	55.4331			-2.58869	1.57753e-06	83734	ATG10 autophagy related 10 homolog (S. cerevisiae)	NM_001131028;NM_031482;NP_001124500;NP_113670	Hs.713698	AL136912
213115_at	ATG4A	120.542	277.491	124.277			2.23284	0.000165122	115201	ATG4 autophagy related 4 homolog A (S. cerevisiae)	NM_052936;NM_178270;NP_443168;NP_840054	Hs.8763	AL031177
202512_s_at	ATG5	222.657	79.8696	164.577			-2.06057	1.0328e-05	9474	ATG5 autophagy related 5 homolog (S. cerevisiae)	NM_004849;NP_004840	Hs.486063	NM_004849
208758_at	ATIC	437.816	185.772	375.824			-2.02304	4.80306e-07	471	5-aminoimidazole-4-carboxamide ribonucleotide formyltransferase/IMP cyclohydrolase	NM_004044;NP_004035	Hs.90280	D89976
201855_s_at	ATMIN	487.169	194.47	418.737			-2.15322	3.56232e-06	23300	ATM interactor	NM_015251;NP_056066	Hs.16349	NM_015251
213238_at	ATP10D	191.626	59.8594	149.671			-2.50037	0.000147205	57205	ATPase, class V, type 10D	NM_020453;NP_065186	Hs.437241	AI478147
203295_s_at	ATP1A2	135.99	29.931	76.8003			-2.56591	3.90257e-05	477	ATPase, Na+/K+ transporting, alpha 2 (+) polypeptide	NM_000702;NP_000693	Hs.34114	AW440492
203296_s_at	ATP1A2	494.823	15.0926	266.068			-17.629	6.89028e-12	477	ATPase, Na+/K+ transporting, alpha 2 (+) polypeptide	NM_000702;NP_000693	Hs.34114	NM_000702
201242_s_at	ATP1B1	1790.3	3291.6	1325.93			2.48249	1.09204e-05	481	ATPase, Na+/K+ transporting, beta 1 polypeptide	NM_001001787;NM_001677;NP_001001787;NP_001668	Hs.291196;Hs.706952	BC000006
209186_at	ATP2A2	655.351	1550.22	724.513			2.13968	6.66543e-05	488	ATPase, Ca++ transporting, cardiac muscle, slow twitch 2	NM_001135765;NM_001681;NM_170665;NP_001129237;NP_001672;NP_733765	Hs.506759	M23114
211137_s_at	ATP2C1	522.821	207.837	522.372			-2.51338	0.00344483	27032	ATPase, Ca++ transporting, type 2C, member 1	NM_001001485;NM_001001486;NM_001001487;NM_014382;NP_001001485;NP_001001486;NP_001001487;NP_055197	Hs.584884	AF189723
206043_s_at	ATP2C2	275.859	77.2716	244.497			-3.16413	4.74569e-05	9914	ATPase, Ca++ transporting, type 2C, member 2	NM_014861;NP_055676	Hs.6168	NM_014861
207507_s_at	ATP5G3	1012.41	408.78	921.808			-2.25503	9.28487e-06	518	ATP synthase, H+ transporting, mitochondrial F0 complex, subunit C3 (subunit 9)	NM_001002258;NM_001689;NP_001002258;NP_001680	Hs.429	NM_001689
237400_at	ATP5S	53.5905	13.677	54.4885			-3.98396	5.0963e-06	27109	ATP synthase, H+ transporting, mitochondrial F0 complex, subunit s (factor B)	NM_001003803;NM_001003805;NM_015684;NP_001003803;NP_001003805;NP_056499	Hs.438489	AI308101
204624_at	ATP7B	31.5862	29.9466	60.4845			-2.01975	0.000425573	540	ATPase, Cu++ transporting, beta polypeptide	NM_000053;NM_001005918;NP_000044;NP_001005918	Hs.492280	NM_000053
226302_at	ATP8B1	611.517	371.987	749.605			-2.01514	0.00265484	5205	ATPase, class I, type 8B, member 1	NM_005603;NP_005594	Hs.216623	BG290908
220416_at	ATP8B4	34.9121	10.3557	42.3443			-4.08899	0.000232104	79895	ATPase, class I, type 8B, member 4	NM_024837;NP_079113	Hs.511311	NM_024837
205052_at	AUH	1067.46	278.714	784.449			-2.81453	2.95153e-05	549	AU RNA binding protein/enoyl-Coenzyme A hydratase	NM_001698;NP_001689	Hs.175905	NM_001698
204092_s_at	AURKA	21.4392	195.33	28.9462			6.74804	3.56033e-05	6790	aurora kinase A	NM_003600;NM_198433;NM_198434;NM_198435;NM_198436;NM_198437;NP_003591;NP_940835;NP_940836;NP_940837;NP_940838;NP_940839	Hs.250822	NM_003600
208079_s_at	AURKA	21.3773	283.411	25.6267			11.0592	1.10408e-05	6790	aurora kinase A	NM_003600;NM_198433;NM_198434;NM_198435;NM_198436;NM_198437;NP_003591;NP_940835;NP_940836;NP_940837;NP_940838;NP_940839	Hs.250822	NM_003158
209464_at	AURKB	36.8455	98.1217	39.2383			2.50066	0.000177547	9212	aurora kinase B	NM_004217;NP_004208	Hs.442658	AB011446
239219_at	AURKB	13.9123	40.8308	15.9594			2.55842	0.00011306	9212	aurora kinase B	NM_004217;NP_004208	Hs.442658	N55457
212599_at	AUTS2	623.927	780.203	379.589			2.05539	0.00286968	26053	autism susceptibility candidate 2	NM_001127231;NM_001127232;NM_015570;NP_001120703;NP_001120704;NP_056385	Hs.654801;Hs.712991	AK025298
243365_s_at	AUTS2	59.5091	108.091	53.4216			2.02335	0.000528103	26053	autism susceptibility candidate 2	NM_001127231;NM_001127232;NM_015570;NP_001120703;NP_001120704;NP_056385	Hs.654801;Hs.712991	AI417756
222696_at	AXIN2	230.189	63.8784	251.026			-3.92974	8.19693e-09	8313	axin 2	NM_004655;NP_004646	Hs.156527	BF684446
202686_s_at	AXL	342.651	46.5246	245.089			-5.26795	1.64897e-07	558	AXL receptor tyrosine kinase	NM_001699;NM_021913;NP_001690;NP_068713	Hs.590970	NM_021913
225557_at	AXUD1	197.497	103.513	229.343			-2.2156	0.000323415	64651	AXIN1 up-regulated 1	NM_033027;NP_149016	Hs.370950	AI091372
217014_s_at	AZGP1	2525.3	362.233	2039.86			-5.63135	0.0021331	563	alpha-2-glycoprotein 1, zinc-binding	NM_001185;NP_001176	Hs.546239	AC004522
211379_x_at	B3GALNT1	49.2895	20.7783	51.33			-2.47037	0.000469995	8706	beta-1,3-N-acetylgalactosaminyltransferase 1 (globoside blood group)	NM_001038628;NM_003781;NM_033167;NM_033168;NM_033169;NP_001033717;NP_003772;NP_149357;NP_149358;NP_149359	Hs.418062	AB050855
1562391_at	B3GALNT2	49.9389	24.1846	59.1995			-2.44781	1.39545e-05	148789	beta-1,3-N-acetylgalactosaminyltransferase 2	NM_152490;NP_689703	Hs.716571	AK091497
226233_at	B3GALNT2	425.294	182.528	509.396			-2.79078	9.52042e-07	148789	beta-1,3-N-acetylgalactosaminyltransferase 2	NM_152490;NP_689703	Hs.716571	BG112197
217452_s_at	B3GALT2	25.1269	10.1717	23.5205			-2.31235	6.95247e-05	8707	UDP-Gal:betaGlcNAc beta 1,3-galactosyltransferase, polypeptide 2	NM_003783;NP_003774	Hs.518834;Hs.716598	Y15014
225612_s_at	B3GNT5	348.322	1070.99	252.283			4.24521	0.000380848	84002	UDP-GlcNAc:betaGal beta-1,3-N-acetylglucosaminyltransferase 5	NM_032047;NP_114436	Hs.718506	BE672260
221485_at	B4GALT5	268.603	524.579	251.576			2.08517	0.00262187	9334	UDP-Gal:betaGlcNAc beta 1,4- galactosyltransferase, polypeptide 5	NM_004776;NP_004767	Hs.370487	AL035683
218899_s_at	BAALC	11.5399	29.563	13.3712			2.21094	0.00127227	79870	brain and acute leukemia, cytoplasmic	NM_001024372;NM_024812;NP_001019543;NP_079088	Hs.533446	NM_024812
222780_s_at	BAALC	14.1526	38.1953	14.8831			2.56636	0.000260517	79870	brain and acute leukemia, cytoplasmic	NM_001024372;NM_024812;NP_001019543;NP_079088	Hs.533446	AI870583
209406_at	BAG2	339.106	28.2377	299.55			-10.6081	1.23115e-08	9532	BCL2-associated athanogene 2	NM_004282;NP_004273	Hs.55220	AF095192
227372_s_at	BAIAP2L1	284.242	635.115	307.192			2.06749	9.68178e-05	55971	BAI1-associated protein 2-like 1	NM_018842;NP_061330	Hs.656063	AA496034
205345_at	BARD1	182.962	375.8	161.235			2.33075	0.000898075	580	BRCA1 associated RING domain 1	NM_000465;NP_000456	Hs.591642	NM_000465
211947_s_at	BAT2D1	34.8053	60.2786	28.8675			2.08811	6.00119e-08	23215	BAT2 domain containing 1	NM_015172;NP_055987	Hs.494614	AI359472
212744_at	BBS4	153.281	68.0718	253.905			-3.72995	1.62151e-07	585	Bardet-Biedl syndrome 4	NM_033028;NP_149017	Hs.208681	AI813772
212745_s_at	BBS4	183.914	60.8991	288.844			-4.74299	7.33138e-08	585	Bardet-Biedl syndrome 4	NM_033028;NP_149017	Hs.208681	AI813772
223134_at	BBX	561.067	883.024	384.176			2.29849	1.65707e-05	56987	bobby sox homolog (Drosophila)	NM_001142568;NM_020235;NP_001136040;NP_064620	Hs.124366	AI795970
223135_s_at	BBX	271.855	462.944	201.251			2.30033	2.99105e-07	56987	bobby sox homolog (Drosophila)	NM_001142568;NM_020235;NP_001136040;NP_064620	Hs.124366	AL136769
232008_s_at	BBX	345.197	590.639	265.328			2.22607	7.15775e-06	56987	bobby sox homolog (Drosophila)	NM_001142568;NM_020235;NP_001136040;NP_064620	Hs.124366	AF283775
40093_at	BCAM	189.678	125.501	285.762			-2.27697	1.32606e-06	4059	basal cell adhesion molecule (Lutheran blood group)	NM_001013257;NM_005581;NP_001013275;NP_005572	Hs.625725	X83425
205084_at	BCAP29	102.371	48.037	140.183			-2.91824	0.000585575	55973	B-cell receptor-associated protein 29	NM_001008405;NM_001008406;NM_001008407;NM_018844;NP_001008405;NP_001008406;NP_001008407;NP_061332	Hs.303787	NM_018844
225674_at	BCAP29	418.815	190.241	482.464			-2.53607	0.000955211	55973	B-cell receptor-associated protein 29	NM_001008405;NM_001008406;NM_001008407;NM_018844;NP_001008405;NP_001008406;NP_001008407;NP_061332	Hs.303787	AW873330
225677_at	BCAP29	386.165	133.885	432.285			-3.22878	7.25239e-06	55973	B-cell receptor-associated protein 29	NM_001008405;NM_001008406;NM_001008407;NM_018844;NP_001008405;NP_001008406;NP_001008407;NP_061332	Hs.303787	AW152589
204378_at	BCAS1	171	18.8933	158.142			-8.37029	1.44366e-11	8537	breast carcinoma amplified sequence 1	NM_003657;NP_003648	Hs.400556	NM_003657
210653_s_at	BCKDHB	56.8639	18.3775	46.7958			-2.54637	3.38789e-05	594	branched chain keto acid dehydrogenase E1, beta polypeptide	NM_000056;NM_183050;NP_000047;NP_898871	Hs.654441	M55575
219497_s_at	BCL11A	107.781	22.9603	52.3102			-2.27829	0.000486797	53335	B-cell CLL/lymphoma 11A (zinc finger protein)	NM_018014;NM_022893;NM_138559;NP_060484;NP_075044;NP_612569	Hs.370549	NM_022893
203140_at	BCL6	794.631	2301.97	868.008			2.65201	3.29758e-06	604	B-cell CLL/lymphoma 6	NM_001130845;NM_001134738;NM_001706;NM_138931;NP_001124317;NP_001128210;NP_001697;NP_620309	Hs.478588	NM_001706
215990_s_at	BCL6	88.3795	301.928	112.858			2.67529	2.31643e-06	604	B-cell CLL/lymphoma 6	NM_001130845;NM_001134738;NM_001706;NM_138931;NP_001124317;NP_001128210;NP_001697;NP_620309	Hs.478588	S67779
228758_at	BCL6	92.8098	545.483	133.461			4.0872	3.20384e-09	604	B-cell CLL/lymphoma 6	NM_001130845;NM_001134738;NM_001706;NM_138931;NP_001124317;NP_001128210;NP_001697;NP_620309	Hs.478588	AW264036
228311_at	BCL6B	52.1712	118.631	57.7601			2.05386	8.21799e-06	255877	B-cell CLL/lymphoma 6, member B (zinc finger protein)	NM_181844;NP_862827	Hs.22575	AI827455
227341_at	BEND7	69.1543	86.4145	43.0022			2.00954	3.59473e-06	222389	BEN domain containing 7	NM_001100912;NM_152751;NP_001094382;NP_689964	Hs.498740	AW195407
237003_at	BEST3	17.2814	41.8013	17.8892			2.33668	3.82931e-05	144453	bestrophin 3	NM_032735;NM_152439;NP_116124;NP_689652	Hs.280782	AA878383
218332_at	BEX1	186.837	668.989	79.2571			8.44075	0.000215447	55859	brain expressed, X-linked 1	NM_018476;NP_060946	Hs.334370	NM_018476
224367_at	BEX2	469.742	606.08	264.093			2.29495	0.000621951	84707	brain expressed X-linked 2	NM_032621;NP_116010	Hs.398989	AF251053
201169_s_at	BHLHE40	123.832	341.54	126.099			2.7085	0.00342184	8553	basic helix-loop-helix family, member e40	NM_003670;NP_003661	Hs.171825	BG326045
221530_s_at	BHLHE41	282.153	77.087	289.312			-3.75306	5.71168e-05	79365	basic helix-loop-helix family, member e41	NM_030762;NP_110389	Hs.177841	BE857425
219902_at	BHMT2	148.667	37.4248	100.883			-2.69562	2.28323e-05	23743	betaine-homocysteine methyltransferase 2	NM_017614;NP_060084	Hs.114172	NM_017614
202931_x_at	BIN1	290.258	107.762	234.746			-2.17838	2.94224e-07	274	bridging integrator 1	NM_004305;NM_139343;NM_139344;NM_139345;NM_139346;NM_139347;NM_139348;NM_139349;NM_139350;NM_139351;NP_004296;NP_647593;NP_647594;NP_647595;NP_647596;NP_647597;NP_647598;NP_647599;NP_647600;NP_647601	Hs.193163	NM_004305
210201_x_at	BIN1	360.228	123.277	268.195			-2.17556	9.48361e-06	274	bridging integrator 1	NM_004305;NM_139343;NM_139344;NM_139345;NM_139346;NM_139347;NM_139348;NM_139349;NM_139350;NM_139351;NP_004296;NP_647593;NP_647594;NP_647595;NP_647596;NP_647597;NP_647598;NP_647599;NP_647600;NP_647601	Hs.193163	AF001383
214439_x_at	BIN1	357.832	118.033	271.385			-2.29922	4.43008e-07	274	bridging integrator 1	NM_004305;NM_139343;NM_139344;NM_139345;NM_139346;NM_139347;NM_139348;NM_139349;NM_139350;NM_139351;NP_004296;NP_647593;NP_647594;NP_647595;NP_647596;NP_647597;NP_647598;NP_647599;NP_647600;NP_647601	Hs.193163	AF043899
202094_at	BIRC5	15.0742	65.4818	18.4901			3.54145	1.84905e-05	332	baculoviral IAP repeat-containing 5	NM_001012270;NM_001012271;NM_001168;NP_001012270;NP_001012271;NP_001159	Hs.514527;Hs.718461	AA648913
202095_s_at	BIRC5	19.0577	145.159	25.6901			5.65039	8.31561e-07	332	baculoviral IAP repeat-containing 5	NM_001012270;NM_001012271;NM_001168;NP_001012270;NP_001012271;NP_001159	Hs.514527;Hs.718461	NM_001168
222761_at	BIVM	143.533	58.4236	136.43			-2.33519	9.60632e-07	54841	basic, immunoglobulin-like variable motif containing	NM_017693;NP_060163	Hs.288809	AI862694
205733_at	BLM	25.0184	88.6378	36.4151			2.4341	0.000810759	641	Bloom syndrome	NM_000057;NP_000048	Hs.716515	NM_000057
202179_at	BLMH	106.356	196.113	96.2138			2.03831	0.000384763	642	bleomycin hydrolase	NM_000386;NP_000377	Hs.371914	NM_000386
207655_s_at	BLNK	166.478	38.9054	224.293			-5.76508	2.47237e-09	29760	B-cell linker	NM_001114094;NM_013314;NP_001107566;NP_037446	Hs.665244	NM_013314
226853_at	BMP2K	54.664	129.218	60.9272			2.12085	9.77781e-07	55589	BMP2 inducible kinase	NM_017593;NM_198892;NP_060063;NP_942595	Hs.146551	AU145366
206176_at	BMP6	19.7568	44.4478	21.5124			2.06615	4.19885e-07	654	bone morphogenetic protein 6	NM_001718;NP_001709	Hs.285671	NM_001718
235275_at	BMP8B	35.0959	104.908	36.3111			2.88915	3.3639e-09	656	bone morphogenetic protein 8b	NM_001720;NP_001711	Hs.664022	AA610122
204832_s_at	BMPR1A	187.009	57.084	159.28			-2.79026	2.94374e-08	657	bone morphogenetic protein receptor, type IA	NM_004329;NP_004320	Hs.524477	NM_004329
213578_at	BMPR1A	525.327	139.514	460.738			-3.30246	4.85458e-08	657	bone morphogenetic protein receptor, type IA	NM_004329;NP_004320	Hs.524477	AI678679
210523_at	BMPR1B	52.9996	26.5789	63.1337			-2.37533	0.00102084	658	bone morphogenetic protein receptor, type IB	NM_001203;NP_001194	Hs.598475	D89675
225144_at	BMPR2	554.393	225.485	475.185			-2.10739	3.53491e-05	659	bone morphogenetic protein receptor, type II (serine/threonine kinase)	NM_001204;NP_001195	Hs.471119	AI457436
224184_s_at	BOC	113.226	69.623	147.169			-2.1138	0.000258698	91653	Boc homolog (mouse)	NM_033254;NP_150279	Hs.591318	AY027658
225990_at	BOC	365.122	166.502	466.31			-2.80064	5.2491e-05	91653	Boc homolog (mouse)	NM_033254;NP_150279	Hs.591318	W72626
223349_s_at	BOK	238.963	32.2571	159.314			-4.93888	6.55798e-10	666	BCL2-related ovarian killer	NM_032515;NP_115904	Hs.293753	BE614255
209271_at	BPTF	239.587	130.022	260.629			-2.00449	8.85921e-06	2186	bromodomain PHD finger transcription factor	NM_004459;NM_182641;NP_004450;NP_872579	Hs.444200	AB032251
204531_s_at	BRCA1	26.4947	90.9399	28.2193			3.22261	0.000111813	672	breast cancer 1, early onset	NM_007294;NM_007295;NM_007296;NM_007297;NM_007298;NM_007299;NM_007300;NM_007302;NM_007303;NM_007304;NM_007305;NP_009225;NP_009226;NP_009227;NP_009228;NP_009229;NP_009230;NP_009231;NP_009233;NP_009234;NP_009235;NP_009236	Hs.194143	NM_007295
231810_at	BRI3BP	52.3497	316.152	66.2275			4.77373	1.62811e-10	140707	BRI3 binding protein	NM_080626;NP_542193	Hs.596464	BG106919
218792_s_at	BSPRY	105.851	211.587	84.8867			2.49258	1.44625e-06	54836	B-box and SPRY domain containing	NM_017688;NP_060158	Hs.614517	NM_017688
222746_s_at	BSPRY	135.976	296.519	96.6894			3.06671	4.46867e-08	54836	B-box and SPRY domain containing	NM_017688;NP_060158	Hs.614517	AJ276691
208517_x_at	BTF3	3740.31	1774.49	3955.48			-2.22908	2.68993e-07	689	basic transcription factor 3	NM_001037637;NM_001207;NP_001032726;NP_001198	Hs.591768	NM_001207
211939_x_at	BTF3	3693.25	1866.55	4114.58			-2.20438	1.16113e-06	689	basic transcription factor 3	NM_001037637;NM_001207;NP_001032726;NP_001198	Hs.591768	X74070
214800_x_at	BTF3	1495.98	806.925	1773.29			-2.19759	6.10435e-06	689	basic transcription factor 3	NM_001037637;NM_001207;NP_001032726;NP_001198	Hs.591768	R83000
201236_s_at	BTG2	1186.72	364.052	1186.32			-3.25864	4.05428e-08	7832	BTG family, member 2	NM_006763;NP_006754	Hs.519162	NM_006763
215425_at	BTG3	37.5978	18.3055	47.0388			-2.56966	2.91861e-06	10950	BTG family, member 3	NM_001130914;NM_006806;NP_001124386;NP_006797	Hs.473420	AL049332
228434_at	BTNL9	32.2901	86.3464	29.282			2.94879	9.47918e-05	153579	butyrophilin-like 9	NM_152547;NP_689760	Hs.546502	AA806965
229985_at	BTNL9	28.282	82.4141	26.2771			3.13634	1.33234e-05	153579	butyrophilin-like 9	NM_152547;NP_689760	Hs.546502	AI912653
224471_s_at	BTRC	205.585	68.6074	181.88			-2.65103	1.403e-09	8945	beta-transducin repeat containing	NM_003939;NM_033637;NP_003930;NP_378663	Hs.643802	BC006204
209642_at	BUB1	12.2488	56.21	12.8679			4.36822	5.31536e-05	699	budding uninhibited by benzimidazoles 1 homolog (yeast)	NM_004336;NP_004327	Hs.469649	AF043294
203755_at	BUB1B	22.0053	187.555	30.6074			6.12778	5.43019e-05	701	budding uninhibited by benzimidazoles 1 homolog beta (yeast)	NM_001211;NP_001202	Hs.631699	NM_001211
200776_s_at	BZW1L1	858.243	289.935	584.053			-2.01442	0.00148319	151579	basic leucine zipper and W2 domains 1 like 1	NR_026584;XM_001721170;XM_045290;XM_938633;XP_001721222;XP_045290;XP_943726	NA	AL518328
203571_s_at	C10orf116	3885.14	61.8298	1835.92			-29.693	3.46491e-13	10974	chromosome 10 open reading frame 116	NM_006829;NP_006820	Hs.642660;Hs.714477	NM_006829
227701_at	C10orf118	401.858	143.761	523.604			-3.64218	2.63768e-06	55088	chromosome 10 open reading frame 118	NM_018017;NP_060487	Hs.159066;Hs.603328	AK024739
227777_at	C10orf18	132.663	52.8293	120.327			-2.27766	2.43771e-06	54906	chromosome 10 open reading frame 18	NM_017782;NP_060252	Hs.699500	BF223040
202808_at	C10orf26	613.269	239.711	500.847			-2.08938	2.5728e-06	54838	chromosome 10 open reading frame 26	NM_001083913;NM_017787;NP_001077382;NP_060257	Hs.500897;Hs.693257;Hs.707763	AK000161
228384_s_at	C10orf33	81.6197	49.1469	114.653			-2.33285	1.68304e-06	84795	chromosome 10 open reading frame 33	NM_032709;NP_116098;XM_001714371;XM_001725107;XM_001725403;XP_001714423;XP_001725159;XP_001725455	Hs.238303	AI690274
230051_at	C10orf47	40.9825	17.2744	74.0938			-4.28922	1.76311e-10	254427	chromosome 10 open reading frame 47	NM_153256;NP_694988	Hs.435775	BF589207
223824_at	C10orf59	126.189	33.9359	170.58			-5.02652	9.32219e-11	55328	chromosome 10 open reading frame 59	NM_001031709;NM_018363;NP_001026879;NP_060833	Hs.149849	BC005364
222785_x_at	C11orf1	260.55	116.77	288.191			-2.46803	1.28121e-06	64776	chromosome 11 open reading frame 1	NM_022761;NP_073598	Hs.17546	AJ250229
231530_s_at	C11orf1	237.719	98.4854	247.704			-2.51513	4.60066e-06	64776	chromosome 11 open reading frame 1	NM_022761;NP_073598	Hs.17546	BG150085
238805_at	C11orf52	168.301	45.3667	148.597			-3.27546	5.91827e-06	91894	chromosome 11 open reading frame 52	NM_080659;NP_542390	Hs.97013	AA991551
223268_at	C11orf54	704.598	145.887	710.453			-4.86988	4.74313e-07	28970	chromosome 11 open reading frame 54	NM_014039;NP_054758	Hs.8360	BF109592
229851_s_at	C11orf54	721.167	186.494	780.247			-4.18376	1.6991e-07	28970	chromosome 11 open reading frame 54	NM_014039;NP_054758	Hs.8360	H63435
218789_s_at	C11orf71	165.929	53.3366	159.364			-2.9879	3.58718e-06	54494	chromosome 11 open reading frame 71	NM_019021;NP_061894	Hs.715083	NM_019021
219806_s_at	C11orf75	798.35	485.782	1015.91			-2.09128	0.000147855	56935	chromosome 11 open reading frame 75	NM_020179;NP_064564	Hs.438064	NM_020179
238593_at	C11orf80	145.641	503.711	137.596			3.6608	1.61509e-08	79703	chromosome 11 open reading frame 80	NM_024650;NP_078926	Hs.292088	AW962511
1561378_at	C12orf42	13.3492	30.1266	14.9826			2.01078	0.00270994	374470	chromosome 12 open reading frame 42	NM_001099336;NM_198521;NP_001092806;NP_940923	Hs.534649	BC039352
226943_at	C12orf73	60.7073	165.758	66.277			2.50099	4.01825e-07	728568	chromosome 12 open reading frame 73	NM_001135570;NP_001129042;XR_042054;XR_042055;XR_042056	Hs.42547	AA287457
228937_at	C13orf31	43.3704	14.713	45.1338			-3.06761	8.37355e-06	144811	chromosome 13 open reading frame 31	NM_001128303;NM_153218;NP_001121775;NP_694950	Hs.210586	AI659800
206500_s_at	C14orf106	25.3632	61.0659	26.3659			2.3161	2.41024e-05	55320	chromosome 14 open reading frame 106	NM_018353;NP_060823	Hs.437941	NM_018353
241816_at	C14orf106	65.2955	221.841	66.9724			3.31243	2.68222e-06	55320	chromosome 14 open reading frame 106	NM_018353;NP_060823	Hs.437941	AW103300
227158_at	C14orf126	206.429	111.472	238.964			-2.14371	0.000481482	112487	chromosome 14 open reading frame 126	NM_080664;NP_542395	Hs.116014	AU149257
243061_at	C14orf23	41.9068	102.675	43.2369			2.3747	0.000227384	387978	chromosome 14 open reading frame 23	NR_026731;NR_026732;XM_001720615;XM_370758;XM_940323;XP_001720667;XP_370758;XP_945416	Hs.633254;Hs.92556	AI149986
235369_at	C14orf28	151.356	49.9373	100.795			-2.01844	0.000561007	122525	chromosome 14 open reading frame 28	NM_001017923;NP_001017923	Hs.82098	BF435952
1556588_at	C15orf37	52.3002	29.7988	60.0484			-2.01513	3.62721e-07	283687	chromosome 15 open reading frame 37	NM_175898;NP_787094	Hs.512015	AK091107
230021_at	C15orf42	18.4992	39.2442	19.4094			2.02192	0.000800525	90381	chromosome 15 open reading frame 42	NM_152259;NP_689472	Hs.441708	AI638593
1553715_s_at	C16orf14	136.391	383.153	145.832			2.62736	2.45057e-07	84331	chromosome 16 open reading frame 14	NM_138418;NP_612427	Hs.417710	NM_032371
225861_at	C16orf14	98.4096	249.288	106.716			2.336	8.25937e-09	84331	chromosome 16 open reading frame 14	NM_138418;NP_612427	Hs.417710	AW001250
1559584_a_at	C16orf54	33.603	10.3211	31.125			-3.01567	0.000101483	283897	chromosome 16 open reading frame 54	NM_175900;NP_787096	Hs.331095	BC025741
223440_at	C16orf70	166.612	125.538	266.733			-2.12472	5.54186e-08	80262	chromosome 16 open reading frame 70	NM_025187;NP_079463	Hs.513666	BC004556
226456_at	C16orf75	53.3804	397.641	53.2648			7.46537	3.01067e-05	116028	chromosome 16 open reading frame 75	NM_152308;NP_689521	Hs.347524	AW138157
213237_at	C16orf88	58.7515	152.52	54.8529			2.78052	1.44746e-05	400506	chromosome 16 open reading frame 88	NM_001012991;NP_001013009	Hs.585209	AI652058
224447_s_at	C17orf37	620.16	1371.5	596.655			2.29865	1.32461e-05	84299	chromosome 17 open reading frame 37	NM_032339;NP_115715	Hs.333526	BC006006
238295_at	C17orf42	116.709	213.895	84.9964			2.51651	2.87495e-05	79736	chromosome 17 open reading frame 42	NM_024683;NP_078959	Hs.317340	N22706
225065_x_at	C17orf45	357.101	191.349	560.958			-2.9316	2.13014e-06	125144	chromosome 17 open reading frame 45	NM_152350;NP_689563;NR_027158;NR_027159;NR_027160;NR_027161;NR_027162;NR_027163;NR_027164;NR_027165;NR_027166;NR_027167;NR_027168;NR_027169;NR_027170;NR_027171;NR_027172;NR_027173;NR_027174;NR_027175;NR_027176;NR_027177;NR_027178;NR_027179	Hs.368934	AI826279
220606_s_at	C17orf48	135.975	66.6993	147.389			-2.20975	0.00163167	56985	chromosome 17 open reading frame 48	NM_020233;NP_064618	Hs.47668;Hs.708369	NM_020233
1553400_a_at	C17orf69	24.6708	49.9071	23.261			2.14553	0.00123569	147081	chromosome 17 open reading frame 69	NR_026905;NR_026906;XR_040436;XR_040437;XR_040438	Hs.128813;Hs.718730	NM_152466
214696_at	C17orf91	437.336	41.0579	335.993			-8.18339	3.28795e-08	84981	chromosome 17 open reading frame 91	NM_001001870;NM_032895;NP_001001870;NP_116284	Hs.597755	AF070569
207996_s_at	C18orf1	249.894	29.685	159.187			-5.36254	4.71403e-07	753	chromosome 18 open reading frame 1	NM_001003674;NM_001003675;NM_004338;NM_181481;NM_181482;NM_181483;NP_001003674;NP_001003675;NP_004329;NP_852146;NP_852147;NP_852148	Hs.149363	NM_004338
213616_at	C18orf10	80.0122	218.57	73.3117			2.98138	9.54141e-09	25941	chromosome 18 open reading frame 10	NM_015476;NP_056291	Hs.695999	BF063896
230739_at	C18orf19	75.3664	122.118	60.3453			2.02365	2.41674e-05	125228	chromosome 18 open reading frame 19	NM_001098801;NM_152352;NP_001092271;NP_689565	Hs.13034	AI192379
235022_at	C18orf19	59.7697	117.977	52.8925			2.23051	0.000719334	125228	chromosome 18 open reading frame 19	NM_001098801;NM_152352;NP_001092271;NP_689565	Hs.13034	BE326738
243001_at	C18orf22	17.8735	33.3751	13.5859			2.45659	7.73597e-05	79863	chromosome 18 open reading frame 22	NM_024805;NP_079081	Hs.593610	AI655095
229442_at	C18orf54	19.5397	70.3838	20.2705			3.47222	1.97144e-08	162681	chromosome 18 open reading frame 54	NM_173529;NP_775800	Hs.208701	BF059556
223913_s_at	C19orf30	14.4873	56.8345	15.4818			3.67105	0.00243151	284424	chromosome 19 open reading frame 30	NR_027148;XR_040340;XR_040341;XR_040342	Hs.326728	AB058892
224717_s_at	C19orf42	586.678	269.08	575.995			-2.14061	9.37794e-06	79086	chromosome 19 open reading frame 42	NM_024104;NP_077009	Hs.356467	W93048
230256_at	C1orf104	48.1633	104.771	33.3507			3.14151	3.50502e-08	284618	chromosome 1 open reading frame 104	NM_001039517;NP_001034606	Hs.650801;Hs.708354	AW009436
218546_at	C1orf115	367.308	216.146	450.38			-2.08369	0.000145793	79762	chromosome 1 open reading frame 115	NM_024709;NP_078985	Hs.519839	NM_024709
219476_at	C1orf116	531.146	81.6082	614.549			-7.53047	1.40327e-05	79098	chromosome 1 open reading frame 116	NM_001083924;NM_023938;NP_001077393;NP_076427	Hs.32417	NM_024115
219856_at	C1orf116	183.147	86.8018	319.127			-3.6765	0.000170346	79098	chromosome 1 open reading frame 116	NM_001083924;NM_023938;NP_001077393;NP_076427	Hs.32417	NM_023938
228865_at	C1orf116	557.975	157.362	877.474			-5.57617	0.00159164	79098	chromosome 1 open reading frame 116	NM_001083924;NM_023938;NP_001077393;NP_076427	Hs.32417	AA622392
1552908_at	C1orf150	21.2774	13.1204	35.4576			-2.70249	0.00228928	148823	chromosome 1 open reading frame 150	NM_145278;NP_660321	Hs.662658	NM_145278
227019_at	C1orf226	49.981	93.5344	40.2239			2.32534	1.01462e-06	400793	chromosome 1 open reading frame 226	NM_001085375;NM_001135240;NP_001078844;NP_001128712;XM_001724663;XP_001724715	Hs.447011	AA129774
219506_at	C1orf54	444.873	93.2267	370.139			-3.97031	1.11226e-07	79630	chromosome 1 open reading frame 54	NM_024579;NP_078855	Hs.91283	NM_024579
209006_s_at	C1orf63	707.761	150.985	709.583			-4.69969	8.9441e-05	57035	chromosome 1 open reading frame 63	NM_020317;NP_064713	Hs.259412;Hs.695168	AF247168
1558692_at	C1orf85	521.012	160.395	1152.6			-7.18596	4.98507e-07	112770	chromosome 1 open reading frame 85	NM_144580;NP_653181	Hs.202522	AW090182
218232_at	C1QA	101.649	69.324	143.339			-2.06766	0.00158963	712	complement component 1, q subcomponent, A chain	NM_015991;NP_057075	Hs.632379	NM_015991
205575_at	C1QL1	51.4411	85.5415	41.6542			2.05361	2.47919e-05	10882	complement component 1, q subcomponent-like 1	NM_006688;NP_006679	Hs.134012	NM_006688
212067_s_at	C1R	608.755	186.75	679.583			-3.63899	8.01909e-05	715	complement component 1, r subcomponent	NM_001733;NP_001724	Hs.524224	AL573058
218983_at	C1RL	192.631	36.5819	303.697			-8.30183	2.38513e-10	51279	complement component 1, r subcomponent-like	NM_016546;NP_057630	Hs.631730	NM_016546
1555229_a_at	C1S	111.075	14.3064	115.868			-8.09901	1.21461e-05	716	complement component 1, s subcomponent	NM_001734;NM_201442;NP_001725;NP_958850	Hs.458355	BC007010
208747_s_at	C1S	1035.73	235.406	1148.56			-4.87903	2.89542e-05	716	complement component 1, s subcomponent	NM_001734;NM_201442;NP_001725;NP_958850	Hs.458355	M18767
203052_at	C2	111.425	93.6539	202.479			-2.162	6.02638e-05	717	complement component 2	NM_000063;NP_000054	Hs.408903;Hs.69771	NM_000063
226607_at	C20orf194	284.111	112.905	227.188			-2.0122	0.000151245	25943	chromosome 20 open reading frame 194	NM_001009984;NP_001009984	Hs.516853	AI498144
218586_at	C20orf20	72.7728	166.175	66.6876			2.49185	8.69564e-05	55257	chromosome 20 open reading frame 20	NM_018270;NP_060740	Hs.590870	NM_018270
234314_at	C20orf74	12.1709	78.5531	11.9745			6.56002	3.97665e-05	57186	chromosome 20 open reading frame 74	NM_020343;NP_065076	Hs.472285	AB033098
239660_at	C20orf74	227.645	147.425	465.591			-3.15815	4.20009e-06	57186	chromosome 20 open reading frame 74	NM_020343;NP_065076	Hs.472285	BF110518
232191_at	C21orf105	16.0749	16.4195	33.7321			-2.05439	0.0019625	90625	chromosome 21 open reading frame 105	NA	Hs.386685	BC005107
239999_at	C21orf34	262.714	14.0937	98.8893			-7.01657	2.15494e-08	388815	chromosome 21 open reading frame 34	NM_001005732;NM_001005733;NM_001005734;NP_001005732;NP_001005733;NP_001005734	Hs.473394	N66393
238541_at	C21orf58	49.9621	104.173	50.0398			2.08181	0.000825208	54058	chromosome 21 open reading frame 58	NM_058180;NP_478060	Hs.236572	BE544855
225795_at	C22orf32	1357.44	660.855	1372.28			-2.07652	1.66862e-05	91689	chromosome 22 open reading frame 32	NM_033318;NP_201575	Hs.306083	AV751709
230220_at	C2orf21	22.3488	19.6717	41.7054			-2.12007	0.00166126	285175	chromosome 2 open reading frame 21	NM_032504;NM_182587;NP_115893;NP_872393;XM_001715588;XM_001717212;XM_001717654;XP_001715640;XP_001717264;XP_001717706	Hs.396201	AI681025
223623_at	C2orf40	765.13	29.655	339.56			-11.4503	4.51679e-11	84417	chromosome 2 open reading frame 40	NM_032411;NP_115787	Hs.43125	AF325503
222192_s_at	C2orf43	108.057	29.3915	61.8545			-2.1045	0.000133838	60526	chromosome 2 open reading frame 43	NM_021925;NP_068744	Hs.187823	AK021672
228067_at	C2orf55	74.6403	296.58	76.5203			3.87583	6.8105e-07	343990	chromosome 2 open reading frame 55	NM_207362;NP_997245	Hs.469398	AW249666
217767_at	C3	522.168	104.463	659.931			-6.31737	1.47103e-06	718	complement component 3	NM_000064;NP_000055	Hs.529053	NM_000064
219288_at	C3orf14	270.022	17.9451	202.714			-11.2964	7.97503e-08	57415	chromosome 3 open reading frame 14	NM_020685;NP_065736	Hs.47166	NM_020685
1554147_s_at	C3orf15	18.034	57.5978	23.7666			2.42348	0.00187839	89876	chromosome 3 open reading frame 15	NM_033364;NP_203528	Hs.341906	AB063297
221935_s_at	C3orf64	318.095	33.1927	262.458			-7.90712	1.86098e-13	285203	chromosome 3 open reading frame 64	NM_173654;NP_775925	Hs.518059	AK023140
239697_x_at	C3orf67	8.02993	30.7484	9.40992			3.26766	0.000840041	200844	chromosome 3 open reading frame 67	NM_198463;NP_940865	Hs.368434	AA521262
242447_at	C3orf70	443.232	124.204	372.477			-2.99891	3.59281e-06	285382	chromosome 3 open reading frame 70	NM_001025266;NP_001020437	Hs.380048	AI656180
219872_at	C4orf18	38.1363	21.0041	48.4649			-2.3074	1.77263e-05	51313	chromosome 4 open reading frame 18	NM_001031700;NM_001128424;NM_016613;NP_001026870;NP_001121896;NP_057697	Hs.567498	NM_016613
223204_at	C4orf18	621.102	266.319	1123.06			-4.21699	0.000588997	51313	chromosome 4 open reading frame 18	NM_001031700;NM_001128424;NM_016613;NP_001026870;NP_001121896;NP_057697	Hs.567498	AF260333
219747_at	C4orf31	156.111	21.4014	97.2243			-4.54291	5.90531e-06	79625	chromosome 4 open reading frame 31	NM_024574;NP_078850	Hs.709520	NM_024574
224990_at	C4orf34	445.665	204.277	486.963			-2.38383	0.00174598	201895	chromosome 4 open reading frame 34	NM_174921;NP_777581	Hs.576320	BE972723
229860_x_at	C4orf48	96.8097	820.821	121.73			6.74298	3.84152e-10	401115	chromosome 4 open reading frame 48	NM_001141936;NP_001135408;XM_001716080;XM_379250;XM_937968;XP_001716132;XP_379250;XP_943061	Hs.446474	AI341602
205500_at	C5	83.1224	145.115	72.0672			2.01361	0.0024631	727	complement component 5	NM_001735;NP_001726	Hs.494997	NM_001735
201309_x_at	C5orf13	142.05	47.6052	134.986			-2.83553	1.33108e-05	9315	chromosome 5 open reading frame 13	NM_001142474;NM_001142475;NM_001142476;NM_001142477;NM_001142478;NM_001142479;NM_001142480;NM_001142481;NM_001142482;NM_001142483;NM_004772;NP_001135946;NP_001135947;NP_001135948;NP_001135949;NP_001135950;NP_001135951;NP_001135952;NP_001135953;NP_001135954;NP_001135955;NP_004763	Hs.36053;Hs.483067;Hs.582226	U36189
225698_at	C5orf26	796.638	212.524	817.963			-3.84881	2.29767e-07	114915	chromosome 5 open reading frame 26	NR_015370;XR_040900;XR_040901;XR_040902	Hs.12082;Hs.584954	BF314746
224707_at	C5orf32	443.792	1251.7	396.314			3.15834	3.30662e-06	84418	chromosome 5 open reading frame 32	NM_032412;NP_115788	Hs.529798	AL522667
238465_at	C5orf35	67.8327	31.6704	66.1242			-2.08789	0.000171511	133383	chromosome 5 open reading frame 35	NM_153706;NP_714917	Hs.85950	AI265933
218674_at	C5orf44	113.494	22.5759	78.9104			-3.49534	9.0449e-06	80006	chromosome 5 open reading frame 44	NM_001093755;NM_001093756;NM_024941;NP_001087224;NP_001087225;NP_079217;NR_003545	Hs.591760	NM_024941
229070_at	C6orf105	12.3292	83.5567	13.4569			6.20922	0.000601057	84830	chromosome 6 open reading frame 105	NM_001143948;NM_032744;NP_001137420;NP_116133	Hs.126409	AA470369
223361_at	C6orf115	167.321	634.74	234.736			2.70406	2.80025e-05	58527	chromosome 6 open reading frame 115	NM_021243;NP_067066	Hs.600861	AF116682
224448_s_at	C6orf125	407.662	845.207	402.055			2.10222	1.15137e-05	84300	chromosome 6 open reading frame 125	NM_032340;NP_115716	Hs.93235	BC006007
225723_at	C6orf129	153.714	308.959	147.832			2.08993	1.77868e-08	154467	chromosome 6 open reading frame 129	NM_138493;NP_612502	Hs.284207	BE794699
232067_at	C6orf168	54.6535	22.2669	47.255			-2.12221	0.000103985	84553	chromosome 6 open reading frame 168	NM_032511;NP_115900	Hs.573245	BC004869
226301_at	C6orf192	108.847	47.6237	113.689			-2.38724	0.00064748	116843	chromosome 6 open reading frame 192	NM_052831;NP_439896	Hs.347144	AV729072
204215_at	C7orf23	196.759	72.135	154.177			-2.13734	0.00231195	79161	chromosome 7 open reading frame 23	NM_024315;NP_077291	Hs.196129	NM_024315
230516_at	C7orf30	21.8823	56.0109	21.6804			2.58349	0.000230059	115416	chromosome 7 open reading frame 30	NM_138446;NP_612455	Hs.87385	BF062037
229762_at	C7orf38	101.725	20.6352	60.3683			-2.9255	2.56953e-06	221786	chromosome 7 open reading frame 38	NM_145111;NP_659802	Hs.596587	AI740938
209446_s_at	C7orf44	72.9519	214.133	47.9459			4.46615	4.22037e-05	55744	chromosome 7 open reading frame 44	NM_018224;NP_060694	Hs.654779;Hs.655165;Hs.658441	BC001743
228600_x_at	C7orf46	228.333	154.343	397.707			-2.57677	5.37642e-08	340277	chromosome 7 open reading frame 46	NM_001127364;NM_001127365;NM_199136;NP_001120836;NP_001120837;NP_954587	Hs.592178	BE220330
239203_at	C7orf53	38.6792	89.614	39.777			2.25291	3.44606e-06	286006	chromosome 7 open reading frame 53	NM_001134468;NM_182597;NP_001127940;NP_872403	Hs.396189	AW014728
228728_at	C7orf58	746.996	22.6816	581.428			-25.6344	3.26801e-13	79974	chromosome 7 open reading frame 58	NM_001105533;NM_024913;NP_001099003;NP_079189	Hs.189652	BF724137
1554919_s_at	C7orf63	359.41	52.6253	367.524			-6.9838	8.31553e-08	79846	chromosome 7 open reading frame 63	NM_001039706;NP_001034795	Hs.657403	BC036351
219455_at	C7orf63	458.764	111.266	403.7			-3.62823	1.50249e-06	79846	chromosome 7 open reading frame 63	NM_001039706;NP_001034795	Hs.657403	NM_024788
1552390_a_at	C8orf47	25.2135	42.2535	19.1078			2.21132	4.84904e-06	203111	chromosome 8 open reading frame 47	NM_173549;NP_775820	Hs.171455	NM_173549
227865_at	C9orf103	203.993	87.1216	174.425			-2.00209	2.3623e-07	414328	chromosome 9 open reading frame 103	NM_001001551;NP_001001551	Hs.530261	BF111242
226070_at	C9orf142	125.699	223.165	109.637			2.0355	0.000156055	286257	chromosome 9 open reading frame 142	NM_183241;NP_899064	Hs.409582	AI582287
227443_at	C9orf150	36.7884	80.6798	36.5124			2.20965	0.000379852	286343	chromosome 9 open reading frame 150	NM_203403;NP_981948	Hs.445356	AI972386
229964_at	C9orf152	234.602	85.1105	437.756			-5.14338	2.8958e-05	401546	chromosome 9 open reading frame 152	NM_001012993;NP_001013011	Hs.125608	AI380443
225146_at	C9orf25	77.2406	149.376	69.8252			2.13928	3.04776e-09	203259	chromosome 9 open reading frame 25	NM_147202;NP_671735	Hs.493771	AW005237
212848_s_at	C9orf3	657.207	119.634	495.7			-4.14346	9.13137e-10	84909	chromosome 9 open reading frame 3	NM_032823;NP_116212	Hs.434253	BG036668
232270_at	C9orf3	73.1275	30.9898	75.6609			-2.44148	2.58459e-05	84909	chromosome 9 open reading frame 3	NM_032823;NP_116212	Hs.434253	AL137535
223522_at	C9orf45	54.3675	107.07	45.0755			2.37534	2.4957e-06	81571	chromosome 9 open reading frame 45	NR_026677;XR_017862;XR_017965;XR_040211	Hs.708072	AF251293
228176_at	C9orf47	324.465	91.3171	230.647			-2.52578	0.000361638	286223	chromosome 9 open reading frame 47	NM_001001938;NM_001142413;NP_001001938;NP_001135885	Hs.585118	AA534817
213900_at	C9orf61	302.226	41.2624	492.185			-11.9282	1.01379e-09	9413	chromosome 9 open reading frame 61	NM_001127608;NM_004816;NP_001121080;NP_004807	Hs.118003	AA524029
235940_at	C9orf64	127.784	64.0984	145.988			-2.27756	0.000506666	84267	chromosome 9 open reading frame 64	NM_032307;NP_115683	Hs.208914	AW983691
1553133_at	C9orf72	49.2891	18.1765	70.6631			-3.8876	1.94433e-09	203228	chromosome 9 open reading frame 72	NM_018325;NM_145005;NP_060795;NP_659442	Hs.493639	BC020851
225919_s_at	C9orf72	323.605	151.059	349.606			-2.31437	6.40452e-05	203228	chromosome 9 open reading frame 72	NM_018325;NM_145005;NP_060795;NP_659442	Hs.493639	AI832598
209301_at	CA2	13.1046	64.0818	14.2846			4.48607	4.09707e-09	760	carbonic anhydrase II	NM_000067;NP_000058	Hs.155097	M36532
239106_at	CA5BP	61.1871	162.292	59.081			2.74694	8.92284e-09	340591	carbonic anhydrase VB pseudogene	NR_026551;XM_001715245;XM_001716189;XM_001719208;XM_001719213;XP_001715297;XP_001716241;XP_001719260;XP_001719265	Hs.532326	AI801563
224311_s_at	CAB39	146.284	38.3201	110.034			-2.87144	0.000102771	51719	calcium binding protein 39	NM_001130849;NM_001130850;NM_016289;NP_001124321;NP_001124322;NP_057373	Hs.632536	AF151824
221003_s_at	CAB39L	155.819	54.338	206.687			-3.80374	1.82605e-07	81617	calcium binding protein 39-like	NM_001079670;NM_030925;NP_001073138;NP_112187	Hs.87159	NM_030925
225914_s_at	CAB39L	247.123	27.5997	311.765			-11.2959	8.33065e-10	81617	calcium binding protein 39-like	NM_001079670;NM_030925;NP_001073138;NP_112187	Hs.87159	AW242839
225915_at	CAB39L	508.778	51.2548	658.915			-12.8557	1.09072e-06	81617	calcium binding protein 39-like	NM_001079670;NM_030925;NP_001073138;NP_112187	Hs.87159	AL138875
226004_at	CABLES2	92.9837	234.99	86.5813			2.7141	3.11227e-05	81928	Cdk5 and Abl enzyme substrate 2	NM_031215;NP_112492	Hs.301040	AI910855
243173_at	CABP7	14.7732	51.6134	14.8812			3.46836	0.000124566	164633	calcium binding protein 7	NM_182527;NP_872333	Hs.643608	AI989906
1558944_at	CACNA1A	11.5828	48.3572	12.0947			3.99821	0.000738506	773	calcium channel, voltage-dependent, P/Q type, alpha 1A subunit	NM_000068;NM_001127221;NM_001127222;NM_023035;NP_000059;NP_001120693;NP_001120694;NP_075461	Hs.501632	BC042451
1558945_s_at	CACNA1A	9.78211	60.2095	9.8402			6.11872	4.62542e-05	773	calcium channel, voltage-dependent, P/Q type, alpha 1A subunit	NM_000068;NM_001127221;NM_001127222;NM_023035;NP_000059;NP_001120693;NP_001120694;NP_075461	Hs.501632	BC042451
210770_s_at	CACNA1A	13.4102	36.1228	13.5311			2.6696	1.37569e-05	773	calcium channel, voltage-dependent, P/Q type, alpha 1A subunit	NM_000068;NM_001127221;NM_001127222;NM_023035;NP_000059;NP_001120693;NP_001120694;NP_075461	Hs.501632	AF004884
214933_at	CACNA1A	33.7318	385.819	28.0196			13.7696	1.59261e-06	773	calcium channel, voltage-dependent, P/Q type, alpha 1A subunit	NM_000068;NM_001127221;NM_001127222;NM_023035;NP_000059;NP_001120693;NP_001120694;NP_075461	Hs.501632	AA769818
236013_at	CACNA1E	15.4672	36.0132	17.3107			2.08041	0.0032601	777	calcium channel, voltage-dependent, R type, alpha 1E subunit	NM_000721;NP_000712	Hs.437444	AW452628
207776_s_at	CACNB2	85.7964	34.5614	73.7145			-2.13286	6.96936e-05	783	calcium channel, voltage-dependent, beta 2 subunit	NM_000724;NM_201570;NM_201571;NM_201572;NM_201590;NM_201593;NM_201596;NM_201597;NP_000715;NP_963864;NP_963865;NP_963866;NP_963884;NP_963887;NP_963890;NP_963891	Hs.709353	NM_000724
213714_at	CACNB2	109.255	19.2244	89.2212			-4.64103	3.46554e-08	783	calcium channel, voltage-dependent, beta 2 subunit	NM_000724;NM_201570;NM_201571;NM_201572;NM_201590;NM_201593;NM_201596;NM_201597;NP_000715;NP_963864;NP_963865;NP_963866;NP_963884;NP_963887;NP_963890;NP_963891	Hs.709353	AI040163
34726_at	CACNB3	57.979	120.045	58.6485			2.04685	0.0020626	784	calcium channel, voltage-dependent, beta 3 subunit	NM_000725;NP_000716	Hs.250712	U07139
201381_x_at	CACYBP	359.646	894.513	328.754			2.72092	1.36942e-06	27101	calcyclin binding protein	NM_001007214;NM_014412;NP_001007215;NP_055227	Hs.508524	AF057356
210691_s_at	CACYBP	161.992	394.316	128.368			3.07176	1.88231e-05	27101	calcyclin binding protein	NM_001007214;NM_014412;NP_001007215;NP_055227	Hs.508524	AF275803
211761_s_at	CACYBP	624.605	1452.67	525.191			2.76598	6.91325e-06	27101	calcyclin binding protein	NM_001007214;NM_014412;NP_001007215;NP_055227	Hs.508524	BC005975
239884_at	CADPS	18.3208	28.2522	13.8549			2.03914	0.0031371	8618	Ca++-dependent secretion activator	NM_003716;NM_183393;NM_183394;NP_003707;NP_899630;NP_899631	Hs.654933	BE467579
205428_s_at	CALB2	31.9766	79.5833	35.9236			2.21535	0.000261214	794	calbindin 2	NM_001740;NM_007087;NM_007088;NP_001731;NP_009018;NP_009019	Hs.106857	NM_001740
210727_at	CALCA	24.7812	120.68	30.3928			3.97067	0.000151185	796	calcitonin-related polypeptide alpha	NM_001033952;NM_001033953;NM_001741;NP_001029124;NP_001029125;NP_001732	Hs.37058	M26095
210728_s_at	CALCA	31.1765	116.1	31.9009			3.63941	0.000436549	796	calcitonin-related polypeptide alpha	NM_001033952;NM_001033953;NM_001741;NP_001029124;NP_001029125;NP_001732	Hs.37058	M26095
217561_at	CALCA	13.8734	72.5432	15.8771			4.56906	0.000412498	796	calcitonin-related polypeptide alpha	NM_001033952;NM_001033953;NM_001741;NP_001029124;NP_001029125;NP_001732	Hs.37058	BF447272
214636_at	CALCB	10.5922	26.8872	11.2133			2.3978	0.000311254	797	calcitonin-related polypeptide beta	NM_000728;NP_000719	Hs.534305	AA747379
238560_at	CALCOCO2	83.7193	128.53	62.6535			2.05144	2.21006e-06	10241	calcium binding and coiled-coil domain 2	NM_005831;NP_005822	Hs.514920	AI684710
201615_x_at	CALD1	417.465	96.3705	289.101			-2.99989	1.3662e-05	800	caldesmon 1	NM_004342;NM_033138;NM_033139;NM_033140;NM_033157;NP_004333;NP_149129;NP_149130;NP_149131;NP_149347	Hs.490203	AI685060
201616_s_at	CALD1	3653.04	765.215	2672.44			-3.49241	0.00182696	800	caldesmon 1	NM_004342;NM_033138;NM_033139;NM_033140;NM_033157;NP_004333;NP_149129;NP_149130;NP_149131;NP_149347	Hs.490203	AL577531
201617_x_at	CALD1	1611.59	162.512	1392.29			-8.56728	3.54374e-05	800	caldesmon 1	NM_004342;NM_033138;NM_033139;NM_033140;NM_033157;NP_004333;NP_149129;NP_149130;NP_149131;NP_149347	Hs.490203	NM_004342
205525_at	CALD1	229.094	56.2758	169.362			-3.00951	0.000112167	800	caldesmon 1	NM_004342;NM_033138;NM_033139;NM_033140;NM_033157;NP_004333;NP_149129;NP_149130;NP_149131;NP_149347	Hs.490203	NM_018495
212077_at	CALD1	5859.07	1458.14	5584.15			-3.82963	0.000283058	800	caldesmon 1	NM_004342;NM_033138;NM_033139;NM_033140;NM_033157;NP_004333;NP_149129;NP_149130;NP_149131;NP_149347	Hs.490203	AL583520
215198_s_at	CALD1	166.203	63.2427	146.647			-2.3188	0.000238717	800	caldesmon 1	NM_004342;NM_033138;NM_033139;NM_033140;NM_033157;NP_004333;NP_149129;NP_149130;NP_149131;NP_149347	Hs.490203	AU147402
215199_at	CALD1	90.4349	19.4759	105.036			-5.39311	1.45729e-09	800	caldesmon 1	NM_004342;NM_033138;NM_033139;NM_033140;NM_033157;NP_004333;NP_149129;NP_149130;NP_149131;NP_149347	Hs.490203	AU147402
243084_at	CALD1	100.343	48.218	97.6569			-2.02532	0.000654439	800	caldesmon 1	NM_004342;NM_033138;NM_033139;NM_033140;NM_033157;NP_004333;NP_149129;NP_149130;NP_149131;NP_149347	Hs.490203	AA705063
210020_x_at	CALML3	55.3746	240.395	50.7746			4.73455	5.49356e-05	810	calmodulin-like 3	NM_005185;NP_005176	Hs.239600	M58026
214845_s_at	CALU	288.839	112.604	277.987			-2.46873	9.6612e-05	813	calumenin	NM_001130674;NM_001219;NP_001124146;NP_001210	Hs.718425;Hs.7753	AF257659
204392_at	CAMK1	156.857	59.1614	155.511			-2.62858	3.48177e-07	8536	calcium/calmodulin-dependent protein kinase I	NM_003656;NP_003647	Hs.434875	NM_003656
220246_at	CAMK1D	30.2588	102.932	22.4212			4.59082	1.93283e-05	57118	calcium/calmodulin-dependent protein kinase ID	NM_020397;NM_153498;NP_065130;NP_705718	Hs.659517	NM_020397
235626_at	CAMK1D	139.599	323.559	95.2555			3.39675	4.91292e-06	57118	calcium/calmodulin-dependent protein kinase ID	NM_020397;NM_153498;NP_065130;NP_705718	Hs.659517	AA835485
209956_s_at	CAMK2B	14.7273	59.7255	19.4585			3.06938	0.00119129	816	calcium/calmodulin-dependent protein kinase II beta	NM_001220;NM_172078;NM_172079;NM_172080;NM_172081;NM_172082;NM_172083;NM_172084;NP_001211;NP_742075;NP_742076;NP_742077;NP_742078;NP_742079;NP_742080;NP_742081	Hs.351887	U23460
210404_x_at	CAMK2B	32.5617	128.452	46.1673			2.78232	0.00118805	816	calcium/calmodulin-dependent protein kinase II beta	NM_001220;NM_172078;NM_172079;NM_172080;NM_172081;NM_172082;NM_172083;NM_172084;NP_001211;NP_742075;NP_742076;NP_742077;NP_742078;NP_742079;NP_742080;NP_742081	Hs.351887	AF078803
212757_s_at	CAMK2G	337.285	98.5558	236.576			-2.40043	1.78942e-07	818	calcium/calmodulin-dependent protein kinase II gamma	NM_001222;NM_172169;NM_172170;NM_172171;NM_172173;NP_001213;NP_751909;NP_751910;NP_751911;NP_751913	Hs.523045	BF111268
230706_s_at	CAMK2N2	23.3785	50.6387	24.7756			2.0439	0.000152403	94032	calcium/calmodulin-dependent protein kinase II inhibitor 2	NM_033259;NP_150284	Hs.585003	AI084921
212710_at	CAMSAP1	82.3267	163.604	80.9493			2.02106	0.001393	157922	calmodulin regulated spectrin-associated protein 1	NM_015447;NP_056262	Hs.522493	AL043774
1555370_a_at	CAMTA1	67.0698	208.501	52.0646			4.00465	1.0521e-08	23261	calmodulin binding transcription activator 1	NM_015215;NP_056030	Hs.397705	AF111804
213268_at	CAMTA1	21.1565	57.3695	18.9089			3.034	7.4656e-08	23261	calmodulin binding transcription activator 1	NM_015215;NP_056030	Hs.397705	Z98884
208838_at	CAND1	353.681	677.795	338.27			2.00371	4.04618e-06	55832	cullin-associated and neddylation-dissociated 1	NM_018448;NP_060918	Hs.546407	AB020636
1554327_a_at	CANT1	110.098	74.2612	171.128			-2.30441	0.000690658	124583	calcium activated nucleotidase 1	NM_138793;NP_620148	Hs.8859	AF328554
221732_at	CANT1	907.954	652.176	1365.76			-2.09416	0.000281467	124583	calcium activated nucleotidase 1	NM_138793;NP_620148	Hs.8859	AK026161
46323_at	CANT1	815.261	545.781	1331.72			-2.44003	0.000127423	124583	calcium activated nucleotidase 1	NM_138793;NP_620148	Hs.8859	AL120741
212551_at	CAP2	494.488	126.829	386.479			-3.04725	0.000901107	10486	CAP, adenylate cyclase-associated protein, 2 (yeast)	NM_006366;NP_006357	Hs.132902	NM_006366
212554_at	CAP2	274.314	63.7013	265.245			-4.16389	1.2867e-05	10486	CAP, adenylate cyclase-associated protein, 2 (yeast)	NM_006366;NP_006357	Hs.132902	N90755
202965_s_at	CAPN6	150.38	21.3345	124			-5.81217	1.88916e-08	827	calpain 6	NM_014289;NP_055104	Hs.496593	NM_014289
201237_at	CAPZA2	423.289	145.439	391.298			-2.69047	6.23885e-09	830	capping protein (actin filament) muscle Z-line, alpha 2	NM_006136;NP_006127	Hs.446123	AV685920
201238_s_at	CAPZA2	962.486	322.729	888.978			-2.75457	9.35213e-07	830	capping protein (actin filament) muscle Z-line, alpha 2	NM_006136;NP_006127	Hs.446123	BC005338
1552701_a_at	CARD16	45.5846	23.0858	46.939			-2.03324	0.00190497	114769	caspase recruitment domain family, member 16	NM_001017534;NM_052889;NP_001017534;NP_443121	Hs.348365	NM_052889
1552703_s_at	CARD16	37.4306	12.8642	32.5564			-2.53077	9.66925e-05	114769	caspase recruitment domain family, member 16	NM_001017534;NM_052889;NP_001017534;NP_443121	Hs.348365	NM_052889
218384_at	CARHSP1	144.692	493.776	185.4			2.6633	1.18069e-06	23589	calcium regulated heat stable protein 1, 24kDa	NM_001042476;NM_014316;NP_001035941;NP_055131	Hs.632184	NM_014316
224910_at	CARHSP1	84.4801	338.309	96.3985			3.50948	1.39456e-05	23589	calcium regulated heat stable protein 1, 24kDa	NM_001042476;NM_014316;NP_001035941;NP_055131	Hs.632184	AL575747
228323_at	CASC5	14.6905	78.8901	16.9027			4.6673	3.51792e-05	57082	cancer susceptibility candidate 5	NM_144508;NM_170589;NP_653091;NP_733468	Hs.181855	BF248364
219342_at	CASD1	198.441	115.201	274.091			-2.37923	1.40071e-06	64921	CAS1 domain containing 1	NM_022900;NP_075051	Hs.260041	NM_022900
207620_s_at	CASK	59.0442	129.001	55.0871			2.34176	1.56355e-07	8573	calcium/calmodulin-dependent serine protein kinase (MAGUK family)	NM_001126054;NM_001126055;NM_003688;NP_001119526;NP_001119527;NP_003679	Hs.495984	NM_003688
211208_s_at	CASK	253.604	625.881	215.918			2.8987	9.05612e-11	8573	calcium/calmodulin-dependent serine protein kinase (MAGUK family)	NM_001126054;NM_001126055;NM_003688;NP_001119526;NP_001119527;NP_003679	Hs.495984	AB039327
209970_x_at	CASP1	121.5	50.1137	109.585			-2.18673	1.06036e-05	834	caspase 1, apoptosis-related cysteine peptidase (interleukin 1, beta, convertase)	NM_001223;NM_033292;NM_033293;NM_033294;NM_033295;NP_001214;NP_150634;NP_150635;NP_150636;NP_150637	Hs.2490	M87507
211366_x_at	CASP1	109.947	43.2981	93.3808			-2.15669	1.28701e-05	834	caspase 1, apoptosis-related cysteine peptidase (interleukin 1, beta, convertase)	NM_001223;NM_033292;NM_033293;NM_033294;NM_033295;NP_001214;NP_150634;NP_150635;NP_150636;NP_150637	Hs.2490	U13698
211368_s_at	CASP1	93.7875	22.8343	73.296			-3.20991	1.39705e-06	834	caspase 1, apoptosis-related cysteine peptidase (interleukin 1, beta, convertase)	NM_001223;NM_033292;NM_033293;NM_033294;NM_033295;NP_001214;NP_150634;NP_150635;NP_150636;NP_150637	Hs.2490	U13700
226032_at	CASP2	182.125	465.626	213.06			2.18542	3.06746e-07	835	caspase 2, apoptosis-related cysteine peptidase	NM_032982;NM_032983;NP_116764;NP_116765	Hs.368982	AU153405
209310_s_at	CASP4	73.2133	37.1318	75.2572			-2.02676	0.000168507	837	caspase 4, apoptosis-related cysteine peptidase	NM_001225;NM_033306;NP_001216;NP_150649	Hs.138378	U25804
207317_s_at	CASQ2	64.21	31.1872	66.909			-2.1454	5.83642e-05	845	calsequestrin 2 (cardiac muscle)	NM_001232;NP_001223	Hs.57975	NM_001232
207467_x_at	CAST	884.511	284.983	682.442			-2.39467	5.86114e-05	831	calpastatin	NM_001042440;NM_001042441;NM_001042442;NM_001042443;NM_001042444;NM_001042445;NM_001042446;NM_001750;NM_173060;NM_173061;NM_173063;NP_001035905;NP_001035906;NP_001035907;NP_001035908;NP_001035909;NP_001035910;NP_001035911;NP_001741;NP_775083;NP_775084;NP_775086	Hs.436186	NM_001750
208908_s_at	CAST	558.986	196.852	424.536			-2.15663	0.000650914	831	calpastatin	NM_001042440;NM_001042441;NM_001042442;NM_001042443;NM_001042444;NM_001042445;NM_001042446;NM_001750;NM_173060;NM_173061;NM_173063;NP_001035905;NP_001035906;NP_001035907;NP_001035908;NP_001035909;NP_001035910;NP_001035911;NP_001741;NP_775083;NP_775084;NP_775086	Hs.436186	AF327443
212586_at	CAST	1685.08	327.425	1319.72			-4.0306	2.38914e-06	831	calpastatin	NM_001042440;NM_001042441;NM_001042442;NM_001042443;NM_001042444;NM_001042445;NM_001042446;NM_001750;NM_173060;NM_173061;NM_173063;NP_001035905;NP_001035906;NP_001035907;NP_001035908;NP_001035909;NP_001035910;NP_001035911;NP_001741;NP_775083;NP_775084;NP_775086	Hs.436186	AA195244
243386_at	CASZ1	303.282	89.05	310.812			-3.49031	1.57531e-05	54897	castor zinc finger 1	NM_001079843;NM_017766;NP_001073312;NP_060236	Hs.439894	AI085338
203065_s_at	CAV1	397.725	28.745	169.705			-5.90381	1.71704e-08	857	caveolin 1, caveolae protein, 22kDa	NM_001753;NP_001744	Hs.74034	NM_001753
212097_at	CAV1	2095.79	116.575	1067.07			-9.15356	4.59073e-08	857	caveolin 1, caveolae protein, 22kDa	NM_001753;NP_001744	Hs.74034	AU147399
203323_at	CAV2	406.537	28.3136	235.341			-8.31192	1.57015e-09	858	caveolin 2	NM_001233;NM_198212;NP_001224;NP_937855	Hs.212332;Hs.603096	BF197655
203324_s_at	CAV2	482.438	35.8196	284.083			-7.93095	2.951e-10	858	caveolin 2	NM_001233;NM_198212;NP_001224;NP_937855	Hs.212332;Hs.603096	NM_001233
225234_at	CBL	163.474	264.821	128.864			2.05503	2.07626e-06	867	Cas-Br-M (murine) ecotropic retroviral transforming sequence	NM_005188;NP_005179	Hs.504096	AV710415
205379_at	CBR3	134.662	54.4173	203.171			-3.73357	1.92977e-10	874	carbonyl reductase 3	NM_001236;NP_001227	Hs.154510	NM_001236
1553693_s_at	CBR4	175.608	97.6616	200.366			-2.05164	6.92415e-06	84869	carbonyl reductase 4	NM_032783;NP_116172	Hs.659311	NM_032783
213626_at	CBR4	230.059	104.903	243.763			-2.3237	6.10734e-08	84869	carbonyl reductase 4	NM_032783;NP_116172	Hs.659311	AL049442
244052_at	CBR4	161.249	78.1044	187.013			-2.39439	5.64397e-07	84869	carbonyl reductase 4	NM_032783;NP_116172	Hs.659311	AI469277
226473_at	CBX2	27.8346	161.363	36.6878			4.39828	1.6775e-06	84733	chromobox homolog 2 (Pc class homolog, Drosophila)	NM_005189;NM_032647;NP_005180;NP_116036	Hs.368410	BE514414
240084_at	CBX2	23.4448	108.395	27.9406			3.87947	1.95007e-06	84733	chromobox homolog 2 (Pc class homolog, Drosophila)	NM_005189;NM_032647;NP_005180;NP_116036	Hs.368410	AW769671
209715_at	CBX5	54.3901	140.306	40.3971			3.47316	1.67024e-08	23468	chromobox homolog 5 (HP1 alpha homolog, Drosophila)	NM_001127321;NM_001127322;NM_012117;NP_001120793;NP_001120794;NP_036249	Hs.349283	L07515
212914_at	CBX7	499.023	134.838	338.998			-2.51411	5.12873e-08	23492	chromobox homolog 7	NM_175709;NP_783640	Hs.356416	AV648364
234936_s_at	CC2D2A	90.6988	26.6051	92.0989			-3.4617	1.40114e-08	57545	coiled-coil and C2 domain containing 2A	NM_001080522;NM_020785;NP_001073991;NP_065836;NR_024098	Hs.590928	AK023876
209472_at	CCBL2	415.207	156.027	387.143			-2.48126	3.88498e-06	56267	cysteine conjugate-beta lyase 2	NM_001008661;NM_001008662;NM_019610;NP_001008661;NP_001008662;NP_062556	Hs.481898	BC000819
227748_at	CCBL2	354.582	153.452	336.836			-2.19506	7.90841e-07	56267	cysteine conjugate-beta lyase 2	NM_001008661;NM_001008662;NM_019610;NP_001008661;NP_001008662;NP_062556	Hs.481898	AI971694
220301_at	CCDC102B	10.2428	35.5998	10.1727			3.49953	1.25892e-06	79839	coiled-coil domain containing 102B	NM_001093729;NM_024781;NP_001087198;NP_079057	Hs.280781	NM_024781
218802_at	CCDC109B	65.0545	162.261	70.0395			2.3167	0.000824484	55013	coiled-coil domain containing 109B	NM_017918;NP_060388	Hs.234149	NM_017918
1552326_a_at	CCDC11	20.303	48.1643	20.6957			2.32726	9.86513e-06	220136	coiled-coil domain containing 11	NM_145020;NP_659457	Hs.658630	NM_145020
233157_x_at	CCDC114	18.4133	41.7364	17.7209			2.35521	0.000547325	93233	coiled-coil domain containing 114	NM_144577;NP_653178	Hs.112645	AL122083
224946_s_at	CCDC115	364.52	117.212	268.518			-2.29087	1.58678e-08	84317	coiled-coil domain containing 115	NM_032357;NP_115733	Hs.104203	AL571677
229082_at	CCDC125	59.0974	31.2959	64.9246			-2.07454	2.8453e-05	202243	coiled-coil domain containing 125	NM_176816;NP_789786	Hs.654850	AI141520
221912_s_at	CCDC28B	66.517	189.285	52.0383			3.63742	6.99373e-05	79140	coiled-coil domain containing 28B	NM_024296;NP_077272	Hs.718470	AL049795
226713_at	CCDC50	244.928	70.9364	172.031			-2.42514	4.25837e-06	152137	coiled-coil domain containing 50	NM_174908;NM_178335;NP_777568;NP_848018	Hs.478682	AI247881
218936_s_at	CCDC59	275.356	546.848	244.274			2.23866	5.36549e-06	29080	coiled-coil domain containing 59	NM_014167;NP_054886	Hs.582627	NM_014167
222792_s_at	CCDC59	280.7	697.977	212.898			3.27845	3.13259e-08	29080	coiled-coil domain containing 59	NM_014167;NP_054886	Hs.582627	AI201880
220180_at	CCDC68	50.1292	18.8146	44.16			-2.34711	1.37267e-07	80323	coiled-coil domain containing 68	NM_001143829;NM_025214;NP_001137301;NP_079490	Hs.120790	NM_025214
212886_at	CCDC69	79.9307	26.8118	56.9048			-2.12237	0.000966199	26112	coiled-coil domain containing 69	NM_015621;NP_056436	Hs.655336	AL080169
225242_s_at	CCDC80	465.532	52.7432	313.151			-5.93729	3.86194e-07	151887	coiled-coil domain containing 80	NM_199511;NM_199512;NP_955805;NP_955806	Hs.477128	AW303375
220094_s_at	CCDC90A	198.781	346.49	162.191			2.13631	1.4648e-05	63933	coiled-coil domain containing 90A	NM_001031713;NP_001026883	Hs.214043	NM_022102
221685_s_at	CCDC99	22.71	73.3667	29.1649			2.51559	0.00203616	54908	coiled-coil domain containing 99	NM_017785;NP_060255	Hs.368710	AF269167
205827_at	CCK	232.668	25.846	97.5457			-3.77411	0.000432303	885	cholecystokinin	NM_000729;NP_000720	Hs.458426	NM_000729
216598_s_at	CCL2	343.545	149.744	616.879			-4.11955	3.18847e-05	6347	chemokine (C-C motif) ligand 2	NM_002982;NP_002973	Hs.303649	S69738
205114_s_at	CCL3	104.698	47.1276	171.373			-3.63636	9.26419e-05	6348	chemokine (C-C motif) ligand 3	NM_002983;NP_002974	Hs.514107	NM_002983
204103_at	CCL4	134.668	51.6072	175.365			-3.39807	8.91553e-08	6351	chemokine (C-C motif) ligand 4	NM_002984;NP_002975	Hs.75703	NM_002984
1405_i_at	CCL5	63.2369	18.1695	62.403			-3.43449	2.20387e-06	6352	chemokine (C-C motif) ligand 5	NM_002985;NP_002976	Hs.514821	M21121
1555759_a_at	CCL5	103.441	51.4422	111.634			-2.17009	2.81482e-06	6352	chemokine (C-C motif) ligand 5	NM_002985;NP_002976	Hs.514821	AF043341
204655_at	CCL5	59.545	16.445	60.3022			-3.66691	2.23484e-07	6352	chemokine (C-C motif) ligand 5	NM_002985;NP_002976	Hs.514821	NM_002985
203418_at	CCNA2	17.1943	97.0017	20.895			4.64235	3.04266e-06	890	cyclin A2	NM_001237;NP_001228	Hs.58974	NM_001237
213226_at	CCNA2	15.5023	86.115	20.0589			4.29311	5.75015e-05	890	cyclin A2	NM_001237;NP_001228	Hs.58974	AI346350
214710_s_at	CCNB1	26.1531	203.698	44.7003			4.55698	0.000100788	891	cyclin B1	NM_031966;NP_114172	Hs.23960	BE407516
228729_at	CCNB1	13.4841	118.941	15.5903			7.62916	3.08067e-05	891	cyclin B1	NM_031966;NP_114172	Hs.23960	N90191
202705_at	CCNB2	39.8477	470.003	68.4823			6.86313	4.3671e-06	9133	cyclin B2	NM_004701;NP_004692	Hs.194698	NM_004701
201955_at	CCNC	765.64	367.279	868.798			-2.3655	4.15287e-07	892	cyclin C	NM_001013399;NM_005190;NP_001013417;NP_005181	Hs.430646	AL137784
208711_s_at	CCND1	378.246	84.8899	209.633			-2.46947	0.000914771	595	cyclin D1	NM_053056;NP_444284	Hs.523852	BC000076
208712_at	CCND1	639.444	130.264	480.884			-3.69161	0.00014974	595	cyclin D1	NM_053056;NP_444284	Hs.523852	M73554
200952_s_at	CCND2	84.8423	18.1161	41.9278			-2.3144	0.00013273	894	cyclin D2	NM_001759;NP_001750	Hs.376071	AI635187
200953_s_at	CCND2	1081.86	62.4301	681.803			-10.9211	6.93735e-09	894	cyclin D2	NM_001759;NP_001750	Hs.376071	NM_001759
213523_at	CCNE1	27.0182	98.066	29.6953			3.30241	1.05744e-05	898	cyclin E1	NM_001238;NM_057182;NP_001229;NP_476530	Hs.244723	AI671049
205034_at	CCNE2	12.5142	208.185	13.9705			14.9018	5.93171e-06	9134	cyclin E2	NM_057749;NP_477097	Hs.567387	NM_004702
211814_s_at	CCNE2	12.0448	51.823	11.8395			4.37711	7.37592e-05	9134	cyclin E2	NM_057749;NP_477097	Hs.567387	AF112857
211559_s_at	CCNG2	551.779	254.188	530.438			-2.08679	0.00222601	901	cyclin G2	NM_004354;NP_004345	Hs.13291	L49506
204093_at	CCNH	490.753	125.933	432.194			-3.43193	2.37146e-09	902	cyclin H	NM_001239;NP_001230	Hs.292524	NM_001239
210021_s_at	CCNO	48.1524	74.3537	36.1938			2.05432	8.63413e-06	10309	cyclin O	NM_021147;NP_066970	Hs.3041	BC004877
227280_s_at	CCNYL1	65.4391	27.4231	70.5795			-2.57373	0.000525622	151195	cyclin Y-like 1	NM_001142300;NM_152523;NP_001135772;NP_689736	Hs.471234;Hs.597952	AK026922
221511_x_at	CCPG1	378.729	158.455	417.085			-2.6322	0.000500729	9236	cell cycle progression 1	NM_004748;NM_020739;NP_004739;NP_065790	Hs.285051	AB033080
222156_x_at	CCPG1	111.457	35.1096	119.525			-3.40433	6.2818e-05	9236	cell cycle progression 1	NM_004748;NM_020739;NP_004739;NP_065790	Hs.285051	AK022459
229068_at	CCT5	39.1036	67.2832	33.6415			2	0.000245152	22948	chaperonin containing TCP1, subunit 5 (epsilon)	NM_012073;NP_036205	Hs.716435	BF197357
206587_at	CCT6B	55.5	21.9922	49.6494			-2.25759	5.91548e-06	10693	chaperonin containing TCP1, subunit 6B (zeta 2)	NM_006584;NP_006575	Hs.73072	NM_006584
226545_at	CD109	154.261	28.0115	78.8169			-2.81374	0.000196904	135228	CD109 molecule	NM_133493;NP_598000	Hs.399891	AL110152
201743_at	CD14	182.3	68.2014	255.294			-3.74324	3.53438e-06	929	CD14 molecule	NM_000591;NM_001040021;NP_000582;NP_001035110	Hs.163867	NM_000591
219669_at	CD177	856.651	82.7843	275.837			-3.33199	0.00117916	57126	CD177 molecule	NM_020406;NP_065139	Hs.232165	NM_020406
205831_at	CD2	79.4436	33.0429	95.3733			-2.88635	1.82495e-05	914	CD2 molecule	NM_001767;NP_001758	Hs.523500	NM_001767
203799_at	CD302	400.798	102.608	518.796			-5.0561	1.00481e-05	9936	CD302 molecule	NM_014880;NP_055695	Hs.130014	NM_014880
206488_s_at	CD36	18.033	35.1069	15.947			2.20147	0.000678529	948	CD36 molecule (thrombospondin receptor)	NM_000072;NM_001001547;NM_001001548;NM_001127443;NM_001127444;NP_000063;NP_001001547;NP_001001548;NP_001120915;NP_001120916	Hs.120949	NM_000072
205692_s_at	CD38	163.233	27.5671	221.533			-8.03612	1.29299e-05	952	CD38 molecule	NM_001775;NP_001766	Hs.479214	NM_001775
1557905_s_at	CD44	89.6764	35.8117	142.334			-3.9745	2.87456e-09	960	CD44 molecule (Indian blood group)	NM_000610;NM_001001389;NM_001001390;NM_001001391;NM_001001392;NP_000601;NP_001001389;NP_001001390;NP_001001391;NP_001001392	Hs.502328	AL552534
1565868_at	CD44	68.2924	33.0495	83.7293			-2.53345	2.74859e-09	960	CD44 molecule (Indian blood group)	NM_000610;NM_001001389;NM_001001390;NM_001001391;NM_001001392;NP_000601;NP_001001389;NP_001001390;NP_001001391;NP_001001392	Hs.502328	W96225
204489_s_at	CD44	376.708	77.1924	517.933			-6.70963	6.14092e-10	960	CD44 molecule (Indian blood group)	NM_000610;NM_001001389;NM_001001390;NM_001001391;NM_001001392;NP_000601;NP_001001389;NP_001001390;NP_001001391;NP_001001392	Hs.502328	NM_000610
204490_s_at	CD44	131.987	29.9001	182.714			-6.11081	7.3084e-10	960	CD44 molecule (Indian blood group)	NM_000610;NM_001001389;NM_001001390;NM_001001391;NM_001001392;NP_000601;NP_001001389;NP_001001390;NP_001001391;NP_001001392	Hs.502328	M24915
209835_x_at	CD44	194.159	44.6898	269.136			-6.02231	3.93868e-09	960	CD44 molecule (Indian blood group)	NM_000610;NM_001001389;NM_001001390;NM_001001391;NM_001001392;NP_000601;NP_001001389;NP_001001390;NP_001001391;NP_001001392	Hs.502328	BC004372
210916_s_at	CD44	97.2551	42.6771	144.596			-3.38815	1.1071e-08	960	CD44 molecule (Indian blood group)	NM_000610;NM_001001389;NM_001001390;NM_001001391;NM_001001392;NP_000601;NP_001001389;NP_001001390;NP_001001391;NP_001001392	Hs.502328	AF098641
212014_x_at	CD44	143.252	35.8402	205.189			-5.72511	1.64756e-09	960	CD44 molecule (Indian blood group)	NM_000610;NM_001001389;NM_001001390;NM_001001391;NM_001001392;NP_000601;NP_001001389;NP_001001390;NP_001001391;NP_001001392	Hs.502328	AI493245
212063_at	CD44	1232.17	129.139	1643.25			-12.7247	2.11558e-10	960	CD44 molecule (Indian blood group)	NM_000610;NM_001001389;NM_001001390;NM_001001391;NM_001001392;NP_000601;NP_001001389;NP_001001390;NP_001001391;NP_001001392	Hs.502328	BE903880
217523_at	CD44	238.895	38.5275	370.402			-9.61396	1.79815e-10	960	CD44 molecule (Indian blood group)	NM_000610;NM_001001389;NM_001001390;NM_001001391;NM_001001392;NP_000601;NP_001001389;NP_001001390;NP_001001391;NP_001001392	Hs.502328	AV700298
207549_x_at	CD46	603.761	257.078	696.71			-2.71011	0.000579183	4179	CD46 molecule, complement regulatory protein	NM_002389;NM_153826;NM_172350;NM_172351;NM_172352;NM_172353;NM_172354;NM_172355;NM_172356;NM_172357;NM_172358;NM_172359;NM_172360;NM_172361;NP_002380;NP_722548;NP_758860;NP_758861;NP_758862;NP_758863;NP_758864;NP_758865;NP_758866;NP_758867;NP_758868;NP_758869;NP_758870;NP_758871	Hs.510402	NM_002389
208783_s_at	CD46	2433.54	1406.05	3010.49			-2.1411	0.000318449	4179	CD46 molecule, complement regulatory protein	NM_002389;NM_153826;NM_172350;NM_172351;NM_172352;NM_172353;NM_172354;NM_172355;NM_172356;NM_172357;NM_172358;NM_172359;NM_172360;NM_172361;NP_002380;NP_722548;NP_758860;NP_758861;NP_758862;NP_758863;NP_758864;NP_758865;NP_758866;NP_758867;NP_758868;NP_758869;NP_758870;NP_758871	Hs.510402	AL570661
211574_s_at	CD46	531.667	245.765	624.255			-2.54005	0.00071854	4179	CD46 molecule, complement regulatory protein	NM_002389;NM_153826;NM_172350;NM_172351;NM_172352;NM_172353;NM_172354;NM_172355;NM_172356;NM_172357;NM_172358;NM_172359;NM_172360;NM_172361;NP_002380;NP_722548;NP_758860;NP_758861;NP_758862;NP_758863;NP_758864;NP_758865;NP_758866;NP_758867;NP_758868;NP_758869;NP_758870;NP_758871	Hs.510402	D84105
211075_s_at	CD47	971.691	430.405	943.114			-2.19123	0.000748739	961	CD47 molecule	NM_001025079;NM_001777;NM_198793;NP_001020250;NP_001768;NP_942088	Hs.446414	Z25521
227259_at	CD47	408.858	161.062	364.743			-2.26461	0.00116685	961	CD47 molecule	NM_001025079;NM_001777;NM_198793;NP_001020250;NP_001768;NP_942088	Hs.446414	BF439618
204118_at	CD48	124.586	67.4478	144.392			-2.1408	0.00272012	962	CD48 molecule	NM_001778;NP_001769	Hs.243564	NM_001778
200984_s_at	CD59	840.89	329.959	699.953			-2.12133	0.000154743	966	CD59 molecule, complement regulatory protein	NM_000611;NM_001127223;NM_001127225;NM_001127226;NM_001127227;NM_203329;NM_203330;NM_203331;NP_000602;NP_001120695;NP_001120697;NP_001120698;NP_001120699;NP_976074;NP_976075;NP_976076	Hs.278573;Hs.709466;Hs.710641	X16447
200985_s_at	CD59	1211.29	479.913	987.43			-2.05752	3.48835e-05	966	CD59 molecule, complement regulatory protein	NM_000611;NM_001127223;NM_001127225;NM_001127226;NM_001127227;NM_203329;NM_203330;NM_203331;NP_000602;NP_001120695;NP_001120697;NP_001120698;NP_001120699;NP_976074;NP_976075;NP_976076	Hs.278573;Hs.709466;Hs.710641	NM_000611
209795_at	CD69	83.0613	9.59463	73.558			-7.66659	1.00473e-06	969	CD69 molecule	NM_001781;NP_001772;NR_026671;NR_026672	Hs.208854	L07555
209619_at	CD74	833.459	470.965	1292.9			-2.74521	5.66786e-05	972	CD74 molecule, major histocompatibility complex, class II invariant chain	NM_001025158;NM_001025159;NM_004355;NP_001020329;NP_001020330;NP_004346	Hs.436568	K01144
201005_at	CD9	5300.06	2290.04	5484.01			-2.39473	3.86862e-05	928	CD9 molecule	NM_001769;NP_001760	Hs.114286	NM_001769
233317_at	CD9	136.133	59.9223	136.71			-2.28145	3.72497e-05	928	CD9 molecule	NM_001769;NP_001760	Hs.114286	AK025016
202910_s_at	CD97	95.609	56.3098	118.485			-2.10415	4.63621e-05	976	CD97 molecule	NM_001025160;NM_001784;NM_078481;NP_001020331;NP_001775;NP_510966	Hs.466039	NM_001784
205288_at	CDC14A	23.4934	18.2201	39.1055			-2.14628	4.22044e-05	8556	CDC14 cell division cycle 14 homolog A (S. cerevisiae)	NM_003672;NM_033312;NM_033313;NP_003663;NP_201569;NP_201570	Hs.127411	NM_003672
203213_at	CDC2	17.37	360.62	37.2069			9.69229	1.33552e-06	983	cell division cycle 2, G1 to S and G2 to M	NM_001130829;NM_001786;NM_033379;NP_001124301;NP_001777;NP_203698	Hs.334562	AL524035
203214_x_at	CDC2	38.8856	248.86	48.3465			5.14743	9.59007e-06	983	cell division cycle 2, G1 to S and G2 to M	NM_001130829;NM_001786;NM_033379;NP_001124301;NP_001777;NP_203698	Hs.334562	NM_001786
210559_s_at	CDC2	29.4719	373.395	39.4583			9.46303	7.40359e-07	983	cell division cycle 2, G1 to S and G2 to M	NM_001130829;NM_001786;NM_033379;NP_001124301;NP_001777;NP_203698	Hs.334562	D88357
202870_s_at	CDC20	21.4684	264.451	24.8151			10.6569	4.5153e-06	991	cell division cycle 20 homolog (S. cerevisiae)	NM_001255;NP_001246	Hs.524947	NM_001255
1555772_a_at	CDC25A	10.0766	46.7367	10.7757			4.33724	8.56813e-05	993	cell division cycle 25 homolog A (S. pombe)	NM_001789;NM_201567;NP_001780;NP_963861	Hs.437705	AY137580
204695_at	CDC25A	48.2661	152.379	51.9024			2.93588	0.000400405	993	cell division cycle 25 homolog A (S. pombe)	NM_001789;NM_201567;NP_001780;NP_963861	Hs.437705	AI343459
201853_s_at	CDC25B	148.701	711.575	144.517			4.92382	4.39147e-05	994	cell division cycle 25 homolog B (S. pombe)	NM_004358;NM_021872;NM_021873;NP_004349;NP_068658;NP_068659	Hs.153752	NM_021873
205167_s_at	CDC25C	13.84	45.3185	15.6366			2.89824	7.08949e-05	995	cell division cycle 25 homolog C (S. pombe)	NM_001790;NM_022809;NP_001781;NP_073720	Hs.656	NM_001790
219343_at	CDC37L1	192.085	58.9503	174.201			-2.95506	4.32476e-10	55664	cell division cycle 37 homolog (S. cerevisiae)-like 1	NM_017913;NP_060383	Hs.561954	NM_017913
209286_at	CDC42EP3	719.364	72.3365	537.876			-7.43575	1.35795e-10	10602	CDC42 effector protein (Rho GTPase binding) 3	NM_006449;NP_006440	Hs.369574	AI754416
209287_s_at	CDC42EP3	229.93	63.9509	189.59			-2.96462	6.833e-07	10602	CDC42 effector protein (Rho GTPase binding) 3	NM_006449;NP_006440	Hs.369574	AF104857
209288_s_at	CDC42EP3	1171.6	230.35	872.475			-3.7876	1.0253e-07	10602	CDC42 effector protein (Rho GTPase binding) 3	NM_006449;NP_006440	Hs.369574	AL136842
227850_x_at	CDC42EP5	932.261	20.089	618.526			-30.7893	7.57602e-13	148170	CDC42 effector protein (Rho GTPase binding) 5	NM_145057;NP_659494	Hs.415791	AW084544
203967_at	CDC6	11.5644	54.2626	12.278			4.41951	9.98974e-06	990	cell division cycle 6 homolog (S. cerevisiae)	NM_001254;NP_001245	Hs.405958	U77949
203968_s_at	CDC6	10.7754	32.8688	11.4542			2.86958	8.33859e-06	990	cell division cycle 6 homolog (S. cerevisiae)	NM_001254;NP_001245	Hs.405958	NM_001254
204510_at	CDC7	16.2086	100.252	18.7604			5.34379	0.000933766	8317	cell division cycle 7 homolog (S. cerevisiae)	NM_001134419;NM_001134420;NM_003503;NP_001127891;NP_001127892;NP_003494	Hs.533573	NM_003503
218578_at	CDC73	245.818	146.628	341.781			-2.33094	6.14174e-06	79577	cell division cycle 73, Paf1/RNA polymerase II complex component, homolog (S. cerevisiae)	NM_024529;NP_078805	Hs.576497	NM_024529
226661_at	CDCA2	13.9009	42.2148	16.1231			2.61829	0.00089034	157313	cell division cycle associated 2	NM_152562;NP_689775	Hs.33366	T90295
236957_at	CDCA2	14.0182	40.4848	19.1818			2.11059	0.000386733	157313	cell division cycle associated 2	NM_152562;NP_689775	Hs.33366	AI248208
223307_at	CDCA3	22.8977	109.386	34.8294			3.14061	1.11032e-05	83461	cell division cycle associated 3	NM_031299;NP_112589	Hs.524216	BC002551
218399_s_at	CDCA4	83.4155	237.878	91.6145			2.59651	0.00032455	55038	cell division cycle associated 4	NM_017955;NM_145701;NP_060425;NP_663747	Hs.34045;Hs.532504;Hs.715701	NM_017955
224753_at	CDCA5	28.0408	122.44	34.0301			3.59798	2.96665e-05	113130	cell division cycle associated 5	NM_080668;NP_542399	Hs.434886	BE614410
221520_s_at	CDCA8	32.6665	143.311	40.3286			3.55357	1.18918e-05	55143	cell division cycle associated 8	NM_018101;NP_060571	Hs.524571	BC001651
218451_at	CDCP1	106.805	180.501	77.2377			2.33696	3.42602e-06	64866	CUB domain containing protein 1	NM_022842;NM_178181;NP_073753;NP_835488	Hs.476093	NM_022842
201130_s_at	CDH1	159.026	46.2651	184.868			-3.99585	5.94899e-05	999	cadherin 1, type 1, E-cadherin (epithelial)	NM_004360;NP_004351	Hs.461086	L08599
207172_s_at	CDH11	92.6332	42.803	126.556			-2.95671	1.54719e-05	1009	cadherin 11, type 2, OB-cadherin (osteoblast)	NM_001797;NP_001788	Hs.116471	NM_001797
207173_x_at	CDH11	275.769	43.8762	418.808			-9.5452	1.54852e-07	1009	cadherin 11, type 2, OB-cadherin (osteoblast)	NM_001797;NP_001788	Hs.116471	D21254
236179_at	CDH11	49.6063	21.724	69.8792			-3.21667	8.40182e-05	1009	cadherin 11, type 2, OB-cadherin (osteoblast)	NM_001797;NP_001788	Hs.116471	AI754693
203256_at	CDH3	241.924	125.893	298.372			-2.37004	5.61032e-07	1001	cadherin 3, type 1, P-cadherin (placental)	NM_001793;NP_001784	Hs.191842	NM_001793
204677_at	CDH5	25.1333	60.5779	25.3166			2.39281	1.15601e-05	1003	cadherin 5, type 2 (vascular endothelium)	NM_001795;NP_001786	Hs.76206	NM_001795
203252_at	CDK2AP2	169.08	411.247	167.304			2.45809	0.000210172	10263	cyclin-dependent kinase 2 associated protein 2	NM_005851;NP_005842	Hs.523835	NM_005851
204995_at	CDK5R1	11.9084	48.0372	13.7027			3.50569	0.00326244	8851	cyclin-dependent kinase 5, regulatory subunit 1 (p35)	NM_003885;NP_003876	Hs.500015	AL567411
237418_at	CDK5RAP2	19.9011	49.1387	21.5405			2.28122	0.00114712	55755	CDK5 regulatory subunit associated protein 2	NM_001011649;NM_018249;NP_001011649;NP_060719	Hs.269560	BF508728
224847_at	CDK6	132.896	39.0011	226.765			-5.81431	1.03392e-10	1021	cyclin-dependent kinase 6	NM_001145306;NM_001259;NP_001138778;NP_001250	Hs.119882	AW051349
224848_at	CDK6	76.473	33.7423	119.931			-3.55431	3.20654e-09	1021	cyclin-dependent kinase 6	NM_001145306;NM_001259;NP_001138778;NP_001250	Hs.119882	AA922068
224851_at	CDK6	157.715	37.302	252.093			-6.75817	5.63225e-08	1021	cyclin-dependent kinase 6	NM_001145306;NM_001259;NP_001138778;NP_001250	Hs.119882	AW274756
211297_s_at	CDK7	153.346	77.8715	193.877			-2.48971	1.35567e-07	1022	cyclin-dependent kinase 7	NM_001799;NP_001790	Hs.184298	L20320
214877_at	CDKAL1	43.665	152.557	48.216			3.16403	0.000966826	54901	CDK5 regulatory subunit associated protein 1-like 1	NM_017774;NP_060244	Hs.657604	BE794663
216894_x_at	CDKN1C	46.395	90.3884	32.6011			2.77256	0.000359725	1028	cyclin-dependent kinase inhibitor 1C (p57, Kip2)	NM_000076;NM_001122630;NM_001122631;NP_000067;NP_001116102;NP_001116103	Hs.106070	D64137
207039_at	CDKN2A	12.9655	83.8889	15.7514			5.3258	1.54537e-07	1029	cyclin-dependent kinase inhibitor 2A (melanoma, p16, inhibits CDK4)	NM_000077;NM_058195;NM_058197;NP_000068;NP_478102;NP_478104	Hs.512599	NM_000077
209644_x_at	CDKN2A	25.4068	274.647	41.0655			6.68802	2.39248e-06	1029	cyclin-dependent kinase inhibitor 2A (melanoma, p16, inhibits CDK4)	NM_000077;NM_058195;NM_058197;NP_000068;NP_478102;NP_478104	Hs.512599	U38945
204159_at	CDKN2C	137.089	1028.86	105.934			9.71228	2.56138e-07	1031	cyclin-dependent kinase inhibitor 2C (p18, inhibits CDK4)	NM_001262;NM_078626;NP_001253;NP_523240	Hs.525324;Hs.716664	NM_001262
211792_s_at	CDKN2C	111.528	395.827	93.0046			4.25599	5.08571e-06	1031	cyclin-dependent kinase inhibitor 2C (p18, inhibits CDK4)	NM_001262;NM_078626;NP_001253;NP_523240	Hs.525324;Hs.716664	U17074
210240_s_at	CDKN2D	53.7607	99.4055	48.7216			2.04027	2.37925e-06	1032	cyclin-dependent kinase inhibitor 2D (p19, inhibits CDK4)	NM_001800;NM_079421;NP_001791;NP_524145	Hs.435051	U20498
1555758_a_at	CDKN3	14.3499	172.544	19.1032			9.03222	2.23212e-06	1033	cyclin-dependent kinase inhibitor 3	NM_001130851;NM_005192;NP_001124323;NP_005183	Hs.84113	AF213040
209714_s_at	CDKN3	13.9512	157.489	21.1774			7.43666	5.23714e-06	1033	cyclin-dependent kinase inhibitor 3	NM_001130851;NM_005192;NP_001124323;NP_005183	Hs.84113	AF213033
204154_at	CDO1	85.9447	16.3167	176.147			-10.7955	2.8232e-07	1036	cysteine dioxygenase, type I	NM_001801;NP_001792	Hs.442378	NM_001801
209832_s_at	CDT1	15.7099	36.413	15.7945			2.30542	0.000403344	81620	chromatin licensing and DNA replication factor 1	NM_030928;NP_112190	Hs.122908	AF321125
228868_x_at	CDT1	27.023	105.907	37.6591			2.81224	0.000125314	81620	chromatin licensing and DNA replication factor 1	NM_030928;NP_112190	Hs.122908	AW075105
213554_s_at	CDV3	96.2946	222.444	94.3708			2.35713	4.15724e-08	55573	CDV3 homolog (mouse)	NM_001134422;NM_001134423;NM_017548;NP_001127894;NP_001127895;NP_060018	Hs.707466	AI928407
209498_at	CEACAM1	243.532	96.305	278.676			-2.89368	0.000774651	634	carcinoembryonic antigen-related cell adhesion molecule 1 (biliary glycoprotein)	NM_001024912;NM_001712;NP_001020083;NP_001703	Hs.512682	X16354
201884_at	CEACAM5	19.488	650.552	21.5314			30.2141	2.18178e-06	1048	carcinoembryonic antigen-related cell adhesion molecule 5	NM_004363;NP_004354	Hs.709196	NM_004363
203757_s_at	CEACAM6	26.7973	607.769	29.4834			20.6139	3.30592e-06	4680	carcinoembryonic antigen-related cell adhesion molecule 6 (non-specific cross reacting antigen)	NM_002483;NP_002474	Hs.466814	BC005008
211657_at	CEACAM6	59.9994	1502.47	58.3168			25.764	3.10142e-06	4680	carcinoembryonic antigen-related cell adhesion molecule 6 (non-specific cross reacting antigen)	NM_002483;NP_002474	Hs.466814	M18728
204203_at	CEBPG	80.9761	230.892	61.0339			3.78301	4.35706e-09	1054	CCAAT/enhancer binding protein (C/EBP), gamma	NM_001806;NP_001797	Hs.429666	NM_001806
225527_at	CEBPG	139.969	432.766	127.954			3.38219	7.49149e-10	1054	CCAAT/enhancer binding protein (C/EBP), gamma	NM_001806;NP_001797	Hs.429666	BE622659
219505_at	CECR1	272.188	103.899	222.847			-2.14485	0.00272518	51816	cat eye syndrome chromosome region, candidate 1	NM_017424;NM_177405;NP_059120;NP_803124	Hs.170310	NM_017424
224393_s_at	CECR6	79.5357	25.5516	86.3567			-3.37969	3.58111e-07	27439	cat eye syndrome chromosome region, candidate 6	NM_031890;NP_114096	Hs.209577	AF307451
1553970_s_at	CEL	20.6365	295.192	18.9689			15.5619	4.34055e-06	1056	carboxyl ester lipase (bile salt-stimulated lipase)	NM_001807;NP_001798	Hs.533258	BC042510
205910_s_at	CEL	20.1266	272.234	17.7881			15.3043	4.36692e-06	1056	carboxyl ester lipase (bile salt-stimulated lipase)	NM_001807;NP_001798	Hs.533258	NM_001807
207412_x_at	CELP	23.2958	88.3971	25.7432			3.43381	0.000189294	1057	carboxyl ester lipase pseudogene	NR_001275	Hs.533258;Hs.654361	NM_001808
205165_at	CELSR3	19.7639	93.3277	20.0532			4.654	6.45327e-06	1951	cadherin, EGF LAG seven-pass G-type receptor 3 (flamingo homolog, Drosophila)	NM_001407;NP_001398	Hs.631926	NM_001407
40020_at	CELSR3	42.8075	217.907	53.4596			4.0761	3.17155e-05	1951	cadherin, EGF LAG seven-pass G-type receptor 3 (flamingo homolog, Drosophila)	NM_001407;NP_001398	Hs.631926	AB011536
204962_s_at	CENPA	16.434	237.55	21.926			10.8341	2.1602e-07	1058	centromere protein A	NM_001042426;NM_001809;NP_001035891;NP_001800	Hs.1594	NM_001809
205046_at	CENPE	19.4903	102.96	20.1232			5.1165	2.35304e-06	1062	centromere protein E, 312kDa	NM_001813;NP_001804	Hs.75573	NM_001813
207828_s_at	CENPF	27.2353	383.267	47.2861			8.10527	1.7197e-06	1063	centromere protein F, 350/400ka (mitosin)	NM_016343;NP_057427	Hs.497741	NM_005196
209172_s_at	CENPF	12.2598	57.3726	14.055			4.082	3.55748e-05	1063	centromere protein F, 350/400ka (mitosin)	NM_016343;NP_057427	Hs.497741	U30872
214804_at	CENPI	14.5061	43.6653	14.7362			2.96314	0.000225847	2491	centromere protein I	NM_006733;NP_006724	Hs.318398;Hs.348920	BF793446
223513_at	CENPJ	60.6595	160.861	56.5296			2.84561	0.000813969	55835	centromere protein J	NM_018451;NP_060921	Hs.513379	AF139625
222848_at	CENPK	10.1019	57.1957	11.7562			4.86515	0.000271927	64105	centromere protein K	NM_022145;NP_071428	Hs.529778	BC005400
224841_x_at	CENPL	1059.23	811.049	1798.57			-2.21759	6.9828e-08	91687	centromere protein L	NM_001127181;NM_033319;NP_001120653;NP_201576	Hs.531856	BF316352
232065_x_at	CENPL	27.3677	67.8693	28.8018			2.35643	0.00167382	91687	centromere protein L	NM_001127181;NM_033319;NP_001120653;NP_201576	Hs.531856	N29457
218741_at	CENPM	35.1201	136.939	49.5004			2.76643	3.46264e-05	79019	centromere protein M	NM_001002876;NM_001110215;NM_024053;NP_001002876;NP_001103685;NP_076958	Hs.208912	NM_024053
226610_at	CENPV	100.496	181.572	72.8642			2.49192	0.00122745	201161	centromere protein V	NM_181716;NP_859067	Hs.433422	AA722878
242916_at	CEP110	28.4447	53.5667	23.1469			2.31421	0.00171344	11064	centrosomal protein 110kDa	NM_007018;NP_008949	Hs.653263	AA642477
206003_at	CEP135	41.5429	120.071	43.6662			2.74976	0.000148709	9662	centrosomal protein 135kDa	NM_025009;NP_079285	Hs.518767	NM_014645
215170_s_at	CEP152	13.2595	43.7435	14.1684			3.08739	1.78389e-05	22995	centrosomal protein 152kDa	NM_014985;NP_055800	Hs.597323	AB020719
215882_at	CEP152	15.6168	36.6882	16.0749			2.28233	2.0026e-07	22995	centrosomal protein 152kDa	NM_014985;NP_055800	Hs.597323	AK025247
239413_at	CEP152	23.8344	108.296	33.9443			3.19041	0.000276735	22995	centrosomal protein 152kDa	NM_014985;NP_055800	Hs.597323	AI130715
209495_at	CEP250	70.2732	172.091	72.5986			2.37044	4.29547e-06	11190	centrosomal protein 250kDa	NM_001035518;NM_007186;NP_001030595;NP_009117	Hs.443976	AF022655
218542_at	CEP55	11.9485	59.8062	14.387			4.15696	4.08005e-05	55165	centrosomal protein 55kDa	NM_001127182;NM_018131;NP_001120654;NP_060601	Hs.14559	NM_018131
239442_at	CEP68	77.4227	164.308	61.1472			2.68709	3.65617e-05	23177	centrosomal protein 68kDa	NM_015147;NP_055962	Hs.709257	BF589179
238154_at	CEP70	81.4571	163.012	64.4384			2.52973	8.31528e-10	80321	centrosomal protein 70kDa	NM_024491;NP_077817	Hs.531962	AI285884
219531_at	CEP72	18.8097	44.0187	19.7231			2.23184	0.00215276	55722	centrosomal protein 72kDa	NM_018140;NP_060610	Hs.591741	NM_018140
228774_at	CEP78	44.6697	104.328	45.5359			2.29112	0.000445415	84131	centrosomal protein 78kDa	NM_001098802;NM_032171;NP_001092272;NP_115547	Hs.374421	AW268594
235918_x_at	CEP97	42.8909	146.678	45.8114			3.20178	0.00035798	79598	centrosomal protein 97kDa	NM_024548;NP_078824	Hs.444135	AL559474
209616_s_at	CES1	385.385	27.2835	230.402			-8.44475	7.45786e-11	1066	carboxylesterase 1 (monocyte/macrophage serine esterase 1)	NM_001025194;NM_001025195;NM_001266;NP_001020365;NP_001020366;NP_001257	Hs.558865	S73751
202357_s_at	CFB	184.012	32.9018	635.466			-19.3141	9.2464e-09	629	complement factor B	NM_001710;NP_001701	Hs.69771	NM_001710
205382_s_at	CFD	397.988	47.5506	178.897			-3.76224	0.00010328	1675	complement factor D (adipsin)	NM_001928;NP_001919	Hs.155597	NM_001928
1555564_a_at	CFI	21.8243	13.7705	47.7344			-3.46643	0.000136803	3426	complement factor I	NM_000204;NP_000195	Hs.312485	BC020718
203854_at	CFI	67.3137	49.9337	152.467			-3.0534	0.000544707	3426	complement factor I	NM_000204;NP_000195	Hs.312485	NM_000204
224352_s_at	CFL2	921.189	105.999	568.328			-5.36163	6.32984e-10	1073	cofilin 2 (muscle)	NM_021914;NM_138638;NP_068733;NP_619579	Hs.180141	AF134802
224663_s_at	CFL2	889.904	138.549	585.183			-4.22365	2.66576e-08	1073	cofilin 2 (muscle)	NM_021914;NM_138638;NP_068733;NP_619579	Hs.180141	BF576053
233496_s_at	CFL2	226.219	25.4575	139.228			-5.46904	9.96011e-07	1073	cofilin 2 (muscle)	NM_021914;NM_138638;NP_068733;NP_619579	Hs.180141	AV726166
205043_at	CFTR	63.3126	27.6373	69.6562			-2.52037	1.08239e-06	1080	cystic fibrosis transmembrane conductance regulator (ATP-binding cassette sub-family C, member 7)	NM_000492;NP_000483	Hs.489786;Hs.621460;Hs.661104	NM_000492
225817_at	CGNL1	1246.83	258.208	913.203			-3.5367	3.36015e-06	84952	cingulin-like 1	NM_032866;NP_116255	Hs.148989	AB051536
235117_at	CHAC2	14.9411	39.9367	16.1342			2.47528	0.000348885	494143	ChaC, cation transport regulator homolog 2 (E. coli)	NM_001008708;NP_001008708	Hs.585944	AI191897
203976_s_at	CHAF1A	56.5351	94.4409	46.8863			2.01425	0.000164064	10036	chromatin assembly factor 1, subunit A (p150)	NM_005483;NP_005474	Hs.79018	NM_005483
222701_s_at	CHCHD7	154.384	316.013	138.786			2.27698	0.000158093	79145	coiled-coil-helix-coiled-coil-helix domain containing 7	NM_001011667;NM_001011668;NM_001011669;NM_001011670;NM_001011671;NM_024300;NP_001011667;NP_001011668;NP_001011669;NP_001011670;NP_001011671;NP_077276	Hs.436913	AA570393
226123_at	CHD7	122.015	336.891	125.735			2.67937	0.000274844	55636	chromodomain helicase DNA binding protein 7	NM_017780;NP_060250	Hs.20395	AI870918
212615_at	CHD9	412.908	146.856	307.605			-2.0946	4.6692e-07	80205	chromodomain helicase DNA binding protein 9	NM_025134;NP_079410	Hs.59159;Hs.622347	AI742305
205394_at	CHEK1	11.3322	34.5639	12.0082			2.87835	0.0014252	1111	CHK1 checkpoint homolog (S. pombe)	NM_001114121;NM_001114122;NM_001274;NP_001107593;NP_001107594;NP_001265	Hs.24529	NM_001274
238075_at	CHEK1	16.843	44.7678	19.0224			2.35343	0.000343064	1111	CHK1 checkpoint homolog (S. pombe)	NM_001114121;NM_001114122;NM_001274;NP_001107593;NP_001107594;NP_001265	Hs.24529	AA224205
209395_at	CHI3L1	26.3822	19.6436	43.6485			-2.22203	0.000348803	1116	chitinase 3-like 1 (cartilage glycoprotein-39)	NM_001276;NP_001267	Hs.382202	M80927
213060_s_at	CHI3L2	20.5231	20.1487	41.7245			-2.07083	0.00350416	1117	chitinase 3-like 2	NM_001025197;NM_001025199;NM_004000;NP_001020368;NP_001020370;NP_003991	Hs.514840	U58515
226350_at	CHML	48.4798	174.596	73.1344			2.38733	0.000113855	1122	choroideremia-like (Rab escort protein 2)	NM_001821;NP_001812	Hs.654545	AU155565
218571_s_at	CHMP4A	781.023	282.779	635.207			-2.2463	0.000245469	29082	chromatin modifying protein 4A	NM_014169;NP_054888	Hs.279761	NM_014169
218572_at	CHMP4A	343.494	76.2834	242.294			-3.17624	6.6767e-05	29082	chromatin modifying protein 4A	NM_014169;NP_054888	Hs.279761	NM_014169
213385_at	CHN2	123.578	85.1288	269.647			-3.16752	0.00249681	1124	chimerin (chimaerin) 2	NM_001039936;NM_004067;NP_001035025;NP_004058	Hs.654611;Hs.654753;Hs.663145;Hs.710429	AK026415
219867_at	CHODL	68.807	28.7992	63.42			-2.20215	0.0025133	140578	chondrolectin	NM_024944;NP_079220	Hs.283725	NM_024944
1559739_at	CHPT1	81.2319	205.396	48.9481			4.1962	2.94725e-06	56994	choline phosphotransferase 1	NM_020244;NP_064629	Hs.293077	AK025141
209763_at	CHRDL1	1137.65	26.4569	784.377			-29.6474	7.14088e-11	91851	chordin-like 1	NM_001143981;NM_001143982;NM_001143983;NM_145234;NP_001137453;NP_001137454;NP_001137455;NP_660277	Hs.496587	AL049176
223987_at	CHRDL2	31.9961	19.8089	43.3883			-2.19034	0.00239724	25884	chordin-like 2	NM_015424;NP_056239	Hs.432379	AF332891
231783_at	CHRM1	262.262	24.6107	165.997			-6.74492	2.25594e-09	1128	cholinergic receptor, muscarinic 1	NM_000738;NP_000729	Hs.632119	AI500293
1559633_a_at	CHRM3	12.97	17.0238	53.3158			-3.13184	0.00230512	1131	cholinergic receptor, muscarinic 3	NM_000740;NP_000731	Hs.7138	AK056349
210221_at	CHRNA3	24.5746	91.3548	27.4378			3.32952	0.000205708	1136	cholinergic receptor, nicotinic, alpha 3	NM_000743;NP_000734	Hs.89605	BC000513
221107_at	CHRNA9	12.7315	117.085	13.1084			8.93202	7.58436e-05	55584	cholinergic receptor, nicotinic, alpha 9	NM_017581;NP_060051	Hs.272278	NM_017581
205567_at	CHST1	28.9485	150.992	30.0539			5.02402	5.5267e-06	8534	carbohydrate (keratan sulfate Gal-6) sulfotransferase 1	NM_003654;NP_003645	Hs.104576	NM_003654
226569_s_at	CHTF18	26.8943	85.1823	29.6661			2.87137	0.000458739	63922	CTF18, chromosome transmission fidelity factor 18 homolog (S. cerevisiae)	NM_022092;NP_071375	Hs.153850	AK024476
200810_s_at	CIRBP	3013.27	576.106	2625.14			-4.55669	6.00736e-07	1153	cold inducible RNA binding protein	NM_001280;NP_001271;NR_023312;NR_023313	Hs.634522	NM_001280
200811_at	CIRBP	1416.15	258.413	1335.1			-5.16656	1.90044e-08	1153	cold inducible RNA binding protein	NM_001280;NP_001271;NR_023312;NR_023313	Hs.634522	NM_001280
225191_at	CIRBP	580.54	196.706	446.391			-2.26933	1.1818e-06	1153	cold inducible RNA binding protein	NM_001280;NP_001271;NR_023312;NR_023313	Hs.634522	AL565767
230142_s_at	CIRBP	383.747	78.2533	327.05			-4.17938	1.42656e-09	1153	cold inducible RNA binding protein	NM_001280;NP_001271;NR_023312;NR_023313	Hs.634522	AW088030
212801_at	CIT	49.7969	283.634	61.0799			4.64366	1.4923e-07	11113	citron (rho-interacting, serine/threonine kinase 21)	NM_007174;NP_009105	Hs.119594	AI861788
207980_s_at	CITED2	136.897	47.8717	170.098			-3.5532	2.39708e-06	10370	Cbp/p300-interacting transactivator, with Glu/Asp-rich carboxy-terminal domain, 2	NM_006079;NP_006070	Hs.82071	NM_006079
209357_at	CITED2	301.057	144.576	338.059			-2.33828	0.000196078	10370	Cbp/p300-interacting transactivator, with Glu/Asp-rich carboxy-terminal domain, 2	NM_006079;NP_006070	Hs.82071	AF109161
201897_s_at	CKS1B	263.465	542.41	182.868			2.96613	0.0015868	1163	CDC28 protein kinase regulatory subunit 1B	NM_001826;NP_001817;NR_024163	Hs.374378	NM_001826
204170_s_at	CKS2	241.82	1172.51	298.802			3.92404	5.66224e-05	1164	CDC28 protein kinase regulatory subunit 2	NM_001827;NP_001818	Hs.83758	NM_001827
230002_at	CLCC1	85.6063	185.327	60.0678			3.08529	0.00161268	23155	chloride channel CLIC-like 1	NM_001048210;NM_015127;NP_001041675;NP_055942	Hs.658489	AA406603
214769_at	CLCN4	17.7612	40.354	18.8734			2.13815	0.000622507	1183	chloride channel 4	NM_001830;NP_001821	Hs.495674	AF052117
226273_at	CLCN5	25.0685	61.5562	23.4646			2.62336	2.42247e-05	1184	chloride channel 5	NM_000084;NM_001127898;NM_001127899;NP_000075;NP_001121370;NP_001121371	Hs.166486	AA218974
232127_at	CLCN5	14.0439	33.0002	12.2716			2.68916	4.39814e-06	1184	chloride channel 5	NM_000084;NM_001127898;NM_001127899;NP_000075;NP_001121370;NP_001121371	Hs.166486	AK021494
202790_at	CLDN7	275.982	390.989	186.864			2.09237	0.00315944	1366	claudin 7	NM_001307;NP_001298	Hs.513915	NM_001307
201559_s_at	CLIC4	178.926	47.147	165.741			-3.51541	3.46524e-05	25932	chloride intracellular channel 4	NM_013943;NP_039234	Hs.440544	AF109196
227742_at	CLIC6	254.634	16.7634	86.8414			-5.18043	2.91745e-06	54102	chloride intracellular channel 6	NM_053277;NP_444507	Hs.473695	AI638295
230609_at	CLINT1	78.3836	19.9481	102.656			-5.14616	7.85619e-10	9685	clathrin interactor 1	NM_014666;NP_055481;XM_001715730;XM_001723151;XM_001725023;XP_001715782;XP_001723203;XP_001725075	Hs.711787	BF510429
226425_at	CLIP4	403.2	28.1914	307.981			-10.9247	7.48583e-12	79745	CAP-GLY domain containing linker protein family, member 4	NM_024692;NP_078968	Hs.122927	AU144247
204085_s_at	CLN5	141.095	43.398	94.9268			-2.18735	0.000367988	1203	ceroid-lipofuscinosis, neuronal 5	NM_006493;NP_006484	Hs.30213	NM_006493
219414_at	CLSTN2	115.354	350.773	27.2894			12.8538	3.78357e-05	64084	calsyntenin 2	NM_022131;NP_071414	Hs.158529	NM_022131
208791_at	CLU	1582.15	102.736	904.721			-8.80624	1.18685e-07	1191	clusterin	NM_001831;NM_203339;NP_001822;NP_976084	Hs.436657	M25915
208792_s_at	CLU	1625.98	117.047	898.167			-7.67358	1.65509e-07	1191	clusterin	NM_001831;NM_203339;NP_001822;NP_976084	Hs.436657	M25915
222043_at	CLU	245.005	23.2235	148.337			-6.38736	8.1528e-07	1191	clusterin	NM_001831;NM_203339;NP_001822;NP_976084	Hs.436657	AI982754
233520_s_at	CMYA5	152.036	56.7992	158.142			-2.78424	8.95876e-06	202333	cardiomyopathy associated 5	NM_153610;NP_705838	Hs.482625	AL359338
217752_s_at	CNDP2	1867.35	801.219	1782.09			-2.22423	2.36461e-05	55748	CNDP dipeptidase 2 (metallopeptidase M20 family)	NM_018235;NP_060705	Hs.149185	NM_018235
227481_at	CNKSR3	120.884	785.71	170.147			4.61784	3.85169e-05	154043	CNKSR family member 3	NM_173515;NP_775786	Hs.16064	BG165333
242394_at	CNKSR3	24.0888	66.6114	27.6725			2.40713	0.000117065	154043	CNKSR family member 3	NM_173515;NP_775786	Hs.16064	BG431541
203951_at	CNN1	3293.46	103.845	2707.08			-26.0684	7.42653e-16	1264	calponin 1, basic, smooth muscle	NM_001299;NP_001290	Hs.465929	NM_001299
201605_x_at	CNN2	256.404	89.3585	234.257			-2.62154	5.69945e-10	1265	calponin 2	NM_004368;NM_201277;NP_004359;NP_958434	Hs.651923	NM_004368
201445_at	CNN3	494.595	204.252	549.597			-2.69078	3.0833e-05	1266	calponin 3, acidic	NM_001839;NP_001830	Hs.706617	NM_001839
228297_at	CNN3	2214.11	530.643	1416.16			-2.66876	0.000154738	1266	calponin 3, acidic	NM_001839;NP_001830	Hs.706617	AI807004
222182_s_at	CNOT2	305.677	663.471	286.503			2.31576	7.75985e-05	4848	CCR4-NOT transcription complex, subunit 2	NM_014515;NP_055330	Hs.133350	BG105204
229831_at	CNTN3	382.829	54.1971	516.339			-9.52705	2.63789e-08	5067	contactin 3 (plasmacytoma associated)	NM_020872;NP_065923	Hs.12723	BE221817
237177_at	CNTN4	18.5864	77.543	18.0459			4.297	0.000825586	152330	contactin 4	NM_175607;NM_175612;NM_175613;NP_783200;NP_783301;NP_783302	Hs.298705	AW241703
203641_s_at	COBLL1	153.741	76.5131	276.433			-3.61289	1.6359e-05	22837	COBL-like 1	NM_014900;NP_055715	Hs.470457	BF002844
203642_s_at	COBLL1	348.542	195.327	661.76			-3.38795	0.000154681	22837	COBL-like 1	NM_014900;NP_055715	Hs.470457	NM_014900
223450_s_at	COG3	181.936	70.978	203.481			-2.86681	1.37302e-07	83548	component of oligomeric golgi complex 3	NM_031431;NP_113619	Hs.507948	AF332595
203629_s_at	COG5	208.122	143.251	288.632			-2.01487	0.000180798	10466	component of oligomeric golgi complex 5	NM_006348;NM_181733;NP_006339;NP_859422	Hs.239631;Hs.97627	AU152134
203630_s_at	COG5	319.366	187.12	387.561			-2.07119	0.000192382	10466	component of oligomeric golgi complex 5	NM_006348;NM_181733;NP_006339;NP_859422	Hs.239631;Hs.97627	NM_006348
225769_at	COG6	250.351	105.417	239.746			-2.27425	5.21167e-05	57511	component of oligomeric golgi complex 6	NM_001145079;NM_020751;NP_001138551;NP_065802;NR_026745	Hs.507805	AF116827
213190_at	COG7	220.591	402.847	180.923			2.22663	3.54436e-07	91949	component of oligomeric golgi complex 7	NM_153603;NP_705831	Hs.185807	R61519
225664_at	COL12A1	209.64	62.8454	314.486			-5.00413	3.58648e-06	1303	collagen, type XII, alpha 1	NM_004370;NM_080645;NP_004361;NP_542376	Hs.101302	AA788946
231766_s_at	COL12A1	70.3608	17.9704	180.461			-10.0421	2.20742e-08	1303	collagen, type XII, alpha 1	NM_004370;NM_080645;NP_004361;NP_542376	Hs.101302	U73778
231879_at	COL12A1	46.1942	18.9395	70.2941			-3.71151	2.48871e-06	1303	collagen, type XII, alpha 1	NM_004370;NM_080645;NP_004361;NP_542376	Hs.101302	AL096771
212865_s_at	COL14A1	167.742	25.7185	147.6			-5.73905	4.01043e-05	7373	collagen, type XIV, alpha 1	NM_021110;NP_066933	Hs.409662	BF449063
203477_at	COL15A1	354.959	49.2035	515.962			-10.4863	1.72766e-09	1306	collagen, type XV, alpha 1	NM_001855;NP_001846	Hs.409034	NM_001855
229218_at	COL1A2	460.947	162.003	332.155			-2.0503	0.000453814	1278	collagen, type I, alpha 2	NM_000089;NP_000080	Hs.489142	AA628535
214641_at	COL4A3	39.2628	17.4016	45.357			-2.60648	7.75866e-05	1285	collagen, type IV, alpha 3 (Goodpasture antigen)	NM_000091;NM_031362;NM_031365;NM_031366;NP_000082;NP_112730;NP_112733;NP_112734	Hs.570065	M81379
222073_at	COL4A3	156.001	13.6614	165.87			-12.1415	1.68538e-07	1285	collagen, type IV, alpha 3 (Goodpasture antigen)	NM_000091;NM_031362;NM_031365;NM_031366;NP_000082;NP_112730;NP_112733;NP_112734	Hs.570065	AI694562
223465_at	COL4A3BP	163.892	61.4453	132.953			-2.16376	2.80546e-06	10087	collagen, type IV, alpha 3 (Goodpasture antigen) binding protein	NM_001130105;NM_005713;NM_031361;NP_001123577;NP_005704;NP_112729	Hs.270437	BE967275
226277_at	COL4A3BP	412.994	121.159	375.51			-3.09932	1.43359e-12	10087	collagen, type IV, alpha 3 (Goodpasture antigen) binding protein	NM_001130105;NM_005713;NM_031361;NP_001123577;NP_005704;NP_112729	Hs.270437	AA889952
229779_at	COL4A4	51.8422	16.8911	59.0421			-3.49545	1.2746e-05	1286	collagen, type IV, alpha 4	NM_000092;NP_000083	Hs.591645	BF476080
213110_s_at	COL4A5	855.526	306.011	758.731			-2.47942	0.00217268	1287	collagen, type IV, alpha 5	NM_000495;NM_033380;NM_033381;NP_000486;NP_203699;NP_203700	Hs.369089	AW052179
209156_s_at	COL6A2	877.31	272.188	655.142			-2.40694	0.000228239	1292	collagen, type VI, alpha 2	NM_001849;NM_058174;NM_058175;NP_001840;NP_478054;NP_478055	Hs.420269	AY029208
219873_at	COLEC11	39.5471	94.1522	41.9225			2.24586	5.96429e-05	78989	collectin sub-family member 11	NM_024027;NM_199235;NP_076932;NP_954705	Hs.32603	NM_024027
221019_s_at	COLEC12	189.793	41.0682	523.424			-12.7452	4.68915e-09	81035	collectin sub-family member 12	NM_130386;NP_569057	Hs.464422	NM_030781
218439_s_at	COMMD10	171.549	104.968	245.664			-2.34036	4.97737e-06	51397	COMM domain containing 10	NM_016144;NP_057228	Hs.483136	NM_016144
222637_at	COMMD10	226.323	143.253	298.975			-2.08704	1.66776e-05	51397	COMM domain containing 10	NM_016144;NP_057228	Hs.483136	BC005179
208817_at	COMT	371.692	143.419	389.172			-2.71353	0.000141077	1312	catechol-O-methyltransferase	NM_000754;NM_001135161;NM_001135162;NM_007310;NP_000745;NP_001128633;NP_001128634;NP_009294	Hs.370408;Hs.704514;Hs.713616	BC000419
208818_s_at	COMT	513.204	245.369	509.905			-2.07811	0.000673239	1312	catechol-O-methyltransferase	NM_000754;NM_001135161;NM_001135162;NM_007310;NP_000745;NP_001128633;NP_001128634;NP_009294	Hs.370408;Hs.704514;Hs.713616	BC000419
219561_at	COPZ2	258.064	59.2398	196.366			-3.31476	1.32151e-08	51226	coatomer protein complex, subunit zeta 2	NM_016429;NP_057513	Hs.408434	NM_016429
228931_at	COQ4	62.0727	247.132	56.4652			4.37672	1.4599e-06	51117	coenzyme Q4 homolog (S. cerevisiae)	NM_016035;NP_057119	Hs.98541	AW628685
221676_s_at	CORO1C	492.457	904.202	421.484			2.14528	0.00287753	23603	coronin, actin binding protein, 1C	NM_014325;NP_055140	Hs.330384	BC002342
217645_at	COX16	199.526	101.421	260.811			-2.57156	8.94017e-07	51241	COX16 cytochrome c oxidase assembly homolog (S. cerevisiae)	NM_016468;NP_057552	Hs.709581	AW088547
1558346_at	COX17	33.4854	72.7039	33.9336			2.14253	6.58011e-05	10063	COX17 cytochrome c oxidase assembly homolog (S. cerevisiae)	NM_005694;NP_005685	Hs.534383	BG535811
204570_at	COX7A1	743.322	84.9373	533.407			-6.28	1.66628e-08	1346	cytochrome c oxidase subunit VIIa polypeptide 1 (muscle)	NM_001864;NP_001855	Hs.421621	NM_001864
231265_at	COX7B2	11.0029	58.3162	12.1548			4.79779	0.000382189	170712	cytochrome c oxidase subunit VIIb2	NM_130902;NP_570972	Hs.479656	AI126453
204662_at	CP110	207.79	501.93	196.954			2.54846	0.00216706	9738	CP110 protein	NM_014711;NP_055526	Hs.279912	NM_014711
205624_at	CPA3	270.058	24.2002	319.409			-13.1986	1.2946e-06	1359	carboxypeptidase A3 (mast cell)	NM_001870;NP_001861	Hs.646	NM_001870
205509_at	CPB1	38.6365	18.9036	98.3155			-5.20088	6.93088e-05	1360	carboxypeptidase B1 (tissue)	NM_001871;NP_001862	Hs.477891	NM_001871
201940_at	CPD	175.42	583.614	248.342			2.35004	0.000180788	1362	carboxypeptidase D	NM_001304;NP_001295	Hs.446079	AA897514
226939_at	CPEB2	442.576	77.1303	380.432			-4.93233	3.02822e-06	132864	cytoplasmic polyadenylation element binding protein 2	NM_182485;NM_182646;NP_872291;NP_872587	Hs.656937	AI202327
205773_at	CPEB3	29.6054	14.8452	39.9086			-2.68831	2.07581e-07	22849	cytoplasmic polyadenylation element binding protein 3	NM_014912;NP_055727	Hs.131683	NM_014912
223500_at	CPLX1	22.2098	47.8876	16.1678			2.96191	2.60309e-05	10815	complexin 1	NM_006651;NP_006642	Hs.478930	BC002471
228796_at	CPNE4	730.253	131.543	703.554			-5.34849	0.0022151	131034	copine IV	NM_130808;NP_570720	Hs.199877	BE645967
231336_at	CPNE4	176.052	50.5595	116.738			-2.30893	0.00042573	131034	copine IV	NM_130808;NP_570720	Hs.199877	AI703256
204920_at	CPS1	19.7257	369.705	17.1931			21.5031	0.000265267	1373	carbamoyl-phosphate synthetase 1, mitochondrial	NM_001122633;NM_001122634;NM_001875;NP_001116105;NP_001116106;NP_001866	Hs.149252	AF154830
217564_s_at	CPS1	10.7265	179.189	10.3435			17.3238	0.000360369	1373	carbamoyl-phosphate synthetase 1, mitochondrial	NM_001122633;NM_001122634;NM_001875;NP_001116105;NP_001116106;NP_001866	Hs.149252	W80357
226934_at	CPSF6	202.206	516.035	232.318			2.22124	9.0112e-06	11052	cleavage and polyadenylation specific factor 6, 68kDa	NM_007007;NP_008938	Hs.369606	AU149663
227468_at	CPT1C	29.8359	72.0229	25.6383			2.80919	4.42508e-05	126129	carnitine palmitoyltransferase 1C	NM_001136052;NM_152359;NP_001129524;NP_689572	Hs.112195	AL565745
208146_s_at	CPVL	164.686	31.7621	186.551			-5.87339	2.79142e-07	54504	carboxypeptidase, vitellogenic-like	NM_019029;NM_031311;NP_061902;NP_112601	Hs.233389	NM_031311
226824_at	CPXM2	144.495	73.2096	158.123			-2.15987	0.000119355	119587	carboxypeptidase X (M14 family), member 2	NM_198148;NP_937791	Hs.656887	AW513612
205350_at	CRABP1	20.6832	83.4134	20.7269			4.02441	0.000160081	1381	cellular retinoic acid binding protein 1	NM_004378;NP_004369	Hs.346950	NM_004378
202575_at	CRABP2	196.407	261.711	96.2054			2.72034	0.00102767	1382	cellular retinoic acid binding protein 2	NM_001878;NP_001869	Hs.405662	NM_001878
204313_s_at	CREB1	425.785	180.01	416.558			-2.31408	6.8993e-06	1385	cAMP responsive element binding protein 1	NM_004379;NM_134442;NP_004370;NP_604391	Hs.516646	AA161486
226455_at	CREB3L4	760.392	348.624	1190.8			-3.41573	4.55486e-08	148327	cAMP responsive element binding protein 3-like 4	NM_130898;NP_570968	Hs.372924	AL563283
201988_s_at	CREBL2	292.838	98.3976	240.693			-2.44612	3.79642e-06	1389	cAMP responsive element binding protein-like 2	NM_001310;NP_001301	Hs.591156	BF438056
201989_s_at	CREBL2	872.731	370.241	761.066			-2.0556	2.03189e-05	1389	cAMP responsive element binding protein-like 2	NM_001310;NP_001301	Hs.591156	AL529409
201990_s_at	CREBL2	360.921	107.017	316.358			-2.95615	4.3703e-05	1389	cAMP responsive element binding protein-like 2	NM_001310;NP_001301	Hs.591156	NM_001310
202551_s_at	CRIM1	310.527	99.538	259.211			-2.60414	1.438e-05	51232	cysteine rich transmembrane BMP regulator 1 (chordin-like)	NM_016441;NP_057525	Hs.699247	BG546884
202552_s_at	CRIM1	121.061	38.2123	102.941			-2.69392	2.15768e-06	51232	cysteine rich transmembrane BMP regulator 1 (chordin-like)	NM_016441;NP_057525	Hs.699247	NM_016441
228496_s_at	CRIM1	349.219	68.4054	258.797			-3.78328	1.28664e-06	51232	cysteine rich transmembrane BMP regulator 1 (chordin-like)	NM_016441;NP_057525	Hs.699247	AW243081
205081_at	CRIP1	57.1322	347.889	63.9403			5.44084	7.79199e-05	1396	cysteine-rich protein 1 (intestinal)	NM_001311;NP_001302	Hs.70327	NM_001311
208978_at	CRIP2	102.372	319.716	101.79			3.14094	0.000334969	1397	cysteine-rich protein 2	NM_001312;NP_001303	Hs.534309	U36190
223475_at	CRISPLD1	747.292	22.8267	562.218			-24.6298	5.81132e-06	83690	cysteine-rich secretory protein LCCL domain containing 1	NM_031461;NP_113649	Hs.436542	AF142573
221541_at	CRISPLD2	1472.21	236.386	683.701			-2.89231	0.000128166	83716	cysteine-rich secretory protein LCCL domain containing 2	NM_031476;NP_113664	Hs.513779;Hs.617091	AL136861
223978_s_at	CRLS1	354.573	145.819	470.797			-3.22865	1.27064e-08	54675	cardiolipin synthase 1	NM_001127458;NM_019095;NP_001120930;NP_061968	Hs.224764	AF241784
225324_at	CRLS1	408.966	183.312	480.264			-2.61992	2.59501e-09	54675	cardiolipin synthase 1	NM_001127458;NM_019095;NP_001120930;NP_061968	Hs.224764	AL035461
237502_at	CRLS1	50.1945	19.1451	53.8105			-2.81067	2.7953e-07	54675	cardiolipin synthase 1	NM_001127458;NM_019095;NP_001120930;NP_061968	Hs.224764	BE671045
202517_at	CRMP1	83.8925	331.975	111.692			2.97224	9.42126e-05	1400	collapsin response mediator protein 1	NM_001014809;NM_001313;NP_001014809;NP_001304	Hs.135270	NM_001313
204573_at	CROT	746.625	205.564	651.57			-3.16967	1.96415e-06	54677	carnitine O-octanoyltransferase	NM_001143935;NM_021151;NP_001137407;NP_066974;NR_026585	Hs.125039	NM_021151
1554464_a_at	CRTAP	210.801	41.8321	165.377			-3.95336	2.27349e-06	10491	cartilage associated protein	NM_006371;NP_006362	Hs.517888	BC008745
201380_at	CRTAP	256.708	76.1569	222.727			-2.92459	1.60065e-07	10491	cartilage associated protein	NM_006371;NP_006362	Hs.517888	NM_006371
226656_at	CRTAP	316.222	115.531	245.01			-2.12073	7.71047e-07	10491	cartilage associated protein	NM_006371;NP_006362	Hs.517888	AW024741
227138_at	CRTAP	197.248	74.9188	162.605			-2.17042	1.0451e-06	10491	cartilage associated protein	NM_006371;NP_006362	Hs.517888	AA025858
209283_at	CRYAB	579.852	173.698	433.119			-2.49352	7.42847e-05	1410	crystallin, alpha B	NM_001885;NP_001876	Hs.408767	AF007162
220753_s_at	CRYL1	257.708	120.92	303.552			-2.51036	2.7007e-05	51084	crystallin, lambda 1	NM_015974;NP_057058	Hs.370703	NM_015974
205489_at	CRYM	633.745	125.281	464.724			-3.70945	1.70529e-08	1428	crystallin, mu	NM_001014444;NM_001888;NP_001014444;NP_001879	Hs.924	NM_001888
202950_at	CRYZ	556.46	159.049	371.243			-2.33414	7.52057e-05	1429	crystallin, zeta (quinone reductase)	NM_001130042;NM_001130043;NM_001134759;NM_001889;NP_001123514;NP_001123515;NP_001128231;NP_001880	Hs.83114	NM_001889
226151_x_at	CRYZL1	426.4	165.967	337.553			-2.03386	2.23282e-05	9946	crystallin, zeta (quinone reductase)-like 1	NM_145858;NP_665857	Hs.352671	AK001293
220445_s_at	CSAG2	22.7804	149.271	23.0159			6.48559	0.000162134	728461	CSAG family, member 2	NM_001080848;NM_004909;NP_001074317;NP_004900	Hs.522810	NM_004909
201160_s_at	CSDA	1741.12	847.608	2047.53			-2.41566	0.000829211	8531	cold shock domain protein A	NM_001145426;NM_003651;NP_001138898;NP_003642	Hs.221889	AL556190
201161_s_at	CSDA	907.114	421.542	1140.68			-2.70597	0.00114942	8531	cold shock domain protein A	NM_001145426;NM_003651;NP_001138898;NP_003642	Hs.221889	NM_003651
203104_at	CSF1R	149.424	58.8874	176.861			-3.00337	4.60817e-07	1436	colony stimulating factor 1 receptor	NM_005211;NP_005202	Hs.586219;Hs.654394	NM_005211
1556006_s_at	CSNK1A1	231.011	136.606	318.767			-2.33348	0.000261759	1452	casein kinase 1, alpha 1	NM_001025105;NM_001892;NP_001020276;NP_001883	Hs.529862;Hs.712555	BQ025347
208866_at	CSNK1A1	406.738	162.342	476.117			-2.9328	8.74225e-06	1452	casein kinase 1, alpha 1	NM_001025105;NM_001892;NP_001020276;NP_001883	Hs.529862;Hs.712555	BF510713
243338_at	CSNK1A1	236.677	167.82	371.729			-2.21505	0.000479663	1452	casein kinase 1, alpha 1	NM_001025105;NM_001892;NP_001020276;NP_001883	Hs.529862;Hs.712555	AI674461
242041_at	CSPP1	24.7662	72.5593	27.8156			2.60858	8.40061e-05	79848	centrosome and spindle pole associated protein 1	NM_001077204;NM_024790;NP_001070672;NP_079066	Hs.370147	AI933671
200621_at	CSRP1	4453.09	306.632	3473.03			-11.3264	5.93196e-08	1465	cysteine and glycine-rich protein 1	NM_001144773;NM_004078;NP_001138245;NP_004069	Hs.108080	NM_004078
201360_at	CST3	1482.79	574.511	1575.59			-2.74248	0.000146511	1471	cystatin C	NM_000099;NP_000090	Hs.304682	NM_000099
229665_at	CSTF3	86.2827	211.412	100.056			2.11293	3.87958e-05	1479	cleavage stimulation factor, 3' pre-RNA, subunit 3, 77kDa	NM_001033505;NM_001033506;NM_001326;NP_001028677;NP_001028678;NP_001317	Hs.44402	AI653037
229666_s_at	CSTF3	138.618	359.646	145.112			2.4784	1.71495e-05	1479	cleavage stimulation factor, 3' pre-RNA, subunit 3, 77kDa	NM_001033505;NM_001033506;NM_001326;NP_001028677;NP_001028678;NP_001317	Hs.44402	AI653037
218923_at	CTBS	256.922	68.8846	430.707			-6.25259	3.71134e-09	1486	chitobiase, di-N-acetyl-	NM_004388;NP_004379	Hs.513557	AW304174
218924_s_at	CTBS	413.068	110.716	514.177			-4.64412	5.69608e-08	1486	chitobiase, di-N-acetyl-	NM_004388;NP_004379	Hs.513557	NM_004388
217844_at	CTDSP1	558.901	230.52	489.168			-2.12202	1.25339e-06	58190	CTD (carboxy-terminal domain, RNA polymerase II, polypeptide A) small phosphatase 1	NM_021198;NM_182642;NP_067021;NP_872580	Hs.444468;Hs.715312	NM_021198
209101_at	CTGF	1517.4	66.6927	1911.17			-28.6563	5.39257e-13	1490	connective tissue growth factor	NM_001901;NP_001892	Hs.591346	M92934
217127_at	CTH	67.2126	25.0373	92.5541			-3.69664	2.94604e-09	1491	cystathionase (cystathionine gamma-lyase)	NM_001902;NM_153742;NP_001893;NP_714964	Hs.19904	AL354872
205373_at	CTNNA2	10.9365	28.5507	11.6261			2.45573	0.000884638	1496	catenin (cadherin-associated protein), alpha 2	NM_004389;NP_004380	Hs.167368	NM_004389
223679_at	CTNNB1	324.221	592.427	279.535			2.11933	0.000307215	1499	catenin (cadherin-associated protein), beta 1, 88kDa	NM_001098209;NM_001098210;NM_001904;NP_001091679;NP_001091680;NP_001895	Hs.476018	AF130085
209617_s_at	CTNND2	62.949	119.144	47.2171			2.52331	5.88521e-05	1501	catenin (cadherin-associated protein), delta 2 (neural plakophilin-related arm-repeat protein)	NM_001332;NP_001323	Hs.314543	AF035302
200661_at	CTSA	266.87	638.75	318.754			2.0039	0.000502262	5476	cathepsin A	NM_000308;NM_001127695;NP_000299;NP_001121167	Hs.609336	NM_000308
200838_at	CTSB	1048.33	380.51	853.843			-2.24395	0.00139719	1508	cathepsin B	NM_001908;NM_147780;NM_147781;NM_147782;NM_147783;NP_001899;NP_680090;NP_680091;NP_680092;NP_680093	Hs.520898	NM_001908
213274_s_at	CTSB	426.795	125.761	316.942			-2.52019	0.000741317	1508	cathepsin B	NM_001908;NM_147780;NM_147781;NM_147782;NM_147783;NP_001899;NP_680090;NP_680091;NP_680092;NP_680093	Hs.520898	AA020826
227961_at	CTSB	667.52	203.38	484.326			-2.38139	0.000297014	1508	cathepsin B	NM_001908;NM_147780;NM_147781;NM_147782;NM_147783;NP_001899;NP_680090;NP_680091;NP_680092;NP_680093	Hs.520898	AA130998
202450_s_at	CTSK	249.143	81.4851	261.99			-3.21519	4.24139e-05	1513	cathepsin K	NM_000396;NP_000387	Hs.632466	NM_000396
210074_at	CTSL2	51.9541	172.391	52.4649			3.28584	4.85686e-08	1515	cathepsin L2	NM_001333;NP_001324	Hs.660866	AF070448
203758_at	CTSO	230.308	38.6829	361.094			-9.33473	2.76484e-12	1519	cathepsin O	NM_001334;NP_001325	Hs.75262	AV729484
214073_at	CTTN	57.7337	113.968	45.0967			2.52719	1.61765e-08	2017	cortactin	NM_005231;NM_138565;NP_005222;NP_612632	Hs.596164	BG475299
214782_at	CTTN	45.3656	112.581	41.8323			2.69124	2.29361e-07	2017	cortactin	NM_005231;NM_138565;NP_005222;NP_612632	Hs.596164	AU155105
204113_at	CUGBP1	34.181	70.2379	34.9083			2.01207	1.55943e-05	10658	CUG triplet repeat, RNA binding protein 1	NM_001025596;NM_006560;NM_198700;NP_001020767;NP_006551;NP_941989	Hs.632137	NM_006560
202157_s_at	CUGBP2	670.075	137.309	508.037			-3.69995	0.00141997	10659	CUG triplet repeat, RNA binding protein 2	NM_001025076;NM_001025077;NM_001083591;NM_006561;NP_001020247;NP_001020248;NP_001077060;NP_006552	Hs.309288	U69546
202158_s_at	CUGBP2	146.603	42.2016	105.894			-2.50924	0.000969141	10659	CUG triplet repeat, RNA binding protein 2	NM_001025076;NM_001025077;NM_001083591;NM_006561;NP_001020247;NP_001020248;NP_001077060;NP_006552	Hs.309288	NM_006561
213920_at	CUX2	294.54	21.7408	379.658			-17.4629	2.55683e-11	23316	cut-like homeobox 2	NM_015267;NP_056082	Hs.124953	AB006631
823_at	CX3CL1	153.71	62.4972	138.159			-2.21065	0.000132162	6376	chemokine (C-X3-C motif) ligand 1	NM_002996;NP_002987	Hs.531668	U84487
205898_at	CX3CR1	186.988	16.1253	111.403			-6.90859	1.62034e-06	1524	chemokine (C-X3-C motif) receptor 1	NM_001337;NP_001328	Hs.78913	U20350
204470_at	CXCL1	109.869	55.1955	111.343			-2.01725	0.0030668	2919	chemokine (C-X-C motif) ligand 1 (melanoma growth stimulating activity, alpha)	NM_001511;NP_001502	Hs.789	NM_001511
211122_s_at	CXCL11	16.6432	10.9917	23.1759			-2.10849	0.000248337	6373	chemokine (C-X-C motif) ligand 11	NM_005409;NP_005400	Hs.632592	AF002985
209687_at	CXCL12	621.908	58.7473	421.454			-7.17401	8.99496e-06	6387	chemokine (C-X-C motif) ligand 12 (stromal cell-derived factor 1)	NM_000609;NM_001033886;NM_199168;NP_000600;NP_001029058;NP_954637	Hs.522891	U19495
205242_at	CXCL13	96.7701	155.697	13.9627			11.1509	0.000381876	10563	chemokine (C-X-C motif) ligand 13	NM_006419;NP_006410	Hs.100431	NM_006419
226960_at	CXCL17	85.2721	675.369	81.3327			8.30379	2.4006e-05	284340	chemokine (C-X-C motif) ligand 17	NM_198477;NP_940879	Hs.445586	AW471176
209774_x_at	CXCL2	254.035	34.7043	222.986			-6.42529	1.00522e-05	2920	chemokine (C-X-C motif) ligand 2	NM_002089;NP_002080	Hs.590921	M57731
206336_at	CXCL6	27.6643	11.9916	36.3673			-3.03274	0.000337754	6372	chemokine (C-X-C motif) ligand 6 (granulocyte chemotactic protein 2)	NM_002993;NP_002984	Hs.164021	NM_002993
212977_at	CXCR7	107.621	274.77	73.7881			3.72377	0.000212115	57007	chemokine (C-X-C motif) receptor 7	NM_020311;NP_064707	Hs.471751	AI817041
242292_at	CXorf50B	24.4556	18.675	46.5925			-2.49491	2.27037e-05	653687	chromosome X open reading frame 50B	NR_026594;XM_001715857;XP_001715909;XR_041247;XR_041248;XR_041249	Hs.592230	H12084
225804_at	CYB5D2	133.103	48.7029	112.158			-2.30289	5.5359e-06	124936	cytochrome b5 domain containing 2	NM_144611;NP_653212;NR_023346;NR_023347	Hs.513871	BE044480
220230_s_at	CYB5R2	131.277	33.6657	74.0641			-2.19999	5.6935e-08	51700	cytochrome b5 reductase 2	NM_016229;NP_057313	Hs.414362	NM_016229
203923_s_at	CYBB	52.5354	27.5018	58.9045			-2.14184	0.00174043	1536	cytochrome b-245, beta polypeptide	NM_000397;NP_000388	Hs.292356	NM_000397
217889_s_at	CYBRD1	140.457	19.6732	74.2542			-3.77438	5.56833e-06	79901	cytochrome b reductase 1	NM_001127383;NM_024843;NP_001120855;NP_079119	Hs.715531	NM_024843
222453_at	CYBRD1	1088.65	96.6518	744.293			-7.70077	4.83396e-07	79901	cytochrome b reductase 1	NM_001127383;NM_024843;NP_001120855;NP_079119	Hs.715531	AL136693
215785_s_at	CYFIP2	286.699	690.156	271.548			2.54156	2.37257e-05	26999	cytoplasmic FMR1 interacting protein 2	NM_001037332;NM_001037333;NM_014376;NP_001032409;NP_001032410;NP_055191	Hs.519702	AL161999
213295_at	CYLD	255.786	82.1795	177.605			-2.16119	0.00273765	1540	cylindromatosis (turban tumor syndrome)	NM_001042355;NM_001042412;NM_015247;NP_001035814;NP_001035877;NP_056062	Hs.578973	AA555096
207063_at	CYorf14	140.231	48.0022	108.071			-2.25138	0.00022363	55410	chromosome Y open reading frame 14	NR_001544	Hs.138453	NM_018542
232618_at	CYorf15A	181.959	27.7961	179.431			-6.45527	2.3661e-12	246126	chromosome Y open reading frame 15A	NM_001005852;NP_001005852	Hs.522863	AF332224
236694_at	CYorf15A	231.011	78.174	291.721			-3.73169	3.95843e-05	246126	chromosome Y open reading frame 15A	NM_001005852;NP_001005852	Hs.522863	AW468885
214131_at	CYorf15B	400.217	109.994	408.843			-3.71695	0.000181388	84663	chromosome Y open reading frame 15B	NM_032576;NP_115965	Hs.592254	AL049280
223645_s_at	CYorf15B	199.277	50.167	252.162			-5.02645	3.52896e-08	84663	chromosome Y open reading frame 15B	NM_032576;NP_115965	Hs.592254	BF062193
223646_s_at	CYorf15B	240.336	59.1023	295.623			-5.00188	5.74193e-08	84663	chromosome Y open reading frame 15B	NM_032576;NP_115965	Hs.592254	AF332225
205749_at	CYP1A1	20.6332	61.7547	21.6457			2.85298	0.00297421	1543	cytochrome P450, family 1, subfamily A, polypeptide 1	NM_000499;NP_000490	Hs.72912	NM_000499
202435_s_at	CYP1B1	737.617	83.4501	503.337			-6.03159	0.000124088	1545	cytochrome P450, family 1, subfamily B, polypeptide 1	NM_000104;NP_000095	Hs.154654;Hs.715731	AU154504
202436_s_at	CYP1B1	1570.87	138.74	1051.98			-7.58237	3.98627e-05	1545	cytochrome P450, family 1, subfamily B, polypeptide 1	NM_000104;NP_000095	Hs.154654;Hs.715731	AU144855
202437_s_at	CYP1B1	1217.93	108.241	1019.55			-9.41923	5.40659e-05	1545	cytochrome P450, family 1, subfamily B, polypeptide 1	NM_000104;NP_000095	Hs.154654;Hs.715731	NM_000104
203979_at	CYP27A1	273.665	103.822	233.2			-2.24616	7.04781e-09	1593	cytochrome P450, family 27, subfamily A, polypeptide 1	NM_000784;NP_000775	Hs.516700	NM_000784
226393_at	CYP2U1	160.677	85.1447	173.626			-2.03918	0.000186486	113612	cytochrome P450, family 2, subfamily U, polypeptide 1	NM_183075;NP_898898	Hs.109087	AW055161
226402_at	CYP2U1	92.8303	38.2559	90.8455			-2.37468	0.000340421	113612	cytochrome P450, family 2, subfamily U, polypeptide 1	NM_183075;NP_898898	Hs.109087	AK026498
1553977_a_at	CYP39A1	185.397	42.7515	180.685			-4.2264	3.92598e-06	51302	cytochrome P450, family 39, subfamily A, polypeptide 1	NM_016593;NP_057677	Hs.387367	BC010358
220432_s_at	CYP39A1	184.768	21.9323	194.823			-8.88292	2.89833e-07	51302	cytochrome P450, family 39, subfamily A, polypeptide 1	NM_016593;NP_057677	Hs.387367	NM_016593
244407_at	CYP39A1	52.7986	15.6246	59.4777			-3.80666	3.35841e-11	51302	cytochrome P450, family 39, subfamily A, polypeptide 1	NM_016593;NP_057677	Hs.387367	AI796334
201289_at	CYR61	2371.23	117.409	3018.09			-25.7058	8.04809e-16	3491	cysteine-rich, angiogenic inducer, 61	NM_001554;NP_001545	Hs.8867	NM_001554
210764_s_at	CYR61	1356.39	57.6664	1680.97			-29.1499	3.47781e-15	3491	cysteine-rich, angiogenic inducer, 61	NM_001554;NP_001545	Hs.8867	AF003114
228329_at	DAB1	86.7636	18.3227	38.1576			-2.08253	0.00197582	1600	disabled homolog 1 (Drosophila)	NM_021080;NP_066566	Hs.477370	AA700440
201278_at	DAB2	129.677	49.0777	175.155			-3.56894	4.47394e-05	1601	disabled homolog 2, mitogen-responsive phosphoprotein (Drosophila)	NM_001343;NP_001334	Hs.481980	N21202
201279_s_at	DAB2	124.196	52.5317	183.583			-3.4947	0.00012574	1601	disabled homolog 2, mitogen-responsive phosphoprotein (Drosophila)	NM_001343;NP_001334	Hs.481980	BC003064
201280_s_at	DAB2	244.575	86.0356	316.801			-3.68221	0.000139608	1601	disabled homolog 2, mitogen-responsive phosphoprotein (Drosophila)	NM_001343;NP_001334	Hs.481980	NM_001343
210757_x_at	DAB2	167.841	74.5245	243.232			-3.26378	0.000514861	1601	disabled homolog 2, mitogen-responsive phosphoprotein (Drosophila)	NM_001343;NP_001334	Hs.481980	AF188298
205471_s_at	DACH1	315.138	43.8931	144.556			-3.29336	0.000193274	1602	dachshund homolog 1 (Drosophila)	NM_004392;NM_080759;NM_080760;NP_004383;NP_542937;NP_542938	Hs.129452	AW772082
228915_at	DACH1	323.655	27.7731	147.798			-5.32163	1.6364e-05	1602	dachshund homolog 1 (Drosophila)	NM_004392;NM_080759;NM_080760;NP_004383;NP_542937;NP_542938	Hs.129452	AI650353
228228_at	DACT3	255.626	94.6384	220.84			-2.33351	3.0534e-05	147906	dapper, antagonist of beta-catenin, homolog 3 (Xenopus laevis)	NM_145056;NP_659493	Hs.515490	AI809234
208335_s_at	DARC	55.9636	47.6344	109.1			-2.29036	0.00156431	2532	Duffy blood group, chemokine receptor	NM_001122951;NM_002036;NP_001116423;NP_002027	Hs.153381	NM_002036
203302_at	DCK	114.827	314.765	138.718			2.26911	2.32521e-05	1633	deoxycytidine kinase	NM_000788;NP_000779	Hs.709	NM_000788
229800_at	DCLK1	56.2092	31.996	112.115			-3.50404	0.000617219	9201	doublecortin-like kinase 1	NM_004734;NP_004725	Hs.507755;Hs.717124	AI129626
201893_x_at	DCN	4012.73	548.702	2620.39			-4.77561	6.87495e-07	1634	decorin	NM_001920;NM_133503;NM_133504;NM_133505;NM_133506;NM_133507;NP_001911;NP_598010;NP_598011;NP_598012;NP_598013;NP_598014	Hs.718429	AF138300
209335_at	DCN	908.425	95.4188	559.089			-5.85932	8.10231e-06	1634	decorin	NM_001920;NM_133503;NM_133504;NM_133505;NM_133506;NM_133507;NP_001911;NP_598010;NP_598011;NP_598012;NP_598013;NP_598014	Hs.718429	AI281593
211813_x_at	DCN	2073.86	252.249	1302.24			-5.16253	1.7345e-06	1634	decorin	NM_001920;NM_133503;NM_133504;NM_133505;NM_133506;NM_133507;NP_001911;NP_598010;NP_598011;NP_598012;NP_598013;NP_598014	Hs.718429	AF138303
211896_s_at	DCN	1929.23	165.869	1159.79			-6.99217	4.96854e-07	1634	decorin	NM_001920;NM_133503;NM_133504;NM_133505;NM_133506;NM_133507;NP_001911;NP_598010;NP_598011;NP_598012;NP_598013;NP_598014	Hs.718429	AF138302
226093_at	DCP1B	171.054	60.2024	137.415			-2.28255	2.02869e-06	196513	DCP1 decapping enzyme homolog B (S. cerevisiae)	NM_152640;NP_689853	Hs.130934	AW204088
201571_s_at	DCTD	157.561	46.6311	132.814			-2.8482	2.79416e-05	1635	dCMP deaminase	NM_001012732;NM_001921;NP_001012750;NP_001912	Hs.183850	AI656493
201572_x_at	DCTD	290.839	126.536	294.121			-2.32441	2.23636e-08	1635	dCMP deaminase	NM_001012732;NM_001921;NP_001012750;NP_001912	Hs.183850	NM_001921
210137_s_at	DCTD	402.557	176.9	405.567			-2.29263	9.72191e-10	1635	dCMP deaminase	NM_001012732;NM_001921;NP_001012750;NP_001912	Hs.183850	BC001286
204851_s_at	DCX	10.4151	54.5697	10.4024			5.24589	0.00158177	1641	doublecortin	NM_000555;NM_178151;NM_178152;NM_178153;NP_000546;NP_835364;NP_835365;NP_835366	Hs.34780	AF040254
209094_at	DDAH1	1049.31	718.868	1767.03			-2.45807	3.99967e-07	23576	dimethylarginine dimethylaminohydrolase 1	NM_001134445;NM_012137;NP_001127917;NP_036269	Hs.379858	AL078459
205311_at	DDC	32.3696	263.982	22.1828			11.9003	2.73248e-05	1644	dopa decarboxylase (aromatic L-amino acid decarboxylase)	NM_000790;NM_001082971;NP_000781;NP_001076440	Hs.359698	NM_000790
214347_s_at	DDC	20.3388	42.2168	18.5051			2.28136	6.87716e-05	1644	dopa decarboxylase (aromatic L-amino acid decarboxylase)	NM_000790;NM_001082971;NP_000781;NP_001076440	Hs.359698	AW772056
225965_at	DDHD1	57.1539	102.906	50.9692			2.01898	8.05986e-05	80821	DDHD domain containing 1	NM_030637;NP_085140	Hs.513260	H16810
209383_at	DDIT3	320.922	876.733	268.115			3.26998	5.31559e-10	1649	DNA-damage-inducible transcript 3	NM_004083;NP_004074	Hs.505777;Hs.690217	BC003637
202887_s_at	DDIT4	508.399	2355.78	248.007			9.49886	6.76363e-11	54541	DNA-damage-inducible transcript 4	NM_019058;NP_061931	Hs.523012	NM_019058
228057_at	DDIT4L	31.2232	16.3217	37.3291			-2.28708	0.000171643	115265	DNA-damage-inducible transcript 4-like	NM_145244;NP_660287	Hs.480378	AA528140
205168_at	DDR2	272.465	66.0787	214.007			-3.23866	5.29291e-06	4921	discoidin domain receptor tyrosine kinase 2	NM_001014796;NM_006182;NP_001014796;NP_006173	Hs.275757;Hs.593833	NM_006182
225442_at	DDR2	407.732	47.6551	295.098			-6.19237	4.82908e-08	4921	discoidin domain receptor tyrosine kinase 2	NM_001014796;NM_006182;NP_001014796;NP_006173	Hs.275757;Hs.593833	AI799915
227561_at	DDR2	703.836	93.5313	505.488			-5.40448	4.38332e-08	4921	discoidin domain receptor tyrosine kinase 2	NM_001014796;NM_006182;NP_001014796;NP_006173	Hs.275757;Hs.593833	W73819
208149_x_at	DDX11	134.255	590.708	159.568			3.70192	6.54174e-05	1663	DEAD/H (Asp-Glu-Ala-Asp/His) box polypeptide 11 (CHL1-like helicase homolog, S. cerevisiae)	NM_004399;NM_030653;NM_152438;NP_004390;NP_085911;NP_689651	Hs.443960	NM_030653
208159_x_at	DDX11	143.449	590.794	159.371			3.70705	5.25745e-05	1663	DEAD/H (Asp-Glu-Ala-Asp/His) box polypeptide 11 (CHL1-like helicase homolog, S. cerevisiae)	NM_004399;NM_030653;NM_152438;NP_004390;NP_085911;NP_689651	Hs.443960	NM_004399
210206_s_at	DDX11	20.1381	63.1802	21.1829			2.9826	0.000211391	1663	DEAD/H (Asp-Glu-Ala-Asp/His) box polypeptide 11 (CHL1-like helicase homolog, S. cerevisiae)	NM_004399;NM_030653;NM_152438;NP_004390;NP_085911;NP_689651	Hs.443960	U33833
232816_s_at	DDX11	21.0755	78.4639	20.7083			3.78901	2.44104e-06	1663	DEAD/H (Asp-Glu-Ala-Asp/His) box polypeptide 11 (CHL1-like helicase homolog, S. cerevisiae)	NM_004399;NM_030653;NM_152438;NP_004390;NP_085911;NP_689651	Hs.443960	AW571709
213378_s_at	DDX12	40.7312	175.038	50.2916			3.48047	8.05047e-05	440081	DEAD/H (Asp-Glu-Ala-Asp/His) box polypeptide 12 (CHL1-like helicase homolog, S. cerevisiae)	NM_004400;NP_004391;XM_001716130;XM_495908;XM_931833;XP_001716182;XP_495908;XP_936926	Hs.447869;Hs.504688	AI983033
208151_x_at	DDX17	1029.53	139.579	454.121			-3.2535	0.00163937	10521	DEAD (Asp-Glu-Ala-Asp) box polypeptide 17	NM_001098504;NM_001098505;NM_006386;NM_030881;NP_001091974;NP_001091975;NP_006377;NP_112020	Hs.528305;Hs.665429;Hs.718568	NM_030881
208719_s_at	DDX17	444.185	36.835	180.876			-4.91045	8.34898e-05	10521	DEAD (Asp-Glu-Ala-Asp) box polypeptide 17	NM_001098504;NM_001098505;NM_006386;NM_030881;NP_001091974;NP_001091975;NP_006377;NP_112020	Hs.528305;Hs.665429;Hs.718568	U59321
208896_at	DDX18	259.77	135.534	289.878			-2.13878	8.18264e-05	8886	DEAD (Asp-Glu-Ala-Asp) box polypeptide 18	NM_006773;NP_006764	Hs.715574	X98743
201584_s_at	DDX39	260.713	907.502	261.376			3.47201	2.29291e-08	10212	DEAD (Asp-Glu-Ala-Asp) box polypeptide 39	NM_005804;NP_005795	Hs.311609	NM_005804
209250_at	DEGS1	2087.43	697.239	1604.28			-2.30091	0.000255312	8560	degenerative spermatocyte homolog 1, lipid desaturase (Drosophila)	NM_003676;NM_144780;NP_003667;NP_659004	Hs.299878	BC000961
226980_at	DEPDC1B	8.76319	36.2823	9.78835			3.70669	0.000280885	55789	DEP domain containing 1B	NM_001145208;NM_018369;NP_001138680;NP_060839	Hs.482233	AK001166
218858_at	DEPDC6	620.822	118.009	288.066			-2.44105	0.000541751	64798	DEP domain containing 6	NM_022783;NP_073620	Hs.112981	NM_022783
202222_s_at	DES	1960.38	28.7484	1191.21			-41.4356	7.85113e-16	1674	desmin	NM_001927;NP_001918	Hs.594952	NM_001927
214027_x_at	DES	2431.03	219.557	1418.06			-6.45875	1.41765e-09	1674	desmin	NM_001927;NP_001918	Hs.594952	AA889653
47553_at	DFNB31	32.8818	140.11	38.5299			3.6364	4.35571e-05	25861	deafness, autosomal recessive 31	NM_001083885;NM_015404;NP_001077354;NP_056219	Hs.93836	AA813332
204800_s_at	DHRS12	99.7387	25.2353	72.1138			-2.85766	2.95075e-09	79758	dehydrogenase/reductase (SDR family) member 12	NM_001031719;NM_024705;NP_001026889;NP_078981	Hs.266728	AW194384
212648_at	DHX29	612.411	154.02	341.685			-2.21845	4.18557e-06	54505	DEAH (Asp-Glu-Ala-His) box polypeptide 29	NM_019030;NP_061903	Hs.603830	AL079292
209190_s_at	DIAPH1	265.803	810.706	281.699			2.87791	3.61773e-09	1729	diaphanous homolog 1 (Drosophila)	NM_001079812;NM_005219;NP_001073280;NP_005210	Hs.529451	AF051782
205726_at	DIAPH2	239.145	77.9637	190.595			-2.44467	1.88065e-05	1730	diaphanous homolog 2 (Drosophila)	NM_006729;NM_007309;NP_006720;NP_009293	Hs.226483;Hs.716101	NM_006729
229097_at	DIAPH3	29.9276	89.4152	39.7689			2.24837	0.000179785	81624	diaphanous homolog 3 (Drosophila)	NM_001042517;NM_030932;NP_001035982;NP_112194	Hs.283127	AI813331
204405_x_at	DIMT1L	763.54	246.97	791.49			-3.2048	3.21503e-09	27292	DIM1 dimethyladenosine transferase 1-like (S. cerevisiae)	NM_014473;NP_055288	Hs.533222	NM_014473
210802_s_at	DIMT1L	152.105	40.0622	148.21			-3.69951	1.10194e-07	27292	DIM1 dimethyladenosine transferase 1-like (S. cerevisiae)	NM_014473;NP_055288	Hs.533222	BC002841
217106_x_at	DIMT1L	693.201	242.352	728.11			-3.00435	3.1906e-08	27292	DIM1 dimethyladenosine transferase 1-like (S. cerevisiae)	NM_014473;NP_055288	Hs.533222	AF091078
206457_s_at	DIO1	10.9202	41.7411	12.4123			3.36289	0.00333287	1733	deiodinase, iodothyronine, type I	NM_000792;NM_001039715;NM_001039716;NM_213593;NP_000783;NP_001034804;NP_001034805;NP_998758	Hs.251415	NM_000792
203699_s_at	DIO2	76.6739	16.5192	63.5792			-3.84881	4.91398e-08	1734	deiodinase, iodothyronine, type II	NM_000793;NM_001007023;NM_013989;NP_000784;NP_001007024;NP_054644	Hs.202354;Hs.708526	U53506
203700_s_at	DIO2	83.5863	21.1569	80.5938			-3.80934	3.50057e-07	1734	deiodinase, iodothyronine, type II	NM_000793;NM_001007023;NM_013989;NP_000784;NP_001007024;NP_054644	Hs.202354;Hs.708526	NM_013989
231240_at	DIO2	311.403	21.7777	269.874			-12.3922	2.43963e-09	1734	deiodinase, iodothyronine, type II	NM_000793;NM_001007023;NM_013989;NP_000784;NP_001007024;NP_054644	Hs.202354;Hs.708526	AI038059
214724_at	DIXDC1	551.159	54.1143	402.566			-7.43918	5.38846e-12	85458	DIX domain containing 1	NM_001037954;NM_033425;NP_001033043;NP_219493	Hs.655626	AF070621
213661_at	DKFZP586H2123	222.812	87.0503	253.077			-2.90725	2.07125e-05	25891	regeneration associated muscle protease	NM_001001991;NM_015430;NP_001001991;NP_056245	Hs.55044	AI671186
213546_at	DKFZP586I1420	227.196	390.552	170.555			2.28989	0.000120133	222161	hypothetical protein DKFZp586I1420	NR_002186	Hs.112423	AL050378
236079_at	DKFZp667E0512	71.1777	26.495	65.2878			-2.46416	2.06218e-06	202025	hypothetical protein DKFZp667E0512	NA	Hs.618463	AA649070
204602_at	DKK1	116.379	13.0147	79.6884			-6.12298	3.67718e-05	22943	dickkopf homolog 1 (Xenopus laevis)	NM_012242;NP_036374	Hs.40499	NM_012242
202196_s_at	DKK3	264.274	17.7191	151.109			-8.52807	2.61127e-10	27122	dickkopf homolog 3 (Xenopus laevis)	NM_001018057;NM_013253;NM_015881;NP_001018067;NP_037385;NP_056965	Hs.292156	NM_013253
214247_s_at	DKK3	1410.38	85.0232	825.59			-9.71017	1.68216e-09	27122	dickkopf homolog 3 (Xenopus laevis)	NM_001018057;NM_013253;NM_015881;NP_001018067;NP_037385;NP_056965	Hs.292156	AU148057
212568_s_at	DLAT	189.149	90.0864	197.657			-2.19408	3.08671e-05	1737	dihydrolipoamide S-acetyltransferase	NM_001931;NP_001922	Hs.335551	BF978872
209095_at	DLD	747.954	298.666	610.285			-2.04337	4.18079e-06	1738	dihydrolipoamide dehydrogenase	NM_000108;NP_000099	Hs.131711	J03620
1563229_at	DLEU2	11.3256	25.16	11.6016			2.16866	1.72791e-05	8847	deleted in lymphocytic leukemia 2 (non-protein coding)	NR_002612	Hs.547964	BC038090
216870_x_at	DLEU2	33.1698	160.134	37.3707			4.28501	1.35384e-06	8847	deleted in lymphocytic leukemia 2 (non-protein coding)	NR_002612	Hs.547964	AF264787
215629_s_at	DLEU2L	70.1714	366.537	74.7579			4.90299	2.35653e-06	79469	deleted in lymphocytic leukemia 2-like	NR_002771	Hs.659291	AA905286
230229_at	DLG1	282.584	538.451	236.005			2.28153	0.00018351	1739	discs, large homolog 1 (Drosophila)	NM_001098424;NM_004087;NP_001091894;NP_004078	Hs.292549	AI692879
203764_at	DLGAP5	14.6419	141.288	18.6585			7.57229	4.29364e-05	9787	discs, large (Drosophila) homolog-associated protein 5	NM_014750;NP_055565	Hs.77695	NM_014750
213707_s_at	DLX5	15.3361	52.3841	16.9176			3.09643	0.000211499	1749	distal-less homeobox 5	NM_005221;NP_005212	Hs.99348	NM_005221
242940_x_at	DLX6	9.55996	21.9096	10.0526			2.17949	0.0031716	1750	distal-less homeobox 6	NM_005222;NP_005213	Hs.249196	AA040332
1553998_at	DMRTC1	82.2565	36.6852	81.9573			-2.23407	3.88852e-08	63947	DMRT-like family C1	NM_033053;NP_149042	Hs.558685	BC029799
203791_at	DMXL1	2447.29	294.455	1598.8			-5.42968	1.62198e-05	1657	Dmx-like 1	NM_005509;NP_005500	Hs.181042	NM_005509
239499_at	DNAH2	17.8589	39.8189	19.1744			2.07667	3.70951e-05	146754	dynein, axonemal, heavy chain 2	NM_020877;NP_065928	Hs.367649	AW473675
233052_at	DNAH8	16.8791	31.049	14.8241			2.09449	0.000808391	1769	dynein, axonemal, heavy chain 8	NM_001371;NP_001362	Hs.520106	AW270168
226994_at	DNAJA2	636.689	274.972	635.657			-2.31172	2.30683e-07	10294	DnaJ (Hsp40) homolog, subfamily A, member 2	NM_005880;NP_005871	Hs.368078	AW057513
1554334_a_at	DNAJA4	271.23	48.8326	174.239			-3.56808	1.99408e-06	55466	DnaJ (Hsp40) homolog, subfamily A, member 4	NM_001130182;NM_001130183;NM_018602;NP_001123654;NP_001123655;NP_061072	Hs.513053	BC031044
225061_at	DNAJA4	686.502	104.519	455.706			-4.36002	1.82307e-06	55466	DnaJ (Hsp40) homolog, subfamily A, member 4	NM_001130182;NM_001130183;NM_018602;NP_001123654;NP_001123655;NP_061072	Hs.513053	N45231
200664_s_at	DNAJB1	505.627	1157.89	448.548			2.58143	0.00115443	3337	DnaJ (Hsp40) homolog, subfamily B, member 1	NM_006145;NP_006136	Hs.515210	BG537255
223054_at	DNAJB11	402.406	855.789	381.156			2.24525	6.73624e-07	51726	DnaJ (Hsp40) homolog, subfamily B, member 11	NM_016306;NP_057390	Hs.317192	BC001144
203810_at	DNAJB4	280.608	115.597	232.006			-2.00702	0.000509814	11080	DnaJ (Hsp40) homolog, subfamily B, member 4	NM_007034;NP_008965	Hs.13852	BG252490
204720_s_at	DNAJC6	35.6245	72.2177	23.5373			3.06823	5.49408e-08	9829	DnaJ (Hsp40) homolog, subfamily C, member 6	NM_014787;NP_055602	Hs.647643	AV729634
220380_at	DNASE2B	43.9123	18.5449	88.9433			-4.79611	1.62019e-05	58511	deoxyribonuclease II beta	NM_021233;NM_058248;NP_067056;NP_490649	Hs.129142	NM_021233
226281_at	DNER	44.525	73.3708	18.4302			3.98102	0.000423343	92737	delta/notch-like EGF repeat containing	NM_139072;NP_620711	Hs.234074	BF059512
215116_s_at	DNM1	48.005	174.59	42.2154			4.1357	0.000155565	1759	dynamin 1	NM_001005336;NM_004408;NP_001005336;NP_004399	Hs.522413	AF035321
201697_s_at	DNMT1	133.757	420.615	133.997			3.139	0.000225878	1786	DNA (cytosine-5-)-methyltransferase 1	NM_001130823;NM_001379;NP_001124295;NP_001370	Hs.202672	NM_001379
220668_s_at	DNMT3B	50.2129	137.467	53.8786			2.55143	4.40685e-05	1789	DNA (cytosine-5-)-methyltransferase 3 beta	NM_006892;NM_175848;NM_175849;NM_175850;NP_008823;NP_787044;NP_787045;NP_787046	Hs.713611	NM_006892
221677_s_at	DONSON	44.4095	204.853	35.0545			5.84384	3.27709e-07	29980	downstream neighbor of SON	NM_017613;NP_060083	Hs.436341	AF232674
203716_s_at	DPP4	659.93	29.323	664.547			-22.663	1.23805e-09	1803	dipeptidyl-peptidase 4	NM_001935;NP_001926	Hs.368912	M80536
203717_at	DPP4	1245.77	38.4382	1176.09			-30.5968	3.14926e-14	1803	dipeptidyl-peptidase 4	NM_001935;NP_001926	Hs.368912	NM_001935
211478_s_at	DPP4	558.436	11.3596	517.671			-45.5711	1.48925e-11	1803	dipeptidyl-peptidase 4	NM_001935;NP_001926	Hs.368912	M74777
207977_s_at	DPT	81.9271	20.6992	55.1758			-2.6656	0.00335692	1805	dermatopontin	NM_001937;NP_001928	Hs.80552	NM_001937
213068_at	DPT	143.211	17.4128	85.2584			-4.89631	0.000468724	1805	dermatopontin	NM_001937;NP_001928	Hs.80552	AI146848
230158_at	DPY19L2	103.997	63.2979	160.672			-2.53834	0.000125258	283417	dpy-19-like 2 (C. elegans)	NM_173812;NP_776173	Hs.533644	AA758751
225633_at	DPY19L3	485.636	269.44	596.537			-2.21399	3.24227e-06	147991	dpy-19-like 3 (C. elegans)	NM_207325;NP_997208	Hs.194392	BF057717
204646_at	DPYD	225.714	69.9242	204			-2.91744	0.00238587	1806	dihydropyrimidine dehydrogenase	NM_000110;NP_000101	Hs.335034	NM_000110
222797_at	DPYSL5	19.5567	78.8619	22.152			3.56004	0.000558684	56896	dihydropyrimidinase-like 5	NM_020134;NP_064519	Hs.299315	BF508726
219000_s_at	DSCC1	41.0215	125.121	53.2538			2.34953	4.30483e-06	79075	defective in sister chromatid cohesion 1 homolog (S. cerevisiae)	NM_024094;NP_076999	Hs.315167	NM_024094
207267_s_at	DSCR6	11.4618	45.9759	12.7283			3.61209	0.00112734	53820	Down syndrome critical region gene 6	NM_018962;NP_061835	Hs.254560	NM_018962
232235_at	DSEL	78.4695	33.779	74.1171			-2.19418	0.00140837	92126	dermatan sulfate epimerase-like	NM_032160;NP_115536	Hs.124673	AK021539
219512_at	DSN1	60.8458	125.428	51.5209			2.43452	0.000620198	79980	DSN1, MIND kinetochore complex component, homolog (S. cerevisiae)	NM_001145315;NM_001145316;NM_001145317;NM_001145318;NM_024918;NP_001138787;NP_001138788;NP_001138789;NP_001138790;NP_079194	Hs.632268	NM_024918
204455_at	DST	371.566	18.6495	364.927			-19.5677	1.42901e-11	667	dystonin	NM_001144769;NM_001144770;NM_001144771;NM_001723;NM_015548;NM_020388;NM_183380;NP_001138241;NP_001138242;NP_001138243;NP_001714;NP_056363;NP_065121;NP_899236	Hs.631992;Hs.669931	NM_001723
212254_s_at	DST	548.937	181.24	391.333			-2.1592	7.41051e-05	667	dystonin	NM_001144769;NM_001144770;NM_001144771;NM_001723;NM_015548;NM_020388;NM_183380;NP_001138241;NP_001138242;NP_001138243;NP_001714;NP_056363;NP_065121;NP_899236	Hs.631992;Hs.669931	AI798790
215016_x_at	DST	832.02	261.384	595.718			-2.27909	3.33427e-05	667	dystonin	NM_001144769;NM_001144770;NM_001144771;NM_001723;NM_015548;NM_020388;NM_183380;NP_001138241;NP_001138242;NP_001138243;NP_001714;NP_056363;NP_065121;NP_899236	Hs.631992;Hs.669931	BC004912
216918_s_at	DST	338.518	131.502	372.182			-2.83023	2.18661e-06	667	dystonin	NM_001144769;NM_001144770;NM_001144771;NM_001723;NM_015548;NM_020388;NM_183380;NP_001138241;NP_001138242;NP_001138243;NP_001714;NP_056363;NP_065121;NP_899236	Hs.631992;Hs.669931	AL096710
232098_at	DST	94.7344	28.4638	64.4981			-2.26597	4.59568e-05	667	dystonin	NM_001144769;NM_001144770;NM_001144771;NM_001723;NM_015548;NM_020388;NM_183380;NP_001138241;NP_001138242;NP_001138243;NP_001714;NP_056363;NP_065121;NP_899236	Hs.631992;Hs.669931	AK025142
201021_s_at	DSTN	4137.23	1286.92	3984.47			-3.09612	4.40604e-07	11034	destrin (actin depolymerizing factor)	NM_001011546;NM_006870;NP_001011546;NP_006861	Hs.304192;Hs.705996	BF697964
201022_s_at	DSTN	7123.26	2632.52	6398.95			-2.43073	8.89656e-07	11034	destrin (actin depolymerizing factor)	NM_001011546;NM_006870;NP_001011546;NP_006861	Hs.304192;Hs.705996	NM_006870
218585_s_at	DTL	18.0562	169.861	20.1987			8.4095	9.01139e-05	51514	denticleless homolog (Drosophila)	NM_016448;NP_057532	Hs.656473	NM_016448
222680_s_at	DTL	12.1888	48.2217	14.8397			3.2495	0.000160442	51514	denticleless homolog (Drosophila)	NM_016448;NP_057532	Hs.656473	AK001261
201041_s_at	DUSP1	5407.24	1221.72	6040.77			-4.94446	7.76089e-07	1843	dual specificity phosphatase 1	NM_004417;NP_004408	Hs.171695	NM_004417
201044_x_at	DUSP1	264.241	46.8247	299.018			-6.3859	7.56445e-08	1843	dual specificity phosphatase 1	NM_004417;NP_004408	Hs.171695	AA530892
209457_at	DUSP5	292.522	55.7521	307.734			-5.51968	1.57838e-06	1847	dual specificity phosphatase 5	NM_004419;NP_004410	Hs.2128	U16996
206374_at	DUSP8	68.5458	150.901	56.181			2.68598	2.04444e-05	1850	dual specificity phosphatase 8	NM_004420;NP_004411	Hs.41688	NM_004420
219469_at	DYNC2H1	112.566	49.6194	134.308			-2.70676	8.88316e-08	79659	dynein, cytoplasmic 2, heavy chain 1	NM_001080463;NP_001073932	Hs.503721	NM_024606
203303_at	DYNLT3	978.79	1381.81	644.878			2.14275	0.000125567	6990	dynein, light chain, Tctex-type 3	NM_006520;NP_006511	Hs.446392	NM_006520
202971_s_at	DYRK2	64.4069	114.438	56.0223			2.04271	0.000409544	8445	dual-specificity tyrosine-(Y)-phosphorylation regulated kinase 2	NM_003583;NM_006482;NP_003574;NP_006473	Hs.173135	NM_006482
204557_s_at	DZIP1	39.5065	10.6812	25.3345			-2.37187	0.00148817	22873	DAZ interacting protein 1	NM_014934;NM_198968;NP_055749;NP_945319	Hs.656580	NM_014934
2028_s_at	E2F1	24.0426	54.4001	26.6617			2.04038	4.86964e-06	1869	E2F transcription factor 1	NM_005225;NP_005216	Hs.654393	M96577
204947_at	E2F1	39.455	109.726	39.9497			2.74662	2.15487e-07	1869	E2F transcription factor 1	NM_005225;NP_005216	Hs.654393	NM_005225
228361_at	E2F2	49.6603	127.23	60.1834			2.11403	0.000423997	1870	E2F transcription factor 2	NM_004091;NP_004082	Hs.194333	AL561296
203693_s_at	E2F3	85.5187	259.847	108.384			2.39747	1.30611e-05	1871	E2F transcription factor 3	NM_001949;NP_001940	Hs.269408;Hs.703174	NM_001949
228033_at	E2F7	10.2547	70.3142	10.7689			6.52936	0.000182599	144455	E2F transcription factor 7	NM_203394;NP_976328	Hs.416375	AI341146
219990_at	E2F8	10.1658	36.7814	11.862			3.10077	0.000357242	79733	E2F transcription factor 8	NM_024680;NP_078956	Hs.523526	NM_024680
219551_at	EAF2	361.752	37.6029	348.534			-9.26879	5.10783e-10	55840	ELL associated factor 2	NM_018456;NP_060926	Hs.477325	NM_018456
233261_at	EBF1	10.6144	33.9212	10.6199			3.19412	0.00261855	1879	early B-cell factor 1	NM_024007;NP_076870	Hs.573143	AU145682
223306_at	EBPL	577.525	164.622	708.308			-4.30264	1.07267e-13	84650	emopamil binding protein-like	NM_032565;NP_115954	Hs.433278	AF243433
219974_x_at	ECHDC1	196.677	37.2942	181.683			-4.87161	1.77723e-09	55862	enoyl Coenzyme A hydratase domain containing 1	NM_001002030;NM_001105544;NM_001105545;NM_001139510;NM_018479;NP_001002030;NP_001099014;NP_001099015;NP_001132982;NP_060949	Hs.486410	NM_018479
223087_at	ECHDC1	777.267	76.3058	637.267			-8.35149	4.50133e-10	55862	enoyl Coenzyme A hydratase domain containing 1	NM_001002030;NM_001105544;NM_001105545;NM_001139510;NM_018479;NP_001002030;NP_001099014;NP_001099015;NP_001132982;NP_060949	Hs.486410	AL109939
223088_x_at	ECHDC1	215.005	53.1405	181.084			-3.40764	3.75252e-08	55862	enoyl Coenzyme A hydratase domain containing 1	NM_001002030;NM_001105544;NM_001105545;NM_001139510;NM_018479;NP_001002030;NP_001099014;NP_001099015;NP_001132982;NP_060949	Hs.486410	BC003549
233124_s_at	ECHDC1	223.198	53.5539	190.101			-3.54972	7.65206e-09	55862	enoyl Coenzyme A hydratase domain containing 1	NM_001002030;NM_001105544;NM_001105545;NM_001139510;NM_018479;NP_001002030;NP_001099014;NP_001099015;NP_001132982;NP_060949	Hs.486410	AK021464
206101_at	ECM2	204.197	39.0345	199.984			-5.12326	1.19231e-05	1842	extracellular matrix protein 2, female organ and adipocyte specific	NM_001393;NP_001384	Hs.117060	NM_001393
219787_s_at	ECT2	22.1646	340.929	58.1444			5.86349	7.79318e-05	1894	epithelial cell transforming sequence 2 oncogene	NM_018098;NP_060568	Hs.518299	NM_018098
234992_x_at	ECT2	16.7019	50.7011	20.8937			2.42662	0.000184251	1894	epithelial cell transforming sequence 2 oncogene	NM_018098;NP_060568	Hs.518299	BG170335
218995_s_at	EDN1	106.921	64.2945	142.451			-2.2156	5.4561e-05	1906	endothelin 1	NM_001955;NP_001946	Hs.511899;Hs.713645	NM_001955
222802_at	EDN1	124.03	61.9883	189.921			-3.06382	2.87566e-08	1906	endothelin 1	NM_001955;NP_001946	Hs.511899;Hs.713645	J05008
204463_s_at	EDNRA	625.727	29.5974	403.909			-13.6468	1.96091e-11	1909	endothelin receptor type A	NM_001957;NP_001948	Hs.183713	AU118882
204464_s_at	EDNRA	962.016	43.4117	642.988			-14.8114	1.08079e-11	1909	endothelin receptor type A	NM_001957;NP_001948	Hs.183713	NM_001957
216235_s_at	EDNRA	386.396	39.9356	245.132			-6.13819	5.68171e-10	1909	endothelin receptor type A	NM_001957;NP_001948	Hs.183713	S81545
210656_at	EED	17.0438	41.8195	18.235			2.29337	0.000811526	8726	embryonic ectoderm development	NM_003797;NM_152991;NP_003788;NP_694536	Hs.503510	AF099032
227708_at	EEF1A1	434.107	137.598	436.838			-3.17475	4.53953e-06	1915	eukaryotic translation elongation factor 1 alpha 1	NM_001402;NP_001393	Hs.520703;Hs.586423;Hs.644639;Hs.697944;Hs.708256;Hs.713109	AW469790
204540_at	EEF1A2	91.4287	253.014	60.1514			4.20629	4.86393e-05	1917	eukaryotic translation elongation factor 1 alpha 2	NM_001958;NP_001949	Hs.433839	NM_001958
225545_at	EEF2K	587.255	239.335	487.846			-2.03834	3.79114e-06	29904	eukaryotic elongation factor-2 kinase	NM_013302;NP_037434	Hs.498892	BF001312
225546_at	EEF2K	560.216	180.195	414.882			-2.30241	2.1279e-05	29904	eukaryotic elongation factor-2 kinase	NM_013302;NP_037434	Hs.498892	W68180
228752_at	EFCAB4B	410.226	28.6526	300.846			-10.4998	1.1709e-10	84766	EF-hand calcium binding domain 4B	NM_001144958;NM_001144959;NM_032680;NP_001138430;NP_001138431;NP_116069	Hs.504534	N57931
226800_at	EFCAB7	66.7103	410.623	64.4117			6.37497	8.68862e-05	84455	EF-hand calcium binding domain 7	NM_032437;NP_115813	Hs.652324	AL109925
201842_s_at	EFEMP1	772.641	113.506	397.381			-3.50096	0.000366038	2202	EGF-containing fibulin-like extracellular matrix protein 1	NM_001039348;NM_001039349;NM_004105;NP_001034437;NP_001034438;NP_004096	Hs.76224	AI826799
201843_s_at	EFEMP1	189.468	33.7316	105.387			-3.1243	0.000542381	2202	EGF-containing fibulin-like extracellular matrix protein 1	NM_001039348;NM_001039349;NM_004105;NP_001034437;NP_001034438;NP_004096	Hs.76224	NM_004105
206580_s_at	EFEMP2	288.951	64.1883	174.536			-2.71913	5.4123e-07	30008	EGF-containing fibulin-like extracellular matrix protein 2	NM_016938;NP_058634	Hs.170622	NM_016938
209356_x_at	EFEMP2	330.109	60.2615	212.309			-3.52313	5.8546e-09	30008	EGF-containing fibulin-like extracellular matrix protein 2	NM_016938;NP_058634	Hs.170622	AB030655
238458_at	EFHA2	54.977	17.7171	42.0878			-2.37555	0.000356826	286097	EF-hand domain family, member A2	NM_181723;NP_859074	Hs.403594	AI868167
222483_at	EFHD2	95.463	167.693	77.2105			2.17189	0.000546144	79180	EF-hand domain family, member D2	NM_024329;NP_077305	Hs.465374	AW664179
233814_at	EFNA5	210.174	34.5711	97.7812			-2.82841	3.34238e-05	1946	ephrin-A5	NM_001962;NP_001953	Hs.288741	AK025909
202668_at	EFNB2	778.887	208.151	756.638			-3.63504	6.72137e-05	1948	ephrin-B2	NM_004093;NP_004084	Hs.149239	BF001670
202669_s_at	EFNB2	438.167	130.92	373.589			-2.85357	0.000168707	1948	ephrin-B2	NM_004093;NP_004084	Hs.149239	U16797
205031_at	EFNB3	46.5073	93.8349	42.5454			2.20552	0.00172698	1949	ephrin-B3	NM_001406;NP_001397	Hs.26988	NM_001406
204400_at	EFS	271.575	45.3483	149.955			-3.30674	0.000445595	10278	embryonal Fyn-associated substrate	NM_005864;NM_032459;NP_005855;NP_115835	Hs.24587	NM_005864
201693_s_at	EGR1	616.494	62.6349	922.799			-14.733	9.33208e-09	1958	early growth response 1	NM_001964;NP_001955	Hs.326035	AV733950
201694_s_at	EGR1	1459.94	119.616	1666.27			-13.9301	1.43181e-09	1958	early growth response 1	NM_001964;NP_001955	Hs.326035	NM_001964
227404_s_at	EGR1	7437.17	412.176	9037.35			-21.9259	8.62039e-13	1958	early growth response 1	NM_001964;NP_001955	Hs.326035	AI459194
206115_at	EGR3	178.223	16.3904	451.164			-27.526	8.45797e-13	1960	early growth response 3	NM_004430;NP_004421	Hs.534313	NM_004430
208669_s_at	EID1	1476.26	512.427	1455.14			-2.8397	4.97718e-08	23741	EP300 interacting inhibitor of differentiation 1	NM_014335;NP_055150	Hs.255973;Hs.714048	AF109873
208670_s_at	EID1	707.245	232.262	552.829			-2.3802	2.31533e-08	23741	EP300 interacting inhibitor of differentiation 1	NM_014335;NP_055150	Hs.255973;Hs.714048	AF274951
211698_at	EID1	1115.2	398.702	1100.09			-2.75918	1.26274e-08	23741	EP300 interacting inhibitor of differentiation 1	NM_014335;NP_055150	Hs.255973;Hs.714048	AF349444
204409_s_at	EIF1AY	244.535	72.9985	211.274			-2.89422	0.00230058	9086	eukaryotic translation initiation factor 1A, Y-linked	NM_004681;NP_004672	Hs.461178	BC005248
225164_s_at	EIF2AK4	240.521	124.714	285.186			-2.28671	0.00022947	440275	eukaryotic translation initiation factor 2 alpha kinase 4	NM_001013703;NP_001013725	Hs.656673	AB037759
213310_at	EIF2C2	53.5414	189.143	59.8314			3.16127	1.26358e-06	27161	eukaryotic translation initiation factor 2C, 2	NM_012154;NP_036286	Hs.449415	AI613483
200595_s_at	EIF3A	1080.67	632.183	1298.9			-2.05463	1.14505e-06	8661	eukaryotic translation initiation factor 3, subunit A	NM_003750;NP_003741	Hs.523299	NM_003750
200597_at	EIF3A	279	117.134	266.78			-2.27756	1.8938e-07	8661	eukaryotic translation initiation factor 3, subunit A	NM_003750;NP_003741	Hs.523299	AI123320
214805_at	EIF4A1	208.039	113.509	249.04			-2.19402	1.50275e-06	1973	eukaryotic translation initiation factor 4A, isoform 1	NM_001416;NP_001407	Hs.129673	U79273
1555996_s_at	EIF4A2	98.0118	42.4052	124.878			-2.94488	0.00173121	1974	eukaryotic translation initiation factor 4A, isoform 2	NM_001967;NP_001958	Hs.518475;Hs.599481	AI332397
219599_at	EIF4B	223.381	71.9234	173.7			-2.41507	7.34608e-05	1975	eukaryotic translation initiation factor 4B	NM_001417;NP_001408	Hs.648394;Hs.702041	NM_018507
1555602_a_at	ELAVL3	13.357	36.2409	13.2855			2.72786	0.00227758	1995	ELAV (embryonic lethal, abnormal vision, Drosophila)-like 3 (Hu antigen C)	NM_001420;NM_032281;NP_001411;NP_115657	Hs.1701	AY036909
227612_at	ELAVL3	17.7384	177.794	17.5554			10.1276	0.000204819	1995	ELAV (embryonic lethal, abnormal vision, Drosophila)-like 3 (Hu antigen C)	NM_001420;NM_032281;NP_001411;NP_115657	Hs.1701	R20763
212418_at	ELF1	434.214	139.455	335.852			-2.40832	2.59962e-05	1997	E74-like factor 1 (ets domain transcription factor)	NM_001145353;NM_172373;NP_001138825;NP_758961	Hs.135646	M82882
212420_at	ELF1	389.844	132.216	303.962			-2.29897	1.0892e-06	1997	E74-like factor 1 (ets domain transcription factor)	NM_001145353;NM_172373;NP_001138825;NP_758961	Hs.135646	AL559590
201510_at	ELF3	181.742	416.353	178.962			2.32649	0.00111714	1999	E74-like factor 3 (ets domain transcription factor, epithelial-specific )	NM_001114309;NM_004433;NP_001107781;NP_004424	Hs.67928	AF017307
210827_s_at	ELF3	316.443	1033.93	399.788			2.58618	0.000280186	1999	E74-like factor 3 (ets domain transcription factor, epithelial-specific )	NM_001114309;NM_004433;NP_001107781;NP_004424	Hs.67928	U73844
229842_at	ELF3	158.037	395.597	143.913			2.74886	0.000449897	1999	E74-like factor 3 (ets domain transcription factor, epithelial-specific )	NM_001114309;NM_004433;NP_001107781;NP_004424	Hs.67928	AA527180
226982_at	ELL2	377.146	74.6117	279.048			-3.74	0.00126522	22936	elongation factor, RNA polymerase II, 2	NM_012081;NP_036213	Hs.192221;Hs.708710	AI745624
227180_at	ELOVL7	932.918	340.817	856.542			-2.5132	0.000444811	79993	ELOVL family member 7, elongation of long chain fatty acids (yeast)	NM_001104558;NM_024930;NP_001098028;NP_079206	Hs.274256	AW138767
204163_at	EMILIN1	190.451	56.6149	160.298			-2.83138	6.68322e-06	11117	elastin microfibril interfacer 1	NM_007046;NP_008977	Hs.63348	NM_007046
224374_s_at	EMILIN2	67.0775	40.0043	84.3497			-2.10852	2.3044e-07	84034	elastin microfibril interfacer 2	NM_032048;NP_114437	Hs.532815	AF270513
201324_at	EMP1	365.575	174.363	1002.39			-5.74886	0.000128592	2012	epithelial membrane protein 1	NM_001423;NP_001414	Hs.707901	NM_001423
201325_s_at	EMP1	113.537	67.8545	265.475			-3.91242	2.26575e-05	2012	epithelial membrane protein 1	NM_001423;NP_001414	Hs.707901	NM_001423
203729_at	EMP3	330.03	68.1537	166.753			-2.44671	6.59553e-05	2014	epithelial membrane protein 3	NM_001425;NP_001416	Hs.9999	NM_001425
212570_at	ENDOD1	253.396	58.208	143.787			-2.47023	8.84862e-05	23052	endonuclease domain containing 1	NM_015036;NP_055851	Hs.167115	AL573201
212573_at	ENDOD1	874.75	185.291	851.318			-4.59449	1.41456e-05	23052	endonuclease domain containing 1	NM_015036;NP_055851	Hs.167115	AF131747
240258_at	ENO1	21.01	61.6925	21.8448			2.82413	5.51151e-05	2023	enolase 1, (alpha)	NM_001428;NP_001419	Hs.517145	AW291639
201313_at	ENO2	92.5946	314.045	44.3816			7.07602	9.39314e-05	2026	enolase 2 (gamma, neuronal)	NM_001975;NP_001966	Hs.511915	NM_001975
204483_at	ENO3	26.9132	79.2196	34.7472			2.27989	0.00226063	2027	enolase 3 (beta, muscle)	NM_001976;NM_053013;NP_001967;NP_443739	Hs.224171	NM_001976
204142_at	ENOSF1	543.903	302.676	785.763			-2.59605	2.63686e-06	55556	enolase superfamily member 1	NM_001126123;NM_017512;NM_202758;NP_001119595;NP_059982;NP_974487	Hs.369762;Hs.658550	NM_017512
204143_s_at	ENOSF1	483.835	188.443	713.334			-3.78541	2.77439e-09	55556	enolase superfamily member 1	NM_001126123;NM_017512;NM_202758;NP_001119595;NP_059982;NP_974487	Hs.369762;Hs.658550	NM_017512
213645_at	ENOSF1	432.027	142.453	394.643			-2.77035	1.48547e-08	55556	enolase superfamily member 1	NM_001126123;NM_017512;NM_202758;NP_001119595;NP_059982;NP_974487	Hs.369762;Hs.658550	AF305057
219501_at	ENOX1	48.4441	23.7914	62.3353			-2.62007	3.68865e-08	55068	ecto-NOX disulfide-thiol exchanger 1	NM_001127615;NM_017993;NP_001121087;NP_060463	Hs.128258;Hs.711520	NM_017993
227803_at	ENPP5	499.963	174.982	458.898			-2.62254	0.00169373	59084	ectonucleotide pyrophosphatase/phosphodiesterase 5 (putative function)	NM_021572;NP_067547	Hs.35198	AA609053
201718_s_at	EPB41L2	85.9037	31.3678	66.2483			-2.11199	0.000360493	2037	erythrocyte membrane protein band 4.1-like 2	NM_001135554;NM_001135555;NM_001431;NP_001129026;NP_001129027;NP_001422	Hs.486470	BF511685
223253_at	EPDR1	544.206	136.147	542.474			-3.98448	0.00137152	54749	ependymin related protein 1 (zebrafish)	NM_017549;NP_060019	Hs.563491	BC000686
206070_s_at	EPHA3	285.31	30.4504	256.949			-8.43827	7.79864e-07	2042	EPH receptor A3	NM_005233;NM_182644;NP_005224;NP_872585	Hs.123642	AF213459
206071_s_at	EPHA3	55.703	15.5518	37.7556			-2.42773	0.00162332	2042	EPH receptor A3	NM_005233;NM_182644;NP_005224;NP_872585	Hs.123642	NM_005233
227449_at	EPHA4	58.6676	16.6276	78.9925			-4.75069	7.68495e-07	2043	EPH receptor A4	NM_004438;NP_004429	Hs.371218	AI799018
228948_at	EPHA4	81.1628	34.5749	103.061			-2.9808	7.0973e-06	2043	EPH receptor A4	NM_004438;NP_004429	Hs.371218	T15545
210753_s_at	EPHB1	38.5983	84.3155	37.1892			2.2672	0.000713963	2047	EPH receptor B1	NM_004441;NP_004432	Hs.116092	AF037334
230425_at	EPHB1	30.1204	80.7245	16.2031			4.98205	0.00147155	2047	EPH receptor B1	NM_004441;NP_004432	Hs.116092	AI674183
204718_at	EPHB6	160.332	52.257	157.505			-3.01405	2.94011e-08	2051	EPH receptor B6	NM_004445;NP_004436	Hs.380089	NM_004445
209368_at	EPHX2	380.76	100.232	512.347			-5.11162	6.00714e-05	2053	epoxide hydrolase 2, cytoplasmic	NM_001979;NP_001970	Hs.212088	AF233336
232164_s_at	EPPK1	330.526	124.172	306.929			-2.47181	0.00233835	83481	epiplakin 1	NM_031308;NP_112598	Hs.200412	AL137725
217886_at	EPS15	389.66	162.948	391.102			-2.40016	2.65989e-08	2060	epidermal growth factor receptor pathway substrate 15	NM_001981;NP_001972	Hs.83722	BF213575
217887_s_at	EPS15	621.266	291.827	684.867			-2.34682	3.45441e-08	2060	epidermal growth factor receptor pathway substrate 15	NM_001981;NP_001972	Hs.83722	NM_001981
218779_x_at	EPS8L1	66.5908	35.8645	83.9586			-2.34099	7.05236e-05	54869	EPS8-like 1	NM_017729;NM_133180;NP_060199;NP_573441	Hs.438862	NM_017729
221655_x_at	EPS8L1	67.5358	40.2513	83.1032			-2.06461	0.000360702	54869	EPS8-like 1	NM_017729;NM_133180;NP_060199;NP_573441	Hs.438862	AF282167
91826_at	EPS8L1	114.225	56.8353	148.187			-2.60732	1.68521e-05	54869	EPS8-like 1	NM_017729;NM_133180;NP_060199;NP_573441	Hs.438862	AI219073
214012_at	ERAP1	56.8042	15.273	39.9267			-2.6142	0.000976682	51752	endoplasmic reticulum aminopeptidase 1	NM_001040458;NM_016442;NP_001035548;NP_057526	Hs.716426	BE551138
202454_s_at	ERBB3	249.553	103.13	384.992			-3.73309	6.82976e-06	2065	v-erb-b2 erythroblastic leukemia viral oncogene homolog 3 (avian)	NM_001005915;NM_001982;NP_001005915;NP_001973	Hs.118681	NM_001982
226213_at	ERBB3	1423.47	460.05	1868.09			-4.06063	6.5033e-06	2065	v-erb-b2 erythroblastic leukemia viral oncogene homolog 3 (avian)	NM_001005915;NM_001982;NP_001005915;NP_001973	Hs.118681	AV681807
228131_at	ERCC1	156.753	80.6748	174.357			-2.16123	6.92189e-07	2067	excision repair cross-complementing rodent repair deficiency, complementation group 1 (includes overlapping antisense sequence)	NM_001983;NM_202001;NP_001974;NP_973730	Hs.435981	BG111047
202414_at	ERCC5	233.907	88.1825	182.359			-2.06797	6.6869e-07	2073	excision repair cross-complementing rodent repair deficiency, complementation group 5	NM_000123;NP_000114	Hs.258429	NM_000123
202444_s_at	ERLIN1	86.8617	27.9352	64.4369			-2.30666	0.000221591	10613	ER lipid raft associated 1	NM_001100626;NM_006459;NP_001094096;NP_006450	Hs.150087	NM_006459
222646_s_at	ERO1L	78.4409	210.554	102.215			2.05991	0.00066147	30001	ERO1-like (S. cerevisiae)	NM_014584;NP_055399	Hs.592304	AW268365
220012_at	ERO1LB	21.0541	137.316	27.4439			5.00353	6.72382e-06	56605	ERO1-like beta (S. cerevisiae)	NM_019891;NP_063944	Hs.558519	NM_019891
208394_x_at	ESM1	13.0124	24.5382	11.588			2.11756	8.41116e-05	11082	endothelial cell-specific molecule 1	NM_001135604;NM_007036;NP_001129076;NP_008967	Hs.129944	NM_007036
204817_at	ESPL1	19.7437	61.348	25.5946			2.39691	2.43563e-05	9700	extra spindle pole bodies homolog 1 (S. cerevisiae)	NM_012291;NP_036423	Hs.153479	NM_012291
38158_at	ESPL1	26.3029	110.944	34.9308			3.17611	0.000186789	9700	extra spindle pole bodies homolog 1 (S. cerevisiae)	NM_012291;NP_036423	Hs.153479	D79987
205225_at	ESR1	163.385	17.5964	198.353			-11.2724	1.04048e-11	2099	estrogen receptor 1	NM_000125;NM_001122740;NM_001122741;NM_001122742;NP_000116;NP_001116212;NP_001116213;NP_001116214	Hs.208124	NM_000125
209966_x_at	ESRRG	22.043	16.5204	36.2559			-2.19461	1.05079e-05	2104	estrogen-related receptor gamma	NM_001134285;NM_001438;NM_206594;NM_206595;NP_001127757;NP_001429;NP_996317;NP_996318;NR_024099	Hs.444225	AF094518
204034_at	ETHE1	262.578	78.8433	263.92			-3.3474	3.99114e-06	23474	ethylmalonic encephalopathy 1	NM_014297;NP_055112	Hs.7486	NM_014297
219432_at	EVC	142.591	54.1472	139.338			-2.57332	1.91597e-08	2121	Ellis van Creveld syndrome	NM_153717;NP_714928	Hs.646899;Hs.670028	NM_014556
209717_at	EVI5	250.983	100.382	227.711			-2.26844	8.99852e-07	7813	ecotropic viral integration site 5	NM_005665;NP_005656	Hs.656836	AF008915
225084_at	EXOC5	472.848	878.369	437.543			2.0075	3.69096e-06	10640	exocyst complex component 5	NM_006544;NP_006535	Hs.715522	BG170743
233924_s_at	EXOC6	82.308	48.7023	99.5935			-2.04494	1.6463e-05	54536	exocyst complex component 6	NM_001013848;NM_019053;NP_001013870;NP_061926	Hs.655657	AK002113
207541_s_at	EXOSC10	238.143	487.51	204.3			2.38625	0.00187538	5394	exosome component 10	NM_001001998;NM_002685;NP_001001998;NP_002676	Hs.632368	NM_002685
214608_s_at	EYA1	133.195	31.1521	142.394			-4.57094	2.94793e-06	2138	eyes absent homolog 1 (Drosophila)	NM_000503;NM_172058;NM_172059;NM_172060;NP_000494;NP_742055;NP_742056;NP_742057	Hs.491997	AJ000098
238877_at	EYA4	195.508	13.1105	155.171			-11.8356	2.77265e-11	2070	eyes absent homolog 4 (Drosophila)	NM_004100;NM_172103;NM_172105;NP_004091;NP_742101;NP_742103	Hs.596680;Hs.716163	BE674583
203358_s_at	EZH2	20.9476	326.842	37.7536			8.65724	6.44909e-07	2146	enhancer of zeste homolog 2 (Drosophila)	NM_004456;NM_152998;NP_004447;NP_694543	Hs.444082	NM_004456
222354_at	F11R	34.7071	65.6503	32.4144			2.02535	5.62564e-05	50848	F11 receptor	NM_016946;NM_144503;NP_058642;NP_653086	Hs.517293	AW675655
204363_at	F3	545.678	21.5413	745.641			-34.6145	5.00729e-14	2152	coagulation factor III (thromboplastin, tissue factor)	NM_001993;NP_001984	Hs.62192	NM_001993
204231_s_at	FAAH	201.61	114.364	233.635			-2.04291	0.00287923	2166	fatty acid amide hydrolase	NM_001441;NP_001432	Hs.163424	NM_001441
214285_at	FABP3	53.7628	16.5317	42.0436			-2.54321	1.0044e-05	2170	fatty acid binding protein 3, muscle and heart (mammary-derived growth inhibitor)	NM_004102;NP_004093	Hs.657242	AI041520
210445_at	FABP6	16.1139	49.9735	15.426			3.23956	0.00198144	2172	fatty acid binding protein 6, ileal	NM_001040442;NM_001130958;NM_001445;NP_001035532;NP_001124430;NP_001436	Hs.519719	U19869
205029_s_at	FABP7	12.5596	31.2347	11.188			2.79181	0.00196477	2173	fatty acid binding protein 7, brain	NM_001446;NP_001437	Hs.26770	NM_001446
205030_at	FABP7	15.324	84.0156	12.9218			6.50187	0.000211832	2173	fatty acid binding protein 7, brain	NM_001446;NP_001437	Hs.26770	NM_001446
208963_x_at	FADS1	283.591	333.537	98.4728			3.38709	0.00105499	3992	fatty acid desaturase 1	NM_013402;NP_037534	Hs.503546	BG165833
203619_s_at	FAIM2	29.4345	15.4264	32.964			-2.13686	6.05119e-05	23017	Fas apoptotic inhibitory molecule 2	NM_012306;NP_036438	Hs.567424	NM_012306
224783_at	FAM100B	178.237	439.543	175.697			2.50171	5.10861e-09	283991	family with sequence similarity 100, member B	NM_182565;NP_872371	Hs.644033	AA831661
212400_at	FAM102A	158.608	281.791	129.295			2.17944	1.28742e-07	399665	family with sequence similarity 102, member A	NM_001035254;NM_203305;NP_001030331;NP_976050	Hs.568044	AL043266
214947_at	FAM105A	26.6029	50.0198	24.7843			2.0182	0.00273433	54491	family with sequence similarity 105, member A	NM_019018;NP_061891;XR_042360;XR_042437;XR_042466	Hs.155085	AF052146
229268_at	FAM105B	123.599	229.737	113.047			2.03222	8.85608e-07	90268	family with sequence similarity 105, member B	NM_138348;NP_612357	Hs.406335	AA723152
207547_s_at	FAM107A	141.832	65.5013	136.023			-2.07664	2.15443e-06	11170	family with sequence similarity 107, member A	NM_001076778;NM_007177;NP_001070246;NP_009108	Hs.506357	NM_007177
209074_s_at	FAM107A	213.179	34.6669	220.431			-6.35854	7.33512e-11	11170	family with sequence similarity 107, member A	NM_001076778;NM_007177;NP_001070246;NP_009108	Hs.506357	AL050264
225436_at	FAM108C1	252.594	147.137	320.898			-2.18095	0.0015097	58489	family with sequence similarity 108, member C1	NM_021214;NP_067037	Hs.459072	AI339710
1557129_a_at	FAM111B	10.5947	28.0528	10.3965			2.69829	0.000161604	374393	family with sequence similarity 111, member B	NM_001142703;NM_001142704;NM_198947;NP_001136175;NP_001136176;NP_945185	Hs.186579	AA960844
213861_s_at	FAM119B	89.9967	54.5902	117.875			-2.15927	4.3778e-05	25895	family with sequence similarity 119, member B	NM_015433;NM_206914;NP_056248;NP_996797	Hs.632720	N67741
229512_at	FAM120C	117.318	169.99	84.3171			2.01608	1.65599e-05	54954	family with sequence similarity 120C	NM_017848;NP_060318	Hs.86045	BE464337
225362_at	FAM122B	32.9107	79.4116	38.803			2.04653	0.000794428	159090	family with sequence similarity 122B	NM_145284;NP_660327;XM_001715894;XP_001715946	Hs.404706	AI341165
229622_at	FAM132B	16.4406	47.1702	19.5429			2.41368	8.41337e-06	151176	family with sequence similarity 132, member B	XM_001130886;XM_001714385;XM_001715780;XP_001130886;XP_001714437;XP_001715832	Hs.24951	H16258
223497_at	FAM135A	1259.9	142.234	601.587			-4.22956	2.73838e-07	57579	family with sequence similarity 135, member A	NM_001105531;NM_020819;NP_001099001;NP_065870	Hs.211700	AL136820
233730_at	FAM135A	165.057	35.1148	72.0193			-2.05096	0.00263361	57579	family with sequence similarity 135, member A	NM_001105531;NM_020819;NP_001099001;NP_065870	Hs.211700	AL078591
202972_s_at	FAM13A	188.08	594.063	184.571			3.21862	0.000155634	10144	family with sequence similarity 13, member A	NM_001015045;NM_014883;NP_001015045;NP_055698	Hs.97270	AW450403
218518_at	FAM13B	670.131	175.688	425.91			-2.42424	0.000103828	51306	family with sequence similarity 13, member B	NM_001101800;NM_001101801;NM_016603;NP_001095270;NP_001095271;NP_057687	Hs.567453	NM_016603
1554547_at	FAM13C	234.941	91.2913	589.893			-6.46166	2.11463e-05	220965	family with sequence similarity 13, member C	NM_001001971;NM_001143773;NM_198215;NP_001001971;NP_001137245;NP_937858	Hs.607594	BC036453
214889_at	FAM149A	107.082	29.4419	87.5682			-2.97427	3.60155e-05	25854	family with sequence similarity 149, member A	NM_001006655;NM_015398;NP_001006656;NP_056213	Hs.357025	AL080065
214890_s_at	FAM149A	150.883	40.8155	115.455			-2.8287	0.000364257	25854	family with sequence similarity 149, member A	NM_001006655;NM_015398;NP_001006656;NP_056213	Hs.357025	AL080065
214945_at	FAM153B	119.219	36.2093	159.392			-4.40196	2.92213e-09	202134	family with sequence similarity 153, member B	NM_001079529;NP_001072997	Hs.646912;Hs.655683	AW514267
1564467_at	FAM161A	17.0706	44.7125	18.3425			2.43765	0.000252927	84140	family with sequence similarity 161, member A	NM_032180;NP_115556	Hs.440466	AK091575
242584_at	FAM161A	41.3198	104.995	38.5993			2.72014	0.00107445	84140	family with sequence similarity 161, member A	NM_032180;NP_115556	Hs.440466	AI954412
228875_at	FAM162B	112.978	27.9838	57.1576			-2.04253	0.000412438	221303	family with sequence similarity 162, member B	NM_001085480;NP_001078949	Hs.126712	AI540210
202915_s_at	FAM20B	357.13	649.026	301.402			2.15335	3.16646e-08	9917	family with sequence similarity 20, member B	NM_014864;NP_055679	Hs.5737	BF115776
202916_s_at	FAM20B	238.393	399.746	195.92			2.04035	4.97869e-08	9917	family with sequence similarity 20, member B	NM_014864;NP_055679	Hs.5737	NM_014864
229390_at	FAM26F	65.616	29.5435	85.791			-2.90389	0.00196281	441168	family with sequence similarity 26, member F	NM_001010919;NP_001010919	Hs.381220	AV734646
220547_s_at	FAM35A	754.961	281.596	914.9			-3.24898	2.62195e-09	54537	family with sequence similarity 35, member A	NM_019054;NP_061927	Hs.500419	NM_019054
224820_at	FAM36A	797.414	289.336	829.275			-2.86613	9.53568e-12	116228	family with sequence similarity 36, member A	NM_198076;NP_932342	Hs.715571	AA831192
227410_at	FAM43A	148.538	451.891	182.241			2.47964	1.26163e-07	131583	family with sequence similarity 43, member A	NM_153690;NP_710157	Hs.708232	AW264102
221766_s_at	FAM46A	279.152	438.864	180.534			2.43093	0.00132191	55603	family with sequence similarity 46, member A	NM_017633;NP_060103	Hs.10784	AW246673
229518_at	FAM46B	147.912	37.1063	105.422			-2.84108	9.48905e-08	115572	family with sequence similarity 46, member B	NM_052943;NP_443175	Hs.632378	AA531023
203262_s_at	FAM50A	281.477	565.725	246.418			2.29579	1.16319e-08	9130	family with sequence similarity 50, member A	NM_004699;NP_004690	Hs.54277	NM_004699
228069_at	FAM54A	10.8987	26.6841	12.4503			2.14325	0.00145383	113115	family with sequence similarity 54, member A	NM_001099286;NM_138419;NP_001092756;NP_612428	Hs.121536	AL138828
221591_s_at	FAM64A	13.337	36.0186	16.8279			2.14041	2.55441e-09	54478	family with sequence similarity 64, member A	NM_019013;NP_061886	Hs.592116	BC005004
216044_x_at	FAM69A	177.116	29.5474	147.037			-4.97631	1.03243e-07	388650	family with sequence similarity 69, member A	NM_001006605;NP_001006606	Hs.180946	AK027146
229002_at	FAM69B	93.7564	253.279	99.4889			2.5458	9.58758e-07	138311	family with sequence similarity 69, member B	NM_152421;NP_689634	Hs.495480	AI095583
235125_x_at	FAM73A	200.508	117.094	244.798			-2.0906	7.42579e-07	374986	family with sequence similarity 73, member A	NM_198549;NP_940951	Hs.632419	AI078279
235349_at	FAM82A1	110.683	25.6907	84.1466			-3.27538	1.00897e-07	151393	family with sequence similarity 82, member A1	NM_144713;NP_653314	Hs.591566	AI261321
234331_s_at	FAM84A	80.2175	71.5259	242.009			-3.38352	0.000105731	151354	family with sequence similarity 84, member A	NM_145175;NP_660158	Hs.260855	AK025063
203805_s_at	FANCA	19.7723	49.7452	23.1834			2.14573	0.000135444	2175	Fanconi anemia, complementation group A	NM_000135;NM_001018112;NP_000126;NP_001018122	Hs.290154	AW083279
236976_at	FANCA	19.0171	48.6396	21.1913			2.29526	0.00023423	2175	Fanconi anemia, complementation group A	NM_000135;NM_001018112;NP_000126;NP_001018122	Hs.290154	AI569792
242560_at	FANCD2	47.6098	116.655	55.7859			2.09112	0.00160723	2177	Fanconi anemia, complementation group D2	NM_001018115;NM_033084;NP_001018125;NP_149075	Hs.208388	AA579890
203564_at	FANCG	103.02	278.205	106.612			2.60951	1.36068e-05	2189	Fanconi anemia, complementation group G	NM_004629;NP_004620	Hs.591084	NM_004629
213007_at	FANCI	28.0849	149.694	38.7745			3.86063	0.00167474	55215	Fanconi anemia, complementation group I	NM_001113378;NM_018193;NP_001106849;NP_060663	Hs.513126	W74442
213008_at	FANCI	40.4354	162.615	45.682			3.55971	0.000187688	55215	Fanconi anemia, complementation group I	NM_001113378;NM_018193;NP_001106849;NP_060663	Hs.513126	BG403615
201910_at	FARP1	396.085	251.587	555.595			-2.20836	9.22087e-07	10160	FERM, RhoGEF (ARHGEF) and pleckstrin domain protein 1 (chondrocyte-derived)	NM_001001715;NM_005766;NP_001001715;NP_005757	Hs.403917	BF213279
204780_s_at	FAS	169.938	56.7333	159.879			-2.81808	3.76736e-05	355	Fas (TNF receptor superfamily, member 6)	NM_000043;NM_152871;NM_152872;NM_152873;NM_152874;NM_152875;NM_152876;NM_152877;NP_000034;NP_690610;NP_690611;NP_690612;NP_690613;NP_690614;NP_690615;NP_690616	Hs.244139	AA164751
204781_s_at	FAS	152.248	71.3203	145.858			-2.04512	0.000387666	355	Fas (TNF receptor superfamily, member 6)	NM_000043;NM_152871;NM_152872;NM_152873;NM_152874;NM_152875;NM_152876;NM_152877;NP_000034;NP_690610;NP_690611;NP_690612;NP_690613;NP_690614;NP_690615;NP_690616	Hs.244139	NM_000043
215719_x_at	FAS	87.5739	28.291	71.8391			-2.5393	0.000518067	355	Fas (TNF receptor superfamily, member 6)	NM_000043;NM_152871;NM_152872;NM_152873;NM_152874;NM_152875;NM_152876;NM_152877;NP_000034;NP_690610;NP_690611;NP_690612;NP_690613;NP_690614;NP_690615;NP_690616	Hs.244139	X83493
216252_x_at	FAS	48.5872	19.4329	40.9401			-2.10674	0.000652726	355	Fas (TNF receptor superfamily, member 6)	NM_000043;NM_152871;NM_152872;NM_152873;NM_152874;NM_152875;NM_152876;NM_152877;NP_000034;NP_690610;NP_690611;NP_690612;NP_690613;NP_690614;NP_690615;NP_690616	Hs.244139	Z70519
201579_at	FAT1	666.26	140.181	800.643			-5.7115	6.68144e-08	2195	FAT tumor suppressor homolog 1 (Drosophila)	NM_005245;NP_005236	Hs.481371	NM_005245
219427_at	FAT4	47.3216	15.1674	36.9075			-2.43334	0.000522115	79633	FAT tumor suppressor homolog 4 (Drosophila)	NM_024582;NP_078858	Hs.702217	NM_024582
201787_at	FBLN1	686.743	99.1105	614.001			-6.19512	3.94318e-07	2192	fibulin 1	NM_001996;NM_006485;NM_006486;NM_006487;NP_001987;NP_006476;NP_006477;NP_006478	Hs.24601;Hs.593123	NM_001996
202994_s_at	FBLN1	842.304	134.3	867.095			-6.45639	4.70188e-08	2192	fibulin 1	NM_001996;NM_006485;NM_006486;NM_006487;NP_001987;NP_006476;NP_006477;NP_006478	Hs.24601;Hs.593123	Z95331
202995_s_at	FBLN1	799.83	77.5489	870.075			-11.2197	2.21026e-08	2192	fibulin 1	NM_001996;NM_006485;NM_006486;NM_006487;NP_001987;NP_006476;NP_006477;NP_006478	Hs.24601;Hs.593123	NM_006486
203088_at	FBLN5	319.891	103.28	241.512			-2.33841	0.00086785	10516	fibulin 5	NM_006329;NP_006320	Hs.332708	NM_006329
202765_s_at	FBN1	111.595	35.4128	91.9091			-2.59536	2.75544e-05	2200	fibrillin 1	NM_000138;NP_000129	Hs.591133	AI264196
202766_s_at	FBN1	635.974	173.472	536.626			-3.09344	1.04848e-05	2200	fibrillin 1	NM_000138;NP_000129	Hs.591133	NM_000138
209696_at	FBP1	224.919	62.5372	248.346			-3.97117	2.82543e-08	2203	fructose-1,6-bisphosphatase 1	NM_000507;NM_001127628;NP_000498;NP_001121100	Hs.494496	D26054
227641_at	FBXL16	61.2857	349.618	60.9096			5.73995	2.4687e-05	146330	F-box and leucine-rich repeat protein 16	NM_153350;NP_699181	Hs.513244	AI613010
241350_at	FBXL22	93.3141	43.4612	92.874			-2.13694	9.65073e-06	283807	F-box and leucine-rich repeat protein 22	NM_203373;NP_976307	Hs.656997	AL533913
225132_at	FBXL3	1256.64	462.992	1102.91			-2.38214	6.06947e-06	26224	F-box and leucine-rich repeat protein 3	NM_012158;NP_036290	Hs.508284	AI983021
235450_at	FBXL4	33.4821	21.7146	47.5234			-2.18855	2.19457e-07	26235	F-box and leucine-rich repeat protein 4	NM_012160;NP_036292	Hs.536850	BF571480
223493_at	FBXO4	67.8055	34.2043	68.6882			-2.00817	1.49327e-07	26272	F-box protein 4	NM_012176;NM_033484;NP_036308;NP_277019	Hs.165575	AF129534
225099_at	FBXO45	141.755	314.59	115.529			2.72303	2.14904e-06	200933	F-box protein 45	NM_001105573;NP_001099043	Hs.169815	AA126446
225100_at	FBXO45	94.8681	309.67	75.4106			4.10646	1.28063e-10	200933	F-box protein 45	NM_001105573;NP_001099043	Hs.169815	BF590021
242294_at	FBXO45	17.969	58.8903	16.5838			3.55107	9.65908e-07	200933	F-box protein 45	NM_001105573;NP_001099043	Hs.169815	AA973128
234863_x_at	FBXO5	50.7543	167.25	52.4946			3.18603	0.000104324	26271	F-box protein 5	NM_001142522;NM_012177;NP_001135994;NP_036309	Hs.520506	AK026197
1554806_a_at	FBXO8	218.986	73.509	189.099			-2.57246	1.74727e-05	26269	F-box protein 8	NM_012180;NP_036312	Hs.76917	BC040456
212987_at	FBXO9	1222.72	511.573	1103.42			-2.15692	3.89211e-06	26268	F-box protein 9	NM_012347;NM_033480;NM_033481;NP_036479;NP_258441;NP_258442	Hs.216653	AL031178
218751_s_at	FBXW7	74.7363	118.816	59.2021			2.00696	3.70586e-06	55294	F-box and WD repeat domain containing 7	NM_001013415;NM_018315;NM_033632;NP_001013433;NP_060785;NP_361014	Hs.679796	NM_018315
211734_s_at	FCER1A	66.1488	16.6348	99.9258			-6.00703	1.63407e-06	2205	Fc fragment of IgE, high affinity I, receptor for; alpha polypeptide	NM_002001;NP_001992	Hs.897	BC005912
1554899_s_at	FCER1G	36.3881	18.0606	44.7148			-2.47582	0.000103692	2207	Fc fragment of IgE, high affinity I, receptor for; gamma polypeptide	NM_004106;NP_004097	Hs.433300	BC020763
228220_at	FCHO2	383.024	204.928	475.07			-2.31822	1.87601e-06	115548	FCH domain only 2	NM_138782;NP_620137	Hs.165762	AI627666
205866_at	FCN3	16.2418	71.6433	17.9432			3.99278	4.78835e-06	8547	ficolin (collagen/fibrinogen domain containing) 3 (Hakata antigen)	NM_003665;NM_173452;NP_003656;NP_775628	Hs.333383	NM_003665
241954_at	FDFT1	244.24	410.206	151.032			2.71602	2.47858e-05	2222	farnesyl-diphosphate farnesyltransferase 1	NM_004462;NP_004453	Hs.593928	AA757900
203116_s_at	FECH	225.353	111.708	269.229			-2.41011	1.05675e-05	2235	ferrochelatase (protoporphyria)	NM_000140;NM_001012515;NP_000131;NP_001012533	Hs.365365	NM_000140
204767_s_at	FEN1	118.634	378.858	134.234			2.82237	0.00234688	2237	flap structure-specific endonuclease 1	NM_004111;NP_004102	Hs.409065	BC000323
204768_s_at	FEN1	68.8453	208.989	70.555			2.96208	0.00162846	2237	flap structure-specific endonuclease 1	NM_004111;NP_004102	Hs.409065	NM_004111
218796_at	FERMT1	240.513	56.0934	225.055			-4.01214	5.36333e-09	55612	fermitin family homolog 1 (Drosophila)	NM_017671;NP_060141	Hs.472054	NM_017671
60474_at	FERMT1	144.797	24.0746	141.595			-5.88152	9.97832e-11	55612	fermitin family homolog 1 (Drosophila)	NM_017671;NP_060141	Hs.472054	AA469071
209209_s_at	FERMT2	352.556	56.4128	248.868			-4.41154	1.42206e-06	10979	fermitin family homolog 2 (Drosophila)	NM_001134999;NM_001135000;NM_006832;NP_001128471;NP_001128472;NP_006823	Hs.509343	AW469573
209210_s_at	FERMT2	1483.67	411.285	1115.79			-2.71293	5.49589e-06	10979	fermitin family homolog 2 (Drosophila)	NM_001134999;NM_001135000;NM_006832;NP_001128471;NP_001128472;NP_006823	Hs.509343	Z24725
204819_at	FGD1	70.2931	146.017	69.725			2.09418	2.03873e-07	2245	FYVE, RhoGEF and PH domain containing 1	NM_004463;NP_004454	Hs.709201	NM_004463
205110_s_at	FGF13	492.183	317.448	714.463			-2.25064	0.00295884	2258	fibroblast growth factor 13	NM_001139498;NM_001139500;NM_001139501;NM_001139502;NM_004114;NM_033642;NP_001132970;NP_001132972;NP_001132973;NP_001132974;NP_004105;NP_378668	Hs.6540;Hs.711551	NM_004114
204422_s_at	FGF2	62.2352	17.4607	46.576			-2.66748	0.000140112	2247	fibroblast growth factor 2 (basic)	NM_002006;NP_001997	Hs.284244	NM_002006
205782_at	FGF7	69.7288	13.197	41.212			-3.12284	0.000371545	2252	fibroblast growth factor 7 (keratinocyte growth factor)	NM_002009;NP_002000	Hs.567268	NM_002009
206404_at	FGF9	27.6174	78.0329	19.0504			4.09614	0.000265529	2254	fibroblast growth factor 9 (glia-activating factor)	NM_002010;NP_002001	Hs.111	NM_002010
203638_s_at	FGFR2	593.086	89.6062	351.056			-3.91777	1.36562e-05	2263	fibroblast growth factor receptor 2	NM_000141;NM_001144913;NM_001144914;NM_001144915;NM_001144916;NM_001144917;NM_001144918;NM_001144919;NM_022970;NP_000132;NP_001138385;NP_001138386;NP_001138387;NP_001138388;NP_001138389;NP_001138390;NP_001138391;NP_075259	Hs.533683	NM_022969
203639_s_at	FGFR2	113.506	26.8812	69.4317			-2.58291	4.31731e-06	2263	fibroblast growth factor receptor 2	NM_000141;NM_001144913;NM_001144914;NM_001144915;NM_001144916;NM_001144917;NM_001144918;NM_001144919;NM_022970;NP_000132;NP_001138385;NP_001138386;NP_001138387;NP_001138388;NP_001138389;NP_001138390;NP_001138391;NP_075259	Hs.533683	M80634
208228_s_at	FGFR2	221.873	40.9149	135.37			-3.30858	1.85305e-05	2263	fibroblast growth factor receptor 2	NM_000141;NM_001144913;NM_001144914;NM_001144915;NM_001144916;NM_001144917;NM_001144918;NM_001144919;NM_022970;NP_000132;NP_001138385;NP_001138386;NP_001138387;NP_001138388;NP_001138389;NP_001138390;NP_001138391;NP_075259	Hs.533683	M87771
226621_at	FGG	216.279	82.4234	266.352			-3.2315	1.04141e-05	2266	fibrinogen gamma chain	NM_000509;NM_021870;NP_000500;NP_068656	Hs.546255	AI133452
227265_at	FGL2	244.425	24.0047	269.601			-11.2312	1.77517e-08	10875	fibrinogen-like 2	NM_006682;NP_006673	Hs.520989	AW135176
201539_s_at	FHL1	708.749	35.6917	445.257			-12.4751	2.17836e-09	2273	four and a half LIM domains 1	NM_001449;NP_001440	Hs.435369	U29538
201540_at	FHL1	3698.82	496.382	3227.03			-6.50112	3.65164e-08	2273	four and a half LIM domains 1	NM_001449;NP_001440	Hs.435369	NM_001449
210298_x_at	FHL1	764.224	34.2473	491.228			-14.3435	2.10328e-09	2273	four and a half LIM domains 1	NM_001449;NP_001440	Hs.435369	AF098518
210299_s_at	FHL1	959.001	74.5557	661.451			-8.87191	3.36621e-08	2273	four and a half LIM domains 1	NM_001449;NP_001440	Hs.435369	AF063002
214505_s_at	FHL1	1364.73	74.2177	935.911			-12.6103	2.19148e-09	2273	four and a half LIM domains 1	NM_001449;NP_001440	Hs.435369	AF220153
202949_s_at	FHL2	1156.16	110.956	950.547			-8.56686	8.30231e-12	2274	four and a half LIM domains 2	NM_001039492;NM_001450;NM_201555;NM_201557;NP_001034581;NP_001441;NP_963849;NP_963851	Hs.443687	NM_001450
218980_at	FHOD3	215.014	39.1526	160.61			-4.10216	2.10044e-06	80206	formin homology 2 domain containing 3	NM_025135;NP_079411	Hs.436636	NM_025135
226769_at	FIBIN	384.172	39.5001	244.328			-6.18551	4.33045e-08	387758	fin bud initiation factor homolog (zebrafish)	NM_203371;NP_976249	Hs.712718	AI802391
231001_at	FIBIN	66.9975	25.5461	55.7088			-2.18072	1.72972e-05	387758	fin bud initiation factor homolog (zebrafish)	NM_203371;NP_976249	Hs.712718	AI755024
1554966_a_at	FILIP1L	420.099	26.2329	325.241			-12.3982	2.80833e-09	11259	filamin A interacting protein 1-like	NM_001042459;NM_014890;NM_182909;NP_001035924;NP_055705;NP_878913	Hs.104672	AF329092
204135_at	FILIP1L	675.684	41.621	573.354			-13.7756	1.64978e-09	11259	filamin A interacting protein 1-like	NM_001042459;NM_014890;NM_182909;NP_001035924;NP_055705;NP_878913	Hs.104672	NM_014890
219118_at	FKBP11	130.452	79.9796	242.516			-3.03222	0.00213847	51303	FK506 binding protein 11, 19 kDa	NM_001143781;NM_001143782;NM_016594;NP_001137253;NP_001137254;NP_057678	Hs.655103	NM_016594
219390_at	FKBP14	139.729	39.7183	102.39			-2.5779	3.6587e-07	55033	FK506 binding protein 14, 22 kDa	NM_017946;NP_060416	Hs.571333	NM_017946
206857_s_at	FKBP1B	133.898	23.0565	214.781			-9.31542	6.69348e-12	2281	FK506 binding protein 1B, 12.6 kDa	NM_004116;NM_054033;NP_004107;NP_473374	Hs.709461	NM_004116
224002_s_at	FKBP7	88.0895	27.6839	75.3897			-2.72323	1.50442e-05	51661	FK506 binding protein 7	NM_001135212;NM_181342;NP_001128684;NP_851939	Hs.410378	AF100751
231130_at	FKBP7	90.5929	25.437	73.9938			-2.9089	2.05267e-05	51661	FK506 binding protein 7	NM_001135212;NM_181342;NP_001128684;NP_851939	Hs.410378	AA683602
215645_at	FLCN	84.6239	222.594	70.9782			3.13609	9.75506e-09	201163	folliculin	NM_144606;NM_144997;NP_653207;NP_659434	Hs.513975	AF090883
241627_x_at	FLJ10357	21.5425	45.3171	18.5638			2.44115	0.000169315	55701	hypothetical protein FLJ10357	NM_018071;NP_060541	Hs.35125	AI640434
231923_at	FLJ12993	50.8586	177.868	49.6226			3.58441	0.00168035	441027	hypothetical LOC441027	NM_001080506;NP_001073975	Hs.507676	AU152102
219871_at	FLJ13197	207.632	38.0906	153.55			-4.03118	6.66497e-08	79667	hypothetical FLJ13197	NR_026804;XR_040784;XR_040785;XR_040786	Hs.29725	NM_024614
220723_s_at	FLJ21511	737.766	88.8039	374.325			-4.21518	0.00176931	80157	hypothetical protein FLJ21511	NM_025087;NP_079363	Hs.479703	NM_025087
220724_at	FLJ21511	191.645	24.0389	86.5566			-3.60068	0.00168044	80157	hypothetical protein FLJ21511	NM_025087;NP_079363	Hs.479703	NM_025087
244547_at	FLJ25006	39.4657	74.833	31.2913			2.39149	1.22585e-08	124923	uncharacterized serine/threonine-protein kinase SgK494	NM_144610;NP_653211	Hs.657973	AW081561
237298_at	FLJ26850	15.7556	15.4941	48.0263			-3.09964	0.00160786	400710	FLJ26850 protein	NR_027257;XR_040269;XR_040270;XR_040271	Hs.628968	AW014112
225724_at	FLJ31306	258.297	127.646	273.765			-2.14473	0.000824813	379025	hypothetical protein FLJ31306	XM_001715627;XM_001717968;XP_001715679;XP_001718020	Hs.531089	AW136120
228686_at	FLJ33630	48.1874	16.8832	42.5638			-2.52108	3.50287e-07	644873	hypothetical LOC644873	NR_015360;XM_932475;XP_937568	Hs.340623	BE217923
230882_at	FLJ34048	16.4434	44.4973	21.2816			2.09088	0.00315784	285987	hypothetical transcript	NR_015448;XR_040145;XR_040146;XR_040147;XR_040148	Hs.34969	AA129217
1564383_s_at	FLJ35934	22.712	49.5056	17.6568			2.80377	6.07688e-07	400579	FLJ35934 protein	XR_041166	Hs.375092	AK093253
226583_at	FLJ40142	60.3665	147.999	69.5971			2.1265	2.48636e-07	400073	FLJ40142 protein	NM_207435;NP_997318	Hs.44817	AL560962
227717_at	FLJ41603	615.836	156.13	521.2			-3.33824	3.41602e-07	389337	FLJ41603 protein	NM_001001669;NP_001001669	Hs.256206	BF939317
229227_at	FLJ45244	33.8188	67.9559	31.7686			2.13909	0.000213777	400242	hypothetical locus FLJ45244	NM_207443;NP_997326;NR_015415	Hs.497573;Hs.712518	BF511219
200859_x_at	FLNA	1686.6	282.692	1343.75			-4.75342	2.07305e-07	2316	filamin A, alpha (actin binding protein 280)	NM_001110556;NM_001456;NP_001104026;NP_001447	Hs.195464	NM_001456
213746_s_at	FLNA	1155.06	211.711	929.899			-4.39229	6.71058e-08	2316	filamin A, alpha (actin binding protein 280)	NM_001110556;NM_001456;NP_001104026;NP_001447	Hs.195464	AW051856
214752_x_at	FLNA	1350.51	282.69	1069.9			-3.78473	1.31396e-07	2316	filamin A, alpha (actin binding protein 280)	NM_001110556;NM_001456;NP_001104026;NP_001447	Hs.195464	AI625550
207876_s_at	FLNC	470.644	92.9698	284.269			-3.05765	5.0198e-06	2318	filamin C, gamma (actin binding protein 280)	NM_001127487;NM_001458;NP_001120959;NP_001449	Hs.58414	NM_001458
204359_at	FLRT2	261.106	21.6028	233.828			-10.824	3.57731e-08	23768	fibronectin leucine rich transmembrane protein 2	NM_013231;NP_037363	Hs.533710;Hs.624735;Hs.706878	NM_013231
222853_at	FLRT3	610.162	21.5318	362.893			-16.8539	2.82484e-15	23767	fibronectin leucine rich transmembrane protein 3	NM_013281;NM_198391;NP_037413;NP_938205	Hs.41296	N71923
222033_s_at	FLT1	79.7731	209.286	64.3304			3.2533	2.93392e-06	2321	fms-related tyrosine kinase 1 (vascular endothelial growth factor/vascular permeability factor receptor)	NM_002019;NP_002010	Hs.654360	AA058828
226184_at	FMNL2	192.601	104.696	266.218			-2.54277	1.96759e-06	114793	formin-like 2	NM_052905;NP_443137	Hs.654630	AI123567
205776_at	FMO5	98.6956	43.5047	175.546			-4.03511	1.04993e-07	2330	flavin containing monooxygenase 5	NM_001144829;NM_001144830;NM_001461;NP_001138301;NP_001138302;NP_001452	Hs.642706	NM_001461
202304_at	FNDC3A	478.357	87.6659	504.629			-5.75628	2.45419e-06	22862	fibronectin type III domain containing 3A	NM_001079673;NM_014923;NP_001073141;NP_055738	Hs.508010	NM_014923
215910_s_at	FNDC3A	54.6973	27.3722	54.9419			-2.00722	0.00031835	22862	fibronectin type III domain containing 3A	NM_001079673;NM_014923;NP_001073141;NP_055738	Hs.508010	AL137000
226460_at	FNIP2	460.784	382.969	867.736			-2.26581	1.54025e-05	57600	folliculin interacting protein 2	NM_020840;NP_065891	Hs.652441;Hs.709500	AB040883
1568865_at	FNTB	37.8356	84.149	32.8884			2.55862	9.69818e-05	2342	farnesyltransferase, CAAX box, beta	NM_002028;NP_002019	Hs.632345	BC035148
209189_at	FOS	2465.55	128.076	3701.53			-28.9011	1.06659e-14	2353	v-fos FBJ murine osteosarcoma viral oncogene homolog	NM_005252;NP_005243	Hs.718415	BC004490
202768_at	FOSB	304.192	22.0523	602.868			-27.3381	2.70915e-10	2354	FBJ murine osteosarcoma viral oncogene homolog B	NM_001114171;NM_006732;NP_001107643;NP_006723	Hs.590958	NM_006732
225262_at	FOSL2	282.262	156.969	321.167			-2.04605	0.00195492	2355	FOS-like antigen 2	NM_005253;NP_005244	Hs.220971;Hs.596972	AI670862
210103_s_at	FOXA2	23.3844	56.5792	24.5779			2.30203	1.37075e-06	3170	forkhead box A2	NM_021784;NM_153675;NP_068556;NP_710141	Hs.155651	AB028021
40284_at	FOXA2	14.44	43.3826	12.9435			3.35168	0.000158742	3170	forkhead box A2	NM_021784;NM_153675;NP_068556;NP_710141	Hs.155651	AB028021
1553613_s_at	FOXC1	45.9241	27.7572	61.8362			-2.22776	0.00231825	2296	forkhead box C1	NM_001453;NP_001444	Hs.348883	NM_001453
205935_at	FOXF1	289.204	22.1696	235.94			-10.6425	2.91286e-10	2294	forkhead box F1	NM_001451;NP_001442	Hs.155591	NM_001451
206018_at	FOXG1	10.9818	285.763	11.1697			25.5838	5.66612e-05	2290	forkhead box G1	NM_005249;NP_005240	Hs.695962;Hs.708841	NM_005249
207658_s_at	FOXG1	37.877	79.6412	36.8859			2.15912	0.00115234	2290	forkhead box G1	NM_005249;NP_005240	Hs.695962;Hs.708841	NM_004471
205906_at	FOXJ1	38.3476	112.824	38.435			2.93545	3.10367e-05	2302	forkhead box J1	NM_001454;NP_001445	Hs.651204	NM_001454
202580_x_at	FOXM1	18.5637	65.3669	21.9816			2.97372	4.73731e-05	2305	forkhead box M1	NM_021953;NM_202002;NM_202003;NP_068772;NP_973731;NP_973732	Hs.239	NM_021953
202724_s_at	FOXO1	184.658	71.8268	145.569			-2.02667	0.000241146	2308	forkhead box O1	NM_002015;NP_002006	Hs.370666	NM_002015
239657_x_at	FOXO6	91.4661	217.53	76.2101			2.85435	0.00124696	100132074	forkhead box protein O6	NA	Hs.559677	AI341823
235201_at	FOXP2	41.2293	18.7374	39.4507			-2.10545	0.000998686	93986	forkhead box P2	NM_014491;NM_148898;NM_148899;NP_055306;NP_683696;NP_683697	Hs.656280	AW167727
220910_at	FRAS1	42.8099	106.92	35.0632			3.04935	9.74309e-05	80144	Fraser syndrome 1	NM_025074;NP_079350	Hs.369448	NM_025074
1560031_at	FRMD4A	137.887	96.8753	203.49			-2.10054	0.00139829	55691	FERM domain containing 4A	NM_018027;NP_060497	Hs.330463;Hs.656573	R19413
225163_at	FRMD4A	187.583	39.3599	224.255			-5.69753	2.09595e-08	55691	FERM domain containing 4A	NM_018027;NP_060497	Hs.330463;Hs.656573	BF000162
213056_at	FRMD4B	280.071	95.9071	342.168			-3.5677	7.64842e-07	23150	FERM domain containing 4B	NM_015123;NP_055938	Hs.709671	AU145019
225464_at	FRMD6	1030.04	106.373	622.116			-5.84844	6.1477e-09	122786	FERM domain containing 6	NM_001042481;NM_152330;NP_001035946;NP_689543	Hs.434914	N30138
225481_at	FRMD6	894.259	87.8191	592.285			-6.74437	1.28301e-09	122786	FERM domain containing 6	NM_001042481;NM_152330;NP_001035946;NP_689543	Hs.434914	AL040051
203697_at	FRZB	110.909	566.631	92.581			6.12038	0.000805693	2487	frizzled-related protein	NM_001463;NP_001454	Hs.128453	U91903
203698_s_at	FRZB	99.7262	494.347	81.4928			6.06615	0.000713584	2487	frizzled-related protein	NM_001463;NP_001454	Hs.128453	NM_001463
244419_at	FRZB	12.7882	37.4473	12.6209			2.96709	0.00141814	2487	frizzled-related protein	NM_001463;NP_001454	Hs.128453	BE549700
201564_s_at	FSCN1	26.6554	51.5277	25.67			2.00731	1.02387e-05	6624	fascin homolog 1, actin-bundling protein (Strongylocentrotus purpuratus)	NM_003088;NP_003079	Hs.118400;Hs.705741	NM_003088
210933_s_at	FSCN1	22.8826	63.8767	22.1558			2.88306	4.99511e-06	6624	fascin homolog 1, actin-bundling protein (Strongylocentrotus purpuratus)	NM_003088;NP_003079	Hs.118400;Hs.705741	BC004908
1553622_a_at	FSIP1	10.8608	29.8791	11.3401			2.63482	0.00266293	161835	fibrous sheath interacting protein 1	NM_152597;NP_689810	Hs.129598	NM_152597
204948_s_at	FST	106.353	52.6767	154.252			-2.92828	6.2057e-08	10468	follistatin	NM_006350;NM_013409;NP_006341;NP_037541	Hs.9914	NM_013409
226847_at	FST	42.2956	16.6447	78.232			-4.70012	7.96327e-06	10468	follistatin	NM_006350;NM_013409;NP_006341;NP_037541	Hs.9914	BF438173
208782_at	FSTL1	2205.92	653.748	1936.29			-2.96182	4.14832e-07	11167	follistatin-like 1	NM_007085;NP_009016	Hs.269512	BC000055
202838_at	FUCA1	802.95	314.886	899.541			-2.85672	3.21253e-05	2517	fucosidase, alpha-L- 1, tissue	NM_000147;NP_000138	Hs.370858	NM_000147
201636_at	FXR1	388.872	698.953	307.98			2.26948	1.36801e-05	8087	fragile X mental retardation, autosomal homolog 1	NM_001013438;NM_001013439;NM_005087;NP_001013456;NP_001013457;NP_005078	Hs.478407	BG025078
229519_at	FXR1	230.982	638.679	235.019			2.71757	7.79229e-06	8087	fragile X mental retardation, autosomal homolog 1	NM_001013438;NM_001013439;NM_005087;NP_001013456;NP_001013457;NP_005078	Hs.478407	H48840
205384_at	FXYD1	270.01	47.3178	155.51			-3.28649	9.65403e-06	5348	FXYD domain containing ion transport regulator 1	NM_005031;NM_021902;NP_005022;NP_068702	Hs.442498	NM_005031
227266_s_at	FYB	55.1195	26.4229	55.5422			-2.10205	0.000357178	2533	FYN binding protein (FYB-120/130)	NM_001465;NM_199335;NP_001456;NP_955367	Hs.370503	BF679849
218204_s_at	FYCO1	398.79	151.511	312.913			-2.06529	1.03073e-05	79443	FYVE and coiled-coil domain containing 1	NM_024513;NP_078789	Hs.714847	NM_024513
210105_s_at	FYN	172.532	510.944	145.774			3.50504	2.79916e-07	2534	FYN oncogene related to SRC, FGR, YES	NM_002037;NM_153047;NM_153048;NP_002028;NP_694592;NP_694593	Hs.390567	M14333
212486_s_at	FYN	25.8047	47.4179	22.0985			2.14575	3.00579e-06	2534	FYN oncogene related to SRC, FGR, YES	NM_002037;NM_153047;NM_153048;NP_002028;NP_694592;NP_694593	Hs.390567	N20923
216033_s_at	FYN	35.3223	120.455	31.572			3.81524	3.8044e-08	2534	FYN oncogene related to SRC, FGR, YES	NM_002037;NM_153047;NM_153048;NP_002028;NP_694592;NP_694593	Hs.390567	S74774
204451_at	FZD1	362.072	114.26	287.184			-2.51343	5.96764e-06	8321	frizzled homolog 1 (Drosophila)	NM_003505;NP_003496	Hs.94234	NM_003505
210220_at	FZD2	30.1509	131.285	29.619			4.43245	0.000668007	2535	frizzled homolog 2 (Drosophila)	NM_001466;NP_001457	Hs.142912	L37882
218665_at	FZD4	117.969	76.0074	221.201			-2.91026	3.41511e-07	8322	frizzled homolog 4 (Drosophila)	NM_012193;NP_036325	Hs.591968	NM_012193
221245_s_at	FZD5	221.798	162.206	433.173			-2.67051	3.3047e-06	7855	frizzled homolog 5 (Drosophila)	NM_003468;NP_003459	Hs.17631	NM_030804
203706_s_at	FZD7	473.193	95.8748	362.448			-3.78043	0.000186408	8324	frizzled homolog 7 (Drosophila)	NM_003507;NP_003498	Hs.173859	NM_003507
227405_s_at	FZD8	77.0796	331.348	128.148			2.58566	0.00246976	8325	frizzled homolog 8 (Drosophila)	NM_031866;NP_114072	Hs.302634	AW340311
208840_s_at	G3BP2	301.689	119.41	312.662			-2.61839	0.000248428	9908	GTPase activating protein (SH3 domain) binding protein 2	NM_012297;NM_203504;NM_203505;NP_036429;NP_987100;NP_987101	Hs.303676	AU149503
225998_at	GAB1	83.1069	35.5014	74.9357			-2.11078	0.000284597	2549	GRB2-associated binding protein 1	NM_002039;NM_207123;NP_002030;NP_997006	Hs.618456;Hs.80720	AK022142
229114_at	GAB1	91.1212	35.8049	77.9823			-2.17798	0.000839895	2549	GRB2-associated binding protein 1	NM_002039;NM_207123;NP_002030;NP_997006	Hs.618456;Hs.80720	AW237741
208869_s_at	GABARAPL1	318.563	89.5191	222.129			-2.48136	0.00134225	23710	GABA(A) receptor-associated protein like 1	NM_031412;NP_113600	Hs.524250	AF087847
209990_s_at	GABBR2	10.7579	32.4823	11.1344			2.91729	0.000281543	9568	gamma-aminobutyric acid (GABA) B receptor, 2	NM_005458;NP_005449	Hs.198612	AF056085
204537_s_at	GABRE	161.639	36.7685	106.152			-2.88703	1.75366e-05	2564	gamma-aminobutyric acid (GABA) A receptor, epsilon	NM_004961;NM_021984;NM_021987;NM_021990;NP_004952;NP_068819;NP_068822;NP_068830	Hs.22785	NM_004961
207574_s_at	GADD45B	489.272	268.591	836.727			-3.11524	1.63651e-07	4616	growth arrest and DNA-damage-inducible, beta	NM_015675;NP_056490	Hs.110571	NM_015675
209304_x_at	GADD45B	316.589	226.977	508.069			-2.23842	6.38274e-06	4616	growth arrest and DNA-damage-inducible, beta	NM_015675;NP_056490	Hs.110571	AF087853
209305_s_at	GADD45B	181.147	83.9803	290.929			-3.46425	1.2481e-09	4616	growth arrest and DNA-damage-inducible, beta	NM_015675;NP_056490	Hs.110571	AF078077
204417_at	GALC	294.857	32.5438	377.981			-11.6145	1.86924e-08	2581	galactosylceramidase	NM_000153;NM_001037525;NP_000144;NP_001032614	Hs.513439	NM_000153
203066_at	GALNAC4S-6ST	232.327	413.841	198.493			2.08492	0.00220086	51363	B cell RAG associated protein	NM_015892;NP_056976	Hs.287537	NM_014863
219956_at	GALNT6	19.6787	99.7497	16.7526			5.95428	0.00012978	11226	UDP-N-acetyl-alpha-D-galactosamine:polypeptide N-acetylgalactosaminyltransferase 6 (GalNAc-T6)	NM_007210;NP_009141	Hs.505575	NM_007210
228303_at	GALNT6	27.2371	78.3193	24.6207			3.18104	0.00031387	11226	UDP-N-acetyl-alpha-D-galactosamine:polypeptide N-acetylgalactosaminyltransferase 6 (GalNAc-T6)	NM_007210;NP_009141	Hs.505575	AW014155
218313_s_at	GALNT7	1494.76	894.469	2772.25			-3.09933	0.000477044	51809	UDP-N-acetyl-alpha-D-galactosamine:polypeptide N-acetylgalactosaminyltransferase 7 (GalNAc-T7)	NM_017423;NP_059119	Hs.548088	NM_017423
222587_s_at	GALNT7	623.875	290.672	1020.54			-3.51096	0.000703581	51809	UDP-N-acetyl-alpha-D-galactosamine:polypeptide N-acetylgalactosaminyltransferase 7 (GalNAc-T7)	NM_017423;NP_059119	Hs.548088	BF699855
230097_at	GART	188.826	471.322	231.737			2.03386	9.95944e-05	2618	phosphoribosylglycinamide formyltransferase, phosphoribosylglycinamide synthetase, phosphoribosylaminoimidazole synthetase	NM_000819;NM_001136005;NM_001136006;NM_175085;NP_000810;NP_001129477;NP_001129478;NP_780294	Hs.473648	AI207338
235709_at	GAS2L3	18.9754	87.919	22.8121			3.85404	3.78357e-07	283431	growth arrest-specific 2 like 3	NM_174942;NP_777602	Hs.20575	H37811
238756_at	GAS2L3	16.5125	172.31	20.2301			8.51748	4.37627e-07	283431	growth arrest-specific 2 like 3	NM_174942;NP_777602	Hs.20575	AI860012
209710_at	GATA2	536.324	94.2303	348.544			-3.69885	7.49274e-10	2624	GATA binding protein 2	NM_001145661;NM_001145662;NM_032638;NP_001139133;NP_001139134;NP_116027	Hs.367725	AL563460
203178_at	GATM	157.24	15.6233	99.9262			-6.39599	1.1353e-09	2628	glycine amidinotransferase (L-arginine:glycine amidinotransferase)	NM_001482;NP_001473	Hs.75335	NM_001482
216733_s_at	GATM	204.699	19.7039	104.943			-5.32599	4.87623e-09	2628	glycine amidinotransferase (L-arginine:glycine amidinotransferase)	NM_001482;NP_001473	Hs.75335	X86401
202269_x_at	GBP1	341.613	63.7139	337.121			-5.29116	8.13487e-08	2633	guanylate binding protein 1, interferon-inducible, 67kDa	NM_002053;NP_002044	Hs.62661	BC002666
202270_at	GBP1	281.038	41.942	310.047			-7.39228	1.60791e-10	2633	guanylate binding protein 1, interferon-inducible, 67kDa	NM_002053;NP_002044	Hs.62661	NM_002053
231577_s_at	GBP1	550.304	103.798	528.871			-5.09517	1.54817e-07	2633	guanylate binding protein 1, interferon-inducible, 67kDa	NM_002053;NP_002044	Hs.62661	AW014593
202748_at	GBP2	462.275	83.0581	365.239			-4.39739	1.68788e-06	2634	guanylate binding protein 2, interferon-inducible	NM_004120;NP_004111	Hs.386567	NM_004120
223434_at	GBP3	520.066	34.2862	394.959			-11.5195	2.04125e-08	2635	guanylate binding protein 3	NM_018284;NP_060754	Hs.62661	AL136680
205164_at	GCAT	300.674	86.2313	285.421			-3.30995	6.19888e-07	23464	glycine C-acetyltransferase (2-amino-3-ketobutyrate coenzyme A ligase)	NM_014291;NP_055106	Hs.54609	NM_014291
36475_at	GCAT	265.492	119.087	254.235			-2.13486	3.24605e-05	23464	glycine C-acetyltransferase (2-amino-3-ketobutyrate coenzyme A ligase)	NM_014291;NP_055106	Hs.54609	Z97630
202832_at	GCC2	536.822	196.758	655.836			-3.33321	4.45642e-08	9648	GRIP and coiled-coil domain containing 2	NM_014635;NM_181453;NP_055450;NP_852118	Hs.436505	NM_014635
204224_s_at	GCH1	114.185	550.111	169.085			3.25345	6.00353e-06	2643	GTP cyclohydrolase 1	NM_000161;NM_001024024;NM_001024070;NM_001024071;NP_000152;NP_001019195;NP_001019241;NP_001019242	Hs.86724	NM_000161
204867_at	GCHFR	86.7464	184.826	61.8984			2.98596	3.21179e-06	2644	GTP cyclohydrolase I feedback regulator	NM_005258;NP_005249	Hs.631717	NM_005258
230788_at	GCNT2	617.883	105.714	407.893			-3.85844	2.45894e-05	2651	glucosaminyl (N-acetyl) transferase 2, I-branching enzyme (I blood group)	NM_001491;NM_145649;NM_145655;NP_001482;NP_663624;NP_663630	Hs.519884	BF059748
219508_at	GCNT3	35.267	89.5672	34.5801			2.59014	6.73412e-05	9245	glucosaminyl (N-acetyl) transferase 3, mucin type	NM_004751;NP_004742	Hs.194710	NM_004751
225834_at	GCUD2	15.2248	277.514	19.6334			14.1348	2.72673e-06	653573	gastric cancer up-regulated-2	NM_207418;NP_997301	Hs.535577;Hs.715930	AL135396
200008_s_at	GDI2	594.834	278.814	669.508			-2.40127	2.18415e-05	2665	GDP dissociation inhibitor 2	NM_001115156;NM_001494;NP_001108628;NP_001485	Hs.299055	D13988
238681_at	GDPD1	67.2923	51.3487	125.998			-2.45377	2.71521e-05	284161	glycerophosphodiester phosphodiesterase domain containing 1	NM_182569;NP_872375	Hs.631744	R46180
203560_at	GGH	28.8336	266.501	34.5834			7.70605	1.30281e-05	8836	gamma-glutamyl hydrolase (conjugase, folylpolygammaglutamyl hydrolase)	NM_003878;NP_003869	Hs.78619	NM_003878
202321_at	GGPS1	169.605	42.036	176.048			-4.18803	2.59787e-09	9453	geranylgeranyl diphosphate synthase 1	NM_001037277;NM_001037278;NM_004837;NP_001032354;NP_001032355;NP_004828	Hs.647791	AW299507
202322_s_at	GGPS1	690.409	295.355	643.071			-2.17728	9.05333e-08	9453	geranylgeranyl diphosphate synthase 1	NM_001037277;NM_001037278;NM_004837;NP_001032354;NP_001032355;NP_004828	Hs.647791	NM_004837
207131_x_at	GGT1	346.208	182.615	562.657			-3.08112	0.000214285	2678	gamma-glutamyltransferase 1	NM_001032364;NM_001032365;NM_005265;NM_013430;NP_001027536;NP_001027537;NP_005256;NP_038347	Hs.595809;Hs.645535	NM_013430
208284_x_at	GGT1	363.11	219.398	634.849			-2.8936	0.00018027	2678	gamma-glutamyltransferase 1	NM_001032364;NM_001032365;NM_005265;NM_013430;NP_001027536;NP_001027537;NP_005256;NP_038347	Hs.595809;Hs.645535	NM_013421
209919_x_at	GGT1	426.291	216.496	768.512			-3.54977	0.000189562	2678	gamma-glutamyltransferase 1	NM_001032364;NM_001032365;NM_005265;NM_013430;NP_001027536;NP_001027537;NP_005256;NP_038347	Hs.595809;Hs.645535	L20490
211417_x_at	GGT1	426.029	229.587	749.322			-3.26378	0.000162418	2678	gamma-glutamyltransferase 1	NM_001032364;NM_001032365;NM_005265;NM_013430;NP_001027536;NP_001027537;NP_005256;NP_038347	Hs.595809;Hs.645535	L20493
228376_at	GGTA1	124.403	41.4356	118.784			-2.8667	9.62955e-05	2681	glycoprotein, alpha-galactosyltransferase 1	NR_003191	Hs.97469	AI972498
211416_x_at	GGTLC1	128.412	86.5932	212.827			-2.45778	0.000192265	92086	gamma-glutamyltransferase light chain 1	NM_080920;NM_178311;NM_178312;NP_563577;NP_842563;NP_842564	Hs.355394	L20492
215603_x_at	GGTLC3	245.361	137.14	409.198			-2.98379	0.000219713	728226	gamma-glutamyltransferase light chain 3	XM_001128296;XM_001128302;XM_001128310;XP_001128296;XP_001128302;XP_001128310	Hs.454906	AI344075
212260_at	GIGYF2	179.799	57.232	165.854			-2.89793	3.23356e-09	26058	GRB10 interacting GYF protein 2	NM_001103146;NM_001103147;NM_001103148;NM_015575;NP_001096616;NP_001096617;NP_001096618;NP_056390	Hs.565319	AL045800
206102_at	GINS1	26.414	126.434	25.5869			4.94137	0.000571282	9837	GINS complex subunit 1 (Psf1 homolog)	NM_021067;NP_066545	Hs.658464	NM_021067
221521_s_at	GINS2	59.6873	206.247	54.0763			3.81401	2.34917e-05	51659	GINS complex subunit 2 (Psf2 homolog)	NM_016095;NP_057179	Hs.433180	BC003186
204982_at	GIT2	34.2845	119.328	32.4885			3.67294	3.31918e-09	9815	G protein-coupled receptor kinase interacting ArfGAP 2	NM_001135213;NM_001135214;NM_014776;NM_057169;NM_057170;NM_139201;NP_001128685;NP_001128686;NP_055591;NP_476510;NP_476511;NP_631940	Hs.434996	NM_014776
201667_at	GJA1	2222.45	452.702	1575.99			-3.48131	1.61713e-05	2697	gap junction protein, alpha 1, 43kDa	NM_000165;NP_000156	Hs.74471	NM_000165
228563_at	GJC1	69.2015	92.4655	37.459			2.46845	8.93692e-05	10052	gap junction protein, gamma 1, 45kDa	NM_001080383;NM_005497;NP_001073852;NP_005488	Hs.532593;Hs.712052	BE504215
228776_at	GJC1	349.862	388.815	148.193			2.6237	0.000561184	10052	gap junction protein, gamma 1, 45kDa	NM_001080383;NM_005497;NP_001073852;NP_005488	Hs.532593;Hs.712052	AA430014
243502_at	GJC1	21.5677	36.4342	17.4024			2.09363	8.00243e-05	10052	gap junction protein, gamma 1, 45kDa	NM_001080383;NM_005497;NP_001073852;NP_005488	Hs.532593;Hs.712052	BF035598
207387_s_at	GK	16.9331	30.597	14.3822			2.12742	0.000133275	2710	glycerol kinase	NM_000167;NM_001128127;NM_203391;NP_000158;NP_001121599;NP_976325	Hs.1466	NM_000167
238121_at	GK5	182.409	124.78	336.86			-2.69963	2.77846e-05	256356	glycerol kinase 5 (putative)	NM_001039547;NP_001034636	Hs.135904;Hs.706584	AI473796
241384_x_at	GK5	15.135	10.4999	26.4078			-2.51504	5.66266e-07	256356	glycerol kinase 5 (putative)	NM_001039547;NP_001034636	Hs.135904;Hs.706584	AI866260
213713_s_at	GLB1L2	203.764	155.642	317.289			-2.03858	0.000305518	89944	galactosidase, beta 1-like 2	NM_138342;NP_612351	Hs.436178	R48779
227376_at	GLI3	275.55	29.9987	149.364			-4.97903	5.67977e-10	2737	GLI family zinc finger 3	NM_000168;NP_000159	Hs.21509	AW021102
204221_x_at	GLIPR1	73.3195	19.8538	84.2935			-4.24571	3.16777e-07	11010	GLI pathogenesis-related 1	NM_006851;NP_006842	Hs.205558	U16307
204222_s_at	GLIPR1	100.016	18.0842	88.114			-4.87244	1.00894e-06	11010	GLI pathogenesis-related 1	NM_006851;NP_006842	Hs.205558	NM_006851
214085_x_at	GLIPR1	420.525	76.2039	466.972			-6.12792	1.27616e-06	11010	GLI pathogenesis-related 1	NM_006851;NP_006842	Hs.205558	AI912583
226136_at	GLIPR1	144.764	32.0616	109.654			-3.42011	1.64735e-06	11010	GLI pathogenesis-related 1	NM_006851;NP_006842	Hs.205558	N32834
226142_at	GLIPR1	107.557	23.6675	89.2462			-3.77083	5.09309e-08	11010	GLI pathogenesis-related 1	NM_006851;NP_006842	Hs.205558	AV682252
225602_at	GLIPR2	341.547	57.5719	351.332			-6.10249	5.6806e-10	152007	GLI pathogenesis-related 2	NM_022343;NP_071738	Hs.493819	H92988
225604_s_at	GLIPR2	190.688	29.3035	206.016			-7.03042	1.02025e-11	152007	GLI pathogenesis-related 2	NM_022343;NP_071738	Hs.493819	AA284532
205280_at	GLRB	32.2345	19.2839	40.4413			-2.09715	0.00163709	2743	glycine receptor, beta	NM_000824;NP_000815	Hs.32973	NM_000824
209276_s_at	GLRX	382.928	66.6468	205.352			-3.08119	0.000112563	2745	glutaredoxin (thioltransferase)	NM_001118890;NM_002064;NP_001112362;NP_002055	Hs.28988;Hs.712696	AF162769
221447_s_at	GLT8D2	134.047	38.7163	136.042			-3.51381	1.10561e-07	83468	glycosyltransferase 8 domain containing 2	NM_031302;NP_112592	Hs.631650	NM_031302
227070_at	GLT8D2	186.991	22.9664	162.728			-7.08546	9.67952e-08	83468	glycosyltransferase 8 domain containing 2	NM_031302;NP_112592	Hs.631650	W63754
200946_x_at	GLUD1	434.988	101.726	537.991			-5.28864	1.08309e-06	2746	glutamate dehydrogenase 1	NM_005271;NP_005262	Hs.500409	AI339331
200947_s_at	GLUD1	1049.23	263.148	1245.64			-4.73363	1.26732e-06	2746	glutamate dehydrogenase 1	NM_005271;NP_005262	Hs.500409	NM_005271
215794_x_at	GLUD2	184.816	29.1812	218.163			-7.47616	1.72291e-09	2747	glutamate dehydrogenase 2	NM_012084;NP_036216	Hs.368538	AC006144
1559776_at	GM2A	181.439	85.9811	210.575			-2.44909	2.25258e-05	2760	GM2 ganglioside activator	NM_000405;NP_000396	Hs.483873	H41167
204187_at	GMPR	362.539	113.905	440.348			-3.86593	2.43745e-05	2766	guanosine monophosphate reductase	NM_006877;NP_006868	Hs.484741	NM_006877
214431_at	GMPS	192.957	742.427	206.37			3.59755	1.42124e-10	8833	guanine monphosphate synthetase	NM_003875;NP_003866	Hs.591314	NM_003875
220108_at	GNA14	65.3678	24.1068	62.8488			-2.6071	0.000120226	9630	guanine nucleotide binding protein (G protein), alpha 14	NM_004297;NP_004288	Hs.657795	NM_004297
209576_at	GNAI1	53.4699	20.7188	97.9875			-4.7294	6.40073e-09	2770	guanine nucleotide binding protein (G protein), alpha inhibiting activity polypeptide 1	NM_002069;NP_002060	Hs.134587	AL049933
227692_at	GNAI1	191.782	71.0496	308.427			-4.341	7.82452e-07	2770	guanine nucleotide binding protein (G protein), alpha inhibiting activity polypeptide 1	NM_002069;NP_002060	Hs.134587	AU153866
214071_at	GNAL	145.586	20.1028	85.0042			-4.22848	5.41111e-07	2774	guanine nucleotide binding protein (G protein), alpha activating activity polypeptide, olfactory type	NM_001142339;NM_002071;NM_182978;NP_001135811;NP_002062;NP_892023	Hs.136295	AI082827
224862_at	GNAQ	257.686	139.096	278.211			-2.00013	5.49594e-06	2776	guanine nucleotide binding protein (G protein), q polypeptide	NM_002072;NP_002063	Hs.269782	BF969428
200981_x_at	GNAS	3914.69	9111.68	3861.26			2.35977	5.49071e-09	2778	GNAS complex locus	NM_000516;NM_001077488;NM_001077489;NM_001077490;NM_016592;NM_080425;NM_080426;NP_000507;NP_001070956;NP_001070957;NP_001070958;NP_057676;NP_536350;NP_536351;NR_003259	Hs.125898;Hs.694849	NM_016592
214157_at	GNAS	74.1637	199.453	62.7248			3.17981	1.28014e-06	2778	GNAS complex locus	NM_000516;NM_001077488;NM_001077489;NM_001077490;NM_016592;NM_080425;NM_080426;NP_000507;NP_001070956;NP_001070957;NP_001070958;NP_057676;NP_536350;NP_536351;NR_003259	Hs.125898;Hs.694849	AA401492
217673_x_at	GNAS	816.537	1765.68	805.213			2.19281	2.21086e-10	2778	GNAS complex locus	NM_000516;NM_001077488;NM_001077489;NM_001077490;NM_016592;NM_080425;NM_080426;NP_000507;NP_001070956;NP_001070957;NP_001070958;NP_057676;NP_536350;NP_536351;NR_003259	Hs.125898;Hs.694849	AA650558
228173_at	GNAS	199.983	397.71	167.519			2.37412	0.00300456	2778	GNAS complex locus	NM_000516;NM_001077488;NM_001077489;NM_001077490;NM_016592;NM_080425;NM_080426;NP_000507;NP_001070956;NP_001070957;NP_001070958;NP_057676;NP_536350;NP_536351;NR_003259	Hs.125898;Hs.694849	AA810695
229274_at	GNAS	140.726	506.234	137.686			3.67674	4.37959e-07	2778	GNAS complex locus	NM_000516;NM_001077488;NM_001077489;NM_001077490;NM_016592;NM_080425;NM_080426;NP_000507;NP_001070956;NP_001070957;NP_001070958;NP_057676;NP_536350;NP_536351;NR_003259	Hs.125898;Hs.694849	AI693143
225710_at	GNB4	138.043	288.802	133.735			2.15952	0.00268508	59345	guanine nucleotide binding protein (G protein), beta polypeptide 4	NM_021629;NP_067642	Hs.173030	H99792
205042_at	GNE	256.428	157.908	503.835			-3.19068	2.89893e-05	10020	glucosamine (UDP-N-acetyl)-2-epimerase/N-acetylmannosamine kinase	NM_001128227;NM_005476;NP_001121699;NP_005467	Hs.5920	NM_005476
1555867_at	GNG4	82.0251	48.1279	161.214			-3.3497	0.00175741	2786	guanine nucleotide binding protein (G protein), gamma 4	NM_001098721;NM_001098722;NM_004485;NP_001092191;NP_001092192;NP_004476	Hs.159711	BM666010
205010_at	GNL3L	64.3534	155.6	63.9278			2.434	1.78761e-06	54552	guanine nucleotide binding protein-like 3 (nucleolar)-like	NM_019067;NP_061940	Hs.654677	NM_019067
202382_s_at	GNPDA1	287.539	487.98	223.897			2.17949	1.36509e-06	10007	glucosamine-6-phosphate deaminase 1	NM_005471;NP_005462	Hs.633853	NM_005471
227022_at	GNPDA2	104.504	49.2996	113.77			-2.30772	5.38681e-06	132789	glucosamine-6-phosphate deaminase 2	NM_138335;NP_612208	Hs.21398	AI817388
212334_at	GNS	715.557	1484.51	664.324			2.23462	0.000898081	2799	glucosamine (N-acetyl)-6-sulfatase	NM_002076;NP_002067	Hs.334534	BE880245
214997_at	GOLGA1	19.8402	29.2637	13.3998			2.18388	0.000655292	2800	golgi autoantigen, golgin subfamily a, 1	NM_002077;NP_002068	Hs.133469	AW675473
206655_s_at	GP1BB	29.7476	63.0183	28.6455			2.19994	5.01892e-06	2812	glycoprotein Ib (platelet), beta polypeptide	NM_000407;NP_000398	Hs.283743	NM_000407
206681_x_at	GP2	70.0481	373.923	59.4857			6.28594	0.00100307	2813	glycoprotein 2 (zymogen granule membrane)	NM_001007240;NM_001007241;NM_001007242;NM_001502;NP_001007241;NP_001007242;NP_001007243;NP_001493	Hs.53985	NM_001502
208473_s_at	GP2	57.5492	292.372	49.4265			5.91529	0.00301952	2813	glycoprotein 2 (zymogen granule membrane)	NM_001007240;NM_001007241;NM_001007242;NM_001502;NP_001007241;NP_001007242;NP_001007243;NP_001493	Hs.53985	NM_016295
214324_at	GP2	59.3503	358.732	38.2651			9.37492	0.000414264	2813	glycoprotein 2 (zymogen granule membrane)	NM_001007240;NM_001007241;NM_001007242;NM_001502;NP_001007241;NP_001007242;NP_001007243;NP_001493	Hs.53985	BF222483
225420_at	GPAM	46.1981	124.695	46.5667			2.67777	0.00193985	57678	glycerol-3-phosphate acyltransferase, mitochondrial	NM_020918;NP_065969	Hs.42586	AV699379
209220_at	GPC3	54.5133	157.349	49.7248			3.16439	0.000305122	2719	glypican 3	NM_004484;NP_004475	Hs.644108	L47125
212951_at	GPR116	54.4733	174.218	69.4733			2.5077	0.00123415	221395	G protein-coupled receptor 116	NM_001098518;NM_015234;NP_001091988;NP_056049	Hs.362806	N95226
221814_at	GPR124	269.297	47.6748	216.744			-4.5463	1.04569e-07	25960	G protein-coupled receptor 124	NM_032777;NP_116166	Hs.274136	BF511315
65718_at	GPR124	156.329	47.5874	145.581			-3.05923	3.56068e-07	25960	G protein-coupled receptor 124	NM_032777;NP_116166	Hs.274136	AI655903
231944_at	GPR137B	77.2324	205.535	84.296			2.43826	0.000116159	7107	G protein-coupled receptor 137B	NM_003272;NP_003263	Hs.498160	AL045717
242592_at	GPR137C	15.5187	32.953	13.9255			2.36638	0.000565799	283554	G protein-coupled receptor 137C	NM_001099652;NP_001093122	Hs.416214	AV727446
231166_at	GPR155	116.26	27.0221	88.7247			-3.28341	1.04026e-05	151556	G protein-coupled receptor 155	NM_001033045;NM_152529;NP_001028217;NP_689742	Hs.516604	AI733474
232195_at	GPR158	24.1405	111.54	19.4151			5.74502	4.08475e-06	57512	G protein-coupled receptor 158	NM_020752;NP_065803	Hs.499108	R41459
222155_s_at	GPR172A	28.2255	67.5002	31.5959			2.13636	8.54852e-06	79581	G protein-coupled receptor 172A	NM_024531;NP_078807	Hs.6459	AK021918
221958_s_at	GPR177	449.432	268.127	604.646			-2.25507	0.00131021	79971	G protein-coupled receptor 177	NM_001002292;NM_024911;NP_001002292;NP_079187	Hs.647659	AA775681
228949_at	GPR177	335.972	70.2641	392.971			-5.59277	5.37442e-08	79971	G protein-coupled receptor 177	NM_001002292;NM_024911;NP_001002292;NP_079187	Hs.647659	AL534095
228950_s_at	GPR177	267.044	89.887	352.91			-3.92616	6.19263e-07	79971	G protein-coupled receptor 177	NM_001002292;NM_024911;NP_001002292;NP_079187	Hs.647659	AL534095
205419_at	GPR183	76.3594	28.36	116.037			-4.09156	7.04518e-06	1880	G protein-coupled receptor 183	NM_004951;NP_004942	Hs.784	NM_004951
207183_at	GPR19	10.6973	26.2644	12.8665			2.0413	3.70799e-05	2842	G protein-coupled receptor 19	NM_006143;NP_006134	Hs.657862	NM_006143
223620_at	GPR34	45.603	20.0527	63.2376			-3.15358	0.000708786	2857	G protein-coupled receptor 34	NM_001097579;NM_005300;NP_001091048;NP_005291	Hs.495989	AF039686
219936_s_at	GPR87	57.2218	12.0558	31.0994			-2.57961	2.91317e-08	53836	G protein-coupled receptor 87	NM_023915;NP_076404	Hs.591292	NM_023915
204793_at	GPRASP1	380.9	42.4926	218.235			-5.13584	1.13032e-11	9737	G protein-coupled receptor associated sorting protein 1	NM_001099410;NM_001099411;NM_014710;NP_001092880;NP_001092881;NP_055525	Hs.710048	NM_014710
203632_s_at	GPRC5B	195.2	219.759	68.3193			3.21665	0.000377156	51704	G protein-coupled receptor, family C, group 5, member B	NM_016235;NP_057319	Hs.148685	NM_016235
205240_at	GPSM2	45.7399	128.48	45.5214			2.82242	0.00137839	29899	G-protein signaling modulator 2 (AGS3-like, C. elegans)	NM_013296;NP_037428	Hs.584901;Hs.658489	NM_013296
218706_s_at	GRAMD3	418.16	106.947	328.034			-3.06726	4.11454e-06	65983	GRAM domain containing 3	NM_023927;NP_076416	Hs.363558	AW575493
238049_at	GRAMD3	100.476	37.1239	85.3457			-2.29894	1.82375e-05	65983	GRAM domain containing 3	NM_023927;NP_076416	Hs.363558	AW971198
212856_at	GRAMD4	61.6053	185.04	40.7109			4.54522	4.63827e-05	23151	GRAM domain containing 4	NM_015124;NP_055939	Hs.475150	AB018310
209409_at	GRB10	232.112	435.803	217.191			2.00654	4.101e-06	2887	growth factor receptor-bound protein 10	NM_001001549;NM_001001550;NM_001001555;NM_005311;NP_001001549;NP_001001550;NP_001001555;NP_005302	Hs.164060	D86962
210999_s_at	GRB10	83.9399	263.641	90.9772			2.89789	5.45889e-08	2887	growth factor receptor-bound protein 10	NM_001001549;NM_001001550;NM_001001555;NM_005311;NP_001001549;NP_001001550;NP_001001555;NP_005302	Hs.164060	U66065
215248_at	GRB10	78.5823	235.291	73.2708			3.21125	9.25284e-08	2887	growth factor receptor-bound protein 10	NM_001001549;NM_001001550;NM_001001555;NM_005311;NP_001001549;NP_001001550;NP_001001555;NP_005302	Hs.164060	AU145003
218468_s_at	GREM1	19.8788	12.7111	95.0529			-7.47795	1.21616e-05	26585	gremlin 1, cysteine knot superfamily, homolog (Xenopus laevis)	NM_013372;NP_037504	Hs.40098	AF154054
240509_s_at	GREM2	8.54606	7.64915	15.419			-2.01579	8.54919e-06	64388	gremlin 2, cysteine knot superfamily, homolog (Xenopus laevis)	NM_022469;NP_071914	Hs.98206	BF064262
230593_at	GRIK3	11.6158	78.4363	12.1312			6.46567	3.82282e-05	2899	glutamate receptor, ionotropic, kainate 3	NM_000831;NP_000822	Hs.128848	N66584
212241_at	GRINL1A	112.598	43.7044	99.8301			-2.28421	2.25608e-07	81488	glutamate receptor, ionotropic, N-methyl D-aspartate-like 1A	NM_001018102;NM_001018103;NM_015532;NP_001018112;NP_001018113;NP_056347	Hs.437256	AI632774
212243_at	GRINL1A	279.506	61.969	246.426			-3.9766	2.0133e-11	81488	glutamate receptor, ionotropic, N-methyl D-aspartate-like 1A	NM_001018102;NM_001018103;NM_015532;NP_001018112;NP_001018113;NP_056347	Hs.437256	BE645501
212244_at	GRINL1A	645.018	192.157	542.627			-2.82387	1.17629e-08	81488	glutamate receptor, ionotropic, N-methyl D-aspartate-like 1A	NM_001018102;NM_001018103;NM_015532;NP_001018112;NP_001018113;NP_056347	Hs.437256	AL050091
228568_at	GRINL1A	232.72	34.6534	130.623			-3.76941	6.16607e-08	81488	glutamate receptor, ionotropic, N-methyl D-aspartate-like 1A	NM_001018102;NM_001018103;NM_015532;NP_001018112;NP_001018113;NP_056347	Hs.437256	AI926697
206326_at	GRP	20.8209	363.943	19.5005			18.6633	5.62641e-06	2922	gastrin-releasing peptide	NM_001012512;NM_001012513;NM_002091;NP_001012530;NP_001012531;NP_002082	Hs.153444	NM_002091
229377_at	GRTP1	139.219	45.0288	132.159			-2.935	4.23671e-05	79774	growth hormone regulated TBC protein 1	NM_024719;NP_078995	Hs.170904	BF001483
219233_s_at	GSDMB	89.3184	219.609	77.32			2.84026	8.63541e-08	55876	gasdermin B	NM_001042471;NM_018530;NP_001035936;NP_061000	Hs.306777	NM_018530
209945_s_at	GSK3B	229.508	440.841	178.768			2.466	1.69043e-05	2932	glycogen synthase kinase 3 beta	NM_002093;NP_002084	Hs.445733	BC000251
200696_s_at	GSN	2187.68	834.549	2033.52			-2.43667	1.587e-05	2934	gelsolin (amyloidosis, Finnish type)	NM_000177;NM_001127662;NM_001127663;NM_001127664;NM_001127665;NM_001127666;NM_001127667;NM_198252;NP_000168;NP_001121134;NP_001121135;NP_001121136;NP_001121137;NP_001121138;NP_001121139;NP_937895	Hs.522373	NM_000177
214040_s_at	GSN	165.563	53.391	139.124			-2.60576	5.78863e-05	2934	gelsolin (amyloidosis, Finnish type)	NM_000177;NM_001127662;NM_001127663;NM_001127664;NM_001127665;NM_001127666;NM_001127667;NM_198252;NP_000168;NP_001121134;NP_001121135;NP_001121136;NP_001121137;NP_001121138;NP_001121139;NP_937895	Hs.522373	BE675337
234975_at	GSPT1	146.358	60.2254	122.711			-2.03754	0.00204983	2935	G1 to S phase transition 1	NM_001130006;NM_001130007;NM_002094;NP_001123478;NP_001123479;NP_002085	Hs.528780	BE544748
202967_at	GSTA4	1049.61	316.305	915.02			-2.89284	1.81171e-06	2941	glutathione S-transferase alpha 4	NM_001512;NP_001503	Hs.485557	NM_001512
204550_x_at	GSTM1	280.991	52.1856	189.643			-3.63401	3.82681e-09	2944	glutathione S-transferase mu 1	NM_000561;NM_146421;NP_000552;NP_666533	Hs.301961	NM_000561
215333_x_at	GSTM1	359.695	120.419	262.277			-2.17804	4.7568e-07	2944	glutathione S-transferase mu 1	NM_000561;NM_146421;NP_000552;NP_666533	Hs.301961	X08020
204418_x_at	GSTM2	453.83	73.2441	325.579			-4.44513	1.0713e-11	2946	glutathione S-transferase mu 2 (muscle)	NM_000848;NM_001142368;NP_000839;NP_001135840	Hs.279837	NM_000848
205752_s_at	GSTM5	182.461	42.8059	96.1536			-2.24627	0.000735414	2949	glutathione S-transferase mu 5	NM_000851;NP_000842	Hs.75652	NM_000851
1557915_s_at	GSTO1	622.338	122.63	520.927			-4.24794	2.30334e-06	9446	glutathione S-transferase omega 1	NM_004832;NP_004823	Hs.190028	U56250
201470_at	GSTO1	885.791	259.467	767.641			-2.95853	8.352e-05	9446	glutathione S-transferase omega 1	NM_004832;NP_004823	Hs.190028	NM_004832
227163_at	GSTO2	360.376	43.201	261.462			-6.05221	1.38015e-10	119391	glutathione S-transferase omega 2	NM_183239;NP_899062	Hs.203634	AL162742
209531_at	GSTZ1	156.042	81.7581	194.991			-2.38497	8.60366e-07	2954	glutathione transferase zeta 1	NM_001513;NM_145870;NM_145871;NP_001504;NP_665877;NP_665878	Hs.655292	BC001453
213413_at	GTF2A1L	587.815	83.2139	570.689			-6.8581	1.49693e-08	11036	general transcription factor IIA, 1-like	NM_006872;NM_172196;NP_006863;NP_751946	Hs.44385	BG434174
208066_s_at	GTF2B	369.646	167.09	342.421			-2.04932	2.96422e-05	2959	general transcription factor IIB	NM_001514;NP_001505	Hs.481852	NM_001514
215470_at	GTF2H2	53.5137	161.436	47.477			3.40029	6.07254e-07	2966	general transcription factor IIH, polypeptide 2, 44kDa	NM_001515;NP_001506	Hs.191356;Hs.655216	U21915
225083_at	GTF3C6	2129.45	948.949	2064.6			-2.17567	0.0014602	112495	general transcription factor IIIC, polypeptide 6, alpha 35kDa	NM_138408;NP_612417	Hs.418520;Hs.648342	AL536986
221050_s_at	GTPBP2	69.7718	246.555	71.6147			3.44279	5.20408e-10	54676	GTP binding protein 2	NM_019096;NP_061969	Hs.485449	NM_019096
204318_s_at	GTSE1	14.6471	113.553	17.9331			6.33202	4.32019e-07	51512	G-2 and S-phase expressed 1	NM_016426;NP_057510	Hs.386189	NM_016426
215942_s_at	GTSE1	12.5818	47.7144	14.6568			3.25544	1.39619e-05	51512	G-2 and S-phase expressed 1	NM_016426;NP_057510	Hs.386189	BF973178
227235_at	GUCY1A3	409.525	148.539	547.775			-3.68775	0.00114918	2982	guanylate cyclase 1, soluble, alpha 3	NM_000856;NM_001130682;NM_001130683;NM_001130684;NM_001130685;NM_001130686;NM_001130687;NP_000847;NP_001124154;NP_001124155;NP_001124156;NP_001124157;NP_001124158;NP_001124159	Hs.24258	AI758408
229530_at	GUCY1A3	515.268	134.772	616.154			-4.57184	3.42196e-05	2982	guanylate cyclase 1, soluble, alpha 3	NM_000856;NM_001130682;NM_001130683;NM_001130684;NM_001130685;NM_001130686;NM_001130687;NP_000847;NP_001124154;NP_001124155;NP_001124156;NP_001124157;NP_001124158;NP_001124159	Hs.24258	BF002625
239580_at	GUCY1A3	105.66	47.2765	119.134			-2.51995	0.00142217	2982	guanylate cyclase 1, soluble, alpha 3	NM_000856;NM_001130682;NM_001130683;NM_001130684;NM_001130685;NM_001130686;NM_001130687;NP_000847;NP_001124154;NP_001124155;NP_001124156;NP_001124157;NP_001124158;NP_001124159	Hs.24258	BF724601
215913_s_at	GULP1	427.291	67.858	191.4			-2.82059	0.00351657	51454	GULP, engulfment adaptor PTB domain containing 1	NM_016315;NP_057399	Hs.470887;Hs.712910	AK023668
224646_x_at	H19	42.9534	1158.54	22.5246			51.4343	3.09054e-06	283120	H19, imprinted maternally expressed transcript (non-protein coding)	NR_002196	Hs.533566	BF569051
224997_x_at	H19	16.9376	278.489	18.2793			15.2352	9.22678e-05	283120	H19, imprinted maternally expressed transcript (non-protein coding)	NR_002196	Hs.533566	AL575306
220936_s_at	H2AFJ	94.2538	28.8569	81.5335			-2.82545	0.000186361	55766	H2A histone family, member J	NM_177925;NP_808760	Hs.524280;Hs.718660	NM_018267
202487_s_at	H2AFV	523.661	1086.18	516.331			2.10366	0.000180772	94239	H2A histone family, member V	NM_012412;NM_138635;NM_201436;NM_201516;NM_201517;NP_036544;NP_619541;NP_958844;NP_958924;NP_958925	Hs.488189;Hs.624870	NM_012412
227085_at	H2AFV	197.527	461.547	189.887			2.43064	1.07132e-05	94239	H2A histone family, member V	NM_012412;NM_138635;NM_201436;NM_201516;NM_201517;NP_036544;NP_619541;NP_958844;NP_958924;NP_958925	Hs.488189;Hs.624870	AI823792
205436_s_at	H2AFX	139.745	303.224	140.28			2.16157	0.00110719	3014	H2A histone family, member X	NM_002105;NP_002096	Hs.477879	NM_002105
200853_at	H2AFZ	1123.29	2371.35	988.707			2.39843	1.96338e-05	3015	H2A histone family, member Z	NM_002106;NP_002097	Hs.119192	NM_002106
213911_s_at	H2AFZ	1478.11	3014.23	1391.22			2.16661	3.07484e-05	3015	H2A histone family, member Z	NM_002106;NP_002097	Hs.119192	BF718636
230664_at	H2BFM	22.4532	78.2603	17.3395			4.51342	4.03975e-05	286436	H2B histone family, member M	XM_001714135;XM_001723437;XM_936705;XP_001714187;XP_001723489;XP_941798	Hs.376474	H09657
211998_at	H3F3B	452.785	163.367	381.292			-2.33396	4.43087e-06	3021	H3 histone, family 3B (H3.3B)	NM_005324;NP_005315	Hs.180877;Hs.718428	AW138159
204018_x_at	HBA1	204.22	999.473	440.108			2.27097	0.00142763	3039	hemoglobin, alpha 1	NM_000558;NP_000549	Hs.449630;Hs.654744	NM_000558
209458_x_at	HBA1	194.279	978.068	436.629			2.24004	0.00243487	3039	hemoglobin, alpha 1	NM_000558;NP_000549	Hs.449630;Hs.654744	AF105974
211699_x_at	HBA1	147.457	764.809	345.191			2.21561	0.00180242	3039	hemoglobin, alpha 1	NM_000558;NP_000549	Hs.449630;Hs.654744	AF349571
211745_x_at	HBA1	224.199	1180.32	505.488			2.33502	0.00155675	3039	hemoglobin, alpha 1	NM_000558;NP_000549	Hs.449630;Hs.654744	BC005931
217414_x_at	HBA1	166.658	835.154	386.744			2.15945	0.00319126	3039	hemoglobin, alpha 1	NM_000558;NP_000549	Hs.449630;Hs.654744	V00489
211696_x_at	HBB	183.659	997.881	439.959			2.26812	0.00255649	3043	hemoglobin, beta	NM_000518;NP_000509	Hs.523443	AF349114
217232_x_at	HBB	170.316	873.063	366.852			2.37988	0.00166371	3043	hemoglobin, beta	NM_000518;NP_000509	Hs.523443	AF059180
203821_at	HBEGF	157.735	74.0411	182.201			-2.46081	4.60138e-05	1839	heparin-binding EGF-like growth factor	NM_001945;NP_001936	Hs.592942;Hs.799	NM_001945
235468_at	hCG_1776007	146.773	24.4494	84.4185			-3.45278	2.42947e-05	146713	hexaribonucleotide binding protein 3	NM_001082575;NP_001076044;XM_001713646;XM_001713647;XP_001713698;XP_001713699	Hs.135229	AA531287
232298_at	hCG_1806964	49.3479	11.7437	35.3101			-3.00672	0.000312444	401093	hypothetical LOC401093	NR_027037;NR_027038;XR_041581;XR_041582;XR_041583	Hs.201858;Hs.558914	AK026494
235173_at	hCG_1806964	153.868	69.5321	144.186			-2.07366	6.65874e-05	401093	hypothetical LOC401093	NR_027037;NR_027038;XR_041581;XR_041582;XR_041583	Hs.201858;Hs.558914	AA093668
233599_at	hCG_2003663	344.609	98.7307	225.616			-2.28516	0.000121424	728061	hCG2003663	XR_040680;XR_040681;XR_040682	Hs.655858	AK025151
1555907_at	hCG_2014417	27.4499	78.7883	37.278			2.11353	1.65006e-08	100130776	hypothetical LOC100130776	NR_027032;XM_001717051;XM_001718716;XM_001723105;XP_001717103;XP_001718768;XP_001723157	Hs.656080	BQ184856
1556304_s_at	hCG_2039027	29.02	64.5179	27.5254			2.34394	8.98017e-07	100271722	hypothetical LOC100271722	NR_027036	Hs.528519	BC037213
204225_at	HDAC4	124.239	47.02	130.733			-2.78037	7.251e-08	9759	histone deacetylase 4	NM_006037;NP_006028	Hs.20516;Hs.688314	NM_006037
228813_at	HDAC4	95.0358	31.073	71.8279			-2.31159	3.88011e-07	9759	histone deacetylase 4	NM_006037;NP_006028	Hs.20516;Hs.688314	AW206037
203259_s_at	HDDC2	694.24	207.363	588.423			-2.83764	0.000299623	51020	HD domain containing 2	NM_016063;NP_057147	Hs.32826	BC001671
230361_at	HEATR7A	24.6788	49.711	23.2426			2.13879	0.000878591	727957	HEAT repeat containing 7A	NM_001099280;NM_001099281;NM_032450;NP_001092750;NP_001092751;NP_115826	Hs.443139	AW664013
232498_at	HEATR7A	21.9905	44.9878	20.7943			2.16347	9.24422e-07	727957	HEAT repeat containing 7A	NM_001099280;NM_001099281;NM_032450;NP_001092750;NP_001092751;NP_115826	Hs.443139	AK023386
227568_at	HECTD2	409.334	65.6456	272.76			-4.15504	2.65709e-06	143279	HECT domain containing 2	NM_173497;NM_182765;NP_775768;NP_877497	Hs.656960	AF131793
232080_at	HECW2	18.8734	47.1106	21.2392			2.2181	6.01943e-07	57520	HECT, C2 and WW domain containing E3 ubiquitin protein ligase 2	NM_020760;NP_065811	Hs.654742	AL390186
213069_at	HEG1	239.739	105.294	228.787			-2.17283	0.000766727	57493	HEG homolog 1 (zebrafish)	NM_020733;NP_065784	Hs.477420	AI148659
220085_at	HELLS	33.5768	124.103	26.2898			4.72056	0.000572086	3070	helicase, lymphoid-specific	NM_018063;NP_060533	Hs.655830	NM_018063
227349_at	HELLS	23.4002	68.2847	21.8483			3.1254	0.000452828	3070	helicase, lymphoid-specific	NM_018063;NP_060533	Hs.655830	AI807356
242601_at	HEPACAM2	13.3748	36.4921	13.6767			2.66819	1.44923e-06	253012	HEPACAM family member 2	NM_001039372;NM_198151;NP_001034461;NP_937794	Hs.443169	AA600175
203903_s_at	HEPH	181.558	24.6913	123.119			-4.98632	6.35225e-06	9843	hephaestin	NM_001130860;NM_014799;NM_138737;NP_001124332;NP_055614;NP_620074	Hs.31720	NM_014799
219863_at	HERC5	100.28	278.177	68.7347			4.04711	5.87343e-06	51191	hect domain and RLD 5	NM_016323;NP_057407	Hs.26663	NM_016323
219352_at	HERC6	142.869	73.2696	153.513			-2.09518	0.00140816	55008	hect domain and RLD 6	NM_017912;NP_060382	Hs.529317	NM_017912
217168_s_at	HERPUD1	3719.56	1671.41	3532.32			-2.11337	0.00203062	9709	homocysteine-inducible, endoplasmic reticulum stress-inducible, ubiquitin-like domain member 1	NM_001010989;NM_001010990;NM_014685;NP_001010989;NP_001010990;NP_055500	Hs.146393	AF217990
226446_at	HES6	32.1578	224.534	32.7472			6.85658	4.38259e-06	55502	hairy and enhancer of split 6 (Drosophila)	NM_001142853;NM_018645;NP_001136325;NP_061115	Hs.42949	AW249678
201765_s_at	HEXA	395.726	103.427	422.963			-4.08949	4.7652e-09	3073	hexosaminidase A (alpha polypeptide)	NM_000520;NP_000511	Hs.604479;Hs.709495	AL523158
201944_at	HEXB	2240.32	718.086	1645.56			-2.29159	0.000105591	3074	hexosaminidase B (beta polypeptide)	NM_000521;NP_000512	Hs.69293	NM_000521
218839_at	HEY1	57.5712	124.069	40.4904			3.06417	3.37459e-05	23462	hairy/enhancer-of-split related with YRPW motif 1	NM_001040708;NM_012258;NP_001035798;NP_036390	Hs.234434	NM_012258
44783_s_at	HEY1	128.62	372.931	80.3026			4.64408	1.03188e-06	23462	hairy/enhancer-of-split related with YRPW motif 1	NM_001040708;NM_012258;NP_001035798;NP_036390	Hs.234434	R61374
205221_at	HGD	289.78	79.115	269.099			-3.40136	0.000646928	3081	homogentisate 1,2-dioxygenase (homogentisate oxidase)	NM_000187;NP_000178	Hs.368254;Hs.616526	NM_000187
214307_at	HGD	38.4283	15.5083	45.2956			-2.92073	1.40622e-06	3081	homogentisate 1,2-dioxygenase (homogentisate oxidase)	NM_000187;NP_000178	Hs.368254;Hs.616526	AI478172
214308_s_at	HGD	199.622	87.7252	216.029			-2.46257	0.000666123	3081	homogentisate 1,2-dioxygenase (homogentisate oxidase)	NM_000187;NP_000178	Hs.368254;Hs.616526	AI478172
209960_at	HGF	23.7663	13.1375	34.6078			-2.63427	0.000119737	3082	hepatocyte growth factor (hepapoietin A; scatter factor)	NM_000601;NM_001010931;NM_001010932;NM_001010933;NM_001010934;NP_000592;NP_001010931;NP_001010932;NP_001010933;NP_001010934	Hs.396530	X16323
218017_s_at	HGSNAT	403.313	152.685	348.15			-2.28019	7.8855e-05	138050	heparan-alpha-glucosaminide N-acetyltransferase	NM_152419;NP_689632	Hs.600384	NM_025070
224812_at	HIBADH	303.123	119.437	271.195			-2.27061	4.36066e-07	11112	3-hydroxyisobutyrate dehydrogenase	NM_152740;NP_689953	Hs.406758	AL577446
231955_s_at	HIBADH	123.154	31.601	89.7672			-2.84065	9.83664e-06	11112	3-hydroxyisobutyrate dehydrogenase	NM_152740;NP_689953	Hs.406758	AC007130
1554452_a_at	HIG2	73.9574	1233.65	99.6292			12.3825	5.56136e-10	29923	hypoxia-inducible protein 2	NM_001098786;NM_013332;NP_001092256;NP_037464	Hs.710088	BC001863
218507_at	HIG2	82.2664	1106.24	116.443			9.50029	2.20733e-09	29923	hypoxia-inducible protein 2	NM_001098786;NM_013332;NP_001092256;NP_037464	Hs.710088	NM_013332
210148_at	HIPK3	48.8283	17.1502	49.14			-2.86527	0.0002895	10114	homeodomain interacting protein kinase 3	NM_001048200;NM_005734;NP_001041665;NP_005725	Hs.201918	AF305239
203253_s_at	HISPPD1	217.311	138.107	276.582			-2.00267	2.52318e-05	23262	histidine acid phosphatase domain containing 1	NM_015216;NP_056031	Hs.212046	NM_015216
214472_at	HIST1H3D	21.4688	92.3914	34.4992			2.67807	9.19471e-05	8351	histone cluster 1, H3d	NM_003530;NP_003521	Hs.532144	NM_003530
206110_at	HIST1H3H	14.7022	91.0917	20.558			4.43097	2.83806e-05	8357	histone cluster 1, H3h	NM_003536;NP_003527	Hs.591778	NM_003536
205967_at	HIST1H4C	419.668	883.087	342.218			2.58048	0.000545378	8364	histone cluster 1, H4c	NM_003542;NP_003533	Hs.46423	NM_003542
206951_at	HIST1H4E	35.686	105.666	48.7402			2.16795	7.02603e-05	8367	histone cluster 1, H4e	NM_003545;NP_003536	Hs.662174	NM_003545
235122_at	HIVEP3	58.6621	31.7714	83.2361			-2.61984	9.07811e-08	59269	human immunodeficiency virus type I enhancer binding protein 3	NM_001127714;NM_024503;NP_001121186;NP_078779	Hs.648369;Hs.715958	AI800713
218726_at	HJURP	16.0796	54.6297	22.7706			2.39913	0.00127783	55355	Holliday junction recognition protein	NM_018410;NP_060880	Hs.532968	NM_018410
202934_at	HK2	170.863	612.49	146.851			4.17083	0.000118485	3099	hexokinase 2	NM_000189;NP_000180	Hs.406266;Hs.591588	AI761561
208729_x_at	HLA-B	1943.72	999.395	2313.02			-2.31442	0.000548001	3106	major histocompatibility complex, class I, B	NM_005514;NP_005505;XR_037663	Hs.77961	D83043
209140_x_at	HLA-B	5183.26	2977.4	5963.88			-2.00305	0.000502856	3106	major histocompatibility complex, class I, B	NM_005514;NP_005505;XR_037663	Hs.77961	L42024
211911_x_at	HLA-B	2778.84	1389.75	3069.76			-2.20886	0.000483176	3106	major histocompatibility complex, class I, B	NM_005514;NP_005505;XR_037663	Hs.77961	L07950
211799_x_at	HLA-C	469.481	284.814	627.575			-2.20345	3.83777e-05	3107	major histocompatibility complex, class I, C	NM_002117;NP_002108;XM_001715881;XM_001717045;XM_001719879;XP_001715933;XP_001717097;XP_001719931	Hs.654404;Hs.656020;Hs.77961	U62824
226878_at	HLA-DOA	73.5117	39.7745	80.7399			-2.02994	3.16927e-05	3111	major histocompatibility complex, class II, DO alpha	NM_002119;NP_002110	Hs.631991	AL581873
211990_at	HLA-DPA1	1920.69	256.587	3109.18			-12.1174	3.67089e-10	3113	major histocompatibility complex, class II, DP alpha 1	NM_033554;NP_291032	Hs.347270	M27487
211991_s_at	HLA-DPA1	527.482	77.6816	799.571			-10.2929	1.78855e-09	3113	major histocompatibility complex, class II, DP alpha 1	NM_033554;NP_291032	Hs.347270	M27487
213537_at	HLA-DPA1	32.9465	14.4335	72.5451			-5.02615	1.87944e-06	3113	major histocompatibility complex, class II, DP alpha 1	NM_033554;NP_291032	Hs.347270	AI128225
201137_s_at	HLA-DPB1	928.253	243.071	964.075			-3.96623	8.50399e-08	3115	major histocompatibility complex, class II, DP beta 1	NM_002121;NP_002112	Hs.485130	NM_002121
203290_at	HLA-DQA1	124.76	42.8251	312.522			-7.29763	0.000102902	3117	major histocompatibility complex, class II, DQ alpha 1	NM_002122;NP_002113;XM_001722240;XM_001723439;XP_001722292;XP_001723491	Hs.387679	NM_002122
212671_s_at	HLA-DQA1	301.637	57.5906	384.958			-6.68439	0.000197297	3117	major histocompatibility complex, class II, DQ alpha 1	NM_002122;NP_002113;XM_001722240;XM_001723439;XP_001722292;XP_001723491	Hs.387679	BG397856
213831_at	HLA-DQA1	56.242	25.2809	101.985			-4.03409	0.000677327	3117	major histocompatibility complex, class II, DQ alpha 1	NM_002122;NP_002113;XM_001722240;XM_001723439;XP_001722292;XP_001723491	Hs.387679	X00452
236203_at	HLA-DQA1	11.3654	9.08907	19.6202			-2.15865	0.000720396	3117	major histocompatibility complex, class II, DQ alpha 1	NM_002122;NP_002113;XM_001722240;XM_001723439;XP_001722292;XP_001723491	Hs.387679	AI377755
209480_at	HLA-DQB1	27.1881	11.1477	69.7548			-6.2573	0.000127393	3119	major histocompatibility complex, class II, DQ beta 1	NM_002123;NP_002114;XM_001722253;XM_001723447;XP_001722305;XP_001723499	Hs.409934;Hs.534322;Hs.713773	M16276
209823_x_at	HLA-DQB1	113.077	50.1932	177.256			-3.53148	6.67526e-06	3119	major histocompatibility complex, class II, DQ beta 1	NM_002123;NP_002114;XM_001722253;XM_001723447;XP_001722305;XP_001723499	Hs.409934;Hs.534322;Hs.713773	M17955
211654_x_at	HLA-DQB1	130.358	51.0125	247.895			-4.85949	1.04637e-07	3119	major histocompatibility complex, class II, DQ beta 1	NM_002123;NP_002114;XM_001722253;XM_001723447;XP_001722305;XP_001723499	Hs.409934;Hs.534322;Hs.713773	M17565
211656_x_at	HLA-DQB1	183.909	78.8169	297.332			-3.77244	5.7122e-07	3119	major histocompatibility complex, class II, DQ beta 1	NM_002123;NP_002114;XM_001722253;XM_001723447;XP_001722305;XP_001723499	Hs.409934;Hs.534322;Hs.713773	M32577
212998_x_at	HLA-DQB1	129.782	33.0514	277.976			-8.41042	1.75811e-08	3119	major histocompatibility complex, class II, DQ beta 1	NM_002123;NP_002114;XM_001722253;XM_001723447;XP_001722305;XP_001723499	Hs.409934;Hs.534322;Hs.713773	AI583173
208894_at	HLA-DRA	1174.07	509.151	1637.53			-3.2162	0.000547121	3122	major histocompatibility complex, class II, DR alpha	NM_019111;NP_061984	Hs.520048	M60334
210982_s_at	HLA-DRA	900.293	423.209	1205.34			-2.84809	0.000428928	3122	major histocompatibility complex, class II, DR alpha	NM_019111;NP_061984	Hs.520048	M60333
209312_x_at	HLA-DRB1	1090.66	235.712	1620.92			-6.87668	5.04118e-08	3123	major histocompatibility complex, class II, DR beta 1	NM_002124;NP_002115;XM_001713867;XM_001722124;XM_001722127;XP_001713919;XP_001722176;XP_001722179	Hs.534322;Hs.701691	U65585
215193_x_at	HLA-DRB1	779.236	125.375	1102.73			-8.79548	5.28843e-08	3123	major histocompatibility complex, class II, DR beta 1	NM_002124;NP_002115;XM_001713867;XM_001722124;XM_001722127;XP_001713919;XP_001722176;XP_001722179	Hs.534322;Hs.701691	AJ297586
208306_x_at	HLA-DRB4	1142.4	320.573	1533.14			-4.78249	4.25018e-08	3126	major histocompatibility complex, class II, DR beta 4	NM_021983;NP_068818;XM_001723414;XM_001723417;XM_001723419;XP_001723466;XP_001723469;XP_001723471	Hs.534322;Hs.696211;Hs.716081	NM_021983
204670_x_at	HLA-DRB5	1137.24	384.251	1588.93			-4.13515	4.32159e-08	3127	major histocompatibility complex, class II, DR beta 5	NM_002125;NP_002116	Hs.534322	NM_002125
217362_x_at	HLA-DRB6	116.076	57.5587	130.676			-2.27031	3.10639e-06	3128	major histocompatibility complex, class II, DR beta 6 (pseudogene)	NR_001298	Hs.696211	AF005487
200904_at	HLA-E	714.009	307.294	625.853			-2.03666	0.00162092	3133	major histocompatibility complex, class I, E	NM_005516;NP_005507	Hs.650174	X56841
211529_x_at	HLA-G	829.027	481.534	1103.37			-2.29137	4.90196e-05	3135	major histocompatibility complex, class I, G	NM_002127;NP_002118	Hs.512152	M90684
204753_s_at	HLF	131.113	20.2193	96.6073			-4.77797	1.49792e-08	3131	hepatic leukemia factor	NM_002126;NP_002117	Hs.196952	AI810712
204754_at	HLF	146.606	22.2053	108.819			-4.90057	2.04448e-09	3131	hepatic leukemia factor	NM_002126;NP_002117	Hs.196952	W60800
204755_x_at	HLF	139.271	18.7075	89.0754			-4.76147	2.85617e-08	3131	hepatic leukemia factor	NM_002126;NP_002117	Hs.196952	M95585
208808_s_at	HMGB2	721.244	2115.84	642.9			3.29109	0.000750461	3148	high-mobility group box 2	NM_001130688;NM_001130689;NM_002129;NP_001124160;NP_001124161;NP_002120	Hs.434953	BC000903
203744_at	HMGB3	100.009	846.278	149.045			5.67801	1.06229e-07	3149	high-mobility group box 3	NM_005342;NP_005333	Hs.19114	NM_005342
225601_at	HMGB3	123.244	366.575	146.382			2.50424	0.000241411	3149	high-mobility group box 3	NM_005342;NP_005333	Hs.19114	AI806853
216548_x_at	HMGB3L1	36.7035	110.499	44.827			2.46501	2.10413e-05	128872	high-mobility group box 3-like 1	NR_002165	Hs.558624	AL049709
207165_at	HMMR	10.9142	145.727	21.92			6.64811	8.87604e-05	3161	hyaluronan-mediated motility receptor (RHAMM)	NM_001142556;NM_001142557;NM_012484;NM_012485;NP_001136028;NP_001136029;NP_036616;NP_036617	Hs.72550	NM_012485
209709_s_at	HMMR	13.3171	75.4725	19.4232			3.8857	8.26832e-05	3161	hyaluronan-mediated motility receptor (RHAMM)	NM_001142556;NM_001142557;NM_012484;NM_012485;NP_001136028;NP_001136029;NP_036616;NP_036617	Hs.72550	U29343
217755_at	HN1	207.82	734.683	215.818			3.40419	6.20278e-08	51155	hematological and neurological expressed 1	NM_001002032;NM_001002033;NM_016185;NP_001002032;NP_001002033;NP_057269	Hs.532803;Hs.713826	NM_016185
222396_at	HN1	141.177	298.869	118.757			2.51664	5.64047e-06	51155	hematological and neurological expressed 1	NM_001002032;NM_001002033;NM_016185;NP_001002032;NP_001002033;NP_057269	Hs.532803;Hs.713826	AF060925
204112_s_at	HNMT	769.518	64.6096	789.993			-12.2272	4.2693e-09	3176	histamine N-methyltransferase	NM_001024074;NM_001024075;NM_006895;NP_001019245;NP_001019246;NP_008826	Hs.42151	NM_006895
211732_x_at	HNMT	220.417	70.0072	188.402			-2.69117	6.246e-10	3176	histamine N-methyltransferase	NM_001024074;NM_001024075;NM_006895;NP_001019245;NP_001019246;NP_008826	Hs.42151	BC005907
228772_at	HNMT	134.704	15.3499	79.3265			-5.16788	2.87641e-08	3176	histamine N-methyltransferase	NM_001024074;NM_001024075;NM_006895;NP_001019245;NP_001019246;NP_008826	Hs.42151	AU157303
217080_s_at	HOMER2	146.679	74.7581	223.173			-2.98527	0.00038769	9455	homer homolog 2 (Drosophila)	NM_004839;NM_199330;NM_199331;NM_199332;NP_004830;NP_955362;NP_955363;NP_955364	Hs.578443	Y19026
226395_at	HOOK3	184.796	87.6451	185.958			-2.12171	0.000465658	84376	hook homolog 3 (Drosophila)	NM_032410;NP_115786	Hs.162852	AI912618
214639_s_at	HOXA1	25.1086	52.785	17.835			2.95964	0.000224784	3198	homeobox A1	NM_005522;NM_153620;NP_005513;NP_705873	Hs.67397	S79910
213150_at	HOXA10	483.221	148.095	466.601			-3.15069	0.00276468	3206	homeobox A10	NM_018951;NM_153715;NP_061824;NP_714926	Hs.110637	BF792917
231786_at	HOXA13	474.463	50.719	234.591			-4.62532	3.99348e-06	3209	homeobox A13	NM_000522;NP_000513	Hs.592172	BG289306
209844_at	HOXB13	691.781	217.613	840.468			-3.86222	0.000119295	10481	homeobox B13	NM_006361;NP_006352	Hs.66731	U57052
230105_at	HOXB13	719.013	187.688	838.067			-4.46521	6.59387e-07	10481	homeobox B13	NM_006361;NP_006352	Hs.66731	BF062550
205453_at	HOXB2	121.581	651.164	137.636			4.73106	1.48402e-06	3212	homeobox B2	NM_002145;NP_002136	Hs.514289	NM_002145
228904_at	HOXB3	81.1771	429.007	99.3604			4.31768	2.93115e-06	3213	homeobox B3	NM_002146;NP_002137	Hs.654560	AW510657
205366_s_at	HOXB6	15.5839	65.3199	15.5207			4.20857	2.10127e-07	3216	homeobox B6	NM_018952;NP_061825	Hs.98428	NM_018952
204779_s_at	HOXB7	24.1536	187.194	27.8703			6.71662	3.78917e-09	3217	homeobox B7	NM_004502;NP_004493	Hs.436181	NM_004502
216973_s_at	HOXB7	30.2942	174.562	37.0441			4.71228	9.24897e-08	3217	homeobox B7	NM_004502;NP_004493	Hs.436181	S49765
231936_at	HOXC9	14.9051	35.2503	15.587			2.26152	2.5653e-06	3225	homeobox C9	NM_006897;NP_008828	Hs.658823	AK000445
205522_at	HOXD4	39.9277	130.628	36.5164			3.57723	0.00108931	3233	homeobox D4	NM_014621;NP_055436	Hs.591609	NM_014621
231906_at	HOXD8	35.5576	102.205	35.6873			2.8639	1.23809e-06	3234	homeobox D8	NM_019558;NP_062458	Hs.301963;Hs.700870	BF057634
203913_s_at	HPGD	55.4633	15.748	77.4407			-4.91751	1.07556e-05	3248	hydroxyprostaglandin dehydrogenase 15-(NAD)	NM_000860;NP_000851	Hs.655491	AL574184
203914_x_at	HPGD	223.969	31.8894	287.515			-9.01599	7.35927e-08	3248	hydroxyprostaglandin dehydrogenase 15-(NAD)	NM_000860;NP_000851	Hs.655491	NM_000860
211548_s_at	HPGD	154.566	24.4257	179.793			-7.36082	4.11621e-07	3248	hydroxyprostaglandin dehydrogenase 15-(NAD)	NM_000860;NP_000851	Hs.655491	J05594
202854_at	HPRT1	519.434	1016.99	448.687			2.26659	2.52142e-05	3251	hypoxanthine phosphoribosyltransferase 1	NM_000194;NP_000185	Hs.412707	NM_000194
227139_s_at	HPS3	289.663	589.114	257.799			2.28517	3.03392e-06	84343	Hermansky-Pudlak syndrome 3	NM_032383;NP_115759	Hs.558314;Hs.591311	AA219354
212983_at	HRAS	175.905	324.109	129.919			2.49469	1.70969e-09	3265	v-Ha-ras Harvey rat sarcoma viral oncogene homolog	NM_001130442;NM_005343;NM_176795;NP_001123914;NP_005334;NP_789765	Hs.37003	NM_005343
205466_s_at	HS3ST1	38.214	204.386	32.851			6.2216	6.24902e-05	9957	heparan sulfate (glucosamine) 3-O-sulfotransferase 1	NM_005114;NP_005105	Hs.507348;Hs.605349	NM_005114
219985_at	HS3ST3A1	100.835	24.5114	50.464			-2.0588	7.78902e-05	9955	heparan sulfate (glucosamine) 3-O-sulfotransferase 3A1	NM_006042;NP_006033	Hs.462270	NM_006042
227361_at	HS3ST3B1	80.6039	13.9447	54.5013			-3.90838	2.16476e-08	9953	heparan sulfate (glucosamine) 3-O-sulfotransferase 3B1	NM_006041;NP_006032	Hs.48384	AA780067
229714_at	HS6ST3	23.6433	42.5757	20.5045			2.07641	0.00085931	266722	heparan sulfate 6-O-sulfotransferase 3	NM_153456;NP_703157;XM_001720419;XP_001720471	Hs.171001	AF339796
205404_at	HSD11B1	78.9658	26.6646	75.456			-2.82982	4.51958e-05	3290	hydroxysteroid (11-beta) dehydrogenase 1	NM_005525;NM_181755;NP_005516;NP_861420	Hs.195040	NM_005525
217989_at	HSD17B11	290.176	195.284	433.382			-2.21924	0.00016134	51170	hydroxysteroid (17-beta) dehydrogenase 11	NM_016245;NP_057329	Hs.594923	NM_016245
211968_s_at	HSP90AA1	2773.07	4851.32	1881.21			2.57883	1.0214e-06	3320	heat shock protein 90kDa alpha (cytosolic), class A member 1	NM_001017963;NM_005348;NP_001017963;NP_005339	Hs.525600;Hs.700831	AI962933
117_at	HSPA6	35.9315	122.835	42.0661			2.92004	0.00108574	3310	heat shock 70kDa protein 6 (HSP70B')	NM_002155;NP_002146	Hs.654614	X51757
213418_at	HSPA6	37.9594	246.144	46.5694			5.28553	0.000791988	3310	heat shock 70kDa protein 6 (HSP70B')	NM_002155;NP_002146	Hs.654614	NM_002155
226304_at	HSPB6	82.6156	32.6685	67.8071			-2.07561	0.000796337	126393	heat shock protein, alpha-crystallin-related, B6	NM_144617;NP_653218	Hs.534538	AA563621
226188_at	HSPC159	801.081	162.893	574.901			-3.52931	4.82131e-05	29094	galectin-related protein	NM_014181;NP_054900	Hs.372208	AK025603
241716_at	HSPD1	20.0902	222.039	27.4607			8.08571	1.69064e-07	3329	heat shock 60kDa protein 1 (chaperonin)	NM_002156;NM_199440;NP_002147;NP_955472	Hs.595053;Hs.632539	BF965447
206976_s_at	HSPH1	806.298	1821.58	536.835			3.39319	7.02248e-06	10808	heat shock 105kDa/110kDa protein 1	NM_006644;NP_006635	Hs.36927	NM_006644
208744_x_at	HSPH1	279.688	478.719	186.543			2.56627	1.65798e-05	10808	heat shock 105kDa/110kDa protein 1	NM_006644;NP_006635	Hs.36927	BG403660
1555935_s_at	HUNK	49.2193	81.4681	36.4717			2.23374	0.000938658	30811	hormonally up-regulated Neu-associated kinase	NM_014586;NP_055401	Hs.109437	T58129
215513_at	HYMAI	108.081	30.1659	79.3582			-2.63073	1.001e-05	57061	hydatidiform mole associated and imprinted (non-protein coding)	NR_002768	Hs.657760;Hs.718876	AF241534
208937_s_at	ID1	2830.32	174.319	813.438			-4.66637	0.000611656	3397	inhibitor of DNA binding 1, dominant negative helix-loop-helix protein	NM_002165;NM_181353;NP_002156;NP_851998	Hs.504609	D13889
207826_s_at	ID3	934.236	126.101	410.033			-3.25161	6.90175e-05	3399	inhibitor of DNA binding 3, dominant negative helix-loop-helix protein	NM_002167;NP_002158	Hs.76884	NM_002167
217496_s_at	IDE	147.85	58.3835	129.86			-2.22426	3.47562e-05	3416	insulin-degrading enzyme	NM_004969;NP_004960	Hs.500546	AA918442
1555037_a_at	IDH1	2563.73	711.489	2452.11			-3.44644	0.00224504	3417	isocitrate dehydrogenase 1 (NADP+), soluble	NM_005896;NP_005887	Hs.593422;Hs.714620	BC012846
201193_at	IDH1	4640.09	1515.82	4170.11			-2.75106	0.00161237	3417	isocitrate dehydrogenase 1 (NADP+), soluble	NM_005896;NP_005887	Hs.593422;Hs.714620	NM_005896
202069_s_at	IDH3A	314.097	103.203	222.556			-2.15649	1.56769e-05	3419	isocitrate dehydrogenase 3 (NAD+) alpha	NM_005530;NP_005521	Hs.591110	AI826060
202081_at	IER2	1797.15	818.144	2853.59			-3.48789	3.46858e-08	9592	immediate early response 2	NM_004907;NP_004898	Hs.501629	NM_004907
201631_s_at	IER3	785.205	108.427	631.024			-5.81981	2.96558e-10	8870	immediate early response 3	NM_003897;NP_003888	Hs.591785	NM_003897
204439_at	IFI44L	40.3485	17.3811	39.2988			-2.26101	0.00296556	10964	interferon-induced protein 44-like	NM_006820;NP_006811;XM_001725615;XM_001726761;XM_001726800;XP_001725667;XP_001726813;XP_001726852	Hs.715563	NM_006820
203153_at	IFIT1	176.125	27.8485	164.017			-5.88961	6.73223e-08	3434	interferon-induced protein with tetratricopeptide repeats 1	NM_001548;NP_001539	Hs.20315	NM_001548
203595_s_at	IFIT5	280.348	78.7959	204.368			-2.59363	6.65529e-07	24138	interferon-induced protein with tetratricopeptide repeats 5	NM_012420;NP_036552	Hs.252839	N47725
209540_at	IGF1	597.218	14.6784	341.172			-23.2431	1.98909e-15	3479	insulin-like growth factor 1 (somatomedin C)	NM_000618;NM_001111283;NM_001111284;NM_001111285;NP_000609;NP_001104753;NP_001104754;NP_001104755	Hs.160562	AU144912
209541_at	IGF1	1131.47	18.0121	757.79			-42.0712	2.57983e-16	3479	insulin-like growth factor 1 (somatomedin C)	NM_000618;NM_001111283;NM_001111284;NM_001111285;NP_000609;NP_001104753;NP_001104754;NP_001104755	Hs.160562	AI972496
209542_x_at	IGF1	827.299	38.927	496.443			-12.7532	3.15477e-12	3479	insulin-like growth factor 1 (somatomedin C)	NM_000618;NM_001111283;NM_001111284;NM_001111285;NP_000609;NP_001104753;NP_001104754;NP_001104755	Hs.160562	M29644
211577_s_at	IGF1	505.463	42.4577	303.949			-7.15885	2.84753e-11	3479	insulin-like growth factor 1 (somatomedin C)	NM_000618;NM_001111283;NM_001111284;NM_001111285;NP_000609;NP_001104753;NP_001104754;NP_001104755	Hs.160562	M37484
225330_at	IGF1R	1022.14	415.442	874.463			-2.1049	0.00289106	3480	insulin-like growth factor 1 receptor	NM_000875;NP_000866	Hs.643120;Hs.653608;Hs.714012	AL044092
1555997_s_at	IGFBP5	20.8449	103.045	24.9505			4.12996	0.000460174	3488	insulin-like growth factor binding protein 5	NM_000599;NP_000590	Hs.607212	BM128432
203426_s_at	IGFBP5	47.0871	125.683	42.6994			2.94345	1.00282e-07	3488	insulin-like growth factor binding protein 5	NM_000599;NP_000590	Hs.607212	M65062
203851_at	IGFBP6	690.188	70.6815	482.761			-6.83009	4.5303e-08	3489	insulin-like growth factor binding protein 6	NM_002178;NP_002169	Hs.274313	NM_002178
227760_at	IGFBPL1	15.7284	127.123	17.9537			7.08059	3.93806e-05	347252	insulin-like growth factor binding protein-like 1	NM_001007563;NP_001007564	Hs.349705	AL522781
211633_x_at	IGHG1	37.0504	334.694	31.6314			10.5811	1.4952e-05	3500	immunoglobulin heavy constant gamma 1 (G1m marker)	NA	Hs.510635	M24668
211649_x_at	IGHG1	42.4532	86.8378	35.2374			2.46436	7.71338e-05	3500	immunoglobulin heavy constant gamma 1 (G1m marker)	NA	Hs.510635	L14456
212592_at	IGJ	535.71	77.5043	671.238			-8.66066	0.00246007	3512	immunoglobulin J polypeptide, linker protein for immunoglobulin alpha and mu polypeptides	NM_144646;NP_653247	Hs.643431	AV733266
229276_at	IGSF9	22.6934	52.9361	24.1375			2.19311	0.000700537	57549	immunoglobulin superfamily, member 9	NM_001135050;NM_020789;NP_001128522;NP_065840	Hs.591472	AB037776
227346_at	IKZF1	37.927	24.0692	48.4722			-2.01387	0.0035144	10320	IKAROS family zinc finger 1 (Ikaros)	NM_006060;NP_006051	Hs.435949;Hs.488251	AI741188
231929_at	IKZF2	95.5183	29.8131	74.7795			-2.50828	5.36731e-07	22807	IKAROS family zinc finger 2 (Helios)	NM_001079526;NM_016260;NP_001072994;NP_057344	Hs.604950	AI458439
204912_at	IL10RA	63.985	40.8381	85.7405			-2.09952	0.000637352	3587	interleukin 10 receptor, alpha	NM_001558;NP_001549;NR_026691	Hs.504035	NM_001558
201888_s_at	IL13RA1	90.2149	45.1914	91.5175			-2.02511	0.00148948	3597	interleukin 13 receptor, alpha 1	NM_001560;NP_001551	Hs.496646	U81379
210904_s_at	IL13RA1	46.4533	20.5029	45.7703			-2.23238	0.00125634	3597	interleukin 13 receptor, alpha 1	NM_001560;NP_001551	Hs.496646	U81380
211612_s_at	IL13RA1	60.4068	31.895	67.3776			-2.11248	0.00269134	3597	interleukin 13 receptor, alpha 1	NM_001560;NP_001551	Hs.496646	U62858
219255_x_at	IL17RB	73.303	248.265	98.8683			2.51107	0.000588992	55540	interleukin 17 receptor B	NM_018725;NP_061195	Hs.654970	NM_018725
224156_x_at	IL17RB	70.193	252.445	102.48			2.46335	0.000282647	55540	interleukin 17 receptor B	NM_018725;NP_061195	Hs.654970	AF208111
224361_s_at	IL17RB	47.3706	131.449	60.6827			2.16617	0.00126091	55540	interleukin 17 receptor B	NM_018725;NP_061195	Hs.654970	AF250309
202948_at	IL1R1	1386.25	289.196	1618.19			-5.59547	0.00103186	3554	interleukin 1 receptor, type I	NM_000877;NP_000868	Hs.701982	NM_000877
219115_s_at	IL20RA	101.183	45.8429	127.395			-2.77894	0.000459459	53832	interleukin 20 receptor, alpha	NM_014432;NP_055247	Hs.445868	NM_014432
210915_x_at	IL23A	165.288	60.7063	188.791			-3.1099	3.82293e-05	51561	interleukin 23, alpha subunit p19	NM_016584;NP_057668	Hs.621461;Hs.98309	M15564
211796_s_at	IL23A	143.404	33.7767	132.987			-3.93724	2.99883e-05	51561	interleukin 23, alpha subunit p19	NM_016584;NP_057668	Hs.621461;Hs.98309	AF043179
213193_x_at	IL23A	186.806	95.7777	225.811			-2.35766	0.00090871	51561	interleukin 23, alpha subunit p19	NM_016584;NP_057668	Hs.621461;Hs.98309	AL559122
209821_at	IL33	93.8036	17.3153	77.6842			-4.48644	7.09726e-06	90865	interleukin 33	NM_033439;NP_254274	Hs.348390	AB024518
205207_at	IL6	56.1377	32.7911	85.8278			-2.61741	6.93126e-06	3569	interleukin 6 (interferon, beta 2)	NM_000600;NP_000591	Hs.654458	NM_000600
204864_s_at	IL6ST	57.9911	18.9142	43.1829			-2.28309	0.00177939	3572	interleukin 6 signal transducer (gp130, oncostatin M receptor)	NM_002184;NM_175767;NP_002175;NP_786943	Hs.532082	NM_002184
212195_at	IL6ST	2960.97	943.631	2393.09			-2.53604	9.34815e-07	3572	interleukin 6 signal transducer (gp130, oncostatin M receptor)	NM_002184;NM_175767;NP_002175;NP_786943	Hs.532082	AL049265
212196_at	IL6ST	827.239	174.67	645.879			-3.69771	1.52698e-07	3572	interleukin 6 signal transducer (gp130, oncostatin M receptor)	NM_002184;NM_175767;NP_002175;NP_786943	Hs.532082	AW242916
235583_at	ILDR1	166.243	72.4532	158.747			-2.19103	0.00280497	286676	immunoglobulin-like domain containing receptor 1	NM_175924;NP_787120	Hs.98484	AI821661
201234_at	ILK	1101.32	418.783	869.03			-2.07513	1.36033e-06	3611	integrin-linked kinase	NM_001014794;NM_001014795;NM_004517;NP_001014794;NP_001014795;NP_004508	Hs.706355	NM_004517
218637_at	IMPACT	135.521	71.1681	148.692			-2.08931	4.53618e-07	55364	Impact homolog (mouse)	NM_018439;NP_060909	Hs.515317	NM_018439
210587_at	INHBE	11.5537	68.6326	11.5057			5.9651	5.65645e-05	83729	inhibin, beta E	NM_031479;NP_113667	Hs.632713	BC005161
224061_at	INMT	280.113	51.3707	200.387			-3.9008	2.31104e-07	11185	indolethylamine N-methyltransferase	NM_006774;NP_006765	Hs.632629	AF128846
231152_at	INO80D	38.339	17.2956	41.5485			-2.40226	0.000203106	54891	INO80 complex subunit D	NM_017759;NP_060229	Hs.445036	AW452971
202794_at	INPP1	243.594	84.5761	174.888			-2.06782	1.86673e-05	3628	inositol polyphosphate-1-phosphatase	NM_001128928;NM_002194;NP_001122400;NP_002185	Hs.32309	NM_002194
1554757_a_at	INPP5A	113.582	31.2664	65.0177			-2.07947	0.00118148	3632	inositol polyphosphate-5-phosphatase, 40kDa	NM_005539;NP_005530	Hs.523360;Hs.715308	AF273055
206502_s_at	INSM1	10.8123	276.086	36.7226			7.51814	9.76043e-05	3642	insulinoma-associated 1	NM_002196;NP_002187	Hs.89584	NM_002196
240841_at	INSM2	21.0336	60.6788	23.414			2.59155	0.00168608	84684	insulinoma-associated 2	NM_032594;NP_115983	Hs.62813	AA046951
229633_at	INTS10	88.5201	35.9928	83.8917			-2.33079	4.3663e-05	55174	integrator complex subunit 10	NM_018142;NP_060612	Hs.512627	AA115512
218192_at	IP6K2	352.864	173.993	378.007			-2.17255	1.106e-09	51447	inositol hexakisphosphate kinase 2	NM_001005909;NM_001005910;NM_001005911;NM_016291;NP_001005909;NP_001005910;NP_001005911;NP_057375	Hs.595983	NM_016291
217885_at	IPO9	470.85	769.056	351.728			2.18651	0.000155903	55705	importin 9	NM_018085;NP_060555	Hs.596014	NM_018085
221974_at	IPW	287.502	72.9536	245.37			-3.36337	3.42029e-05	3653	imprinted in Prader-Willi syndrome (non-protein coding)	NR_023915	Hs.555970	AW770748
221185_s_at	IQCG	29.8535	64.66	31.9952			2.02093	1.79966e-07	84223	IQ motif containing G	NM_001134435;NM_032263;NP_001127907;NP_115639	Hs.591675	NM_025111
229538_s_at	IQGAP3	13.3803	46.7615	15.672			2.98377	2.27554e-05	128239	IQ motif containing GTPase activating protein 3	NM_178229;NP_839943	Hs.591495	AW271106
224571_at	IRF2BP2	459.618	1103.16	466.766			2.36341	6.81806e-07	359948	interferon regulatory factor 2 binding protein 2	NM_001077397;NM_182972;NP_001070865;NP_892017	Hs.350268;Hs.693837	BF968057
203882_at	IRF9	428.949	142.359	443.8			-3.11747	3.7419e-09	10379	interferon regulatory factor 9	NM_006084;NP_006075	Hs.1706	NM_006084
204686_at	IRS1	341.872	28.6696	305.895			-10.6697	3.1557e-15	3667	insulin receptor substrate 1	NM_005544;NP_005535	Hs.716618	NM_005544
235392_at	IRS1	48.0517	13.9278	48.6899			-3.49589	8.94829e-11	3667	insulin receptor substrate 1	NM_005544;NP_005535	Hs.716618	BG403162
242979_at	IRS1	68.5175	14.8127	47.4171			-3.20111	2.36474e-09	3667	insulin receptor substrate 1	NM_005544;NP_005535	Hs.716618	AI474666
228462_at	IRX2	119.566	570.107	170.031			3.35296	0.000205977	153572	iroquois homeobox 2	NM_001134222;NM_033267;NP_001127694;NP_150366	Hs.282089	AI928035
207191_s_at	ISLR	124.709	37.4271	112.128			-2.99591	1.03079e-05	3671	immunoglobulin superfamily containing leucine-rich repeat	NM_005545;NM_201526;NP_005536;NP_958934	Hs.699822;Hs.710506	NM_005545
222240_s_at	ISYNA1	99.7153	129.872	61.2745			2.11951	0.000940689	51477	inositol-3-phosphate synthase 1	NM_016368;NP_057452	Hs.405873	AL137749
236235_at	ITCH	86.6725	32.6564	72.598			-2.22309	9.92634e-05	83737	itchy E3 ubiquitin protein ligase homolog (mouse)	NM_031483;NP_113671	Hs.632272	AA868238
214660_at	ITGA1	90.2373	15.6216	59.0981			-3.78311	0.000142278	3672	integrin, alpha 1	NM_181501;NP_852478	Hs.644352	X68742
206493_at	ITGA2B	28.3288	67.6559	27.3724			2.47169	0.000164075	3674	integrin, alpha 2b (platelet glycoprotein IIb of IIb/IIIa complex, antigen CD41)	NM_000419;NP_000410	Hs.411312	NM_000419
201389_at	ITGA5	331.28	103.173	259.539			-2.51558	6.8344e-05	3678	integrin, alpha 5 (fibronectin receptor, alpha polypeptide)	NM_002205;NP_002196	Hs.505654	NM_002205
201656_at	ITGA6	398.004	118.142	379.947			-3.21601	1.57402e-05	3655	integrin, alpha 6	NM_000210;NM_001079818;NP_000201;NP_001073286	Hs.133397	NM_000210
215177_s_at	ITGA6	246.974	48.2047	203.257			-4.21654	2.03857e-06	3655	integrin, alpha 6	NM_000210;NM_001079818;NP_000201;NP_001073286	Hs.133397	AV733308
214265_at	ITGA8	355.804	53.8248	197.181			-3.66339	0.000293874	8516	integrin, alpha 8	NM_003638;NP_003629	Hs.171311	AI193623
[truncated: 2,663 more rows]
