# Supplementary material for: Meta-analysis of prostate cancer gene expression data identifies a novel discriminatory signature enriched for glycosylating enzymes
Source: BMC Med Genomics. 2014 Dec 31;7:513. doi: 10.1186/s12920-014-0074-9 (PMC4351903; doi:10.1186/s12920-014-0074-9)
Supplement: Additional file 3: Figure S2. — H(X) GO bit values generated from branch length thresholds plotted against the number of clusters produced for single, average, complete, Ward and Mcquitty agglomerative hierarchical and divisive clustering methods. [file 12920_2014_74_MOESM3_ESM.zip]

Archive with 1 entries (1 files):
- 12920_2014_74_MOESM3_ESM.eps
