# Supplementary material for: Meta-analysis of prostate cancer gene expression data identifies a novel discriminatory signature enriched for glycosylating enzymes
Source: BMC Med Genomics. 2014 Dec 31;7:513. doi: 10.1186/s12920-014-0074-9 (PMC4351903; doi:10.1186/s12920-014-0074-9)
Supplement: Additional file 4: Table S2. — Differentially expressed genes within Varambally dataset (accession number GSE3325) grouped into coexpression signatures using the Ward agglomerative method. Genes are ranked based on overexpression in localised prostate cancer versus benign tissue. Annotation includes the cytogenetic locus for each gene and the gene name. Coexpression modules are defined at multiple branch thresholds. Nine branch thresholds were used. Dist.0.6 represents the most compact modules at the highest stringency threshold and dist.101.6 representing the least compact modules at the lowest stringency threshold. Numbers attributed to each gene within each branch threshold define membership of a distinct coexpression module. With reference to the main text ‘signature 1’ corresponds to 101.6.1, ‘signature 2’ corresponds to 101.6.2, ‘signature 3’ corresponds to 101.6.3 and ‘signature 4’ corresponds to 101.6.4. [file 12920_2014_74_MOESM4_ESM.xlsx]

## Sheet: Sheet1
ID	symbol	benign	metastatic	primary	primary.reporters	primary.reporters1	metastatic.reporters	metastatic.reporters1	dist.0.6	dist.0.8	dist.1.1	dist.1.9	dist.2.5	dist.4.5	dist.10.6	dist.24.7	dist.101.6	chr	cyto	entrez	genename	refseq	unigene	accnum
207802_at	CRISP3	10.7469	166.844	486.393	45.259	6.25065e-05			52	48	45	38	34	12	8	2	1	6	6p12.3	10321	cysteine-rich secretory protein 3	NM_006061;NP_006052	Hs.404466	NM_006061
232482_at	OR51E2	15.0041	101.993	441.812	29.4462	1.08202e-05			61	55	52	12	12	10	6	4	2	11	11p15	81285	olfactory receptor, family 51, subfamily E, member 2	NM_030774;NP_110401	Hs.501758;Hs.606330	AF311306
213541_s_at	ERG	23.0747	30.3194	416.146	18.0348	2.80325e-06	-13.7254	1.0346e-05	3	3	3	3	3	3	3	2	1	21	21q22.3	2078	v-ets erythroblastosis virus E26 oncogene homolog (avian)	NM_001136154;NM_001136155;NM_004449;NM_182918;NP_001129626;NP_001129627;NP_004440;NP_891548	Hs.473819	AI351043
241726_at	NA	48.4015	231.203	833.022	17.2107	2.29864e-08	-3.60299	0.00064414	63	57	54	43	39	21	13	1	1	NA	NA	NA	NA	NA	NA	AI682088
209424_s_at	AMACR	96.5883	507.704	1498.75	15.5169	2.09454e-05			71	64	60	47	43	19	11	4	2	5	5p13	23600	alpha-methylacyl-CoA racemase	NM_014324;NM_203382;NP_055139;NP_976316	Hs.508343	AI796120
206858_s_at	HOXC6	14.0215	591.67	212.538	15.158	2.58724e-07			65	59	56	44	40	27	10	7	3	12	12q13.3	3223	homeobox C6	NM_004503;NM_153693;NP_004494;NP_710160	Hs.549040	NM_004503
221424_s_at	OR51E2	31.3358	124.056	450.545	14.3779	2.86737e-06			61	55	52	12	12	10	6	4	2	11	11p15	81285	olfactory receptor, family 51, subfamily E, member 2	NM_030774;NP_110401	Hs.501758;Hs.606330	NM_030774
219584_at	PLA1A	29.7029	13.7688	399.144	13.4379	1.48245e-10	-28.989	1.51442e-12	35	32	21	19	17	1	1	1	1	3	3q13.13-q13.2	51365	phospholipase A1 member A	NM_015900;NP_056984	Hs.437451	NM_015900
209426_s_at	AMACR	105.566	462.154	1389.74	13.1646	2.42136e-05			71	64	60	47	43	19	11	4	2	5	5p13	23600	alpha-methylacyl-CoA racemase	NM_014324;NM_203382;NP_055139;NP_976316	Hs.508343	AF047020
206558_at	SIM2	36.7431	175.113	445.085	12.1134	6.32119e-08			63	57	54	43	39	21	13	1	1	21	21q22.13;21q22.2	6493	single-minded homolog 2 (Drosophila)	NM_005069;NM_009586;NP_005060;NP_033664	Hs.146186	NM_005069
209425_at	AMACR	126.512	395.805	1518.6	12.0036	2.28778e-05			71	64	60	47	43	19	11	4	2	5	5p13	23600	alpha-methylacyl-CoA racemase	NM_014324;NM_203382;NP_055139;NP_976316	Hs.508343	AA888589
232575_at	PCA3	28.0605	94.8383	325.773	11.6097	9.42108e-07	-3.43504	0.00211293	112	93	39	32	29	22	14	4	2	9	9q21-q22	50652	prostate cancer antigen 3 (non-protein coding)	NR_015342	Hs.663766	AF103907
221577_x_at	GDF15	128.277	866.688	1238.56	9.65538	9.28165e-07				15	14	13	12	10	6	4	2	19	19p13.11	9518	growth differentiation factor 15	NM_004864;NP_004855	Hs.616962	AF003934
242138_at	DLX1	14.7064	32.4924	130.461	8.87106	1.69457e-08	-4.01513	1.13641e-05	117	95	79	33	30	23	15	5	1	2	2q32	1745	distal-less homeobox 1	NM_001038493;NM_178120;NP_001033582;NP_835221	Hs.407015	BF060783
204623_at	TFF3	59.082	1077.88	470.151	7.95761	2.3553e-05					42	35	32	24	16	8	4	21	21q22.3	7033	trefoil factor 3 (intestinal)	NM_003226;NP_003217	Hs.82961	NM_003226
232381_s_at	DNAH5	30.3932	63.2068	234.54	7.71688	2.05998e-07	-3.71068	7.24123e-05	53	49	46	39	35	17	11	4	2	5	5p15.2	1767	dynein, axonemal, heavy chain 5	NM_001369;NP_001360	Hs.212360	AW272255
1559276_at	LOC728606	17.8682	43.9309	131.53	7.36114	1.33373e-05			15	15	14	13	12	10	6	4	2	18	18q11.2	728606	hypothetical LOC728606	NR_024259;XM_001127052;XM_001130247;XM_001722936;XP_001127052;XP_001130247;XP_001722988	Hs.170599	AK056805
241926_s_at	ERG	14.4315	16.4641	103.652	7.18233	6.17858e-05	-6.29564	0.000133434	3	3	3	3	3	3	3	2	1	21	21q22.3	2078	v-ets erythroblastosis virus E26 oncogene homolog (avian)	NM_001136154;NM_001136155;NM_004449;NM_182918;NP_001129626;NP_001129627;NP_004440;NP_891548	Hs.473819	AA296657
242488_at	NA	16.8229	28.4685	106.342	6.32126	6.85536e-05	-3.73543	0.00184969	3	3	3	3	3	3	3	2	1	NA	NA	NA	NA	NA	NA	R55784
239761_at	GCNT1	67.2251	60.7815	410.78	6.11052	5.07738e-07	-6.75831	2.29097e-07	57	53	50	37	11	9	5	1	1	9	9q13	2650	glucosaminyl (N-acetyl) transferase 1, core 2 (beta-1,6-N-acetylglucosaminyltransferase)	NM_001097633;NM_001097634;NM_001097635;NM_001097636;NM_001490;NP_001091102;NP_001091103;NP_001091104;NP_001091105;NP_001481	Hs.521568	AI088120
216623_x_at	TOX3	28.487	678.729	161.474	5.66834	6.70336e-05	4.20334	0.000489389	26	25	24	21	19	15	9	6	3	16	16q12.1	27324	TOX high mobility group box family member 3	NM_001080430;NP_001073899	Hs.460789	AK025084
204934_s_at	HPN	44.6759	170.827	249.825	5.59195	6.28021e-05			52	48	45	38	34	12	8	2	1	19	19q11-q13.2	3249	hepsin	NM_002151;NM_182983;NP_002142;NP_892028	Hs.182385	NM_002151
218469_at	GREM1	23.3724	19.094	130.298	5.57489	6.75246e-05	-6.82406	1.80133e-05	96	46	44	37	11	9	5	1	1	15	15q13-q15	26585	gremlin 1, cysteine knot superfamily, homolog (Xenopus laevis)	NM_013372;NP_037504	Hs.40098	NM_013372
215108_x_at	TOX3	26.9534	553.927	148.209	5.49869	0.000136228	3.73748	0.00160441	26	25	24	21	19	15	9	6	3	16	16q12.1	27324	TOX high mobility group box family member 3	NM_001080430;NP_001073899	Hs.460789	U80736
214774_x_at	TOX3	34.5274	862.027	187.286	5.42427	8.62105e-05	4.60274	0.000257423	26	25	24	21	19	15	9	6	3	16	16q12.1	27324	TOX high mobility group box family member 3	NM_001080430;NP_001073899	Hs.460789	AK027006
232397_at	NA	42.4982	9.12	226.454	5.32855	2.64492e-11	-24.8304	1.67749e-16	34	8	8	8	8	7	5	1	1	NA	NA	NA	NA	NA	NA	R14890
213943_at	TWIST1	31.3858	104.721	160.669	5.11917	9.13965e-05			62	56	53	42	38	2	2	2	1	7	7p21.2	7291	twist homolog 1 (Drosophila)	NM_000474;NP_000465	Hs.66744	X99268
227794_at	GLYATL1	92.8497	18.7062	465.297	5.01129	1.23801e-06	-24.874	1.82839e-11	34	8	8	8	8	7	5	1	1	11	11q12.1	92292	glycine-N-acyltransferase-like 1	NM_080661;NP_542392	Hs.38085;Hs.616909	BF432254
214596_at	CHRM3	25.5929	44.9293	125.104	4.88824	6.76442e-05			3	3	3	3	3	3	3	2	1	1	1q43	1131	cholinergic receptor, muscarinic 3	NM_000740;NP_000731	Hs.7138	T15991
235315_at	TSC22D1	130.686	52.8582	616.225	4.71531	9.69476e-08	-11.6581	4.95425e-11	38	35	33	28	26	14	4	3	1	13	13q14	8848	TSC22 domain family, member 1	NM_006022;NM_183422;NP_006013;NP_904358	Hs.507916	AI809519
242228_at	NA	17.5442	26.3889	77.9428	4.44266	6.21185e-10	-2.95362	1.079e-07	111	50	47	40	36	26	13	1	1	NA	NA	NA	NA	NA	NA	AA825721
227725_at	ST6GALNAC1	50.592	37.9032	223.88	4.4252	2.35783e-06	-5.90662	1.85065e-07	105	87	81	54	47	32	6	4	2	17	17q25.1	55808	ST6 (alpha-N-acetyl-neuraminyl-2,3-beta-galactosyl-1,3)-N-acetylgalactosaminide alpha-2,6-sialyltransferase 1	NM_018414;NP_060884	Hs.105352	Y11339
208451_s_at	C4B	168.852	131.944	734.418	4.34949	3.20729e-05	-5.56613	4.52334e-06	68	61	57	25	23	11	7	5	1	6	6p21.3	721	complement component 4B (Chido blood group)	NM_000592;NM_001002029;NP_000583;NP_001002029;XM_001722806;XP_001722858	Hs.534847	NM_000592
203932_at	HLA-DMB	255.654	135.328	1110.76	4.34479	2.83754e-06	-8.20793	1.35097e-08	35	32	21	19	17	1	1	1	1	6	6p21.3	3109	major histocompatibility complex, class II, DM beta	NM_002118;NP_002109	Hs.654428	NM_002118
217111_at	AMACR	38.778	101.98	158.672	4.09179	1.79065e-05			92	48	45	38	34	12	8	2	1	5	5p13	23600	alpha-methylacyl-CoA racemase	NM_014324;NM_203382;NP_055139;NP_976316	Hs.508343	AK022765
243231_at	SLC38A11	40.9918	28.1205	167.571	4.08792	6.0989e-05	-5.95904	3.14326e-06	86	54	51	3	3	3	3	2	1	2	2q24.3	151258	solute carrier family 38, member 11	NM_173512;NP_775783	Hs.658702	N62096
213622_at	COL9A2	59.8864	59.9902	241.835	4.03823	0.000179074	-4.03124	0.000181436	6	6	6	6	6	5	1	1	1	1	1p33-p32	1298	collagen, type IX, alpha 2	NM_001852;NP_001843	Hs.418012	AI733465
202833_s_at	SERPINA1	22.1063	22.0297	88.4945	4.00313	7.56407e-07	-4.01705	7.29841e-07	38	35	33	28	26	14	4	3	1	14	14q32.1	5265	serpin peptidase inhibitor, clade A (alpha-1 antiproteinase, antitrypsin), member 1	NM_000295;NM_001002235;NM_001002236;NM_001127700;NM_001127701;NM_001127702;NM_001127703;NM_001127704;NM_001127705;NM_001127706;NM_001127707;NP_000286;NP_001002235;NP_001002236;NP_001121172;NP_001121173;NP_001121174;NP_001121175;NP_001121176;NP_001121177;NP_001121178;NP_001121179	Hs.525557	NM_000295
219054_at	C5orf23	77.1284	118.823	308.494	3.99974	1.18059e-05	-2.59625	0.000714577	97	9	9	9	9	8	1	1	1	5	5p13.3	79614	chromosome 5 open reading frame 23	NM_024563;NP_078839	Hs.13528	NM_024563
202709_at	FMOD	288.325	112.548	1148.17	3.98221	2.14707e-08	-10.2016	3.09629e-12	34	8	8	8	8	7	5	1	1	1	1q32	2331	fibromodulin	NM_002023;NP_002014	Hs.519168	NM_002023
225667_s_at	FAM84A	206.234	204.909	801.93	3.88844	0.000105741	-3.9136	0.000100357	104	45	43	36	33	25	4	3	1	2	2p24.3	151354	family with sequence similarity 84, member A	NM_145175;NP_660158	Hs.260855	AI601101
237673_at	NA	21.4868	22.6268	82.6782	3.84786	4.63915e-05	-3.65399	7.27336e-05	116	67	63	48	33	25	4	3	1	NA	NA	NA	NA	NA	NA	BE465103
220794_at	GREM2	17.8252	12.99	68.2076	3.82647	1.05596e-06	-5.25077	4.53421e-08	50	46	44	37	11	9	5	1	1	1	1q43	64388	gremlin 2, cysteine knot superfamily, homolog (Xenopus laevis)	NM_022469;NP_071914	Hs.98206	NM_022469
205421_at	SLC22A3	140.36	10.2893	528.864	3.7679	3.05877e-06	-51.3992	4.43322e-14	34	8	8	8	8	7	5	1	1	6	6q26-q27	6581	solute carrier family 22 (extraneuronal monoamine transporter), member 3	NM_021977;NP_068812	Hs.567337	NM_021977
211626_x_at	ERG	29.8322	37.0278	112.335	3.76557	7.18996e-06	-3.03381	6.32377e-05	3	3	3	3	3	3	3	2	1	21	21q22.3	2078	v-ets erythroblastosis virus E26 oncogene homolog (avian)	NM_001136154;NM_001136155;NM_004449;NM_182918;NP_001129626;NP_001129627;NP_004440;NP_891548	Hs.473819	M21535
205505_at	GCNT1	56.2425	85.3741	211.74	3.76477	4.70719e-07	-2.48014	6.50162e-05	57	53	50	37	11	9	5	1	1	9	9q13	2650	glucosaminyl (N-acetyl) transferase 1, core 2 (beta-1,6-N-acetylglucosaminyltransferase)	NM_001097633;NM_001097634;NM_001097635;NM_001097636;NM_001490;NP_001091102;NP_001091103;NP_001091104;NP_001091105;NP_001481	Hs.521568	NM_001490
205645_at	REPS2	76.3069	157.45	283.694	3.71781	3.36086e-07			11	11	1	1	1	1	1	1	1	X	Xp22.2	9185	RALBP1 associated Eps domain containing 2	NM_001080975;NM_004726;NP_001074444;NP_004717	Hs.186810	NM_004726
242052_at	NA	124.3	186.908	458.261	3.68675	2.38859e-07	-2.45181	3.66241e-05	44	40	38	31	18	14	4	3	1	NA	NA	NA	NA	NA	NA	AW979272
236365_at	NA	12.8528	28.6748	46.9863	3.65573	8.89973e-06			92	48	45	38	34	12	8	2	1	NA	NA	NA	NA	NA	NA	AA400269
213664_at	SLC1A1	80.5439	25.4425	291.498	3.61911	8.14629e-05	-11.4571	1.15703e-08	49	45	43	36	33	25	4	3	1	9	9p24	6505	solute carrier family 1 (neuronal/epithelial high affinity glutamate transporter, system Xag), member 1	NM_004170;NP_004161	Hs.444915	AW235061
202241_at	TRIB1	894.838	904.047	3234.67	3.61482	2.77267e-05	-3.57799	3.05264e-05	32	31	30	26	24	19	11	4	2	8	8q24.13	10221	tribbles homolog 1 (Drosophila)	NM_025195;NP_079471	Hs.444947	NM_025195
1557598_at	NA	17.7425	17.5993	63.4329	3.57519	2.40639e-05	-3.60428	2.22737e-05	9	9	9	9	9	8	1	1	1	NA	NA	NA	NA	NA	NA	BC041378
241310_at	NA	14.8356	11.3671	52.8454	3.56207	3.72019e-08	-4.64899	1.71553e-09	23	22	21	19	17	1	1	1	1	NA	NA	NA	NA	NA	NA	AI685841
211429_s_at	SERPINA1	71.4436	79.378	252.186	3.52985	2.79334e-06	-3.17702	8.84559e-06	76	68	64	49	30	23	15	5	1	14	14q32.1	5265	serpin peptidase inhibitor, clade A (alpha-1 antiproteinase, antitrypsin), member 1	NM_000295;NM_001002235;NM_001002236;NM_001127700;NM_001127701;NM_001127702;NM_001127703;NM_001127704;NM_001127705;NM_001127706;NM_001127707;NP_000286;NP_001002235;NP_001002236;NP_001121172;NP_001121173;NP_001121174;NP_001121175;NP_001121176;NP_001121177;NP_001121178;NP_001121179	Hs.525557	AF119873
231964_at	NA	20.8473	26.602	73.4083	3.52124	1.6644e-09	-2.7595	5.3302e-08	111	50	47	40	36	26	13	1	1	NA	NA	NA	NA	NA	NA	AL117598
205439_at	GSTT2	79.8103	35.9932	280.508	3.51468	9.49445e-05	-7.79336	1.46068e-07	49	45	43	36	33	25	4	3	1	22	22q11.2;22q11.23	2953	glutathione S-transferase theta 2	NM_000854;NP_000845	Hs.654462	NM_000854
214428_x_at	C4A	141.134	121.774	494.516	3.50389	8.50037e-05	-4.06094	2.3143e-05	68	61	57	25	23	11	7	5	1	6	6p21.3	720	complement component 4A (Rodgers blood group)	NM_007293;NP_009224	Hs.534847	K02403
204919_at	PRR4	39.8592	57.9661	136.488	3.42425	3.8593e-06	-2.35461	0.000279631	51	47	12	11	11	9	5	1	1	12	12p13	11272	proline rich 4 (lacrimal)	NM_001098538;NM_007244;NP_001092008;NP_009175	Hs.408153	NM_007244
207981_s_at	ESRRG	51.6376	17.5071	170.047	3.29308	1.34684e-05	-9.71298	8.6909e-10	49	45	43	36	33	25	4	3	1	1	1q41	2104	estrogen-related receptor gamma	NM_001134285;NM_001438;NM_206594;NM_206595;NP_001127757;NP_001429;NP_996317;NP_996318;NR_024099	Hs.444225	NM_001438
204776_at	THBS4	109.037	75.9416	358.363	3.28662	2.01857e-06	-4.71893	4.04967e-08	50	46	44	37	11	9	5	1	1	5	5q13	7060	thrombospondin 4	NM_003248;NP_003239	Hs.211426	NM_003248
227425_at	REPS2	137.344	172.905	438.156	3.1902	1.52497e-05	-2.53408	0.000194153	11	11	1	1	1	1	1	1	1	X	Xp22.2	9185	RALBP1 associated Eps domain containing 2	NM_001080975;NM_004726;NP_001074444;NP_004717	Hs.186810	AI984607
225666_at	TMTC4	158.255	167.36	492.551	3.11239	1.78041e-06	-2.94305	3.54601e-06	11	11	1	1	1	1	1	1	1	13	13q32.3	84899	transmembrane and tetratricopeptide repeat containing 4	NM_001079669;NM_032813;NP_001073137;NP_116202	Hs.713610	D80480
203474_at	IQGAP2	178.16	79.3962	549.353	3.08348	2.84116e-05	-6.91913	1.31909e-08	41	37	35	23	21	17	11	4	2	5	5q13.3	10788	IQ motif containing GTPase activating protein 2	NM_006633;NP_006624	Hs.291030	NM_006633
215323_at	LUZP2	22.2736	27.1846	67.961	3.05118	2.68473e-07	-2.49998	4.2882e-06	91	79	74	52	1	1	1	1	1	11	11p14.3	338645	leucine zipper protein 2	NM_001009909;NP_001009909	Hs.144138;Hs.655032	X81895
1553705_a_at	CHRM3	26.3431	40.289	80.041	3.03841	0.000133905			3	3	3	3	3	3	3	2	1	1	1q43	1131	cholinergic receptor, muscarinic 3	NM_000740;NP_000731	Hs.7138	NM_000740
1554420_at	ATF3	109.396	61.6319	332.329	3.03786	8.22124e-07	-5.39216	1.24386e-09	8	8	8	8	8	7	5	1	1	1	1q32.3	467	activating transcription factor 3	NM_001030287;NM_001040619;NM_001674;NM_004024;NP_001025458;NP_001035709;NP_001665;NP_004015	Hs.460	AB078026
227695_at	GLYATL1	46.8827	33.2549	142.1	3.03097	5.57078e-08	-4.27306	6.9878e-10	17	17	16	15	8	7	5	1	1	11	11q12.1	92292	glycine-N-acyltransferase-like 1	NM_080661;NP_542392	Hs.38085;Hs.616909	AW024547
206307_s_at	FOXD1	16.5444	30.4457	49.7801	3.00888	9.24401e-05			62	56	53	42	38	2	2	2	1	5	5q12-q13	2297	forkhead box D1	NM_004472;NP_004463	Hs.519385	NM_004472
1557146_a_at	LOC146336	25.3692	25.1372	76.17	3.00245	0.000112282	-3.03016	0.000102462	13	13	12	11	11	9	5	1	1	16	16p13.3	146336	hypothetical LOC146336	NR_027242;XR_040906;XR_040907;XR_040908	Hs.250557;Hs.711586;Hs.711752	T03074
214806_at	BICD1	77.7306	118.355	233.037	2.99801	7.3789e-09			83	74	69	52	1	1	1	1	1	12	12p11.2-p11.1	636	bicaudal D homolog 1 (Drosophila)	NM_001003398;NM_001714;NP_001003398;NP_001705	Hs.505202	U90030
201839_s_at	EPCAM	749.807	3021.9	2179.41	2.90662	8.44021e-09			30	29	28	24	22	18	12	7	3	2	2p21	4072	epithelial cell adhesion molecule	NM_002354;NP_002345	Hs.542050	NM_002354
230896_at	BEND4	122.852	24.0256	356.959	2.90559	5.39239e-05	-14.8575	4.90235e-11	35	32	21	19	17	1	1	1	1	4	4p13	389206	BEN domain containing 4	NM_207406;NP_997289	Hs.120591	AA833830
202431_s_at	MYC	289.428	69.6633	838.979	2.89875	8.0049e-07	-12.0433	6.0549e-13	34	8	8	8	8	7	5	1	1	8	8q24.21	4609	v-myc myelocytomatosis viral oncogene homolog (avian)	NM_002467;NP_002458	Hs.202453	NM_002467
209340_at	UAP1	622.565	1178.39	1803.85	2.89745	3.53985e-08			63	57	54	43	39	21	13	1	1	1	1q23.3	6675	UDP-N-acteylglucosamine pyrophosphorylase 1	NM_003115;NP_003106	Hs.492859	S73498
239806_at	NA	23.4451	16.5047	67.7133	2.88816	1.84017e-05	-4.10267	3.8379e-07	86	54	51	3	3	3	3	2	1	NA	NA	NA	NA	NA	NA	BF508641
242260_at	MATR3	28.9508	81.623	83.5027	2.8843	6.4544e-05			52	48	45	38	34	12	8	2	1	5	5q31.2	9782	matrin 3	NM_018834;NM_199189;NP_061322;NP_954659	Hs.268939	BG283790
212473_s_at	MICAL2	295.542	702.832	829.207	2.80571	3.49977e-05				58	55	6	6	5	1	1	1	11	11p15.3	9645	microtubule associated monoxygenase, calponin and LIM domain containing 2	NM_014632;NP_055447	Hs.501928	BE965029
226130_at	RPS16	36.0244	45.057	100.625	2.79324	7.6145e-07	-2.23327	2.009e-05	7	7	7	7	7	6	3	2	1	19	19q13.1	6217	ribosomal protein S16	NM_001020;NP_001011	Hs.397609	AA583817
1554020_at	BICD1	18.9224	41.4503	52.7815	2.78937	1.87424e-06			4	4	4	4	4	2	2	2	1	12	12p11.2-p11.1	636	bicaudal D homolog 1 (Drosophila)	NM_001003398;NM_001714;NP_001003398;NP_001705	Hs.505202	BC010091
222079_at	ERG	19.3673	20.2547	53.9832	2.78733	3.95482e-05	-2.66522	6.63937e-05	3	3	3	3	3	3	3	2	1	21	21q22.3	2078	v-ets erythroblastosis virus E26 oncogene homolog (avian)	NM_001136154;NM_001136155;NM_004449;NM_182918;NP_001129626;NP_001129627;NP_004440;NP_891548	Hs.473819	BF739971
238625_at	C1orf168	44.3	40.1984	123.056	2.7778	0.00013201	-3.06123	4.75543e-05	9	9	9	9	9	8	1	1	1	1	1p32.2	199920	chromosome 1 open reading frame 168	NM_001004303;NP_001004303	Hs.437655	AI452457
212472_at	MICAL2	68.3764	126.209	188.979	2.76381	1.26436e-05				58	55	6	6	5	1	1	1	11	11p15.3	9645	microtubule associated monoxygenase, calponin and LIM domain containing 2	NM_014632;NP_055447	Hs.501928	BE965029
208157_at	SIM2	19.9879	49.2794	54.7176	2.73753	3.50758e-06				20	19	2	2	2	2	2	1	21	21q22.13;21q22.2	6493	single-minded homolog 2 (Drosophila)	NM_005069;NM_009586;NP_005060;NP_033664	Hs.146186	NM_009586
204394_at	SLC43A1	131.69	128.887	358.061	2.71896	4.30269e-07	-2.77811	3.14967e-07	44	40	38	31	18	14	4	3	1	11	11p11.2-p11.1	8501	solute carrier family 43, member 1	NM_003627;NP_003618	Hs.591952	NM_003627
1564339_a_at	CHRM3	25.3336	30.6371	68.5864	2.70734	3.77814e-05	-2.23868	0.000376828	3	3	3	3	3	3	3	2	1	1	1q43	1131	cholinergic receptor, muscarinic 3	NM_000740;NP_000731	Hs.7138	AF279779
1556051_a_at	BICD1	46.6429	69.7601	125.991	2.70117	3.56653e-06			11	11	1	1	1	1	1	1	1	12	12p11.2-p11.1	636	bicaudal D homolog 1 (Drosophila)	NM_001003398;NM_001714;NP_001003398;NP_001705	Hs.505202	CA777994
200644_at	MARCKSL1	829.242	1775.52	2232.22	2.69188	3.59883e-06			24	23	22	18	16	13	4	3	1	1	1p35.1	65108	MARCKS-like 1	NM_023009;NP_075385	Hs.707012;Hs.75061	NM_023009
219795_at	SLC6A14	11.9596	10.3877	32.1474	2.688	7.37982e-05	-3.09477	1.51067e-05	16	16	15	14	13	9	5	1	1	X	Xq23-q24	11254	solute carrier family 6 (amino acid transporter), member 14	NM_007231;NP_009162	Hs.522109	NM_007231
1569886_a_at	GLB1L3	107.737	14.5304	283.716	2.63342	1.45434e-05	-19.5257	2.18605e-13	23	22	21	19	17	1	1	1	1	11	11q25	112937	galactosidase, beta 1-like 3	NM_001080407;NP_001073876	Hs.436178	BC040605
242571_at	REPS2	28.3879	23.7702	73.5857	2.59215	9.16582e-05	-3.09571	1.19919e-05	111	50	47	40	36	26	13	1	1	X	Xp22.2	9185	RALBP1 associated Eps domain containing 2	NM_001080975;NM_004726;NP_001074444;NP_004717	Hs.186810	AW962020
1557207_s_at	LOC283177	55.6936	62.9882	143.424	2.57523	9.84257e-07	-2.27699	6.56641e-06	3	3	3	3	3	3	3	2	1	11	11q25	283177	hypothetical protein LOC283177	NA	Hs.504390	AI743605
219477_s_at	THSD1	105.986	72.5377	272.663	2.57263	3.89744e-05	-3.75892	4.48022e-07	6	6	6	6	6	5	1	1	1	13	13q14.3	55901	thrombospondin, type I, domain containing 1	NM_018676;NM_199263;NP_061146;NP_954872	Hs.325667	NM_018676
218692_at	GOLSYN	71.043	267.917	182.442	2.56805	6.64011e-05			5	5	5	5	5	4	4	3	1	8	8q23.2	55638	Golgi-localized protein	NM_001099743;NM_001099744;NM_001099745;NM_001099746;NM_001099747;NM_001099748;NM_001099749;NM_001099750;NM_001099751;NM_001099752;NM_001099753;NM_001099754;NM_001099755;NM_001099756;NM_017786;NP_001093213;NP_001093214;NP_001093215;NP_001093216;NP_001093217;NP_001093218;NP_001093219;NP_001093220;NP_001093221;NP_001093222;NP_001093223;NP_001093224;NP_001093225;NP_001093226;NP_060256	Hs.390738	NM_017786
205698_s_at	MAP2K6	52.3308	65.9961	133.366	2.54851	3.22629e-06	-2.02081	0.000106677	58	40	38	31	18	14	4	3	1	17	17q24.3	5608	mitogen-activated protein kinase kinase 6	NM_002758;NP_002749	Hs.463978	NM_002758
213325_at	PVRL3	43.7174	19.8718	110.787	2.53415	2.61607e-06	-5.57507	1.77393e-10	31	30	29	25	23	11	7	5	1	3	3q13	25945	poliovirus receptor-related 3	NM_015480;NP_056295	Hs.293917	AA129716
204973_at	GJB1	77.5625	99.806	190.7	2.45866	3.23502e-06			53	49	46	39	35	17	11	4	2	X	Xq13.1	2705	gap junction protein, beta 1, 32kDa	NM_000166;NM_001097642;NP_000157;NP_001091111	Hs.333303;Hs.715578	NM_000166
218931_at	RAB17	55.2926	80.1037	135.873	2.45734	1.68268e-05			15	15	14	13	12	10	6	4	2	2	2q37.3	64284	RAB17, member RAS oncogene family	NM_022449;NP_071894	Hs.708264	NM_022449
202662_s_at	ITPR2	78.4437	28.0232	192.448	2.45333	7.74354e-05	-6.86746	1.3995e-09	36	33	31	8	8	7	5	1	1	12	12p11	3709	inositol 1,4,5-triphosphate receptor, type 2	NM_002223;NP_002214	Hs.512235	NM_002223
205249_at	EGR2	261.971	29.427	640.918	2.44652	5.42918e-05	-21.78	1.96692e-13	17	17	16	15	8	7	5	1	1	10	10q21.1	1959	early growth response 2 (Krox-20 homolog, Drosophila)	NM_000399;NM_001136177;NM_001136178;NM_001136179;NP_000390;NP_001129649;NP_001129650;NP_001129651	Hs.1395	NM_000399
223827_at	TNFRSF19	21.2666	23.2546	51.9639	2.44345	1.09054e-05	-2.23457	3.96947e-05	75	67	63	48	33	25	4	3	1	13	13q12.11-q12.3	55504	tumor necrosis factor receptor superfamily, member 19	NM_018647;NM_148957;NP_061117;NP_683760	Hs.149168	AF246998
1564796_at	EMP1	54.5258	23.3726	132.895	2.43728	1.88012e-05	-5.68592	9.34638e-10	17	17	16	15	8	7	5	1	1	12	12p12.3	2012	epithelial membrane protein 1	NM_001423;NP_001414	Hs.707901	BC017854
201341_at	ENC1	248.565	630.313	604.092	2.43032	1.87498e-06			28	27	26	4	4	2	2	2	1	5	5q12-q13.3	8507	ectodermal-neural cortex (with BTB-like domain)	NM_003633;NP_003624	Hs.104925	NM_003633
243582_at	SH3RF2	27.7195	20.1877	67.0667	2.41947	9.56492e-05	-3.32216	2.10123e-06	3	3	3	3	3	3	3	2	1	5	5q32	153769	SH3 domain containing ring finger 2	NM_152550;NP_689763	Hs.443728	AW082633
227429_at	EFCAB4A	45.5004	73.1324	109.83	2.41382	1.20709e-06			10	10	10	10	10	3	3	2	1	11	11p15.5	283229	EF-hand calcium binding domain 4A	NM_173584;NP_775855	Hs.660936;Hs.708975	AI683694
218909_at	RPS6KC1	203.203	103.58	490.232	2.41252	7.41949e-05	-4.73287	3.15592e-08	91	79	74	52	1	1	1	1	1	1	1q41	26750	ribosomal protein S6 kinase, 52kDa, polypeptide 1	NM_001136138;NM_012424;NP_001129610;NP_036556	Hs.591416	NM_012424
205309_at	SMPDL3B	20.6344	19.4902	49.4201	2.39503	9.50665e-08	-2.53564	3.57393e-08	55	51	48	31	18	14	4	3	1	1	1p35.3	27293	sphingomyelin phosphodiesterase, acid-like 3B	NM_001009568;NM_014474;NP_001009568;NP_055289	Hs.123659	NM_014474
219521_at	B3GAT1	47.7482	57.5248	111.134	2.3275	1.99858e-05			23	22	21	19	17	1	1	1	1	11	11q25	27087	beta-1,3-glucuronyltransferase 1 (glucuronosyltransferase P)	NM_018644;NM_054025;NP_061114;NP_473366	Hs.381050	NM_018644
229221_at	CD44	23.6764	19.8178	55.0233	2.32397	9.79462e-09	-2.77646	4.09132e-10	36	33	31	8	8	7	5	1	1	11	11p13	960	CD44 molecule (Indian blood group)	NM_000610;NM_001001389;NM_001001390;NM_001001391;NM_001001392;NP_000601;NP_001001389;NP_001001390;NP_001001391;NP_001001392	Hs.502328	BE467023
239319_at	LOC728342	18.6145	18.9384	42.9541	2.30756	2.85926e-07	-2.2681	3.88466e-07	50	46	44	37	11	9	5	1	1	5	5q23.1	728342	hypothetical protein LOC728342	XR_041032;XR_041033;XR_041034	Hs.434420	BE542563
244885_at	NA	10.0943	16.3327	22.9424	2.2728	2.70826e-05				20	19	2	2	2	2	2	1	NA	NA	NA	NA	NA	NA	AI016316
226973_at	VSTM2L	72.3986	136.076	163.898	2.26383	6.76816e-05			52	48	45	38	34	12	8	2	1	20	20q11.23	128434	V-set and transmembrane domain containing 2 like	NM_080607;NP_542174	Hs.517029	AA206763
236002_at	NA	31.472	29.1716	70.454	2.23863	3.11612e-05	-2.41515	1.02334e-05	114	1	1	1	1	1	1	1	1	NA	NA	NA	NA	NA	NA	BE178502
243049_at	PDCL3	32.0432	31.3686	71.0874	2.21848	3.71794e-05	-2.2662	2.71274e-05	39	7	7	7	7	6	3	2	1	2	2q11.2	79031	phosducin-like 3	NM_024065;NP_076970	Hs.469459	AI791225
221879_at	CALML4	94.1694	162.152	208.204	2.21095	3.30933e-05			14	14	13	12	12	10	6	4	2	15	15q23	91860	calmodulin-like 4	NM_001031733;NM_033429;NP_001026903;NP_219501	Hs.709550	AA886335
211610_at	KLF6	27.0498	28.5991	59.562	2.20194	0.000139555	-2.08266	0.000299447	77	69	65	7	7	6	3	2	1	10	10p15	1316	Kruppel-like factor 6	NM_001300;NP_001291	Hs.4055;Hs.709396	U51869
213280_at	GARNL4	116.341	173.748	254.68	2.18909	4.72848e-05			84	60	53	42	38	2	2	2	1	17	17p13.3	23108	GTPase activating Rap/RanGAP domain-like 4	NM_001100398;NM_015085;NP_001093868;NP_055900	Hs.499659	AK000478
221558_s_at	LEF1	86.9567	580.228	189.793	2.18262	0.00017688	3.05715	2.23618e-06	100	84	78	35	32	24	16	8	4	4	4q23-q25	51176	lymphoid enhancer-binding factor 1	NM_001130713;NM_001130714;NM_016269;NP_001124185;NP_001124186;NP_057353	Hs.555947	AF288571
234985_at	LDLRAD3	319.62	219.279	696.766	2.17998	2.80161e-05	-3.17753	1.27394e-07	113	94	86	32	29	22	14	4	2	11	11p13	143458	low density lipoprotein receptor class A domain containing 3	NM_174902;NP_777562	Hs.708347	AW043782
240458_at	NA	92.4459	33.3016	201.3	2.1775	1.77727e-05	-6.04477	4.67867e-11	36	33	31	8	8	7	5	1	1	NA	NA	NA	NA	NA	NA	AI242023
217481_x_at	NA	16.3702	14.1225	35.5881	2.17396	9.95075e-07	-2.51996	7.59988e-08	36	33	31	8	8	7	5	1	1	NA	NA	NA	NA	NA	NA	AL110201
229599_at	LOC440335	68.433	394.115	148.525	2.17037	3.82979e-06	2.65352	1.42609e-07	107	89	83	51	45	30	16	8	4	16	16p13.3	440335	hypothetical gene supported by BC022385; BC035868; BC048326	XM_001722191;XM_935391;XM_945742;XP_001722243;XP_940484;XP_950835	Hs.390599	AA675917
224355_s_at	MS4A8B	37.6765	210.693	81.7451	2.16965	5.70741e-05	2.57744	4.73503e-06	101	75	70	53	46	31	16	8	4	11	11q12.2	83661	membrane-spanning 4-domains, subfamily A, member 8B	NM_031457;NP_113645	Hs.150878	AF237905
201340_s_at	ENC1	115.788	340.647	249.559	2.15531	0.000121839			27	26	25	22	20	16	10	7	3	5	5q12-q13.3	8507	ectodermal-neural cortex (with BTB-like domain)	NM_003633;NP_003624	Hs.104925	AF010314
241404_at	NA	25.6488	12.5451	55.264	2.15465	4.37776e-05	-4.40522	3.54402e-09	34	8	8	8	8	7	5	1	1	NA	NA	NA	NA	NA	NA	AI088104
244457_at	NA	157.378	67.3283	338.877	2.15327	2.49532e-05	-5.03321	3.7543e-10	36	33	31	8	8	7	5	1	1	NA	NA	NA	NA	NA	NA	BF724206
213116_at	NEK3	104.722	36.2738	225.154	2.15002	0.000119672	-6.20705	4.61093e-10	6	6	6	6	6	5	1	1	1	13	13q14.13	4752	NIMA (never in mitosis gene a)-related kinase 3	NM_002498;NM_152720;NP_002489;NP_689933	Hs.409989	AI191920
213143_at	C2orf72	44.0649	53.6001	94.3936	2.14215	1.37793e-05			83	74	69	52	1	1	1	1	1	2	2q37.1	257407	chromosome 2 open reading frame 72	NM_001144994;NP_001138466;XM_001129456;XM_001132119;XM_001715135;XP_001129456;XP_001132119;XP_001715187	Hs.526596;Hs.551993	BE856707
204416_x_at	APOC1	88.1418	171.545	187.459	2.12679	3.4542e-07			45	41	39	32	29	22	14	4	2	19	19q13.2	341	apolipoprotein C-I	NM_001645;NP_001636	Hs.110675	NM_001645
229569_at	NA	34.0839	32.6858	72.201	2.11833	1.54771e-05	-2.20894	7.76108e-06	46	42	40	33	30	23	15	5	1	NA	NA	NA	NA	NA	NA	AW572379
216614_at	NA	53.3228	25.7711	112.906	2.11741	7.59035e-06	-4.38112	2.3586e-10	36	33	31	8	8	7	5	1	1	NA	NA	NA	NA	NA	NA	AL049988
221018_s_at	TDRD1	10.8438	13.4725	22.9169	2.11337	2.7723e-05			3	3	3	3	3	3	3	2	1	10	10q25.3	56165	tudor domain containing 1	NM_198795;NP_942090	Hs.333132	NM_031278
228762_at	LFNG	177.307	271.881	374.279	2.11091	7.19294e-05			24	23	22	18	16	13	4	3	1	7	7p22.2	3955	LFNG O-fucosylpeptide 3-beta-N-acetylglucosaminyltransferase	NM_001040167;NM_001040168;NP_001035257;NP_001035258	Hs.159142	AW151924
242683_at	FLJ38028	28.7443	31.4131	60.0285	2.08836	0.000109419			118	96	6	6	6	5	1	1	1	18	18p11.31	400643	hypothetical gene supported by AK095347	XR_040234;XR_040235;XR_040236	Hs.253920	AW081766
243713_at	NA	13.6884	12.0076	28.3179	2.06875	6.50858e-06	-2.35833	6.69915e-07	35	32	21	19	17	1	1	1	1	NA	NA	NA	NA	NA	NA	AI734054
230784_at	PRAC	1622.99	878.661	3328.49	2.05084	8.99893e-05	-3.78814	1.90114e-08	109	91	85	30	28	21	13	1	1	17	17q21	84366	prostate cancer susceptibility candidate	NM_032391;NP_115767	Hs.116467	BG498699
206004_at	TGM3	18.3026	28.777	37.2464	2.03503	0.000107377			61	55	52	12	12	10	6	4	2	20	20q11.2	7053	transglutaminase 3 (E polypeptide, protein-glutamine-gamma-glutamyltransferase)	NM_003245;NP_003236	Hs.2022	NM_003245
1554079_at	GALNTL4	70.1207	145.184	142.684	2.03484	7.40716e-05			5	5	5	5	5	4	4	3	1	11	11p15.3	374378	UDP-N-acetyl-alpha-D-galactosamine:polypeptide N-acetylgalactosaminyltransferase-like 4	NM_198516;NP_940918	Hs.655152	BC037341
241272_at	NA	70.3081	43.8184	142.78	2.03078	2.61044e-06	-3.25845	1.01607e-09	17	17	16	15	8	7	5	1	1	NA	NA	NA	NA	NA	NA	BE156417
1554101_a_at	TMTC4	19.2823	18.3033	38.7757	2.01095	8.67966e-05	-2.11851	3.7947e-05	6	6	6	6	6	5	1	1	1	13	13q32.3	84899	transmembrane and tetratricopeptide repeat containing 4	NM_001079669;NM_032813;NP_001073137;NP_116202	Hs.713610	BC018707
205651_x_at	RAPGEF4	15.0259	15.3821	30.0713	2.00129	0.000161923			6	6	6	6	6	5	1	1	1	2	2q31-q32	11069	Rap guanine nucleotide exchange factor (GEF) 4	NM_001100397;NM_007023;NP_001093867;NP_008954	Hs.470646	NM_007023
1555979_at	FLJ39609	36.1102	15.6919	18.0351	-2.00222	7.19171e-06			10	10	10	10	10	3	3	2	1	1	1p36.33	284598	hypothetical protein FLJ39609	NA	Hs.200644	CA447406
212660_at	PHF15	507.45	226.744	253.065	-2.00522	3.17637e-05			71	64	60	47	43	19	11	4	2	5	5q31.1	23338	PHD finger protein 15	NM_015288;NP_056103	Hs.483419	AI735639
210994_x_at	TRIM23	108.508	32.4379	54.0345	-2.00812	5.14089e-05			75	67	63	48	33	25	4	3	1	5	5q12.3	373	tripartite motif-containing 23	NM_001656;NM_033227;NM_033228;NP_001647;NP_150230;NP_150231	Hs.792	AF230398
217974_at	TM7SF3	103.9	83.8183	51.6913	-2.01	3.10535e-05			95	82	76	57	50	35	18	6	3	12	12q11-q12	51768	transmembrane 7 superfamily member 3	NM_016551;NP_057635	Hs.438641	NM_016551
219768_at	VTCN1	48.1796	18.2529	23.6354	-2.03845	2.95405e-05			7	7	7	7	7	6	3	2	1	1	1p13.1	79679	V-set domain containing T cell activation inhibitor 1	NM_024626;NP_078902	Hs.546434	NM_024626
215318_at	CG012	73.0504	42.7845	35.696	-2.04646	4.27753e-05			90	78	73	55	48	33	17	9	4	13	13q12-q13	116829	hypothetical gene CG012	NA	Hs.687692	AL049782
205113_at	NEFM	43.5704	16.1995	21.1978	-2.05542	0.000133312			51	47	12	11	11	9	5	1	1	8	8p21	4741	neurofilament, medium polypeptide	NM_001105541;NM_005382;NP_001099011;NP_005373	Hs.458657;Hs.615287	NM_005382
219737_s_at	PCDH9	114.5	41.3346	54.9785	-2.08263	1.36206e-06			66	60	53	42	38	2	2	2	1	13	13q14.3-q21.1	5101	protocadherin 9	NM_020403;NM_203487;NP_065136;NP_982354	Hs.654709	AI524125
214624_at	UPK1A	80.6245	31.6593	38.6461	-2.08623	0.000100814			88	76	71	54	47	32	6	4	2	19	19q13.13	11045	uroplakin 1A	NM_007000;NP_008931	Hs.159309	AA548647
225019_at	CAMK2D	1206.86	831.273	572.116	-2.10948	0.000139037			42	38	36	17	15	12	8	2	1	4	4q26	817	calcium/calmodulin-dependent protein kinase II delta	NM_001221;NM_172114;NM_172115;NM_172127;NM_172128;NM_172129;NP_001212;NP_742112;NP_742113;NP_742125;NP_742126;NP_742127	Hs.144114	BF797381
202831_at	GPX2	65.1329	28.0543	30.8492	-2.11133	1.26521e-07				34	32	27	25	20	3	2	1	14	14q24.1	2877	glutathione peroxidase 2 (gastrointestinal)	NM_002083;NP_002074	Hs.2704	NM_002083
223422_s_at	ARHGAP24	193.566	93.7157	91.4801	-2.11593	0.00015707			5	5	5	5	5	4	4	3	1	4	4q21.23-q21.3	83478	Rho GTPase activating protein 24	NM_001025616;NM_001042669;NM_031305;NP_001020787;NP_001036134;NP_112595	Hs.444229	AI743534
230064_at	NA	48.2074	31.955	22.783	-2.11594	2.5773e-05			108	90	84	60	50	35	18	6	3	NA	NA	NA	NA	NA	NA	AW296421
1553447_at	AGBL1	25.8781	12.4265	12.2193	-2.11782	1.07928e-05				2	2	2	2	2	2	2	1	15	15q25.3	123624	ATP/GTP binding protein-like 1	NM_152336;NP_689549	Hs.679833	NM_152336
200884_at	CKB	2140.33	815.792	1009.54	-2.1201	1.41971e-08			25	24	23	20	18	14	4	3	1	14	14q32	1152	creatine kinase, brain	NM_001823;NP_001814	Hs.173724	NM_001823
213577_at	SQLE	301.324	326.366	142.023	-2.12166	1.63896e-05	2.29799	4.47467e-06	85	75	70	53	46	31	16	8	4	8	8q24.1	6713	squalene epoxidase	NM_003129;NP_003120	Hs.71465	AA639705
234605_at	CDC14B	152.578	152.389	71.8482	-2.12361	0.000152641	2.12098	0.000155352	101	75	70	53	46	31	16	8	4	9	9q22.33	8555	CDC14 cell division cycle 14 homolog B (S. cerevisiae)	NM_001077181;NM_003671;NM_033331;NP_001070649;NP_003662;NP_201588	Hs.40582	AK024886
213992_at	COL4A6	334.2	18.3213	157.176	-2.12628	1.48387e-06	-8.57886	3.6072e-14	23	22	21	19	17	1	1	1	1	X	Xq22	1288	collagen, type IV, alpha 6	NM_001847;NM_033641;NP_001838;NP_378667	Hs.145586	AI889941
212880_at	WDR7	385.239	271.447	181.173	-2.12637	1.24155e-06			82	73	68	51	45	30	16	8	4	18	18q21.1-q22	23335	WD repeat domain 7	NM_015285;NM_052834;NP_056100;NP_443066	Hs.465213	AB011113
209863_s_at	TP63	298.568	18.4693	140.201	-2.12956	9.30156e-05	-7.59107	4.10889e-11	35	32	21	19	17	1	1	1	1	3	3q28	8626	tumor protein p63	NM_001114978;NM_001114979;NM_001114980;NM_001114981;NM_001114982;NM_003722;NP_001108450;NP_001108451;NP_001108452;NP_001108453;NP_001108454;NP_003713	Hs.137569	AF091627
230595_at	LOC572558	1470.54	18.7508	689.334	-2.13328	0.000162679	-36.7629	3.10161e-15	34	8	8	8	8	7	5	1	1	9	9q13	572558	hypothetical locus LOC572558	NR_015423;XR_017794;XR_041305	Hs.552819;Hs.9015	BF677651
209683_at	FAM49A	92.4302	22.2449	43.1951	-2.13983	8.81504e-05			73	66	62	32	29	22	14	4	2	2	2p24.3	81553	family with sequence similarity 49, member A	NM_030797;NP_110424	Hs.467769	AA243659
1566163_at	NA	53.2079	16.3097	24.8408	-2.14196	2.00585e-05			18	18	17	16	14	11	7	5	1	NA	NA	NA	NA	NA	NA	AL832482
242500_at	NA	52.9597	15.8303	24.4844	-2.163	0.000145516			77	69	65	7	7	6	3	2	1	NA	NA	NA	NA	NA	NA	T87730
210119_at	KCNJ15	40.4689	19.7988	18.7091	-2.16306	7.18158e-07				34	32	27	25	20	3	2	1	21	21q22.2	3772	potassium inwardly-rectifying channel, subfamily J, member 15	NM_002243;NM_170736;NM_170737;NP_002234;NP_733932;NP_733933	Hs.411299	U73191
233072_at	NTNG2	47.4355	20.1944	21.9143	-2.16459	4.4688e-07			94	81	32	27	25	20	3	2	1	9	9q34	84628	netrin G2	NM_032536;NP_115925	Hs.163642	AI348745
211343_s_at	COL13A1	208.641	21.8188	96.0322	-2.17261	3.06465e-05	-4.40134	2.60238e-09	36	33	31	8	8	7	5	1	1	10	10q22	1305	collagen, type XIII, alpha 1	NM_001130103;NM_005203;NM_080798;NM_080799;NM_080800;NM_080801;NM_080802;NM_080803;NM_080804;NM_080805;NM_080806;NM_080807;NM_080808;NM_080809;NM_080810;NM_080811;NM_080812;NM_080813;NM_080814;NM_080815;NP_001123575;NP_005194;NP_542988;NP_542989;NP_542990;NP_542991;NP_542992;NP_542993;NP_542994;NP_542995;NP_542996;NP_542997;NP_542998;NP_542999;NP_543000;NP_543001;NP_543002;NP_543003;NP_543004;NP_…	Hs.695934	M33653
213590_at	SLC16A5	100.73	28.058	46.0962	-2.18521	1.07804e-05			86	54	51	3	3	3	3	2	1	17	17q25.1	9121	solute carrier family 16, member 5 (monocarboxylic acid transporter 6)	NM_004695;NP_004686	Hs.592095	AA705628
230378_at	SCGB3A1	146.507	42.5974	67.0303	-2.18569	3.06179e-05			7	7	7	7	7	6	3	2	1	5	5q35-qter	92304	secretoglobin, family 3A, member 1	NM_052863;NP_443095	Hs.62492	AA742697
201850_at	CAPG	226.133	38.9196	102.891	-2.19779	8.16623e-07	-2.64368	3.47032e-08	31	30	29	25	23	11	7	5	1	2	2p11.2	822	capping protein (actin filament), gelsolin-like	NM_001747;NP_001738	Hs.516155	NM_001747
205608_s_at	ANGPT1	311.79	23.9626	141.539	-2.20285	9.26211e-05	-5.90666	8.40677e-10	36	33	31	8	8	7	5	1	1	8	8q22.3-q23	284	angiopoietin 1	NM_001146;NP_001137	Hs.369675	U83508
214375_at	PPFIBP1	247.39	215.732	111.68	-2.21518	1.69015e-06			87	63	59	46	42	28	17	9	4	12	12p11.23-p11.22	8496	PTPRF interacting protein, binding protein 1 (liprin beta 1)	NM_003622;NM_177444;NP_003613;NP_803193	Hs.172445	AI962377
213659_at	ZNF75D	117.288	41.4123	52.9387	-2.21554	3.24611e-06			29	28	27	23	21	17	11	4	2	X	Xq26.3	7626	zinc finger protein 75D	NM_007131;NP_009062	Hs.533540;Hs.667773	AA209420
212327_at	LIMCH1	1412.52	276.64	636.694	-2.21852	2.77622e-06	-2.30152	1.49348e-06	78	70	66	28	26	14	4	3	1	4	4p13	22998	LIM and calponin homology domains 1	NM_001112717;NM_001112718;NM_001112719;NM_001112720;NM_014988;NP_001106188;NP_001106189;NP_001106190;NP_001106191;NP_055803	Hs.335163	AK026815
1556194_a_at	NA	49.1966	24.1528	22.1495	-2.22112	3.54872e-05			12	12	11	5	5	4	4	3	1	NA	NA	NA	NA	NA	NA	BC042959
219008_at	C2orf43	84.3681	17.6026	37.8022	-2.23183	0.000114118	-2.14753	0.000193257	16	16	15	14	13	9	5	1	1	2	2p24.1	60526	chromosome 2 open reading frame 43	NM_021925;NP_068744	Hs.187823	NM_021925
227655_at	SNORD123	133.542	27.2845	59.6404	-2.23912	9.98995e-06	-2.18587	1.46579e-05	57	53	50	37	11	9	5	1	1	5	5p15.2	100113384	small nucleolar RNA, C/D box 123	NR_003689	Hs.34447	AI631964
228554_at	PGR	253.702	19.1525	111.981	-2.26558	9.40564e-05	-5.84681	1.70072e-09	50	46	44	37	11	9	5	1	1	11	11q22-q23	5241	progesterone receptor	NM_000926;NP_000917	Hs.32405	AL137566
231609_at	C10orf82	45.4057	20.6189	20.0376	-2.26603	3.18315e-06					32	27	25	20	3	2	1	10	10q25.3	143379	chromosome 10 open reading frame 82	NM_144661;NP_653262	Hs.121347	AW418674
209691_s_at	DOK4	85.0533	31.3088	37.4795	-2.26933	1.34526e-08			66	60	53	42	38	2	2	2	1	16	16q13	55715	docking protein 4	NM_018110;NP_060580	Hs.279832	BC003541
242206_at	NA	59.2515	18.065	25.9949	-2.27935	0.000181449			103	86	80	41	37	11	7	5	1	NA	NA	NA	NA	NA	NA	AW590588
204732_s_at	TRIM23	275.75	76.0325	120.778	-2.28312	1.53782e-05			49	45	43	36	33	25	4	3	1	5	5q12.3	373	tripartite motif-containing 23	NM_001656;NM_033227;NM_033228;NP_001647;NP_150230;NP_150231	Hs.792	AI021991
1569208_a_at	NA	103.935	28.1287	45.5139	-2.28359	0.000174441			22	21	20	18	16	13	4	3	1	NA	NA	NA	NA	NA	NA	BC020895
212328_at	LIMCH1	1912	439.227	830.303	-2.30278	2.32405e-06			79	71	20	18	16	13	4	3	1	4	4p13	22998	LIM and calponin homology domains 1	NM_001112717;NM_001112718;NM_001112719;NM_001112720;NM_014988;NP_001106188;NP_001106189;NP_001106190;NP_001106191;NP_055803	Hs.335163	AB029025
220356_at	CORIN	33.5045	10.3486	14.454	-2.31802	3.24649e-05			99	53	50	37	11	9	5	1	1	4	4p13-p12	10699	corin, serine peptidase	NM_006587;NP_006578	Hs.518618	NM_006587
233506_at	NA	250.13	48.9355	107.444	-2.328	9.38037e-05	-2.19563	0.000203353	81	72	67	50	44	29	14	4	2	NA	NA	NA	NA	NA	NA	N95440
244156_at	NA	29.2357	14.4958	12.4593	-2.3465	3.05639e-05			107	89	83	51	45	30	16	8	4	NA	NA	NA	NA	NA	NA	AW296286
203074_at	ANXA8L2	157.773	36.4388	67.0307	-2.35375	7.27956e-06			39	7	7	7	7	6	3	2	1	10	10q11.22	244	annexin A8-like 2	NM_001630;NP_001621	Hs.705389	NM_001630
1568777_at	EML5	41.7523	19.1884	17.5555	-2.3783	5.80179e-05			20	19	18	17	15	12	8	2	1	14	14q31.3	161436	echinoderm microtubule associated protein like 5	NM_183387;NP_899243	Hs.712606	BM677635
235474_at	NA	223.122	97.0691	93.6685	-2.38204	4.1158e-05			28	27	26	4	4	2	2	2	1	NA	NA	NA	NA	NA	NA	AI241810
207177_at	PTGFR	39.6336	15.4215	16.5888	-2.38918	3.11293e-05				34	32	27	25	20	3	2	1	1	1p31.1	5737	prostaglandin F receptor (FP)	NM_000959;NM_001039585;NP_000950;NP_001034674	Hs.654365	NM_000959
219597_s_at	DUOX1	76.3101	23.165	31.8879	-2.39308	1.65126e-06			94	81	32	27	25	20	3	2	1	15	15q15.3	53905	dual oxidase 1	NM_017434;NM_175940;NP_059130;NP_787954	Hs.272813	NM_017434
236420_s_at	ANO4	162.774	22.342	67.1718	-2.42325	1.55161e-06	-3.00652	6.28929e-08	115	74	69	52	1	1	1	1	1	12	12q23.1-q23.2	121601	anoctamin 4	NM_178826;NP_849148	Hs.58785	BF589515
1559214_at	NA	61.4433	22.9491	25.3529	-2.42352	0.000168282			14	14	13	12	12	10	6	4	2	NA	NA	NA	NA	NA	NA	AL360145
231118_at	ANKRD35	224.802	47.2083	92.7408	-2.42398	2.1262e-07			25	24	23	20	18	14	4	3	1	1	1q21.1	148741	ankyrin repeat domain 35	NM_144698;NP_653299	Hs.710624	AW511401
201387_s_at	UCHL1	155.527	45.5915	63.5626	-2.44684	7.31166e-06			29	28	27	23	21	17	11	4	2	4	4p14	7345	ubiquitin carboxyl-terminal esterase L1 (ubiquitin thiolesterase)	NM_004181;NP_004172	Hs.518731	NM_004181
205405_at	SEMA5A	207.764	90.3941	84.3965	-2.46176	3.01642e-06			5	5	5	5	5	4	4	3	1	5	5p15.2	9037	sema domain, seven thrombospondin repeats (type 1 and type 1-like), transmembrane domain (TM) and short cytoplasmic domain, (semaphorin) 5A	NM_003966;NP_003957	Hs.27621	NM_003966
213119_at	SLC36A1	604.63	181.499	245.437	-2.46348	3.82296e-05			68	61	57	25	23	11	7	5	1	5	5q33.1	206358	solute carrier family 36 (proton/amino acid symporter), member 1	NM_078483;NP_510968	Hs.269004	AW058600
202504_at	TRIM29	578.93	29.8132	234.567	-2.46807	1.00178e-05	-7.86789	2.62014e-11	35	32	21	19	17	1	1	1	1	11	11q22-q23	23650	tripartite motif-containing 29	NM_012101;NP_036233	Hs.504115	NM_012101
207069_s_at	SMAD6	243.328	76.4578	98.4597	-2.47134	5.34407e-06			66	60	53	42	38	2	2	2	1	15	15q21-q22	4091	SMAD family member 6	NM_001142861;NM_005585;NP_001136333;NP_005576	Hs.153863	NM_005585
209291_at	ID4	1842.63	600.461	741.886	-2.48371	2.36264e-05			12	12	11	5	5	4	4	3	1	6	6p22-p21	3400	inhibitor of DNA binding 4, dominant negative helix-loop-helix protein	NM_001546;NP_001537	Hs.519601	AW157094
229369_at	VSIG2	208.613	50.6212	83.7937	-2.4896	4.58717e-06			55	51	48	31	18	14	4	3	1	11	11q24	23584	V-set and immunoglobulin domain containing 2	NM_014312;NP_055127	Hs.112377	AI201858
214995_s_at	APOBEC3F	45.4883	13.8208	18.2295	-2.49531	7.36657e-05			89	77	72	40	36	26	13	1	1	22	22q13.1	200316	apolipoprotein B mRNA editing enzyme, catalytic polypeptide-like 3F	NM_001006666;NM_145298;NP_001006667;NP_660341	Hs.659809	BF508948
229497_at	ANKDD1A	95.2424	33.4026	37.947	-2.50988	6.88259e-06			66	60	53	42	38	2	2	2	1	15	15q22.31	348094	ankyrin repeat and death domain containing 1A	NM_182703;NP_874362	Hs.207157	AI760630
228236_at	C20orf54	186.976	49.01	74.4954	-2.5099	6.00805e-05			73	66	62	32	29	22	14	4	2	20	20p13	113278	chromosome 20 open reading frame 54	NM_033409;NP_212134	Hs.283865	AA903862
219250_s_at	FLRT3	232.929	24.411	92.758	-2.51115	2.11925e-07	-3.79984	5.53511e-10	23	22	21	19	17	1	1	1	1	20	20p11	23767	fibronectin leucine rich transmembrane protein 3	NM_013281;NM_198391;NP_037413;NP_938205	Hs.41296	NM_013281
225450_at	AMOTL1	1545.89	320.234	614.862	-2.51421	4.42074e-05			102	85	79	33	30	23	15	5	1	11	11q14.3	154810	angiomotin like 1	NM_130847;NP_570899	Hs.503594	AI433831
202391_at	BASP1	3655.81	1323.89	1452.99	-2.51606	7.04695e-05				15	14	13	12	10	6	4	2	5	5p15.1-p14	10409	brain abundant, membrane attached signal protein 1	NM_006317;NP_006308	Hs.201641	NM_006317
219837_s_at	CYTL1	76.5073	21.1182	29.9349	-2.55579	3.53391e-07			98	83	77	58	12	10	6	4	2	4	4p16-p15	54360	cytokine-like 1	NM_018659;NP_061129	Hs.13872	NM_018659
209604_s_at	GATA3	579.279	38.7734	225.675	-2.56688	9.3067e-05	-5.82034	1.76835e-08	72	65	61	10	10	3	3	2	1	10	10p15	2625	GATA binding protein 3	NM_001002295;NM_002051;NP_001002295;NP_002042	Hs.524134	BC003070
240593_x_at	NA	152.042	88.1804	59.0998	-2.57263	1.17413e-05			42	38	36	17	15	12	8	2	1	NA	NA	NA	NA	NA	NA	R98767
224994_at	CAMK2D	403.916	229.153	156.697	-2.57769	2.61576e-05			42	38	36	17	15	12	8	2	1	4	4q26	817	calcium/calmodulin-dependent protein kinase II delta	NM_001221;NM_172114;NM_172115;NM_172127;NM_172128;NM_172129;NP_001212;NP_742112;NP_742113;NP_742125;NP_742126;NP_742127	Hs.144114	AA777512
208510_s_at	PPARG	46.5212	28.1139	17.9998	-2.58454	6.31837e-05			69	62	58	45	41	28	17	9	4	3	3p25	5468	peroxisome proliferator-activated receptor gamma	NM_005037;NM_015869;NM_138711;NM_138712;NP_005028;NP_056953;NP_619725;NP_619726	Hs.162646	NM_015869
218489_s_at	ALAD	113.173	56.3082	43.5198	-2.6005	0.00012928			69	62	58	45	41	28	17	9	4	9	9q33.1	210	aminolevulinate, delta-, dehydratase	NM_000031;NM_001003945;NP_000022;NP_001003945	Hs.1227	NM_000031
206453_s_at	NDRG2	1219.32	328.077	466.029	-2.61641	1.79757e-05			59	23	22	18	16	13	4	3	1	14	14q11.2	57447	NDRG family member 2	NM_016250;NM_201535;NM_201536;NM_201537;NM_201538;NM_201539;NM_201540;NM_201541;NP_057334;NP_963293;NP_963294;NP_963831;NP_963832;NP_963833;NP_963834;NP_963835	Hs.525205	NM_016250
244107_at	NA	38.7844	12.4029	14.7967	-2.62116	0.00014208			72	65	61	10	10	3	3	2	1	NA	NA	NA	NA	NA	NA	AW189097
226829_at	AFAP1L2	51.3947	15.7074	19.5932	-2.62309	5.61286e-05			99	53	50	37	11	9	5	1	1	10	10q25.3	84632	actin filament associated protein 1-like 2	NM_001001936;NM_032550;NP_001001936;NP_115939	Hs.501106	AW138743
209146_at	SC4MOL	1339.23	824.405	509.112	-2.63053	3.95115e-05			70	63	59	46	42	28	17	9	4	4	4q32-q34	6307	sterol-C4-methyl oxidase-like	NM_001017369;NM_006745;NP_001017369;NP_006736	Hs.105269;Hs.593050	AV704962
204337_at	RGS4	121.596	36.4764	45.6984	-2.66083	0.000123594			19	2	2	2	2	2	2	2	1	1	1q23.3	5999	regulator of G-protein signaling 4	NM_001102445;NM_001113380;NM_001113381;NM_005613;NP_001095915;NP_001106851;NP_001106852;NP_005604	Hs.386726	AL514445
240121_x_at	NA	98.7744	36.6704	36.9995	-2.66961	4.61974e-06			4	4	4	4	4	2	2	2	1	NA	NA	NA	NA	NA	NA	AI042344
226210_s_at	MEG3	99.6033	31.2986	37.0394	-2.68912	0.000177636			14	14	13	12	12	10	6	4	2	14	14q32	55384	maternally expressed 3 (non-protein coding)	NR_002766;NR_003530;NR_003531	Hs.525589;Hs.593706;Hs.654863;Hs.655127	AI291123
218454_at	PLBD1	232.608	27.6864	86.4665	-2.69015	0.000142125	-3.12306	2.86555e-05	47	43	41	34	31	21	13	1	1	12	12p13.1	79887	phospholipase B domain containing 1	NM_024829;NP_079105	Hs.131933	NM_024829
204205_at	APOBEC3G	226.223	20.0577	83.8635	-2.69751	1.95013e-05	-4.18112	1.25257e-07	43	39	37	30	28	21	13	1	1	22	22q13.1-q13.2	60489	apolipoprotein B mRNA editing enzyme, catalytic polypeptide-like 3G	NM_021822;NP_068594	Hs.660143	NM_021822
204457_s_at	GAS1	842.779	25.8791	307.226	-2.74319	0.000136305	-11.8716	3.53484e-10	47	43	41	34	31	21	13	1	1	9	9q21.3-q22	2619	growth arrest-specific 1	NM_002048;NP_002039	Hs.65029	NM_002048
228555_at	CAMK2D	251.47	51.958	91.5257	-2.74754	3.17372e-06			81	72	67	50	44	29	14	4	2	4	4q26	817	calcium/calmodulin-dependent protein kinase II delta	NM_001221;NM_172114;NM_172115;NM_172127;NM_172128;NM_172129;NP_001212;NP_742112;NP_742113;NP_742125;NP_742126;NP_742127	Hs.144114	AA029441
228232_s_at	VSIG2	373.613	59.5789	135.953	-2.7481	2.05742e-05	-2.2819	0.000207049	54	50	47	40	36	26	13	1	1	11	11q24	23584	V-set and immunoglobulin domain containing 2	NM_014312;NP_055127	Hs.112377	NM_014312
228360_at	LYPD6B	90.7449	28.883	32.7571	-2.77024	2.54508e-05			92	48	45	38	34	12	8	2	1	2	2q23.2	130576	LY6/PLAUR domain containing 6B	NM_177964;NP_808879	Hs.357567	BF060747
225459_at	AMOTL1	201.416	40.1335	72.6019	-2.77426	4.85155e-06			103	86	80	41	37	11	7	5	1	11	11q14.3	154810	angiomotin like 1	NM_130847;NP_570899	Hs.503594	AU157155
242385_at	RORB	153.914	16.4158	55.2254	-2.78702	4.58806e-06	-3.36417	4.3762e-07	8	8	8	8	8	7	5	1	1	9	9q22	6096	RAR-related orphan receptor B	NM_006914;NP_008845	Hs.494178	R18374
203886_s_at	FBLN2	164.791	65.6822	58.9178	-2.79696	2.55651e-09			42	38	36	17	15	12	8	2	1	3	3p25.1	2199	fibulin 2	NM_001004019;NM_001998;NP_001004019;NP_001989	Hs.198862	NM_001998
226599_at	FHDC1	448.99	121.315	160.399	-2.79921	7.33577e-05			59	23	22	18	16	13	4	3	1	4	4q31.3	85462	FH2 domain containing 1	NM_033393;NP_203751	Hs.132629	AA527080
226899_at	UNC5B	194.286	126.148	69.3017	-2.80348	3.99974e-06			27	26	25	22	20	16	10	7	3	10	10q22.1	219699	unc-5 homolog B (C. elegans)	NM_170744;NP_734465	Hs.522997	AK022859
1555980_a_at	FLJ39609	133.393	29.3667	46.5726	-2.86421	2.60885e-06			7	7	7	7	7	6	3	2	1	1	1p36.33	284598	hypothetical protein FLJ39609	NA	Hs.200644	CA447406
218350_s_at	GMNN	624.393	1008.14	217.612	-2.86929	9.9822e-08	4.63273	2.23692e-10	85	75	70	53	46	31	16	8	4	6	6p22.2	51053	geminin, DNA replication inhibitor	NM_015895;NP_056979	Hs.234896	NM_015895
205472_s_at	DACH1	283.291	33.8264	97.6668	-2.90058	2.0739e-06	-2.8873	2.20066e-06	56	52	49	41	37	11	7	5	1	13	13q22	1602	dachshund homolog 1 (Drosophila)	NM_004392;NM_080759;NM_080760;NP_004383;NP_542937;NP_542938	Hs.129452	NM_004392
1554418_s_at	SPOCK3	45.8939	10.3302	15.7461	-2.91461	9.33999e-06			7	7	7	7	7	6	3	2	1	4	4q32.3	50859	sparc/osteonectin, cwcv and kazal-like domains proteoglycan (testican) 3	NM_001040159;NM_016950;NP_001035249;NP_058646	Hs.481133	AB056866
221489_s_at	SPRY4	256.938	103.497	87.9409	-2.92171	6.92712e-06			42	38	36	17	15	12	8	2	1	5	5q31.3	81848	sprouty homolog 4 (Drosophila)	NM_001127496;NM_030964;NP_001120968;NP_112226	Hs.323308	W48843
218487_at	ALAD	582.466	176.318	196.136	-2.9697	3.00901e-07			45	41	39	32	29	22	14	4	2	9	9q33.1	210	aminolevulinate, delta-, dehydratase	NM_000031;NM_001003945;NP_000022;NP_001003945	Hs.1227	BC000977
231867_at	ODZ2	69.1711	13.1989	23.2165	-2.9794	0.000103868			51	47	12	11	11	9	5	1	1	5	5q34-q35.1	57451	odz, odd Oz/ten-m homolog 2 (Drosophila)	NM_001080428;NM_001122679;NP_001073897;NP_001116151	Hs.654631;Hs.715483	AB032953
203217_s_at	ST3GAL5	187.826	85.0806	62.9601	-2.98326	6.01903e-07			40	36	34	29	27	15	9	6	3	2	2p11.2	8869	ST3 beta-galactoside alpha-2,3-sialyltransferase 5	NM_001042437;NM_003896;NP_001035902;NP_003887	Hs.415117	NM_003896
204794_at	DUSP2	287.925	62.9846	96.2305	-2.99204	2.35358e-06			7	7	7	7	7	6	3	2	1	2	2q11	1844	dual specificity phosphatase 2	NM_004418;NP_004409	Hs.1183	NM_004418
235048_at	FAM169A	271.48	57.9342	90.3224	-3.00568	4.29832e-06			22	21	20	18	16	13	4	3	1	5	5q13.3	26049	family with sequence similarity 169, member A	NM_015566;NP_056381	Hs.91662	AV720650
1552511_a_at	CPA6	47.9033	10.2112	15.8884	-3.01499	3.68751e-07			1	1	1	1	1	1	1	1	1	8	8q13.2	57094	carboxypeptidase A6	NM_001127445;NM_020361;NP_001120917;NP_065094	Hs.658850	NM_020361
209602_s_at	GATA3	59.4574	9.84748	19.5361	-3.04346	3.37483e-10			17	17	16	15	8	7	5	1	1	10	10p15	2625	GATA binding protein 3	NM_001002295;NM_002051;NP_001002295;NP_002042	Hs.524134	AI796169
206600_s_at	SLC16A5	210.772	40.3983	68.8403	-3.06175	1.11901e-06			64	58	55	6	6	5	1	1	1	17	17q25.1	9121	solute carrier family 16, member 5 (monocarboxylic acid transporter 6)	NM_004695;NP_004686	Hs.592095	NM_004695
233932_at	NA	46.8821	10.9852	15.1819	-3.08802	3.79642e-07			77	69	65	7	7	6	3	2	1	NA	NA	NA	NA	NA	NA	AL109791
1568791_s_at	NA	44.1082	13.5363	14.0378	-3.14211	0.000133081				20	19	2	2	2	2	2	1	NA	NA	NA	NA	NA	NA	AI208948
222008_at	COL9A1	119.857	37.733	38.086	-3.14702	4.00567e-06			19	2	2	2	2	2	2	2	1	6	6q12-q14	1297	collagen, type IX, alpha 1	NM_001851;NM_078485;NP_001842;NP_511040	Hs.590892	NM_001851
220092_s_at	ANTXR1	50.3165	15.2316	15.9373	-3.15715	4.42349e-06			20	19	18	17	15	12	8	2	1	2	2p13.1	84168	anthrax toxin receptor 1	NM_018153;NM_032208;NM_053034;NP_060623;NP_115584;NP_444262	Hs.165859	NM_018153
231793_s_at	CAMK2D	345.928	153.37	107.692	-3.21219	1.94149e-06			42	38	36	17	15	12	8	2	1	4	4q26	817	calcium/calmodulin-dependent protein kinase II delta	NM_001221;NM_172114;NM_172115;NM_172127;NM_172128;NM_172129;NP_001212;NP_742112;NP_742113;NP_742125;NP_742126;NP_742127	Hs.144114	AA448956
207397_s_at	HOXD13	45.2507	13.4168	14.0793	-3.21399	6.77668e-07			4	4	4	4	4	2	2	2	1	2	2q31.1	3239	homeobox D13	NM_000523;NP_000514	Hs.152414	NM_000523
229585_at	ADAMTSL1	205.746	36.7173	63.7509	-3.22735	9.6251e-07			8	8	8	8	8	7	5	1	1	9	9p22.2-p22.1	92949	ADAMTS-like 1	NM_001040272;NM_052866;NP_001035362;NP_443098	Hs.522019	AI803088
243311_at	DEFB132	89.524	17.78	27.4956	-3.25594	4.18383e-06			81	72	67	50	44	29	14	4	2	20	20p13	400830	defensin, beta 132	NM_207469;NP_997352	Hs.516819	BE044548
227475_at	FOXQ1	419.949	56.1839	128.026	-3.28018	9.15058e-07	-2.2787	9.57614e-05	18	18	17	16	14	11	7	5	1	6	6p25	94234	forkhead box Q1	NM_033260;NP_150285	Hs.591352	AI676059
212510_at	GPD1L	2345.97	225.139	714.935	-3.28137	6.33514e-07	-3.17552	9.44802e-07	81	72	67	50	44	29	14	4	2	3	3p22.3	23171	glycerol-3-phosphate dehydrogenase 1-like	NM_015141;NP_055956	Hs.82432	AA135522
217520_x_at	LOC731884	67.3276	27.7228	20.4801	-3.28746	0.000105858			93	80	75	56	49	34	12	7	3	15	NA	731884	similar to programmed cell death 6 interacting protein	XR_015639	Hs.597835	BG396614
236681_at	HOXD13	240.824	60.2486	72.6097	-3.31669	8.7355e-08			4	4	4	4	4	2	2	2	1	2	2q31.1	3239	homeobox D13	NM_000523;NP_000514	Hs.152414	AI971104
223753_s_at	CFC1	219.081	27.4848	65.6082	-3.33923	7.31935e-05	-2.38707	0.001792	1	1	1	1	1	1	1	1	1	2	2q21.1	55997	cripto, FRL-1, cryptic family 1	NM_032545;NP_115934	Hs.567542;Hs.595719	AF312769
213169_at	SEMA5A	108.213	37.4123	31.6964	-3.41406	1.67518e-07			5	5	5	5	5	4	4	3	1	5	5p15.2	9037	sema domain, seven thrombospondin repeats (type 1 and type 1-like), transmembrane domain (TM) and short cytoplasmic domain, (semaphorin) 5A	NM_003966;NP_003957	Hs.27621	BG109855
1559280_a_at	NA	92.6917	9.84829	27.0992	-3.42046	5.19622e-05	-2.75166	0.00041637	16	16	15	14	13	9	5	1	1	NA	NA	NA	NA	NA	NA	AA483467
213974_at	ADAMTSL3	116.017	21.8083	33.7606	-3.43645	7.45006e-07			68	61	57	25	23	11	7	5	1	15	15q25.2	57188	ADAMTS-like 3	NM_207517;NP_997400	Hs.459162	AB033059
203240_at	FCGBP	399.938	95.9027	114.191	-3.50236	3.19153e-05			12	12	11	5	5	4	4	3	1	19	19q13.1	8857	Fc fragment of IgG binding protein	NM_003890;NP_003881	Hs.111732	NM_003890
205765_at	CYP3A5	122.132	15.296	34.5354	-3.53642	3.82049e-05	-2.2578	0.0028213	60	54	51	3	3	3	3	2	1	7	7q21.1	1577	cytochrome P450, family 3, subfamily A, polypeptide 5	NM_000777;NP_000768	Hs.695915	NM_000777
205082_s_at	AOX1	331.151	38.6095	93.3736	-3.54651	4.43523e-07	-2.41841	5.04487e-05	54	50	47	40	36	26	13	1	1	2	2q33	316	aldehyde oxidase 1	NM_001159;NP_001150	Hs.406238	AB046692
240075_at	NA	48.1341	11.6023	13.5022	-3.56492	4.10623e-07			94	81	32	27	25	20	3	2	1	NA	NA	NA	NA	NA	NA	BE549858
242525_at	NA	76.7219	20.4737	21.4781	-3.5721	2.09368e-05				20	19	2	2	2	2	2	1	NA	NA	NA	NA	NA	NA	AA747436
235209_at	C8orf84	104.74	17.93	29.0065	-3.61092	1.48761e-06			68	61	57	25	23	11	7	5	1	8	8q21.11	157869	chromosome 8 open reading frame 84	NM_153225;NP_694957	Hs.439040	AW662373
230869_at	FAM155A	47.3236	10.0988	12.9639	-3.65042	3.94128e-09			13	13	12	11	11	9	5	1	1	13	13q33.3	728215	family with sequence similarity 155, member A	NM_001080396;NP_001073865	Hs.535394	H09780
213954_at	FAM169A	142.808	27.706	39.0274	-3.65917	2.42717e-08			22	21	20	18	16	13	4	3	1	5	5q13.3	26049	family with sequence similarity 169, member A	NM_015566;NP_056381	Hs.91662	AB020695
209292_at	ID4	364.712	77.3558	99.1228	-3.67939	6.05398e-05			12	12	11	5	5	4	4	3	1	6	6p22-p21	3400	inhibitor of DNA binding 4, dominant negative helix-loop-helix protein	NM_001546;NP_001537	Hs.519601	AL022726
230785_at	NA	113.773	23.9454	30.8895	-3.68322	1.71664e-06			94	81	32	27	25	20	3	2	1	NA	NA	NA	NA	NA	NA	AI634411
240435_at	NA	323.927	55.6685	87.2916	-3.71086	8.35327e-05			45	41	39	32	29	22	14	4	2	NA	NA	NA	NA	NA	NA	AI253622
241052_at	NA	45.1902	11.2199	12.1212	-3.72821	4.78197e-07			1	1	1	1	1	1	1	1	1	NA	NA	NA	NA	NA	NA	BE646288
206033_s_at	DSC3	134.352	15.4945	34.3041	-3.91651	1.83582e-05			10	10	10	10	10	3	3	2	1	18	18q12.1	1825	desmocollin 3	NM_001941;NM_024423;NP_001932;NP_077741	Hs.41690	NM_001941
227909_at	NCRNA00087	272.721	33.1231	68.9047	-3.95794	2.84746e-08	-2.08026	0.000136958	55	51	48	31	18	14	4	3	1	X	Xq26.3	644596	non-protein coding RNA 87	NR_024493;XM_001721149;XM_927710;XP_001721201;XP_932803	Hs.656427	AI742434
227192_at	PRRT2	306.748	91.4804	75.4685	-4.06459	7.66477e-06			4	4	4	4	4	2	2	2	1	16	16p11.2	112476	proline-rich transmembrane protein 2	NM_145239;NP_660282	Hs.655071	BF060707
243543_at	NA	229.222	172.875	56.2042	-4.07837	4.19796e-05	3.07583	0.000463575	65	59	56	44	40	27	10	7	3	NA	NA	NA	NA	NA	NA	BF508288
230661_at	C8orf84	120.851	16.4226	29.5153	-4.09452	1.89388e-05			68	61	57	25	23	11	7	5	1	8	8q21.11	157869	chromosome 8 open reading frame 84	NM_153225;NP_694957	Hs.439040	AW451999
223447_at	REG4	113.348	21.867	26.4363	-4.28761	0.000147384			61	55	52	12	12	10	6	4	2	1	1p13.1-p12	83998	regenerating islet-derived family, member 4	NM_032044;NP_114433	Hs.660883	AY007243
1566968_at	NA	255.027	47.6651	58.6731	-4.34658	8.35861e-06			19	2	2	2	2	2	2	2	1	NA	NA	NA	NA	NA	NA	AK024556
205856_at	SLC14A1	1028.04	14.0599	235.561	-4.36423	4.0262e-08	-16.7541	6.15506e-13	35	32	21	19	17	1	1	1	1	18	18q11-q12	6563	solute carrier family 14 (urea transporter), member 1 (Kidd blood group)	NM_001128588;NM_015865;NP_001122060;NP_056949	Hs.101307	NM_015865
206032_at	DSC3	169.681	14.1415	36.1661	-4.69171	2.69293e-07	-2.55744	0.000161175	35	32	21	19	17	1	1	1	1	18	18q12.1	1825	desmocollin 3	NM_001941;NM_024423;NP_001932;NP_077741	Hs.41690	AI797281
235210_s_at	C8orf84	114.859	12.2425	24.2412	-4.73818	6.30879e-07			16	16	15	14	13	9	5	1	1	8	8q21.11	157869	chromosome 8 open reading frame 84	NM_153225;NP_694957	Hs.439040	AW662373
233059_at	NA	83.3071	14.0188	17.5068	-4.75857	4.34969e-05			10	10	10	10	10	3	3	2	1	NA	NA	NA	NA	NA	NA	AK026384
1554591_at	GDEP	166.341	21.7976	34.8336	-4.77531	1.01278e-05			9	9	9	9	9	8	1	1	1	4	4q21.1	118425	gene differentially expressed in prostate	NR_026555;XR_000540;XR_000635	Hs.104215	BC020934
205083_at	AOX1	513.867	18.751	107.063	-4.79967	2.07707e-07	-5.70972	4.18266e-08	47	43	41	34	31	21	13	1	1	2	2q33	316	aldehyde oxidase 1	NM_001159;NP_001150	Hs.406238	NM_001159
243672_at	SALL3	158.375	13.7378	32.7866	-4.83049	4.81838e-07	-2.38659	0.000622535	10	10	10	10	10	3	3	2	1	18	18q23	27164	sal-like 3 (Drosophila)	NM_171999;NP_741996	Hs.700557	R42361
229151_at	SLC14A1	1286.8	19.8801	252.494	-5.09638	1.20497e-07	-12.7008	8.20019e-11	35	32	21	19	17	1	1	1	1	18	18q11-q12	6563	solute carrier family 14 (urea transporter), member 1 (Kidd blood group)	NM_001128588;NM_015865;NP_001122060;NP_056949	Hs.101307	BE673587
204429_s_at	SLC2A5	236.767	27.7701	46.1338	-5.13219	2.41619e-07			46	42	40	33	30	23	15	5	1	1	1p36.2	6518	solute carrier family 2 (facilitated glucose/fructose transporter), member 5	NM_001135585;NM_003039;NP_001129057;NP_003030;NR_024180	Hs.530003	BE560461
201287_s_at	SDC1	951.194	641.284	185.266	-5.1342	4.52642e-06	3.46142	0.000127074	26	25	24	21	19	15	9	6	3	2	2p24.1	6382	syndecan 1	NM_001006946;NM_002997;NP_001006947;NP_002988	Hs.224607;Hs.665958	NM_002997
206701_x_at	EDNRB	149.495	30.4934	28.9966	-5.1556	8.8174e-06			20	19	18	17	15	12	8	2	1	13	13q22	1910	endothelin receptor type B	NM_000115;NM_001122659;NM_003991;NP_000106;NP_001116131;NP_003982	Hs.82002	NM_003991
239671_at	NA	157.617	15.7652	29.6155	-5.32213	8.9136e-06			13	13	12	11	11	9	5	1	1	NA	NA	NA	NA	NA	NA	AV703555
238669_at	PTGS1	265.157	43.3513	48.8694	-5.42584	0.000137391			84	60	53	42	38	2	2	2	1	9	9q32-q33.3	5742	prostaglandin-endoperoxide synthase 1 (prostaglandin G/H synthase and cyclooxygenase)	NM_000962;NM_080591;NP_000953;NP_542158	Hs.201978	BE613133
230238_at	ANKRD43	162.997	25.9114	29.3061	-5.56187	3.91601e-05			59	23	22	18	16	13	4	3	1	5	5q31.1	134548	ankyrin repeat domain 43	NM_175873;NP_787069	Hs.13308	AI744123
213791_at	PENK	430.192	25.4626	72.4749	-5.93573	3.91068e-06	-2.84632	0.00137894	9	9	9	9	9	8	1	1	1	8	8q23-q24	5179	proenkephalin	NM_001135690;NM_006211;NP_001129162;NP_006202	Hs.339831	NM_006211
201286_at	SDC1	499.294	249.424	82.2298	-6.07193	3.40377e-06	3.03326	0.000835225	26	25	24	21	19	15	9	6	3	2	2p24.1	6382	syndecan 1	NM_001006946;NM_002997;NP_001006947;NP_002988	Hs.224607;Hs.665958	Z48199
209570_s_at	D4S234E	282.179	49.1607	40.968	-6.88779	8.03279e-06			4	4	4	4	4	2	2	2	1	4	4p16.3	27065	DNA segment on chromosome 4 (unique) 234 expressed sequence	NM_001040101;NM_014392;NP_001035190;NP_055207	Hs.518595	BC001745
238600_at	JAKMIP1	144.335	24.464	20.7899	-6.94254	7.80393e-10			28	27	26	4	4	2	2	2	1	4	4p16.1	152789	janus kinase and microtubule interacting protein 1	NM_001099433;NM_144720;NP_001092903;NP_653321	Hs.479066	AW157571
220413_at	SLC39A2	192.09	25.8452	27.4241	-7.00442	1.06447e-05			92	48	45	38	34	12	8	2	1	14	14q11.2	29986	solute carrier family 39 (zinc transporter), member 2	NM_014579;NP_055394	Hs.175783	NM_014579
243929_at	NA	485.492	23.3127	66.0438	-7.35107	8.02465e-05			66	60	53	42	38	2	2	2	1	NA	NA	NA	NA	NA	NA	H15261
204430_s_at	SLC2A5	455.294	16.9256	46.1424	-9.86717	1.3808e-08	-2.72619	0.000619033	46	42	40	33	30	23	15	5	1	1	1p36.2	6518	solute carrier family 2 (facilitated glucose/fructose transporter), member 5	NM_001135585;NM_003039;NP_001129057;NP_003030;NR_024180	Hs.530003	NM_003039
205725_at	SCGB1A1	342.482	29.2591	33.9292	-10.094	3.24954e-07			59	23	22	18	16	13	4	3	1	11	11q12.3-q13.1	7356	secretoglobin, family 1A, member 1 (uteroglobin)	NM_003357;NP_003348	Hs.523732	NM_003357
229580_at	NA	616.757	121.102	40.9807	-15.0499	1.19723e-06			106	88	82	59	51	31	16	8	4	NA	NA	NA	NA	NA	NA	R71596
206260_at	TGM4	9883.97	22.601	500.666	-19.7416	3.9688e-06	-22.1524	2.37766e-06	39	7	7	7	7	6	3	2	1	3	3p22-p21.33	7047	transglutaminase 4 (prostate)	NM_003241;NP_003232	Hs.438265	NM_003241
217567_at	TGM4	753.846	21.3312	27.5129	-27.3997	1.48251e-06			94	81	32	27	25	20	3	2	1	3	3p22-p21.33	7047	transglutaminase 4 (prostate)	NM_003241;NP_003232	Hs.438265	BF222018
217566_s_at	TGM4	3986.77	23.0141	129.403	-30.8089	6.64928e-07	-5.62276	0.00171527	39	7	7	7	7	6	3	2	1	3	3p22-p21.33	7047	transglutaminase 4 (prostate)	NM_003241;NP_003232	Hs.438265	BF222018
117_at	HSPA6	35.9315	122.835	42.0661			2.92004	0.00108574	119	97	87	22	20	16	10	7	3	1	1q23	3310	heat shock 70kDa protein 6 (HSP70B')	NM_002155;NP_002146	Hs.654614	X51757
1405_i_at	CCL5	63.2369	18.1695	62.403			-3.43449	2.20387e-06	43	39	37	30	28	21	13	1	1	17	17q11.2-q12	6352	chemokine (C-C motif) ligand 5	NM_002985;NP_002976	Hs.514821	M21121
1552257_a_at	TTLL12	238.863	166.4	367.828			-2.21051	0.000204661	120	98	88	61	21	17	11	4	2	22	22q13.31	23170	tubulin tyrosine ligase-like family, member 12	NM_015140;NP_055955	Hs.517670	NM_015140
1552309_a_at	NEXN	355.487	19.3453	252.66			-13.0605	2.50034e-10	43	39	37	30	28	21	13	1	1	1	1p31.1	91624	nexilin (F actin binding protein)	NM_144573;NP_653174	Hs.632387	NM_144573
1552326_a_at	CCDC11	20.303	48.1643	20.6957			2.32726	9.86513e-06	121	25	24	21	19	15	9	6	3	18	18q21.1	220136	coiled-coil domain containing 11	NM_145020;NP_659457	Hs.658630	NM_145020
1552390_a_at	C8orf47	25.2135	42.2535	19.1078			2.21132	4.84904e-06	87	63	59	46	42	28	17	9	4	8	8q22.2	203111	chromosome 8 open reading frame 47	NM_173549;NP_775820	Hs.171455	NM_173549
1552463_at	SERPINB11	450.697	316.859	22.8613			13.8601	0.00185656	122	99	89	62	41	28	17	9	4	18	NA	89778	serpin peptidase inhibitor, clade B (ovalbumin), member 11 (gene/pseudogene)	NM_080475;NP_536723	Hs.350958	NM_080475
1552531_a_at	NLRP11	12.1233	31.6491	11.7765			2.68749	6.84693e-05	123	100	90	63	52	18	12	7	3	19	19q13.42	204801	NLR family, pyrin domain containing 11	NM_145007;NP_659444	Hs.375039	NM_145007
1552619_a_at	ANLN	14.2621	46.174	16.4511			2.80675	0.000405957	124	101	91	63	52	18	12	7	3	7	7p15-p14	54443	anillin, actin binding protein	NM_018685;NP_061155	Hs.62180	NM_018685
1552670_a_at	PPP1R3B	133.079	51.7539	109.829			-2.12214	4.25744e-06	125	102	92	49	30	23	15	5	1	8	8p23.1	79660	protein phosphatase 1, regulatory (inhibitor) subunit 3B	NM_024607;NP_078883	Hs.458513	NM_024607
1552673_at	RFX6	12.4966	53.2933	11.3485			4.69606	0.00115535	69	62	58	45	41	28	17	9	4	6	6q22.2	222546	regulatory factor X, 6	NM_173560;NP_775831	Hs.352276	NM_173560
1552701_a_at	CARD16	45.5846	23.0858	46.939			-2.03324	0.00190497	126	103	86	32	29	22	14	4	2	11	NA	114769	caspase recruitment domain family, member 16	NM_001017534;NM_052889;NP_001017534;NP_443121	Hs.348365	NM_052889
1552703_s_at	CARD16	37.4306	12.8642	32.5564			-2.53077	9.66925e-05	126	103	86	32	29	22	14	4	2	11	NA	114769	caspase recruitment domain family, member 16	NM_001017534;NM_052889;NP_001017534;NP_443121	Hs.348365	NM_052889
1552733_at	KLHDC1	120.778	46.0591	114.89			-2.49441	8.72856e-07	25	24	23	20	18	14	4	3	1	14	14q22.1	122773	kelch domain containing 1	NM_172193;NP_751943	Hs.509258	NM_172193
1552774_a_at	SLC25A27	89.8584	43.0489	120.352			-2.7957	8.79948e-09	127	87	81	54	47	32	6	4	2	6	6p11.2-q12	9481	solute carrier family 25, member 27	NM_004277;NP_004268	Hs.40510	NM_004277
1552867_at	NA	29.4668	75.646	33.5679			2.25352	7.86603e-05	40	36	34	29	27	15	9	6	3	NA	NA	NA	NA	NA	NA	NM_138474
1552908_at	C1orf150	21.2774	13.1204	35.4576			-2.70249	0.00228928	13	13	12	11	11	9	5	1	1	1	1q44	148823	chromosome 1 open reading frame 150	NM_145278;NP_660321	Hs.662658	NM_145278
1552978_a_at	SCAMP1	112.671	34.3418	90.7429			-2.64235	0.000382419	75	67	63	48	33	25	4	3	1	5	5q13.3-q14.1	9522	secretory carrier membrane protein 1	NM_004866;NP_004857	Hs.482587	NM_052822
1553030_a_at	SUOX	72.2546	37.4452	80.9562			-2.16199	6.66712e-06	114	1	1	1	1	1	1	1	1	12	12q13.2	6821	sulfite oxidase	NM_000456;NM_001032386;NM_001032387;NP_000447;NP_001027558;NP_001027559	Hs.558403	NM_000456
1553118_at	THEM4	74.2817	43.7933	93.9838			-2.14608	9.18749e-06	117	95	79	33	30	23	15	5	1	1	1q21	117145	thioesterase superfamily member 4	NM_053055;NP_444283	Hs.164070	NM_053055
1553133_at	C9orf72	49.2891	18.1765	70.6631			-3.8876	1.94433e-09	35	32	21	19	17	1	1	1	1	9	9p21.2	203228	chromosome 9 open reading frame 72	NM_018325;NM_145005;NP_060795;NP_659442	Hs.493639	BC020851
1553183_at	UMODL1	10.9817	24.9584	10.9617			2.27686	0.00226298	128	104	93	64	19	15	9	6	3	21	21q22.3	89766	uromodulin-like 1	NM_001004416;NM_173568;NP_001004416;NP_775839	Hs.242520	NM_173568
1553218_a_at	ZNF512	252.292	94.1909	205.733			-2.18421	1.1827e-05	125	102	92	49	30	23	15	5	1	2	2p23	84450	zinc finger protein 512	NM_032434;NP_115810	Hs.529178	NM_032434
1553274_a_at	SNRNP48	45.1522	103.123	35.1906			2.93043	1.35611e-07	129	105	94	65	40	27	10	7	3	6	6p24.3	154007	small nuclear ribonucleoprotein 48kDa (U11/U12)	NM_152551;NP_689764	Hs.13366	NM_152551
1553275_s_at	NA	25.7669	12.5815	28.0637			-2.23056	0.00023121	7	7	7	7	7	6	3	2	1	NA	NA	NA	NA	NA	NA	NM_173594
1553400_a_at	C17orf69	24.6708	49.9071	23.261			2.14553	0.00123569	130	80	75	56	49	34	12	7	3	17	17q21.31	147081	chromosome 17 open reading frame 69	NR_026905;NR_026906;XR_040436;XR_040437;XR_040438	Hs.128813;Hs.718730	NM_152466
1553407_at	MACF1	36.3917	77.6386	33.4249			2.32277	3.6407e-06	131	90	84	60	50	35	18	6	3	1	1p32-p31	23499	microtubule-actin crosslinking factor 1	NM_012090;NM_033044;NP_036222;NP_149033	Hs.580782	NM_033044
1553582_a_at	SPAG11B	11.5896	32.1204	11.849			2.7108	0.000857606	128	104	93	64	19	15	9	6	3	8	8p23-p22	10407	sperm associated antigen 11B	NM_016512;NM_058200;NM_058201;NM_058202;NM_058203;NM_058206;NM_058207;NP_057596;NP_478107;NP_478108;NP_478109;NP_478110;NP_478113;NP_478114	Hs.2717	NM_058207
1553589_a_at	PDZK1IP1	69.2377	51.1025	137.133			-2.68349	9.92509e-05	83	74	69	52	1	1	1	1	1	1	1p33	10158	PDZK1 interacting protein 1	NM_005764;NP_005755	Hs.431099	NM_005764
1553602_at	MUCL1	30.2355	245.034	32.066			7.64154	4.61322e-06	90	78	73	55	48	33	17	9	4	12	12q	118430	mucin-like 1	NM_058173;NP_477521	Hs.348419	NM_058173
1553613_s_at	FOXC1	45.9241	27.7572	61.8362			-2.22776	0.00231825	39	7	7	7	7	6	3	2	1	6	6p25	2296	forkhead box C1	NM_001453;NP_001444	Hs.348883	NM_001453
1553622_a_at	FSIP1	10.8608	29.8791	11.3401			2.63482	0.00266293	69	62	58	45	41	28	17	9	4	15	15q14	161835	fibrous sheath interacting protein 1	NM_152597;NP_689810	Hs.129598	NM_152597
1553693_s_at	CBR4	175.608	97.6616	200.366			-2.05164	6.92415e-06	76	68	64	49	30	23	15	5	1	4	4q32.3	84869	carbonyl reductase 4	NM_032783;NP_116172	Hs.659311	NM_032783
1553715_s_at	C16orf14	136.391	383.153	145.832			2.62736	2.45057e-07	82	73	68	51	45	30	16	8	4	16	16p13.3	84331	chromosome 16 open reading frame 14	NM_138418;NP_612427	Hs.417710	NM_032371
1553764_a_at	JUB	92.8797	19.9965	52.6959			-2.63525	1.5927e-06	125	102	92	49	30	23	15	5	1	14	14q11.2	84962	jub, ajuba homolog (Xenopus laevis)	NM_032876;NM_198086;NP_116265;NP_932352	Hs.655832	NM_032876
1553830_s_at	MAGEA2	10.3081	25.3903	10.6973			2.37351	0.000645056	69	62	58	45	41	28	17	9	4	X	Xq28	4101	melanoma antigen family A, 2	NM_005361;NM_175742;NM_175743;NP_005352;NP_786884;NP_786885	Hs.534597	NM_005361
1553960_at	SNX21	127.392	35.7225	87.3467			-2.44515	1.10743e-05	132	106	95	66	44	29	14	4	2	20	20q13.12	90203	sorting nexin family member 21	NM_001042632;NM_001042633;NM_033421;NM_152897;NP_001036097;NP_001036098;NP_219489;NP_690857	Hs.472854	CA447177
1553962_s_at	RHOB	96.3742	38.3183	130.943			-3.41725	2.53591e-05	89	77	72	40	36	26	13	1	1	2	2p24	388	ras homolog gene family, member B	NM_004040;NP_004031	Hs.502876	BI668074
1553970_s_at	CEL	20.6365	295.192	18.9689			15.5619	4.34055e-06	133	107	93	64	19	15	9	6	3	9	9q34.3	1056	carboxyl ester lipase (bile salt-stimulated lipase)	NM_001807;NP_001798	Hs.533258	BC042510
1553977_a_at	CYP39A1	185.397	42.7515	180.685			-4.2264	3.92598e-06	134	108	96	67	47	32	6	4	2	6	6p21.1-p11.2	51302	cytochrome P450, family 39, subfamily A, polypeptide 1	NM_016593;NP_057677	Hs.387367	BC010358
1553993_s_at	MED25	210.227	458.313	209.523			2.18741	1.11439e-07	135	109	97	68	53	35	18	6	3	19	19q13.3	81857	mediator complex subunit 25	NM_030973;NP_112235	Hs.656639	BC024312
1553998_at	DMRTC1	82.2565	36.6852	81.9573			-2.23407	3.88852e-08	111	50	47	40	36	26	13	1	1	X	Xq13.1	63947	DMRT-like family C1	NM_033053;NP_149042	Hs.558685	BC029799
1554007_at	NA	783.211	109.006	423.162			-3.882	0.00141879	102	85	79	33	30	23	15	5	1	NA	NA	NA	NA	NA	NA	BC036488
1554127_s_at	MSRB3	134.538	27.4168	95.1662			-3.47109	2.45787e-07	50	46	44	37	11	9	5	1	1	12	12q14.3	253827	methionine sulfoxide reductase B3	NM_001031679;NM_198080;NP_001026849;NP_932346	Hs.339024	BC040053
1554147_s_at	C3orf15	18.034	57.5978	23.7666			2.42348	0.00187839	136	110	98	24	22	18	12	7	3	3	3q12-q13.3	89876	chromosome 3 open reading frame 15	NM_033364;NP_203528	Hs.341906	AB063297
1554161_at	SLC25A27	80.9834	51.0229	121.27			-2.37679	8.27632e-07	109	91	85	30	28	21	13	1	1	6	6p11.2-q12	9481	solute carrier family 25, member 27	NM_004277;NP_004268	Hs.40510	BC033091
1554327_a_at	CANT1	110.098	74.2612	171.128			-2.30441	0.000690658	88	76	71	54	47	32	6	4	2	17	17q25.3	124583	calcium activated nucleotidase 1	NM_138793;NP_620148	Hs.8859	AF328554
1554334_a_at	DNAJA4	271.23	48.8326	174.239			-3.56808	1.99408e-06	137	86	80	41	37	11	7	5	1	15	15q25.1	55466	DnaJ (Hsp40) homolog, subfamily A, member 4	NM_001130182;NM_001130183;NM_018602;NP_001123654;NP_001123655;NP_061072	Hs.513053	BC031044
1554397_s_at	UEVLD	83.1666	31.2668	70.2892			-2.24804	0.00012651	75	67	63	48	33	25	4	3	1	11	11p15.1	55293	UEV and lactate/malate dehyrogenase domains	NM_001040697;NM_018314;NP_001035787;NP_060784	Hs.407991	BC011011
1554450_s_at	MIER3	53.8908	23.9061	50.9135			-2.12973	0.000873331	104	45	43	36	33	25	4	3	1	5	5q11.2	166968	mesoderm induction early response 1, family member 3	NM_152622;NP_689835	Hs.657594	BC041348
1554452_a_at	HIG2	73.9574	1233.65	99.6292			12.3825	5.56136e-10	135	109	97	68	53	35	18	6	3	7	7q32.1	29923	hypoxia-inducible protein 2	NM_001098786;NM_013332;NP_001092256;NP_037464	Hs.710088	BC001863
1554464_a_at	CRTAP	210.801	41.8321	165.377			-3.95336	2.27349e-06	132	106	95	66	44	29	14	4	2	3	3p22.3	10491	cartilage associated protein	NM_006371;NP_006362	Hs.517888	BC008745
1554473_at	SRGAP1	31.1396	86.0264	36.8953			2.33163	0.000278562	138	111	99	21	19	15	9	6	3	12	12q14.2	57522	SLIT-ROBO Rho GTPase activating protein 1	NM_020762;NP_065813	Hs.450763	BC029919
1554474_a_at	MOXD1	250.426	62.3142	245.013			-3.93189	0.000378147	139	71	20	18	16	13	4	3	1	6	6q23.1-q23.3	26002	monooxygenase, DBH-like 1	NM_015529;NP_056344	Hs.6909	BC018756
1554547_at	FAM13C	234.941	91.2913	589.893			-6.46166	2.11463e-05	53	49	46	39	35	17	11	4	2	10	10q21.1	220965	family with sequence similarity 13, member C	NM_001001971;NM_001143773;NM_198215;NP_001001971;NP_001137245;NP_937858	Hs.607594	BC036453
1554600_s_at	LMNA	310.192	112.829	241.051			-2.13643	2.52998e-07	140	112	57	25	23	11	7	5	1	1	1q21.2-q21.3	4000	lamin A/C	NM_005572;NM_170707;NM_170708;NP_005563;NP_733821;NP_733822	Hs.594444	BC033088
1554608_at	TGOLN2	89.043	175.734	79.7757			2.20285	0.000524263	40	36	34	29	27	15	9	6	3	2	2p11.2	10618	trans-golgi network protein 2	NM_006464;NP_006455	Hs.593382	BC028219
1554676_at	SRGN	25.604	15.1266	32.8864			-2.17408	0.0002132	16	16	15	14	13	9	5	1	1	10	10q22.1	5552	serglycin	NM_002727;NP_002718	Hs.1908	BC022313
1554696_s_at	TYMS	32.3898	98.4463	34.1982			2.8787	0.00111828	141	113	100	63	52	18	12	7	3	18	18p11.32	7298	thymidylate synthetase	NM_001071;NP_001062	Hs.592338	AB077208
1554726_at	ZNF655	44.6003	9.33023	27.7669			-2.97602	2.37172e-06	50	46	44	37	11	9	5	1	1	7	7q22.1	79027	zinc finger protein 655	NM_001009958;NM_001009960;NM_001083956;NM_001085366;NM_001085367;NM_001085368;NM_024061;NM_138494;NP_001009958;NP_001009960;NP_001077425;NP_001078835;NP_001078836;NP_001078837;NP_076966;NP_612503	Hs.696221	AY099353
1554741_s_at	KGFLP1	142.591	41.7755	131.484			-3.14739	0.000138134	132	106	95	66	44	29	14	4	2	9	9p11.2	387628	keratinocyte growth factor-like protein 1	NR_003674	Hs.439341	AF523265
1554747_a_at	SEPT2	306.396	124.245	265.811			-2.13941	0.00304655	142	114	101	69	54	32	6	4	2	2	2q37	4735	septin 2	NM_001008491;NM_001008492;NM_004404;NM_006155;NP_001008491;NP_001008492;NP_004395;NP_006146	Hs.335057;Hs.716403	BC033559
1554757_a_at	INPP5A	113.582	31.2664	65.0177			-2.07947	0.00118148	89	77	72	40	36	26	13	1	1	10	10q26.3	3632	inositol polyphosphate-5-phosphatase, 40kDa	NM_005539;NP_005530	Hs.523360;Hs.715308	AF273055
1554768_a_at	MAD2L1	24.6915	80.6892	26.8207			3.00847	0.00163357	141	113	100	63	52	18	12	7	3	4	4q27	4085	MAD2 mitotic arrest deficient-like 1 (yeast)	NM_002358;NP_002349	Hs.591697	AF394735
1554789_a_at	PDE8B	272.3	20.2098	177.528			-8.78424	4.89699e-11	140	112	57	25	23	11	7	5	1	5	5q14.1	8622	phosphodiesterase 8B	NM_001029851;NM_001029852;NM_001029853;NM_001029854;NM_003719;NP_001025022;NP_001025023;NP_001025024;NP_001025025;NP_003710	Hs.584830	AB085825
1554806_a_at	FBXO8	218.986	73.509	189.099			-2.57246	1.74727e-05	116	67	63	48	33	25	4	3	1	4	4q34.1	26269	F-box protein 8	NM_012180;NP_036312	Hs.76917	BC040456
1554899_s_at	FCER1G	36.3881	18.0606	44.7148			-2.47582	0.000103692	143	115	102	34	31	21	13	1	1	1	1q23	2207	Fc fragment of IgE, high affinity I, receptor for; gamma polypeptide	NM_004106;NP_004097	Hs.433300	BC020763
1554918_a_at	ABCC4	239.755	56.6802	666.366			-11.7566	4.80815e-06	98	83	77	58	12	10	6	4	2	13	13q32	10257	ATP-binding cassette, sub-family C (CFTR/MRP), member 4	NM_001105515;NM_005845;NP_001098985;NP_005836	Hs.508423	BC041560
1554919_s_at	C7orf63	359.41	52.6253	367.524			-6.9838	8.31553e-08	127	87	81	54	47	32	6	4	2	7	7q21.13	79846	chromosome 7 open reading frame 63	NM_001039706;NP_001034795	Hs.657403	BC036351
1554933_at	PSIP1	11.9848	66.3106	11.8031			5.61806	6.62403e-05	124	101	91	63	52	18	12	7	3	9	9p22.3	11168	PC4 and SFRS1 interacting protein 1	NM_001128217;NM_021144;NM_033222;NP_001121689;NP_066967;NP_150091	Hs.658434	BC033817
1554966_a_at	FILIP1L	420.099	26.2329	325.241			-12.3982	2.80833e-09	43	39	37	30	28	21	13	1	1	3	3q12.1	11259	filamin A interacting protein 1-like	NM_001042459;NM_014890;NM_182909;NP_001035924;NP_055705;NP_878913	Hs.104672	AF329092
1554980_a_at	ATF3	113.448	58.7832	159.594			-2.71495	1.59378e-07	23	22	21	19	17	1	1	1	1	1	1q32.3	467	activating transcription factor 3	NM_001030287;NM_001040619;NM_001674;NM_004024;NP_001025458;NP_001035709;NP_001665;NP_004015	Hs.460	AB066566
1554997_a_at	PTGS2	224.743	13.6762	125.704			-9.19149	1.31055e-07	17	17	16	15	8	7	5	1	1	1	1q25.2-q25.3	5743	prostaglandin-endoperoxide synthase 2 (prostaglandin G/H synthase and cyclooxygenase)	NM_000963;NP_000954	Hs.196384	AY151286
1555037_a_at	IDH1	2563.73	711.489	2452.11			-3.44644	0.00224504	32	31	30	26	24	19	11	4	2	2	2q33.3	3417	isocitrate dehydrogenase 1 (NADP+), soluble	NM_005896;NP_005887	Hs.593422;Hs.714620	BC012846
1555039_a_at	ABCC4	89.5007	28.287	247.448			-8.74776	2.78873e-06	127	87	81	54	47	32	6	4	2	13	13q32	10257	ATP-binding cassette, sub-family C (CFTR/MRP), member 4	NM_001105515;NM_005845;NP_001098985;NP_005836	Hs.508423	AY133679
1555058_a_at	LPGAT1	62.2723	244.153	34.4928			7.07839	4.44895e-11	85	75	70	53	46	31	16	8	4	1	1q32	9926	lysophosphatidylglycerol acyltransferase 1	NM_014873;NP_055688	Hs.497674	BC034621
1555074_a_at	KCNH5	14.0785	36.1955	13.6692			2.64796	0.00352913	27	26	25	22	20	16	10	7	3	14	14q23.1	27133	potassium voltage-gated channel, subfamily H (eag-related), member 5	NM_139318;NM_172375;NM_172376;NP_647479;NP_758963;NP_758964	Hs.27043	BC043409
1555203_s_at	SLC44A4	184.587	41.6727	280.51			-6.73127	5.42993e-05	88	76	71	54	47	32	6	4	2	6	6p21.3	80736	solute carrier family 44, member 4	NM_025257;NP_079533	Hs.335355	AF466766
1555229_a_at	C1S	111.075	14.3064	115.868			-8.09901	1.21461e-05	89	77	72	40	36	26	13	1	1	12	12p13	716	complement component 1, s subcomponent	NM_001734;NM_201442;NP_001725;NP_958850	Hs.458355	BC007010
1555281_x_at	ARMC8	29.1391	59.8052	27.8278			2.14911	0.00323102	136	110	98	24	22	18	12	7	3	3	3q22.3	25852	armadillo repeat containing 8	NM_014154;NM_015396;NM_213654;NP_054873;NP_056211;NP_998819	Hs.266826	BC007934
1555303_at	NA	43.6458	97.8122	46.1229			2.12069	0.000937857	138	111	99	21	19	15	9	6	3	NA	NA	NA	NA	NA	NA	AB062477
1555326_a_at	ADAM9	114.534	39.4112	159.903			-4.05729	6.64616e-07	89	77	72	40	36	26	13	1	1	8	8p11.23	8754	ADAM metallopeptidase domain 9 (meltrin gamma)	NM_001005845;NM_003816;NP_001005845;NP_003807	Hs.591852	AF495383
1555334_s_at	SLC30A5	88.6396	23.4918	90.9988			-3.87364	5.27369e-07	89	77	72	40	36	26	13	1	1	5	5q12.1	64924	solute carrier family 30 (zinc transporter), member 5	NM_022902;NM_024055;NP_075053;NP_076960	Hs.631975	AF439324
1555349_a_at	ITGB2	48.4173	29.6827	59.8534			-2.01644	3.36223e-05	144	116	49	41	37	11	7	5	1	21	21q22.3	3689	integrin, beta 2 (complement component 3 receptor 3 and 4 subunit)	NM_000211;NM_001127491;NP_000202;NP_001120963	Hs.375957	L78790
1555370_a_at	CAMTA1	67.0698	208.501	52.0646			4.00465	1.0521e-08	101	75	70	53	46	31	16	8	4	1	1p36.31-p36.23	23261	calmodulin binding transcription activator 1	NM_015215;NP_056030	Hs.397705	AF111804
1555416_a_at	ALOX15B	203.651	37.2254	181.88			-4.8859	3.06349e-05	114	1	1	1	1	1	1	1	1	17	17p13.1	247	arachidonate 15-lipoxygenase, type B	NM_001039130;NM_001039131;NM_001141;NP_001034219;NP_001034220;NP_001132	Hs.111256	AF468053
1555501_s_at	RSRC1	46.1966	136.398	45.8093			2.97751	1.03608e-05	145	117	103	29	27	15	9	6	3	3	3q25.32	51319	arginine/serine-rich coiled-coil 1	NM_016625;NP_057709	Hs.591283	BC010357
1555536_at	ANTXR2	197.509	74.2614	169.654			-2.28455	2.34041e-05	89	77	72	40	36	26	13	1	1	4	4q21.21	118429	anthrax toxin receptor 2	NM_058172;NP_477520	Hs.162963	AY040326
1555550_at	ZACN	19.1196	93.632	21.9438			4.26689	0.000132154	128	104	93	64	19	15	9	6	3	17	17q25.3	353174	zinc activated ligand-gated ion channel	NM_180990;NP_851321	Hs.714919	AF512521
1555564_a_at	CFI	21.8243	13.7705	47.7344			-3.46643	0.000136803	51	47	12	11	11	9	5	1	1	4	4q25	3426	complement factor I	NM_000204;NP_000195	Hs.312485	BC020718
1555602_a_at	ELAVL3	13.357	36.2409	13.2855			2.72786	0.00227758	27	26	25	22	20	16	10	7	3	19	19p13.2	1995	ELAV (embryonic lethal, abnormal vision, Drosophila)-like 3 (Hu antigen C)	NM_001420;NM_032281;NP_001411;NP_115657	Hs.1701	AY036909
1555630_a_at	RAB34	592.152	84.6635	382.4			-4.51671	5.14842e-07	139	71	20	18	16	13	4	3	1	17	17q11.2	83871	RAB34, member RAS oncogene family	NM_001142624;NM_001142625;NM_001144942;NM_001144943;NM_031934;NP_001136096;NP_001136097;NP_001138414;NP_001138415;NP_114140;NR_024575;NR_024579	Hs.301853	AF327350
1555697_at	KLK4	160.35	100.394	271.674			-2.70607	5.59193e-06	1	1	1	1	1	1	1	1	1	19	19q13.41	9622	kallikrein-related peptidase 4	NM_004917;NP_004908	Hs.218366	AF259970
1555724_s_at	TAGLN	7943.66	267.353	6702.87			-25.0712	3.88631e-11	146	118	104	66	44	29	14	4	2	11	11q23.2	6876	transgelin	NM_001001522;NM_003186;NP_001001522;NP_003177	Hs.410977	BC010946
1555737_a_at	KLK4	235.007	58.0125	561.905			-9.68593	5.35656e-06	127	87	81	54	47	32	6	4	2	19	19q13.41	9622	kallikrein-related peptidase 4	NM_004917;NP_004908	Hs.218366	AF259971
1555745_a_at	LYZ	58.3365	22.3782	131.367			-5.8703	1.19778e-05	16	16	15	14	13	9	5	1	1	12	12q15	4069	lysozyme (renal amyloidosis)	NM_000239;NP_000230	Hs.524579	U25677
1555758_a_at	CDKN3	14.3499	172.544	19.1032			9.03222	2.23212e-06	123	100	90	63	52	18	12	7	3	14	14q22	1033	cyclin-dependent kinase inhibitor 3	NM_001130851;NM_005192;NP_001124323;NP_005183	Hs.84113	AF213040
1555759_a_at	CCL5	103.441	51.4422	111.634			-2.17009	2.81482e-06	54	50	47	40	36	26	13	1	1	17	17q11.2-q12	6352	chemokine (C-C motif) ligand 5	NM_002985;NP_002976	Hs.514821	AF043341
1555772_a_at	CDC25A	10.0766	46.7367	10.7757			4.33724	8.56813e-05	147	119	100	63	52	18	12	7	3	3	3p21	993	cell division cycle 25 homolog A (S. pombe)	NM_001789;NM_201567;NP_001780;NP_963861	Hs.437705	AY137580
1555778_a_at	POSTN	109.525	56.0931	172.325			-3.07213	0.00161441	99	53	50	37	11	9	5	1	1	13	13q13.3	10631	periostin, osteoblast specific factor	NM_001135934;NM_001135935;NM_001135936;NM_006475;NP_001129406;NP_001129407;NP_001129408;NP_006466	Hs.136348	AY140646
1555790_a_at	TMEM192	847.984	356.208	858.863			-2.41113	0.00087103	148	64	60	47	43	19	11	4	2	4	4q32.3	201931	transmembrane protein 192	NM_001100389;NP_001093859	Hs.708090	BC036301
1555800_at	ZNF385B	183.446	16.6525	81.7192			-4.90731	0.000392943	140	112	57	25	23	11	7	5	1	2	2q31.2-q31.3	151126	zinc finger protein 385B	NM_001113397;NM_001113398;NM_152520;NP_001106868;NP_001106869;NP_689733	Hs.655005;Hs.715585	BC038422
1555801_s_at	ZNF385B	268.201	14.8685	107.881			-7.25567	1.31894e-05	140	112	57	25	23	11	7	5	1	2	2q31.2-q31.3	151126	zinc finger protein 385B	NM_001113397;NM_001113398;NM_152520;NP_001106868;NP_001106869;NP_689733	Hs.655005;Hs.715585	BC038422
1555812_a_at	ARHGDIB	195.029	98.3514	232.083			-2.35973	0.000100728	149	120	105	34	31	21	13	1	1	12	12p12.3	397	Rho GDP dissociation inhibitor (GDI) beta	NM_001175;NP_001166	Hs.504877	AF498927
1555847_a_at	LOC284454	336.88	67.9048	273.441			-4.02683	1.28042e-06	18	18	17	16	14	11	7	5	1	19	19p13.13	284454	hypothetical protein LOC284454	NA	Hs.436426	BU617052
1555864_s_at	PDHA1	261.575	521.788	254.033			2.05402	4.04122e-06	150	121	78	35	32	24	16	8	4	X	Xp22.2-p22.1	5160	pyruvate dehydrogenase (lipoamide) alpha 1	NM_000284;NP_000275	Hs.530331	AW057819
1555867_at	GNG4	82.0251	48.1279	161.214			-3.3497	0.00175741	125	102	92	49	30	23	15	5	1	1	1q42.3	2786	guanine nucleotide binding protein (G protein), gamma 4	NM_001098721;NM_001098722;NM_004485;NP_001092191;NP_001092192;NP_004476	Hs.159711	BM666010
1555878_at	RPS24	149.715	101.824	261.122			-2.56444	0.000125837	41	37	35	23	21	17	11	4	2	10	10q22-q23	6229	ribosomal protein S24	NM_001026;NM_001142282;NM_001142283;NM_001142284;NM_001142285;NM_033022;NP_001017;NP_001135754;NP_001135755;NP_001135756;NP_001135757;NP_148982	Hs.280130	AK094613
1555886_at	PDSS2	216.724	43.189	145.839			-3.37676	3.2569e-08	115	74	69	52	1	1	1	1	1	6	6q21	57107	prenyl (decaprenyl) diphosphate synthase, subunit 2	NM_020381;NP_065114	Hs.718509	BC029491
1555888_at	UBR5	57.0784	40.2884	100.699			-2.49946	3.35715e-05	151	122	60	47	43	19	11	4	2	8	8q22	51366	ubiquitin protein ligase E3 component n-recognin 5	NM_015902;NP_056986	Hs.591856	AK095151
1555907_at	hCG_2014417	27.4499	78.7883	37.278			2.11353	1.65006e-08	107	89	83	51	45	30	16	8	4	12	12q14.1	100130776	hypothetical LOC100130776	NR_027032;XM_001717051;XM_001718716;XM_001723105;XP_001717103;XP_001718768;XP_001723157	Hs.656080	BQ184856
1555935_s_at	HUNK	49.2193	81.4681	36.4717			2.23374	0.000938658	123	100	90	63	52	18	12	7	3	21	21q22.1	30811	hormonally up-regulated Neu-associated kinase	NM_014586;NP_055401	Hs.109437	T58129
1555977_at	NA	47.8446	33.1967	72.6513			-2.18851	2.3834e-07	17	17	16	15	8	7	5	1	1	NA	NA	NA	NA	NA	NA	AW467415
1555978_s_at	NA	16.5052	10.7844	22.5381			-2.08988	3.4994e-07	152	69	65	7	7	6	3	2	1	NA	NA	NA	NA	NA	NA	AW467415
1555982_at	ZFYVE16	42.8801	25.7623	58.5296			-2.27191	4.65646e-06	6	6	6	6	6	5	1	1	1	5	5q14	9765	zinc finger, FYVE domain containing 16	NM_001105251;NM_014733;NP_001098721;NP_055548	Hs.482660;Hs.660410	BU078629
1555996_s_at	EIF4A2	98.0118	42.4052	124.878			-2.94488	0.00173121	125	102	92	49	30	23	15	5	1	3	3q28	1974	eukaryotic translation initiation factor 4A, isoform 2	NM_001967;NP_001958	Hs.518475;Hs.599481	AI332397
1555997_s_at	IGFBP5	20.8449	103.045	24.9505			4.12996	0.000460174	138	111	99	21	19	15	9	6	3	2	2q33-q36	3488	insulin-like growth factor binding protein 5	NM_000599;NP_000590	Hs.607212	BM128432
1556006_s_at	CSNK1A1	231.011	136.606	318.767			-2.33348	0.000261759	79	71	20	18	16	13	4	3	1	5	5q32	1452	casein kinase 1, alpha 1	NM_001025105;NM_001892;NP_001020276;NP_001883	Hs.529862;Hs.712555	BQ025347
1556043_a_at	LOC100131039	44.1163	20.9815	44.7196			-2.13138	1.85757e-05	86	54	51	3	3	3	3	2	1	2	2q31.2	100131039	hypothetical protein LOC100131039	XM_001722439;XM_001722454;XM_001726001;XP_001722491;XP_001722506;XP_001726053	Hs.714450	AK093733
1556055_at	NA	41.2466	135.665	56.6558			2.39455	0.000301391	95	82	76	57	50	35	18	6	3	NA	NA	NA	NA	NA	NA	U90905
1556097_at	NA	365.473	130.235	567.059			-4.35413	2.87393e-06	113	94	86	32	29	22	14	4	2	NA	NA	NA	NA	NA	NA	CA442342
1556190_s_at	PRNP	40.2336	13.2426	28.3587			-2.14148	0.000479152	16	16	15	14	13	9	5	1	1	20	20p13	5621	prion protein	NM_000311;NM_001080121;NM_001080122;NM_001080123;NM_183079;NP_000302;NP_001073590;NP_001073591;NP_001073592;NP_898902	Hs.472010;Hs.610285;Hs.707152;Hs.714553	AK056897
1556202_at	SRGAP2	32.7834	59.7541	29.4799			2.02694	0.000211512	153	123	106	60	50	35	18	6	3	1	1q32.1	23380	SLIT-ROBO Rho GTPase activating protein 2	NM_001042758;NM_015326;NP_001036223;NP_056141	Hs.497575	AI263819
1556203_a_at	SRGAP2	41.1145	104.573	47.0284			2.22362	5.05364e-05	136	110	98	24	22	18	12	7	3	1	1q32.1	23380	SLIT-ROBO Rho GTPase activating protein 2	NM_001042758;NM_015326;NP_001036223;NP_056141	Hs.497575	AI263819
1556304_s_at	hCG_2039027	29.02	64.5179	27.5254			2.34394	8.98017e-07	154	84	78	35	32	24	16	8	4	22	NA	100271722	hypothetical LOC100271722	NR_027036	Hs.528519	BC037213
1556329_a_at	NA	36.2899	8.98477	31.1517			-3.46717	0.000107971	13	13	12	11	11	9	5	1	1	NA	NA	NA	NA	NA	NA	BC042378
1556331_a_at	NA	58.8775	18.4562	64.4243			-3.49066	3.16708e-09	44	40	38	31	18	14	4	3	1	NA	NA	NA	NA	NA	NA	BC035063
1556345_s_at	NA	136.073	97.3166	258.047			-2.65162	0.000346045	155	108	96	67	47	32	6	4	2	NA	NA	NA	NA	NA	NA	AF086534
1556364_at	LOC730057	248.205	30.9633	133.312			-4.30548	1.1641e-07	43	39	37	30	28	21	13	1	1	3	3p14.1	730057	hypothetical LOC730057	XM_001132251;XM_001132871;XM_001716450;XP_001132251;XP_001132871;XP_001716502	Hs.660881	AK057923
1556425_a_at	LOC284219	48.0389	161.267	53.1598			3.03363	0.00138296	93	80	75	56	49	34	12	7	3	18	18p11.22	284219	hypothetical protein LOC284219	NA	Hs.657510	BF509747
1556427_s_at	LRRN4CL	95.7918	22.0597	86.1994			-3.90755	5.88292e-08	13	13	12	11	11	9	5	1	1	11	11q12.3	221091	LRRN4 C-terminal like	NM_203422;NP_981967	Hs.427449	AL834319
1556588_at	C15orf37	52.3002	29.7988	60.0484			-2.01513	3.62721e-07	35	32	21	19	17	1	1	1	1	15	15q25.1	283687	chromosome 15 open reading frame 37	NM_175898;NP_787094	Hs.512015	AK091107
1556590_s_at	NA	26.6097	14.9082	40.1297			-2.69178	5.16526e-08	23	22	21	19	17	1	1	1	1	NA	NA	NA	NA	NA	NA	T83966
1556763_at	NA	66.1739	38.6625	88.527			-2.28974	8.93949e-06	98	83	77	58	12	10	6	4	2	NA	NA	NA	NA	NA	NA	AI452799
1556764_s_at	NA	88.0746	32.0454	135.291			-4.22187	3.59328e-08	53	49	46	39	35	17	11	4	2	NA	NA	NA	NA	NA	NA	AI452799
1556911_at	NA	11.2899	29.051	13.434			2.16251	6.64403e-05	138	111	99	21	19	15	9	6	3	NA	NA	NA	NA	NA	NA	BC041487
1556989_at	NA	132.869	65.1027	166.635			-2.55958	1.85504e-05	39	7	7	7	7	6	3	2	1	NA	NA	NA	NA	NA	NA	AF086069
1557051_s_at	NA	135.238	274.253	81.788			3.35322	6.71353e-06	135	109	97	68	53	35	18	6	3	NA	NA	NA	NA	NA	NA	CA448125
1557129_a_at	FAM111B	10.5947	28.0528	10.3965			2.69829	0.000161604	123	100	90	63	52	18	12	7	3	11	11q12.1	374393	family with sequence similarity 111, member B	NM_001142703;NM_001142704;NM_198947;NP_001136175;NP_001136176;NP_945185	Hs.186579	AA960844
1557145_at	STK38	32.0185	66.029	26.6308			2.47942	6.19672e-05	130	80	75	56	49	34	12	7	3	6	6p21	11329	serine/threonine kinase 38	NM_007271;NP_009202	Hs.409578	BU617137
1557203_at	PABPC1L2B	65.885	32.4558	83.0763			-2.55967	4.13188e-06	11	11	1	1	1	1	1	1	1	X	Xq13.1	645974	poly(A) binding protein, cytoplasmic 1-like 2B	NM_001042506;NP_001035971	Hs.567854	BC041956
1557240_a_at	NA	45.058	99.1827	38.5529			2.57264	0.000302349	153	123	106	60	50	35	18	6	3	NA	NA	NA	NA	NA	NA	BU689085
1557383_a_at	NA	29.4679	30.8553	67.7718			-2.19644	0.000502682	151	122	60	47	43	19	11	4	2	NA	NA	NA	NA	NA	NA	AI925316
1557400_at	NA	100.151	34.9289	98.6159			-2.82333	5.16412e-06	115	74	69	52	1	1	1	1	1	NA	NA	NA	NA	NA	NA	AW001036
1557432_at	RASAL2	35.6724	47.4335	22.5444			2.10401	0.00180933	156	124	107	59	51	31	16	8	4	1	1q24	9462	RAS protein activator like 2	NM_004841;NM_170692;NP_004832;NP_733793	Hs.715627	BQ003426
1557459_at	NA	25.3051	15.412	33.1603			-2.1516	0.00098443	68	61	57	25	23	11	7	5	1	NA	NA	NA	NA	NA	NA	AL831884
1557487_at	NA	26.8499	49.9614	17.4372			2.86522	0.000134825	147	119	100	63	52	18	12	7	3	NA	NA	NA	NA	NA	NA	BC030754
1557507_at	NA	37.1331	78.2397	33.0844			2.36485	4.59806e-06	157	125	108	70	41	28	17	9	4	NA	NA	NA	NA	NA	NA	BC016291
1557512_at	NA	70.633	174.872	70.1556			2.49264	0.000163043	158	78	73	55	48	33	17	9	4	NA	NA	NA	NA	NA	NA	BM664532
1557553_at	PPP1R12B	253.157	59.6635	172.38			-2.8892	4.03081e-05	47	43	41	34	31	21	13	1	1	1	1q32.1	4660	protein phosphatase 1, regulatory (inhibitor) subunit 12B	NM_002481;NM_032103;NM_032104;NM_032105;NP_002472;NP_115286;NP_115287;NP_115288	Hs.444403	BF438357
1557599_a_at	NA	8.68759	8.14867	17.5851			-2.15803	0.000204024	9	9	9	9	9	8	1	1	1	NA	NA	NA	NA	NA	NA	BC041378
1557637_at	NA	23.1498	22.9739	52.0598			-2.26604	0.000895429	63	57	54	43	39	21	13	1	1	NA	NA	NA	NA	NA	NA	BC038734
1557688_at	NA	40.8391	159.903	65.8144			2.42961	0.00119037	156	124	107	59	51	31	16	8	4	NA	NA	NA	NA	NA	NA	AL833022
1557689_at	NA	70.3628	40.6124	100.243			-2.46829	6.69191e-06	81	72	67	50	44	29	14	4	2	NA	NA	NA	NA	NA	NA	BU683708
1557690_x_at	NA	71.0213	43.6468	102.263			-2.34296	7.31958e-05	81	72	67	50	44	29	14	4	2	NA	NA	NA	NA	NA	NA	BU683708
1557737_s_at	NKTR	50.731	108.499	48.7249			2.22676	0.00160088	123	100	90	63	52	18	12	7	3	3	3p23-p21	4820	natural killer-tumor recognition sequence	NM_005385;NP_005376	Hs.529509	AI880383
1557744_at	NA	27.3274	70.7191	28.6155			2.47135	1.96747e-05	159	126	108	70	41	28	17	9	4	NA	NA	NA	NA	NA	NA	AI978831
1557803_at	NA	46.5814	230.634	52.5737			4.38687	7.80879e-05	160	127	109	68	53	35	18	6	3	NA	NA	NA	NA	NA	NA	AF086074
1557809_a_at	NA	37.0852	150.3	37.3916			4.01962	3.8084e-06	161	127	109	68	53	35	18	6	3	NA	NA	NA	NA	NA	NA	AF085825
1557810_at	NA	22.259	78.6721	22.9445			3.4288	0.000167988	123	100	90	63	52	18	12	7	3	NA	NA	NA	NA	NA	NA	BM352108
1557905_s_at	CD44	89.6764	35.8117	142.334			-3.9745	2.87456e-09	54	50	47	40	36	26	13	1	1	11	11p13	960	CD44 molecule (Indian blood group)	NM_000610;NM_001001389;NM_001001390;NM_001001391;NM_001001392;NP_000601;NP_001001389;NP_001001390;NP_001001391;NP_001001392	Hs.502328	AL552534
1557915_s_at	GSTO1	622.338	122.63	520.927			-4.24794	2.30334e-06	63	57	54	43	39	21	13	1	1	10	10q25.1	9446	glutathione S-transferase omega 1	NM_004832;NP_004823	Hs.190028	U56250
1557938_s_at	PTRF	616.075	136.734	455.406			-3.33059	3.93222e-08	43	39	37	30	28	21	13	1	1	17	17q21.31	284119	polymerase I and transcript release factor	NM_012232;NP_036364	Hs.437191	AL545542
1557945_at	TCTE3	21.023	37.8771	18.126			2.08966	0.00141411	147	119	100	63	52	18	12	7	3	6	6q27	6991	t-complex-associated-testis-expressed 3	NM_174910;NP_777570	Hs.584808	BC043594
1557948_at	PHLDB3	131.322	41.4285	152.808			-3.68848	2.49927e-07	35	32	21	19	17	1	1	1	1	19	19q13.31	653583	pleckstrin homology-like domain, family B, member 3	NM_198850;NP_942147	Hs.631581	BC007947
1557953_at	ZKSCAN1	286.356	159.078	326.402			-2.05183	1.8222e-05	55	51	48	31	18	14	4	3	1	7	7q21.3-q22.1	7586	zinc finger with KRAB and SCAN domains 1	NM_003439;NP_003430	Hs.615360	BG761185
1557961_s_at	LOC100127983	182.13	12.3052	104.02			-8.45328	8.72666e-10	43	39	37	30	28	21	13	1	1	8	8q21.3	100127983	hypothetical protein LOC100127983	XM_001722508;XM_001722530;XM_001722571;XP_001722560;XP_001722582;XP_001722623	Hs.642655	BG492376
1557965_at	MTERFD2	235.009	71.259	253.472			-3.55705	5.09158e-10	109	91	85	30	28	21	13	1	1	2	2q37.3	130916	MTERF domain containing 2	NM_182501;NP_872307	Hs.159556	AL566167
1557966_x_at	MTERFD2	258.76	84.3355	258.656			-3.06698	3.74252e-09	109	91	85	30	28	21	13	1	1	2	2q37.3	130916	MTERF domain containing 2	NM_182501;NP_872307	Hs.159556	AL566167
1557987_at	LOC653786	448.214	897.162	369.47			2.42824	0.000894882	162	128	110	71	46	31	16	8	4	16	16p12.1	653786	otoancorin pseudogene	NR_003676;XR_017362	Hs.564945	BC042832
1558048_x_at	NA	12.977	43.0178	16.3018			2.63884	0.00120975	163	129	111	56	49	34	12	7	3	NA	NA	NA	NA	NA	NA	BG389789
1558077_s_at	MDH1B	20.2522	260.383	20.3207			12.8137	0.000390666	90	78	73	55	48	33	17	9	4	2	2q33.3	130752	malate dehydrogenase 1B, NAD (soluble)	NM_001039845;NP_001034934	Hs.147816	BG202523
1558078_at	POLR2J4	68.2437	123.467	57.4359			2.14965	0.0014332	27	26	25	22	20	16	10	7	3	7	7p13	84820	polymerase (RNA) II (DNA directed) polypeptide J4, pseudogene	NR_003655;XR_042143;XR_042182	Hs.657028	BQ219651
1558117_s_at	USP31	175.438	172.143	73.8618			2.33061	0.000430923	164	130	112	65	40	27	10	7	3	16	16p12.1	57478	ubiquitin specific peptidase 31	NM_020718;NP_065769	Hs.183817	BG778320
1558164_s_at	PEX13	30.6579	81.4331	34.5666			2.35583	0.000284197	165	131	70	53	46	31	16	8	4	2	2p14-p16	5194	peroxisomal biogenesis factor 13	NM_002618;NP_002609	Hs.161377	BC040953
1558217_at	SLFN13	15.5548	43.3609	15.0945			2.87262	0.00186945	128	104	93	64	19	15	9	6	3	17	17q12	146857	schlafen family member 13	NM_144682;NP_653283	Hs.462833	AK074465
1558236_at	NA	83.5564	21.1622	59.7743			-2.82457	2.24548e-08	31	30	29	25	23	11	7	5	1	NA	NA	NA	NA	NA	NA	BC014318
1558237_x_at	NA	92.2678	26.2561	65.093			-2.47915	1.15791e-06	31	30	29	25	23	11	7	5	1	NA	NA	NA	NA	NA	NA	BC014318
1558331_at	SIRT2	46.9685	92.5552	36.3954			2.54305	4.06951e-07	166	132	113	44	40	27	10	7	3	19	19q13	22933	sirtuin (silent mating type information regulation 2 homolog) 2 (S. cerevisiae)	NM_012237;NM_030593;NP_036369;NP_085096	Hs.466693	BG722779
1558346_at	COX17	33.4854	72.7039	33.9336			2.14253	6.58011e-05	153	123	106	60	50	35	18	6	3	3	3q13.33	10063	COX17 cytochrome c oxidase assembly homolog (S. cerevisiae)	NM_005694;NP_005685	Hs.534383	BG535811
1558365_at	NA	23.556	72.4942	18.9543			3.82469	0.000641793	138	111	99	21	19	15	9	6	3	NA	NA	NA	NA	NA	NA	AK055928
1558430_at	PDXDC1	20.5026	43.5074	20.9686			2.07489	0.000269993	27	26	25	22	20	16	10	7	3	16	16p13.11	23042	pyridoxal-dependent decarboxylase domain containing 1	NM_015027;NP_055842	Hs.370781	R08650
1558692_at	C1orf85	521.012	160.395	1152.6			-7.18596	4.98507e-07	98	83	77	58	12	10	6	4	2	1	1q22	112770	chromosome 1 open reading frame 85	NM_144580;NP_653181	Hs.202522	AW090182
1558738_at	NOL3	222.564	101.857	234.01			-2.29742	0.000172878	53	49	46	39	35	17	11	4	2	16	16q21-q23	8996	nucleolar protein 3 (apoptosis repressor with CARD domain)	NM_003946;NP_003937	Hs.513667	BU785956
1558828_s_at	LOC728264	801.896	16.2158	620.28			-38.2515	4.18661e-15	34	8	8	8	8	7	5	1	1	5	5q33.1	728264	hypothetical LOC728264	NR_027180;XR_041006;XR_041007;XR_041008	Hs.519666	AL703532
1558844_at	LOC387790	20.3829	75.7191	23.7227			3.19184	0.00110406	119	97	87	22	20	16	10	7	3	11	11q13.5	387790	hypothetical LOC387790	NM_001013634;NP_001013656	Hs.503319	AK095089
1558944_at	CACNA1A	11.5828	48.3572	12.0947			3.99821	0.000738506	133	107	93	64	19	15	9	6	3	19	19p13.2-p13.1	773	calcium channel, voltage-dependent, P/Q type, alpha 1A subunit	NM_000068;NM_001127221;NM_001127222;NM_023035;NP_000059;NP_001120693;NP_001120694;NP_075461	Hs.501632	BC042451
1558945_s_at	CACNA1A	9.78211	60.2095	9.8402			6.11872	4.62542e-05	133	107	93	64	19	15	9	6	3	19	19p13.2-p13.1	773	calcium channel, voltage-dependent, P/Q type, alpha 1A subunit	NM_000068;NM_001127221;NM_001127222;NM_023035;NP_000059;NP_001120693;NP_001120694;NP_075461	Hs.501632	BC042451
1559020_a_at	NA	27.6414	64.1274	21.2366			3.01967	5.04345e-05	147	119	100	63	52	18	12	7	3	NA	NA	NA	NA	NA	NA	BM728567
1559063_at	NA	88.3175	37.5912	77.808			-2.06984	4.60731e-07	17	17	16	15	8	7	5	1	1	NA	NA	NA	NA	NA	NA	AL355689
1559117_at	NA	83.0433	35.0482	112.762			-3.21733	1.98684e-08	167	133	114	39	35	17	11	4	2	NA	NA	NA	NA	NA	NA	BF930294
1559132_at	TMEM80	40.3303	106.382	40.6236			2.61873	2.45503e-07	168	134	56	44	40	27	10	7	3	11	11p15.5	283232	transmembrane protein 80	NM_001042463;NM_174940;NP_001035928;NP_777600	Hs.448664	BC038383
1559425_at	NA	174.804	82.8146	219.432			-2.64968	4.70993e-06	53	49	46	39	35	17	11	4	2	NA	NA	NA	NA	NA	NA	AL512701
1559477_s_at	MEIS1	170.02	51.9105	108.937			-2.09856	0.00324466	125	102	92	49	30	23	15	5	1	2	2p14-p13	4211	Meis homeobox 1	NM_002398;NP_002389	Hs.526754;Hs.603755	AL832770
1559529_at	PTK2	25.351	61.793	23.0558			2.68015	0.000208052	130	80	75	56	49	34	12	7	3	8	8q24-qter	5747	PTK2 protein tyrosine kinase 2	NM_005607;NM_153831;NP_005598;NP_722560	Hs.395482	BC043202
1559584_a_at	C16orf54	33.603	10.3211	31.125			-3.01567	0.000101483	118	96	6	6	6	5	1	1	1	16	16p11.2	283897	chromosome 16 open reading frame 54	NM_175900;NP_787096	Hs.331095	BC025741
1559633_a_at	CHRM3	12.97	17.0238	53.3158			-3.13184	0.00230512	3	3	3	3	3	3	3	2	1	1	1q43	1131	cholinergic receptor, muscarinic 3	NM_000740;NP_000731	Hs.7138	AK056349
1559739_at	CHPT1	81.2319	205.396	48.9481			4.1962	2.94725e-06	169	135	68	51	45	30	16	8	4	12	12q	56994	choline phosphotransferase 1	NM_020244;NP_064629	Hs.293077	AK025141
1559776_at	GM2A	181.439	85.9811	210.575			-2.44909	2.25258e-05	53	49	46	39	35	17	11	4	2	5	5q31.3-q33.1	2760	GM2 ganglioside activator	NM_000405;NP_000396	Hs.483873	H41167
1560031_at	FRMD4A	137.887	96.8753	203.49			-2.10054	0.00139829	170	136	115	16	14	11	7	5	1	10	10p13	55691	FERM domain containing 4A	NM_018027;NP_060497	Hs.330463;Hs.656573	R19413
1560119_at	LOC389634	31.3234	49.8952	23.9444			2.08379	0.000187035	123	100	90	63	52	18	12	7	3	12	12p13.31	389634	hypothetical LOC389634	NR_024420;XR_041469;XR_041470;XR_041471	Hs.434403;Hs.696467	AK074886
1560290_at	LOC100129895	20.3998	52.4861	25.4285			2.06407	0.000148244	165	131	70	53	46	31	16	8	4	16	16p13.2	100129895	hypothetical protein LOC100129895	XM_001722541;XM_001722704;XM_001725097;XP_001722593;XP_001722756;XP_001725149	Hs.676041	BC041650
1560332_at	NA	15.9248	33.2928	16.204			2.05461	0.000331115	128	104	93	64	19	15	9	6	3	NA	NA	NA	NA	NA	NA	AL832626
1560359_at	PELO	77.5372	14.0969	43.9189			-3.1155	0.000207787	51	47	12	11	11	9	5	1	1	5	5q11.2	53918	pelota homolog (Drosophila)	NM_015946;NP_057030	Hs.644352;Hs.669791	BG619261
1560386_at	NA	19.4474	90.3685	20.5818			4.3907	1.81501e-07	145	117	103	29	27	15	9	6	3	NA	NA	NA	NA	NA	NA	BC041658
1560648_s_at	TSPYL1	33.1555	13.8132	27.8957			-2.01949	5.55087e-06	132	106	95	66	44	29	14	4	2	6	6q22-q23	7259	TSPY-like 1	NM_003309;NP_003300	Hs.458358;Hs.486292	AI625538
1560728_at	NA	10.4857	21.6159	10.7305			2.01444	0.000538249	163	129	111	56	49	34	12	7	3	NA	NA	NA	NA	NA	NA	AL833050
1560869_a_at	NA	23.1865	22.647	53.335			-2.35506	0.0005711	53	49	46	39	35	17	11	4	2	NA	NA	NA	NA	NA	NA	AF085902
1561166_a_at	NA	103.176	38.9006	103.563			-2.66223	3.87027e-07	38	35	33	28	26	14	4	3	1	NA	NA	NA	NA	NA	NA	T52172
1561181_at	NA	96.0232	89.3064	203.1			-2.27419	0.0025389	15	15	14	13	12	10	6	4	2	NA	NA	NA	NA	NA	NA	AI075770
1561341_at	NA	118.253	15.085	60.0206			-3.97883	6.65169e-06	96	46	44	37	11	9	5	1	1	NA	NA	NA	NA	NA	NA	BC035108
1561378_at	C12orf42	13.3492	30.1266	14.9826			2.01078	0.00270994	128	104	93	64	19	15	9	6	3	12	12q23.2-q23.3	374470	chromosome 12 open reading frame 42	NM_001099336;NM_198521;NP_001092806;NP_940923	Hs.534649	BC039352
1561421_a_at	NA	410.397	66.5264	427.942			-6.43267	0.00082369	127	87	81	54	47	32	6	4	2	NA	NA	NA	NA	NA	NA	AK057259
1561642_at	NA	10.4474	41.6119	12.4824			3.33366	0.000107095	130	80	75	56	49	34	12	7	3	NA	NA	NA	NA	NA	NA	AF085859
1561829_at	NA	13.4417	33.6763	13.7139			2.45564	0.000185559	130	80	75	56	49	34	12	7	3	NA	NA	NA	NA	NA	NA	BC033960
1561895_at	NA	10.1216	18.8142	9.17371			2.05089	0.000222637	130	80	75	56	49	34	12	7	3	NA	NA	NA	NA	NA	NA	BC030740
1561924_at	NA	17.5977	43.5984	17.2918			2.52134	0.000150709	93	80	75	56	49	34	12	7	3	NA	NA	NA	NA	NA	NA	AF085997
1562051_at	LOC284757	12.8843	26.6077	12.4171			2.14282	0.000580537	130	80	75	56	49	34	12	7	3	20	20q13.33	284757	hypothetical protein LOC284757	XR_041615;XR_041616;XR_041617	Hs.656468	AK092805
1562163_at	NA	10.7244	25.0452	11.2514			2.22596	0.00041431	130	80	75	56	49	34	12	7	3	NA	NA	NA	NA	NA	NA	AF085923
1562391_at	B3GALNT2	49.9389	24.1846	59.1995			-2.44781	1.39545e-05	49	45	43	36	33	25	4	3	1	1	1q42.3	148789	beta-1,3-N-acetylgalactosaminyltransferase 2	NM_152490;NP_689703	Hs.716571	AK091497
1562440_at	MAP3K13	21.3591	45.7039	18.4713			2.47432	0.000241578	147	119	100	63	52	18	12	7	3	3	3q27	9175	mitogen-activated protein kinase kinase kinase 13	NM_004721;NP_004712	Hs.656069	BC026249
1562529_s_at	NA	34.3511	80.6837	30.6279			2.63432	0.000478432	27	26	25	22	20	16	10	7	3	NA	NA	NA	NA	NA	NA	BC040965
1562684_at	NA	33.6582	61.5262	25.6056			2.40284	0.00330541	27	26	25	22	20	16	10	7	3	NA	NA	NA	NA	NA	NA	AL049377
1562754_at	LOC339260	12.7355	76.8418	14.9782			5.13023	0.00212941	90	78	73	55	48	33	17	9	4	17	17p11.2	339260	hypothetical protein LOC339260	NA	Hs.661076	BC043529
1562821_a_at	NA	103.408	359.193	13.9959			25.6642	0.00283223	122	99	89	62	41	28	17	9	4	NA	NA	NA	NA	NA	NA	AF401033
1562828_at	NA	301.777	37.4224	173.159			-4.62714	5.01573e-07	96	46	44	37	11	9	5	1	1	NA	NA	NA	NA	NA	NA	BC037816
1562921_at	NA	16.1921	53.201	15.3686			3.46166	4.82279e-05	40	36	34	29	27	15	9	6	3	NA	NA	NA	NA	NA	NA	BC040700
1562946_at	NA	23.0643	46.2044	22.2434			2.07722	0.000100135	171	137	94	65	40	27	10	7	3	NA	NA	NA	NA	NA	NA	BC007626
1563104_at	NA	23.7653	78.8756	21.0317			3.75032	1.11839e-08	166	132	113	44	40	27	10	7	3	NA	NA	NA	NA	NA	NA	BC009036
1563229_at	DLEU2	11.3256	25.16	11.6016			2.16866	1.72791e-05	164	130	112	65	40	27	10	7	3	13	13q14.3	8847	deleted in lymphocytic leukemia 2 (non-protein coding)	NR_002612	Hs.547964	BC038090
1563466_at	MYLK	38.1582	12.7222	26.3599			-2.07195	0.00148168	57	53	50	37	11	9	5	1	1	3	3q21	4638	myosin light chain kinase	NM_053025;NM_053026;NM_053027;NM_053028;NM_053031;NM_053032;NP_444253;NP_444254;NP_444255;NP_444256;NP_444259;NP_444260	Hs.477375	AL832211
1563841_at	NA	216.869	42.4472	116.456			-2.74355	3.06812e-07	140	112	57	25	23	11	7	5	1	NA	NA	NA	NA	NA	NA	AL832549
1563963_at	NA	90.2778	35.2352	86.7756			-2.46275	3.52442e-06	172	138	33	28	26	14	4	3	1	NA	NA	NA	NA	NA	NA	AL117570
1564154_at	NA	215.898	28.2294	121.962			-4.32038	0.00328936	64	58	55	6	6	5	1	1	1	NA	NA	NA	NA	NA	NA	BC041466
1564383_s_at	FLJ35934	22.712	49.5056	17.6568			2.80377	6.07688e-07	123	100	90	63	52	18	12	7	3	17	17p11.2	400579	FLJ35934 protein	XR_041166	Hs.375092	AK093253
1564451_at	NA	33.3786	18.1096	43.0554			-2.37749	0.00218139	60	54	51	3	3	3	3	2	1	NA	NA	NA	NA	NA	NA	AK024864
1564467_at	FAM161A	17.0706	44.7125	18.3425			2.43765	0.000252927	130	80	75	56	49	34	12	7	3	2	2p15	84140	family with sequence similarity 161, member A	NM_032180;NP_115556	Hs.440466	AK091575
1565016_at	PRMT1	35.6876	66.0955	32.4371			2.03765	4.77003e-05	27	26	25	22	20	16	10	7	3	19	19q13.3	3276	protein arginine methyltransferase 1	NM_001536;NM_198318;NM_198319;NP_001527;NP_938074;NP_938075	Hs.20521	AF085918
1565597_at	NA	178.857	56.5029	287.47			-5.08769	4.46867e-06	173	37	35	23	21	17	11	4	2	NA	NA	NA	NA	NA	NA	R89088
1565598_at	NA	159.536	51.1997	158.552			-3.09675	1.27924e-05	173	37	35	23	21	17	11	4	2	NA	NA	NA	NA	NA	NA	BC026299
1565743_at	NA	97.979	120.851	58.5616			2.06366	0.00261307			42	35	32	24	16	8	4	NA	NA	NA	NA	NA	NA	BG545582
1565868_at	CD44	68.2924	33.0495	83.7293			-2.53345	2.74859e-09	35	32	21	19	17	1	1	1	1	11	11p13	960	CD44 molecule (Indian blood group)	NM_000610;NM_001001389;NM_001001390;NM_001001391;NM_001001392;NP_000601;NP_001001389;NP_001001390;NP_001001391;NP_001001392	Hs.502328	W96225
1565936_a_at	LMO3	11.5917	29.55	10.4079			2.8392	0.00124468	128	104	93	64	19	15	9	6	3	12	12p12.3	55885	LIM domain only 3 (rhombotin-like 2)	NM_001001395;NM_018640;NP_001001395;NP_061110	Hs.504908	T24091
1566043_at	NA	12.4857	27.3427	13.154			2.07866	0.000550522	124	101	91	63	52	18	12	7	3	NA	NA	NA	NA	NA	NA	AF085949
1566191_at	SUZ12	33.2239	123.757	29.2541			4.23043	6.71836e-06	174	129	111	56	49	34	12	7	3	17	17q11.2	23512	suppressor of zeste 12 homolog (Drosophila)	NM_015355;NP_056170	Hs.462732	AI907884
1566482_at	NA	50.3962	13.2375	42.3595			-3.19996	1.1711e-07	34	8	8	8	8	7	5	1	1	NA	NA	NA	NA	NA	NA	AL833114
1566528_at	NA	54.0204	17.0033	50.6217			-2.97718	5.45214e-05	53	49	46	39	35	17	11	4	2	NA	NA	NA	NA	NA	NA	AL049919
1566551_at	NA	59.9524	25.3124	108.792			-4.29799	1.20624e-07	18	18	17	16	14	11	7	5	1	NA	NA	NA	NA	NA	NA	AL137307
1566842_at	NA	14.0959	66.1378	14.9705			4.41788	5.63898e-05	124	101	91	63	52	18	12	7	3	NA	NA	NA	NA	NA	NA	AL359568
1566959_at	NA	19.9773	68.9441	25.1995			2.73593	0.00335532	119	97	87	22	20	16	10	7	3	NA	NA	NA	NA	NA	NA	AL049273
1567107_s_at	TPM4	61.6978	19.9421	60.0702			-3.01222	9.93756e-07	81	72	67	50	44	29	14	4	2	19	19p13.1	7171	tropomyosin 4	NM_001145160;NM_003290;NP_001138632;NP_003281	Hs.631618	AF362887
1568760_at	MYH11	592.107	27.9959	443.917			-15.8565	6.37529e-14	34	8	8	8	8	7	5	1	1	16	16p13.11	4629	myosin, heavy chain 11, smooth muscle	NM_001040113;NM_001040114;NM_002474;NM_022844;NP_001035202;NP_001035203;NP_002465;NP_074035	Hs.460109	BF510409
1568765_at	SERPINE1	23.9979	14.877	35.7598			-2.40369	4.53275e-05	7	7	7	7	7	6	3	2	1	7	7q21.3-q22	5054	serpin peptidase inhibitor, clade E (nexin, plasminogen activator inhibitor type 1), member 1	NM_000602;NP_000593	Hs.414795;Hs.713079	BC020765
1568780_at	LOC649305	64.8091	141.705	38.6353			3.66775	0.00127661	141	113	100	63	52	18	12	7	3	8	NA	649305	hypothetical protein LOC649305	XM_001722373;XM_001726970;XP_001722425;XP_001727022	Hs.638932	BC030211
1568838_at	LOC100132169	13.3432	76.849	12.4432			6.17597	2.22591e-05	138	111	99	21	19	15	9	6	3	16	16p13.3	100132169	similar to hCG1742852	XM_001715193;XP_001715245	Hs.498519	AI015847
1568865_at	FNTB	37.8356	84.149	32.8884			2.55862	9.69818e-05	147	119	100	63	52	18	12	7	3	14	14q23-q24	2342	farnesyltransferase, CAAX box, beta	NM_002028;NP_002019	Hs.632345	BC035148
1569003_at	TMEM49	805.844	411.567	892.302			-2.16806	0.00176898	98	83	77	58	12	10	6	4	2	17	17q23.1	81671	transmembrane protein 49	NM_030938;NP_112200	Hs.444569;Hs.708260	AL541655
1569020_at	NEDD9	64.621	39.7937	93.2801			-2.34409	2.7275e-07	17	17	16	15	8	7	5	1	1	6	6p25-p24	4739	neural precursor cell expressed, developmentally down-regulated 9	NM_001142393;NM_006403;NM_182966;NP_001135865;NP_006394;NP_892011	Hs.37982	BC020686
1569057_s_at	MIA3	208.222	69.2862	254.693			-3.67596	1.14462e-07	111	50	47	40	36	26	13	1	1	1	1q41	375056	melanoma inhibitory activity family, member 3	NM_198551;NP_940953	Hs.118474	BC031805
1569111_at	SOX13	23.111	55.332	23.7512			2.32965	1.9246e-06	166	132	113	44	40	27	10	7	3	1	1q32	9580	SRY (sex determining region Y)-box 13	NM_005686;NP_005677	Hs.201671	BC040649
1569180_at	NA	166.772	323.277	151.624			2.1321	0.00295089	163	129	111	56	49	34	12	7	3	NA	NA	NA	NA	NA	NA	BC017896
1569312_at	NA	29.7646	71.5342	31.3988			2.27824	0.000466098	130	80	75	56	49	34	12	7	3	NA	NA	NA	NA	NA	NA	BE383308
1569335_a_at	STRA6	15.1629	41.6384	15.6725			2.65679	0.00281602	119	97	87	22	20	16	10	7	3	15	15q24.1	64220	stimulated by retinoic acid gene 6 homolog (mouse)	NM_001142617;NM_001142618;NM_001142619;NM_001142620;NM_022369;NP_001136089;NP_001136090;NP_001136091;NP_001136092;NP_071764	Hs.24553	BC015881
1569362_at	ALCAM	56.7516	369.742	67.6147			5.46837	5.96351e-08	175	139	42	35	32	24	16	8	4	3	3q13.1	214	activated leukocyte cell adhesion molecule	NM_001627;NP_001618	Hs.591293	BC041127
1569387_at	NA	121.323	52.5399	138.444			-2.63502	0.000771627	15	15	14	13	12	10	6	4	2	NA	NA	NA	NA	NA	NA	BC033525
1569453_a_at	LOC692247	36.4728	84.0929	34.7186			2.42213	0.00020763	156	124	107	59	51	31	16	8	4	11	11p15.5	692247	hypothetical locus LOC692247	NA	Hs.560022	BG772667
1569652_at	MLLT3	24.4994	53.0012	25.7785			2.05602	0.00306395	136	110	98	24	22	18	12	7	3	9	9p22	4300	myeloid/lymphoid or mixed-lineage leukemia (trithorax homolog, Drosophila); translocated to, 3	NM_004529;NP_004520	Hs.591085	BC030550
1570143_at	NA	152.524	276.891	133.854			2.06861	0.000130955	147	119	100	63	52	18	12	7	3	NA	NA	NA	NA	NA	NA	BC014363
1570165_at	NA	17.7894	34.0692	16.7551			2.03337	0.00269951	128	104	93	64	19	15	9	6	3	NA	NA	NA	NA	NA	NA	BC027983
1570248_at	NA	21.8364	48.6386	23.1099			2.10467	3.89941e-05	124	101	91	63	52	18	12	7	3	NA	NA	NA	NA	NA	NA	BC031345
1570249_x_at	NA	32.5023	90.4184	37.4254			2.41597	6.09305e-06	166	132	113	44	40	27	10	7	3	NA	NA	NA	NA	NA	NA	BC031345
1570253_a_at	RHEBL1	10.3467	25.5462	10.1129			2.52611	0.0028653	119	97	87	22	20	16	10	7	3	12	12q13.12	121268	Ras homolog enriched in brain like 1	NM_144593;NP_653194	Hs.159013	BC014155
1570445_a_at	LOC643201	12.829	28.0278	13.6783			2.04907	0.00295437	119	97	87	22	20	16	10	7	3	5	5q35.2	643201	hypothetical protein LOC643201	XM_001716444;XM_001717933;XM_932161;XP_001716496;XP_001717985;XP_937254	Hs.390285	BC034407
1570482_at	NA	181.236	16.7051	414.341			-24.8033	1.72415e-09	23	22	21	19	17	1	1	1	1	NA	NA	NA	NA	NA	NA	AF318340
1570523_s_at	ATG10	27.741	14.2275	29.7028			-2.08771	8.90107e-07	89	77	72	40	36	26	13	1	1	5	5q14.2	83734	ATG10 autophagy related 10 homolog (S. cerevisiae)	NM_001131028;NM_031482;NP_001124500;NP_113670	Hs.713698	AF318326
1570588_at	NA	37.7098	76.4182	36.1341			2.11485	7.22371e-07	166	132	113	44	40	27	10	7	3	NA	NA	NA	NA	NA	NA	AI859267
200008_s_at	GDI2	594.834	278.814	669.508			-2.40127	2.18415e-05	144	116	49	41	37	11	7	5	1	10	10p15	2665	GDP dissociation inhibitor 2	NM_001115156;NM_001494;NP_001108628;NP_001485	Hs.299055	D13988
200595_s_at	EIF3A	1080.67	632.183	1298.9			-2.05463	1.14505e-06	132	106	95	66	44	29	14	4	2	10	10q26	8661	eukaryotic translation initiation factor 3, subunit A	NM_003750;NP_003741	Hs.523299	NM_003750
200597_at	EIF3A	279	117.134	266.78			-2.27756	1.8938e-07	167	133	114	39	35	17	11	4	2	10	10q26	8661	eukaryotic translation initiation factor 3, subunit A	NM_003750;NP_003741	Hs.523299	AI123320
200616_s_at	MLEC	652.287	1387.15	594.138			2.33473	0.000736845	157	125	108	70	41	28	17	9	4	12	12q24.31	9761	malectin	NM_014730;NP_055545	Hs.714322	BC000371
200621_at	CSRP1	4453.09	306.632	3473.03			-11.3264	5.93196e-08	76	68	64	49	30	23	15	5	1	1	1q32	1465	cysteine and glycine-rich protein 1	NM_001144773;NM_004078;NP_001138245;NP_004069	Hs.108080	NM_004078
200661_at	CTSA	266.87	638.75	318.754			2.0039	0.000502262	157	125	108	70	41	28	17	9	4	20	20q13.1	5476	cathepsin A	NM_000308;NM_001127695;NP_000299;NP_001121167	Hs.609336	NM_000308
200662_s_at	TOMM20	1915.47	972.953	2342.17			-2.40728	5.582e-07	44	40	38	31	18	14	4	3	1	1	1q42	9804	translocase of outer mitochondrial membrane 20 homolog (yeast)	NM_014765;NP_055580	Hs.533192	NM_014765
200664_s_at	DNAJB1	505.627	1157.89	448.548			2.58143	0.00115443	164	130	112	65	40	27	10	7	3	19	19p13.2	3337	DnaJ (Hsp40) homolog, subfamily B, member 1	NM_006145;NP_006136	Hs.515210	BG537255
200696_s_at	GSN	2187.68	834.549	2033.52			-2.43667	1.587e-05	96	46	44	37	11	9	5	1	1	9	9q33	2934	gelsolin (amyloidosis, Finnish type)	NM_000177;NM_001127662;NM_001127663;NM_001127664;NM_001127665;NM_001127666;NM_001127667;NM_198252;NP_000168;NP_001121134;NP_001121135;NP_001121136;NP_001121137;NP_001121138;NP_001121139;NP_937895	Hs.522373	NM_000177
200715_x_at	RPL13A	3767.04	2053.01	5355.35			-2.60853	8.01024e-12	23	22	21	19	17	1	1	1	1	19	19q13.3	23521	ribosomal protein L13a	NM_012423;NP_036555	Hs.523185	BC000514
200776_s_at	BZW1L1	858.243	289.935	584.053			-2.01442	0.00148319	142	114	101	69	54	32	6	4	2	3	3q13.31	151579	basic leucine zipper and W2 domains 1 like 1	NR_026584;XM_001721170;XM_045290;XM_938633;XP_001721222;XP_045290;XP_943726	NA	AL518328
200783_s_at	STMN1	105.64	308.105	131.113			2.34992	5.46677e-05	174	129	111	56	49	34	12	7	3	1	1p36.1-p35	3925	stathmin 1/oncoprotein 18	NM_001145454;NM_005563;NM_203399;NM_203401;NP_001138926;NP_005554;NP_981944;NP_981946;XR_042017;XR_042018;XR_042019	Hs.209983	NM_005563
200795_at	SPARCL1	4629.72	1074.77	4051.8			-3.76994	0.000419785	176	140	14	13	12	10	6	4	2	4	4q22.1	8404	SPARC-like 1 (hevin)	NM_001128310;NM_004684;NP_001121782;NP_004675	Hs.62886	NM_004684
200796_s_at	MCL1	57.6475	25.9295	52.2054			-2.01336	0.00218819	144	116	49	41	37	11	7	5	1	1	1q21	4170	myeloid cell leukemia sequence 1 (BCL2-related)	NM_021960;NM_182763;NP_068779;NP_877495	Hs.632486	BF594446
200798_x_at	MCL1	721.653	399.41	1079.18			-2.70194	2.9299e-07	34	8	8	8	8	7	5	1	1	1	1q21	4170	myeloid cell leukemia sequence 1 (BCL2-related)	NM_021960;NM_182763;NP_068779;NP_877495	Hs.632486	NM_021960
200810_s_at	CIRBP	3013.27	576.106	2625.14			-4.55669	6.00736e-07	76	68	64	49	30	23	15	5	1	19	19p13.3	1153	cold inducible RNA binding protein	NM_001280;NP_001271;NR_023312;NR_023313	Hs.634522	NM_001280
200811_at	CIRBP	1416.15	258.413	1335.1			-5.16656	1.90044e-08	44	40	38	31	18	14	4	3	1	19	19p13.3	1153	cold inducible RNA binding protein	NM_001280;NP_001271;NR_023312;NR_023313	Hs.634522	NM_001280
200838_at	CTSB	1048.33	380.51	853.843			-2.24395	0.00139719	112	93	39	32	29	22	14	4	2	8	8p22	1508	cathepsin B	NM_001908;NM_147780;NM_147781;NM_147782;NM_147783;NP_001899;NP_680090;NP_680091;NP_680092;NP_680093	Hs.520898	NM_001908
200853_at	H2AFZ	1123.29	2371.35	988.707			2.39843	1.96338e-05	136	110	98	24	22	18	12	7	3	4	4q24	3015	H2A histone family, member Z	NM_002106;NP_002097	Hs.119192	NM_002106
200859_x_at	FLNA	1686.6	282.692	1343.75			-4.75342	2.07305e-07	25	24	23	20	18	14	4	3	1	X	Xq28	2316	filamin A, alpha (actin binding protein 280)	NM_001110556;NM_001456;NP_001104026;NP_001447	Hs.195464	NM_001456
200866_s_at	PSAP	1193.25	511.531	1154.72			-2.25738	2.99171e-05	142	114	101	69	54	32	6	4	2	10	10q21-q22	5660	prosaposin	NM_001042465;NM_001042466;NM_002778;NP_001035930;NP_001035931;NP_002769	Hs.523004	M32221
200872_at	S100A10	2105.38	385.926	1832.1			-4.74728	6.84524e-09	177	141	17	16	14	11	7	5	1	1	1q21	6281	S100 calcium binding protein A10	NM_002966;NP_002957	Hs.143873	NM_002966
200887_s_at	STAT1	815.872	293.013	743.584			-2.53771	5.95632e-07	118	96	6	6	6	5	1	1	1	2	2q32.2	6772	signal transducer and activator of transcription 1, 91kDa	NM_007315;NM_139266;NP_009330;NP_644671	Hs.642990;Hs.715518	NM_007315
200897_s_at	PALLD	3353.95	1002.07	2816.35			-2.81054	6.48357e-06	173	37	35	23	21	17	11	4	2	4	4q32.3	23022	palladin, cytoskeletal associated protein	NM_016081;NP_057165	Hs.151220	NM_016081
200902_at	2009-09-15	1262.07	581.156	1237.72			-2.12975	1.00556e-05	144	116	49	41	37	11	7	5	1	1	1p31	9403	15 kDa selenoprotein	NM_004261;NM_203341;NP_004252;NP_976086	Hs.362728	NM_004261
200904_at	HLA-E	714.009	307.294	625.853			-2.03666	0.00162092	112	93	39	32	29	22	14	4	2	6	6p21.3	3133	major histocompatibility complex, class I, E	NM_005516;NP_005507	Hs.650174	X56841
200906_s_at	PALLD	438.271	111.81	312.529			-2.79518	0.000114645	132	106	95	66	44	29	14	4	2	4	4q32.3	23022	palladin, cytoskeletal associated protein	NM_016081;NP_057165	Hs.151220	AK025843
200907_s_at	PALLD	2537.6	660.371	1877.89			-2.84369	2.13391e-05	173	37	35	23	21	17	11	4	2	4	4q32.3	23022	palladin, cytoskeletal associated protein	NM_016081;NP_057165	Hs.151220	AU157932
200916_at	TAGLN2	514.753	1187.04	538.115			2.20592	3.98375e-06	178	88	82	59	51	31	16	8	4	1	1q21-q25	8407	transgelin 2	NM_003564;NP_003555	Hs.517168	NM_003564
200930_s_at	VCL	103.608	15.5583	40.3805			-2.59544	0.000820877	179	142	50	37	11	9	5	1	1	10	10q22.2	7414	vinculin	NM_003373;NM_014000;NP_003364;NP_054706	Hs.643896	AA156675
200931_s_at	VCL	1672.1	394.719	1220.27			-3.0915	3.63834e-06	173	37	35	23	21	17	11	4	2	10	10q22.2	7414	vinculin	NM_003373;NM_014000;NP_003364;NP_054706	Hs.643896	NM_014000
200946_x_at	GLUD1	434.988	101.726	537.991			-5.28864	1.08309e-06	155	108	96	67	47	32	6	4	2	10	10q23.3	2746	glutamate dehydrogenase 1	NM_005271;NP_005262	Hs.500409	AI339331
200947_s_at	GLUD1	1049.23	263.148	1245.64			-4.73363	1.26732e-06	155	108	96	67	47	32	6	4	2	10	10q23.3	2746	glutamate dehydrogenase 1	NM_005271;NP_005262	Hs.500409	NM_005271
200952_s_at	CCND2	84.8423	18.1161	41.9278			-2.3144	0.00013273	96	46	44	37	11	9	5	1	1	12	12p13	894	cyclin D2	NM_001759;NP_001750	Hs.376071	AI635187
200953_s_at	CCND2	1081.86	62.4301	681.803			-10.9211	6.93735e-09	146	118	104	66	44	29	14	4	2	12	12p13	894	cyclin D2	NM_001759;NP_001750	Hs.376071	NM_001759
200962_at	RPL31	216.077	167.494	477			-2.84786	0.000436315	180	143	116	26	24	19	11	4	2	2	2q11.2	6160	ribosomal protein L31	NM_000993;NM_001098577;NM_001099693;NP_000984;NP_001092047;NP_001093163	Hs.469473	AI348010
200974_at	ACTA2	9995.64	482.797	8498.59			-17.6028	3.37702e-13	38	35	33	28	26	14	4	3	1	10	10q23.3	59	actin, alpha 2, smooth muscle, aorta	NM_001141945;NM_001613;NP_001135417;NP_001604	Hs.500483	NM_001613
200981_x_at	GNAS	3914.69	9111.68	3861.26			2.35977	5.49071e-09	154	84	78	35	32	24	16	8	4	20	20q13.3	2778	GNAS complex locus	NM_000516;NM_001077488;NM_001077489;NM_001077490;NM_016592;NM_080425;NM_080426;NP_000507;NP_001070956;NP_001070957;NP_001070958;NP_057676;NP_536350;NP_536351;NR_003259	Hs.125898;Hs.694849	NM_016592
200984_s_at	CD59	840.89	329.959	699.953			-2.12133	0.000154743	144	116	49	41	37	11	7	5	1	11	11p13	966	CD59 molecule, complement regulatory protein	NM_000611;NM_001127223;NM_001127225;NM_001127226;NM_001127227;NM_203329;NM_203330;NM_203331;NP_000602;NP_001120695;NP_001120697;NP_001120698;NP_001120699;NP_976074;NP_976075;NP_976076	Hs.278573;Hs.709466;Hs.710641	X16447
200985_s_at	CD59	1211.29	479.913	987.43			-2.05752	3.48835e-05	143	115	102	34	31	21	13	1	1	11	11p13	966	CD59 molecule, complement regulatory protein	NM_000611;NM_001127223;NM_001127225;NM_001127226;NM_001127227;NM_203329;NM_203330;NM_203331;NP_000602;NP_001120695;NP_001120697;NP_001120698;NP_001120699;NP_976074;NP_976075;NP_976076	Hs.278573;Hs.709466;Hs.710641	NM_000611
200986_at	SERPING1	399.138	79.714	413.967			-5.19315	1.00887e-05	113	94	86	32	29	22	14	4	2	11	11q12-q13.1	710	serpin peptidase inhibitor, clade G (C1 inhibitor), member 1	NM_000062;NM_001032295;NP_000053;NP_001027466	Hs.384598	NM_000062
201005_at	CD9	5300.06	2290.04	5484.01			-2.39473	3.86862e-05	142	114	101	69	54	32	6	4	2	12	12p13.3	928	CD9 molecule	NM_001769;NP_001760	Hs.114286	NM_001769
201021_s_at	DSTN	4137.23	1286.92	3984.47			-3.09612	4.40604e-07	47	43	41	34	31	21	13	1	1	20	20p12.1	11034	destrin (actin depolymerizing factor)	NM_001011546;NM_006870;NP_001011546;NP_006861	Hs.304192;Hs.705996	BF697964
201022_s_at	DSTN	7123.26	2632.52	6398.95			-2.43073	8.89656e-07	113	94	86	32	29	22	14	4	2	20	20p12.1	11034	destrin (actin depolymerizing factor)	NM_001011546;NM_006870;NP_001011546;NP_006861	Hs.304192;Hs.705996	NM_006870
201038_s_at	ANP32A	362.713	125.072	302.717			-2.42034	2.04462e-06	125	102	92	49	30	23	15	5	1	15	15q22.3-q23	8125	acidic (leucine-rich) nuclear phosphoprotein 32 family, member A	NM_006305;NP_006296	Hs.458747	T67821
201041_s_at	DUSP1	5407.24	1221.72	6040.77			-4.94446	7.76089e-07	98	83	77	58	12	10	6	4	2	5	5q34	1843	dual specificity phosphatase 1	NM_004417;NP_004408	Hs.171695	NM_004417
201042_at	TGM2	293.143	104.477	467.237			-4.47216	0.00016811	73	66	62	32	29	22	14	4	2	20	20q12	7052	transglutaminase 2 (C polypeptide, protein-glutamine-gamma-glutamyltransferase)	NM_004613;NM_198951;NP_004604;NP_945189	Hs.517033	AL031651
201044_x_at	DUSP1	264.241	46.8247	299.018			-6.3859	7.56445e-08	89	77	72	40	36	26	13	1	1	5	5q34	1843	dual specificity phosphatase 1	NM_004417;NP_004408	Hs.171695	AA530892
201058_s_at	MYL9	2612.64	34.536	1981.36			-57.3711	4.84378e-15	34	8	8	8	8	7	5	1	1	20	20q11.23	10398	myosin, light chain 9, regulatory	NM_006097;NM_181526;NP_006088;NP_852667	Hs.504687	NM_006097
201060_x_at	STOM	475.928	168.228	472.12			-2.80642	5.63694e-05	181	66	62	32	29	22	14	4	2	9	9q34.1	2040	stomatin	NM_004099;NM_198194;NP_004090;NP_937837	Hs.253903	AI537887
201061_s_at	STOM	957.227	254.201	868.27			-3.41568	2.82801e-06	152	69	65	7	7	6	3	2	1	9	9q34.1	2040	stomatin	NM_004099;NM_198194;NP_004090;NP_937837	Hs.253903	M81635
201069_at	MMP2	492.165	77.3928	471.568			-6.09317	5.74987e-08	132	106	95	66	44	29	14	4	2	16	16q13-q21	4313	matrix metallopeptidase 2 (gelatinase A, 72kDa gelatinase, 72kDa type IV collagenase)	NM_001127891;NM_004530;NP_001121363;NP_004521	Hs.513617	NM_004530
201079_at	SYNGR2	569.633	412.884	842.591			-2.04074	0.000955039	134	108	96	67	47	32	6	4	2	17	17q25.3	9144	synaptogyrin 2	NM_004710;NP_004701	Hs.464210;Hs.708616	NM_004710
201088_at	KPNA2	286.211	857.458	369.441			2.32096	0.00054002	153	123	106	60	50	35	18	6	3	17	17q24.2	3838	karyopherin alpha 2 (RAG cohort 1, importin alpha 1)	NM_002266;NP_002257	Hs.594238	NM_002266
201108_s_at	THBS1	207.596	64.7481	194.815			-3.00881	0.000405015	51	47	12	11	11	9	5	1	1	15	15q15	7057	thrombospondin 1	NM_003246;NP_003237	Hs.164226	BF055462
201109_s_at	THBS1	425.332	105.484	448.435			-4.2512	1.74294e-05	81	72	67	50	44	29	14	4	2	15	15q15	7057	thrombospondin 1	NM_003246;NP_003237	Hs.164226	AV726673
201110_s_at	THBS1	430.834	122.282	545.471			-4.46078	3.30488e-05	73	66	62	32	29	22	14	4	2	15	15q15	7057	thrombospondin 1	NM_003246;NP_003237	Hs.164226	NM_003246
201130_s_at	CDH1	159.026	46.2651	184.868			-3.99585	5.94899e-05	111	50	47	40	36	26	13	1	1	16	16q22.1	999	cadherin 1, type 1, E-cadherin (epithelial)	NM_004360;NP_004351	Hs.461086	L08599
201137_s_at	HLA-DPB1	928.253	243.071	964.075			-3.96623	8.50399e-08	98	83	77	58	12	10	6	4	2	6	6p21.3	3115	major histocompatibility complex, class II, DP beta 1	NM_002121;NP_002112	Hs.485130	NM_002121
201139_s_at	SSB	590.542	236.498	551.286			-2.33104	1.23637e-06	76	68	64	49	30	23	15	5	1	2	2q31.1	6741	Sjogren syndrome antigen B (autoantigen La)	NM_003142;NP_003133	Hs.632535	NM_003142
201150_s_at	TIMP3	1584.27	347.795	1010.82			-2.90636	0.0013038	148	64	60	47	43	19	11	4	2	22	22q12.1-q13.2;22q12.3	7078	TIMP metallopeptidase inhibitor 3	NM_000362;NP_000353	Hs.644633	NM_000362
201160_s_at	CSDA	1741.12	847.608	2047.53			-2.41566	0.000829211	182	144	60	47	43	19	11	4	2	12	12p13.1	8531	cold shock domain protein A	NM_001145426;NM_003651;NP_001138898;NP_003642	Hs.221889	AL556190
201161_s_at	CSDA	907.114	421.542	1140.68			-2.70597	0.00114942	182	144	60	47	43	19	11	4	2	12	12p13.1	8531	cold shock domain protein A	NM_001145426;NM_003651;NP_001138898;NP_003642	Hs.221889	NM_003651
201169_s_at	BHLHE40	123.832	341.54	126.099			2.7085	0.00342184	141	113	100	63	52	18	12	7	3	3	3p26	8553	basic helix-loop-helix family, member e40	NM_003670;NP_003661	Hs.171825	BG326045
201176_s_at	ARCN1	1062.39	477.982	1049.93			-2.19658	4.95748e-06	113	94	86	32	29	22	14	4	2	11	11q23.3	372	archain 1	NM_001142281;NM_001655;NP_001135753;NP_001646	Hs.33642	NM_001655
201192_s_at	PITPNA	368.462	89.4953	269.092			-3.00677	1.85849e-08	105	87	81	54	47	32	6	4	2	17	17p13.3	5306	phosphatidylinositol transfer protein, alpha	NM_006224;NP_006215	Hs.429819	NM_006224
201193_at	IDH1	4640.09	1515.82	4170.11			-2.75106	0.00161237	32	31	30	26	24	19	11	4	2	2	2q33.3	3417	isocitrate dehydrogenase 1 (NADP+), soluble	NM_005896;NP_005887	Hs.593422;Hs.714620	NM_005896
201195_s_at	SLC7A5	61.0288	144.669	53.328			2.71281	3.14493e-05	183	145	76	57	50	35	18	6	3	16	16q24.3	8140	solute carrier family 7 (cationic amino acid transporter, y+ system), member 5	NM_003486;NP_003477	Hs.513797	AB018009
201196_s_at	AMD1	3017.53	350.513	2485.39			-7.09071	5.67532e-06	184	146	96	67	47	32	6	4	2	6	6q21-q22	262	adenosylmethionine decarboxylase 1	NM_001033059;NM_001634;NP_001028231;NP_001625	Hs.159118	M21154
201197_at	AMD1	2559.69	632.254	1948.38			-3.08163	3.41111e-05	184	146	96	67	47	32	6	4	2	6	6q21-q22	262	adenosylmethionine decarboxylase 1	NM_001033059;NM_001634;NP_001028231;NP_001625	Hs.159118	NM_001634
201212_at	LGMN	449.683	301.582	759.681			-2.51898	9.22596e-06	132	106	95	66	44	29	14	4	2	14	14q32.1	5641	legumain	NM_001008530;NM_005606;NP_001008530;NP_005597	Hs.18069	D55696
201214_s_at	PPP1R7	828.502	229.162	594.053			-2.59229	9.61787e-06	184	146	96	67	47	32	6	4	2	2	2q37.3	5510	protein phosphatase 1, regulatory (inhibitor) subunit 7	NM_002712;NP_002703	Hs.36587	NM_002712
201234_at	ILK	1101.32	418.783	869.03			-2.07513	1.36033e-06	50	46	44	37	11	9	5	1	1	11	11p15.5-p15.4	3611	integrin-linked kinase	NM_001014794;NM_001014795;NM_004517;NP_001014794;NP_001014795;NP_004508	Hs.706355	NM_004517
201236_s_at	BTG2	1186.72	364.052	1186.32			-3.25864	4.05428e-08	140	112	57	25	23	11	7	5	1	1	1q32	7832	BTG family, member 2	NM_006763;NP_006754	Hs.519162	NM_006763
201237_at	CAPZA2	423.289	145.439	391.298			-2.69047	6.23885e-09	47	43	41	34	31	21	13	1	1	7	7q31.2-q31.3	830	capping protein (actin filament) muscle Z-line, alpha 2	NM_006136;NP_006127	Hs.446123	AV685920
201238_s_at	CAPZA2	962.486	322.729	888.978			-2.75457	9.35213e-07	54	50	47	40	36	26	13	1	1	7	7q31.2-q31.3	830	capping protein (actin filament) muscle Z-line, alpha 2	NM_006136;NP_006127	Hs.446123	BC005338
201242_s_at	ATP1B1	1790.3	3291.6	1325.93			2.48249	1.09204e-05	121	25	24	21	19	15	9	6	3	1	1q24	481	ATPase, Na+/K+ transporting, beta 1 polypeptide	NM_001001787;NM_001677;NP_001001787;NP_001668	Hs.291196;Hs.706952	BC000006
201259_s_at	SYPL1	554.569	145.771	444.641			-3.05027	2.97004e-05	142	114	101	69	54	32	6	4	2	7	7q22.2	6856	synaptophysin-like 1	NM_006754;NM_182715;NP_006745;NP_874384	Hs.80919	AI768845
201260_s_at	SYPL1	743.964	320.863	686.03			-2.13808	0.00174044	148	64	60	47	43	19	11	4	2	7	7q22.2	6856	synaptophysin-like 1	NM_006754;NM_182715;NP_006745;NP_874384	Hs.80919	NM_006754
201278_at	DAB2	129.677	49.0777	175.155			-3.56894	4.47394e-05	112	93	39	32	29	22	14	4	2	5	5p13	1601	disabled homolog 2, mitogen-responsive phosphoprotein (Drosophila)	NM_001343;NP_001334	Hs.481980	N21202
201279_s_at	DAB2	124.196	52.5317	183.583			-3.4947	0.00012574	181	66	62	32	29	22	14	4	2	5	5p13	1601	disabled homolog 2, mitogen-responsive phosphoprotein (Drosophila)	NM_001343;NP_001334	Hs.481980	BC003064
201280_s_at	DAB2	244.575	86.0356	316.801			-3.68221	0.000139608	112	93	39	32	29	22	14	4	2	5	5p13	1601	disabled homolog 2, mitogen-responsive phosphoprotein (Drosophila)	NM_001343;NP_001334	Hs.481980	NM_001343
201288_at	ARHGDIB	461.347	242.443	543.803			-2.24302	0.00131319	112	93	39	32	29	22	14	4	2	12	12p12.3	397	Rho GDP dissociation inhibitor (GDI) beta	NM_001175;NP_001166	Hs.504877	NM_001175
201289_at	CYR61	2371.23	117.409	3018.09			-25.7058	8.04809e-16	34	8	8	8	8	7	5	1	1	1	1p31-p22	3491	cysteine-rich, angiogenic inducer, 61	NM_001554;NP_001545	Hs.8867	NM_001554
201291_s_at	TOP2A	12.6808	604.146	20.6179			29.302	2.0149e-07	160	127	109	68	53	35	18	6	3	17	17q21-q22	7153	topoisomerase (DNA) II alpha 170kDa	NM_001067;NP_001058	Hs.156346	AU159942
201292_at	TOP2A	13.3831	513.657	22.7478			22.5805	3.93736e-07	160	127	109	68	53	35	18	6	3	17	17q21-q22	7153	topoisomerase (DNA) II alpha 170kDa	NM_001067;NP_001058	Hs.156346	AL561834
201295_s_at	WSB1	281.457	65.5199	234.692			-3.58199	1.9861e-05	132	106	95	66	44	29	14	4	2	17	17q11.1	26118	WD repeat and SOCS box-containing 1	NM_015626;NM_134265;NP_056441;NP_599027	Hs.446017	BF111821
201300_s_at	PRNP	1592.21	425.687	1408.56			-3.3089	1.55414e-07	146	118	104	66	44	29	14	4	2	20	20p13	5621	prion protein	NM_000311;NM_001080121;NM_001080122;NM_001080123;NM_183079;NP_000302;NP_001073590;NP_001073591;NP_001073592;NP_898902	Hs.472010;Hs.610285;Hs.707152;Hs.714553	NM_000311
201301_s_at	ANXA4	610.298	277.192	618.387			-2.23089	0.00101355	180	143	116	26	24	19	11	4	2	2	2p13	307	annexin A4	NM_001153;NP_001144	Hs.422986	BC000182
201302_at	ANXA4	668.665	295.846	689.819			-2.33168	0.000578392	180	143	116	26	24	19	11	4	2	2	2p13	307	annexin A4	NM_001153;NP_001144	Hs.422986	NM_001153
201307_at	SEPT11	235.897	690.127	305.852			2.25641	0.000593786	133	107	93	64	19	15	9	6	3	4	4q21.1	55752	septin 11	NM_018243;NP_060713	Hs.128199	AL534972
201309_x_at	C5orf13	142.05	47.6052	134.986			-2.83553	1.33108e-05	125	102	92	49	30	23	15	5	1	5	5q22.1	9315	chromosome 5 open reading frame 13	NM_001142474;NM_001142475;NM_001142476;NM_001142477;NM_001142478;NM_001142479;NM_001142480;NM_001142481;NM_001142482;NM_001142483;NM_004772;NP_001135946;NP_001135947;NP_001135948;NP_001135949;NP_001135950;NP_001135951;NP_001135952;NP_001135953;NP_001135954;NP_001135955;NP_004763	Hs.36053;Hs.483067;Hs.582226	U36189
201311_s_at	SH3BGRL	724.143	207.199	654.249			-3.15759	1.53916e-06	54	50	47	40	36	26	13	1	1	X	Xq13.3	6451	SH3 domain binding glutamic acid-rich protein like	NM_003022;NP_003013	Hs.108029	AL515318
201312_s_at	SH3BGRL	2038.7	565.562	1984.56			-3.50901	7.81176e-07	38	35	33	28	26	14	4	3	1	X	Xq13.3	6451	SH3 domain binding glutamic acid-rich protein like	NM_003022;NP_003013	Hs.108029	NM_003022
201313_at	ENO2	92.5946	314.045	44.3816			7.07602	9.39314e-05	123	100	90	63	52	18	12	7	3	12	12p13	2026	enolase 2 (gamma, neuronal)	NM_001975;NP_001966	Hs.511915	NM_001975
201324_at	EMP1	365.575	174.363	1002.39			-5.74886	0.000128592	98	83	77	58	12	10	6	4	2	12	12p12.3	2012	epithelial membrane protein 1	NM_001423;NP_001414	Hs.707901	NM_001423
201325_s_at	EMP1	113.537	67.8545	265.475			-3.91242	2.26575e-05	181	66	62	32	29	22	14	4	2	12	12p12.3	2012	epithelial membrane protein 1	NM_001423;NP_001414	Hs.707901	NM_001423
201331_s_at	STAT6	629.446	279.036	589.086			-2.11115	1.66076e-08	109	91	85	30	28	21	13	1	1	12	12q13	6778	signal transducer and activator of transcription 6, interleukin-4 induced	NM_003153;NP_003144	Hs.524518	BC004973
201337_s_at	VAMP3	250.55	60.417	169.802			-2.8105	1.11727e-05	116	67	63	48	33	25	4	3	1	1	1p36.23	9341	vesicle-associated membrane protein 3 (cellubrevin)	NM_004781;NP_004772	Hs.66708	NM_004781
201356_at	SF3A1	316.542	178.796	361.508			-2.0219	1.92245e-08	44	40	38	31	18	14	4	3	1	22	22q12.2	10291	splicing factor 3a, subunit 1, 120kDa	NM_001005409;NM_005877;NP_001005409;NP_005868	Hs.406277	BF129339
201360_at	CST3	1482.79	574.511	1575.59			-2.74248	0.000146511	63	57	54	43	39	21	13	1	1	20	20p11.21	1471	cystatin C	NM_000099;NP_000090	Hs.304682	NM_000099
201367_s_at	ZFP36L2	99.5393	33.9113	124.05			-3.65809	1.16261e-06	149	120	105	34	31	21	13	1	1	2	2p22.3-p21	678	zinc finger protein 36, C3H type-like 2	NM_006887;NP_008818	Hs.503093;Hs.645068;Hs.705738	AI356398
201368_at	ZFP36L2	2381.87	956.367	2375.01			-2.48337	2.67334e-06	149	120	105	34	31	21	13	1	1	2	2p22.3-p21	678	zinc finger protein 36, C3H type-like 2	NM_006887;NP_008818	Hs.503093;Hs.645068;Hs.705738	U07802
201369_s_at	ZFP36L2	278.115	149.197	313.814			-2.10336	0.00135918	177	141	17	16	14	11	7	5	1	2	2p22.3-p21	678	zinc finger protein 36, C3H type-like 2	NM_006887;NP_008818	Hs.503093;Hs.645068;Hs.705738	NM_006887
201380_at	CRTAP	256.708	76.1569	222.727			-2.92459	1.60065e-07	120	98	88	61	21	17	11	4	2	3	3p22.3	10491	cartilage associated protein	NM_006371;NP_006362	Hs.517888	NM_006371
201381_x_at	CACYBP	359.646	894.513	328.754			2.72092	1.36942e-06	164	130	112	65	40	27	10	7	3	1	1q24-q25	27101	calcyclin binding protein	NM_001007214;NM_014412;NP_001007215;NP_055227	Hs.508524	AF057356
201383_s_at	LOC100133166	374.21	118.275	311.84			-2.63657	8.63747e-06	89	77	72	40	36	26	13	1	1	17	17q21.31	100133166	similar to neighbor of BRCA1 gene 1	XM_001719040;XP_001719092	Hs.277721	AL044170
201384_s_at	NBR1	1112.7	487.474	1016.32			-2.08487	4.02536e-08	109	91	85	30	28	21	13	1	1	17	17q21.31	4077	neighbor of BRCA1 gene 1	NM_005899;NM_031858;NM_031862;NP_005890;NP_114064;NP_114068	Hs.277721;Hs.373818;Hs.546264	NM_005899
201389_at	ITGA5	331.28	103.173	259.539			-2.51558	6.8344e-05	7	7	7	7	7	6	3	2	1	12	12q11-q13	3678	integrin, alpha 5 (fibronectin receptor, alpha polypeptide)	NM_002205;NP_002196	Hs.505654	NM_002205
201408_at	PPP1CB	894.82	478.042	1088.97			-2.27799	0.000399469	151	122	60	47	43	19	11	4	2	2	2p23	5500	protein phosphatase 1, catalytic subunit, beta isoform	NM_002709;NM_206876;NP_002700;NP_996759	Hs.702907	W67887
201416_at	SOX4	108.54	589.511	197.65			2.9826	0.00184606	163	129	111	56	49	34	12	7	3	6	6p22.3	6659	SRY (sex determining region Y)-box 4	NM_003107;NP_003098	Hs.643910	BG528420
201418_s_at	SOX4	295.39	927.285	402.094			2.30614	0.00161015	163	129	111	56	49	34	12	7	3	6	6p22.3	6659	SRY (sex determining region Y)-box 4	NM_003107;NP_003098	Hs.643910	NM_003107
201426_s_at	VIM	2013.73	947.995	2000.37			-2.1101	0.00251625	181	66	62	32	29	22	14	4	2	10	10p13	7431	vimentin	NM_003380;NP_003371	Hs.628678	AI922599
201445_at	CNN3	494.595	204.252	549.597			-2.69078	3.0833e-05	144	116	49	41	37	11	7	5	1	1	1p22-p21	1266	calponin 3, acidic	NM_001839;NP_001830	Hs.706617	NM_001839
201466_s_at	JUN	837.672	537.941	1553.58			-2.88802	1.31417e-05	76	68	64	49	30	23	15	5	1	1	1p32-p31	3725	jun oncogene	NM_002228;NP_002219	Hs.714791	NM_002228
201468_s_at	NQO1	224.273	102.607	215.552			-2.10076	0.00168248	58	40	38	31	18	14	4	3	1	16	16q22.1	1728	NAD(P)H dehydrogenase, quinone 1	NM_000903;NM_001025433;NM_001025434;NP_000894;NP_001020604;NP_001020605	Hs.406515	NM_000903
201470_at	GSTO1	885.791	259.467	767.641			-2.95853	8.352e-05	63	57	54	43	39	21	13	1	1	10	10q25.1	9446	glutathione S-transferase omega 1	NM_004832;NP_004823	Hs.190028	NM_004832
201473_at	JUNB	534.307	204.512	698.912			-3.41746	9.80964e-07	56	52	49	41	37	11	7	5	1	19	19p13.2	3726	jun B proto-oncogene	NM_002229;NP_002220	Hs.25292	NM_002229
201477_s_at	RRM1	505.77	984.333	412.334			2.38722	0.000179865	123	100	90	63	52	18	12	7	3	11	11p15.5	6240	ribonucleotide reductase M1	NM_001033;NP_001024	Hs.445705	NM_001033
201481_s_at	PYGB	820.036	286.353	787.472			-2.75	3.71476e-09	98	83	77	58	12	10	6	4	2	20	20p11.2-p11.1	5834	phosphorylase, glycogen; brain	NM_002862;NP_002853	Hs.368157	NM_002862
201489_at	PPIF	193.933	447.326	213.532			2.09489	6.17503e-07	154	84	78	35	32	24	16	8	4	10	10q22-q23	10105	peptidylprolyl isomerase F	NM_005729;NP_005720	Hs.381072	BC005020
201495_x_at	MYH11	801.232	33.0523	467.641			-14.1485	6.3369e-10	36	33	31	8	8	7	5	1	1	16	16p13.11	4629	myosin, heavy chain 11, smooth muscle	NM_001040113;NM_001040114;NM_002474;NM_022844;NP_001035202;NP_001035203;NP_002465;NP_074035	Hs.460109	AI889739
201496_x_at	MYH11	3882.01	21.4867	2570.51			-119.633	3.20882e-16	34	8	8	8	8	7	5	1	1	16	16p13.11	4629	myosin, heavy chain 11, smooth muscle	NM_001040113;NM_001040114;NM_002474;NM_022844;NP_001035202;NP_001035203;NP_002465;NP_074035	Hs.460109	S67238
201497_x_at	MYH11	10959.3	144.969	8936.38			-61.6434	8.24296e-19	34	8	8	8	8	7	5	1	1	16	16p13.11	4629	myosin, heavy chain 11, smooth muscle	NM_001040113;NM_001040114;NM_002474;NM_022844;NP_001035202;NP_001035203;NP_002465;NP_074035	Hs.460109	NM_022844
201506_at	TGFBI	346.717	153.739	496.462			-3.22924	3.0999e-06	50	46	44	37	11	9	5	1	1	5	5q31	7045	transforming growth factor, beta-induced, 68kDa	NM_000358;NP_000349	Hs.369397	NM_000358
201510_at	ELF3	181.742	416.353	178.962			2.32649	0.00111714	95	82	76	57	50	35	18	6	3	1	1q32.2	1999	E74-like factor 3 (ets domain transcription factor, epithelial-specific )	NM_001114309;NM_004433;NP_001107781;NP_004424	Hs.67928	AF017307
201516_at	SRM	151.904	463.605	217.234			2.13413	0.000556381	40	36	34	29	27	15	9	6	3	1	1p36-p22	6723	spermidine synthase	NM_003132;NP_003123	Hs.76244	NM_003132
201525_at	APOD	326.063	213.851	927.655			-4.33786	0.00305743	112	93	39	32	29	22	14	4	2	3	3q26.2-qter	347	apolipoprotein D	NM_001647;NP_001638	Hs.522555	NM_001647
201531_at	ZFP36	1208.07	458.957	2646.93			-5.76728	1.10143e-05	98	83	77	58	12	10	6	4	2	19	19q13.1	7538	zinc finger protein 36, C3H type, homolog (mouse)	NM_003407;NP_003398	Hs.534052;Hs.707878	NM_003407
201539_s_at	FHL1	708.749	35.6917	445.257			-12.4751	2.17836e-09	144	116	49	41	37	11	7	5	1	X	Xq26	2273	four and a half LIM domains 1	NM_001449;NP_001440	Hs.435369	U29538
201540_at	FHL1	3698.82	496.382	3227.03			-6.50112	3.65164e-08	177	141	17	16	14	11	7	5	1	X	Xq26	2273	four and a half LIM domains 1	NM_001449;NP_001440	Hs.435369	NM_001449
201559_s_at	CLIC4	178.926	47.147	165.741			-3.51541	3.46524e-05	89	77	72	40	36	26	13	1	1	1	1p36.11	25932	chloride intracellular channel 4	NM_013943;NP_039234	Hs.440544	AF109196
201562_s_at	SORD	911.121	190.542	770.506			-4.04375	0.000102823	142	114	101	69	54	32	6	4	2	15	15q15.3	6652	sorbitol dehydrogenase	NM_003104;NP_003095	Hs.633539;Hs.878	NM_003104
201563_at	SORD	3832.87	1072.01	3519.53			-3.28312	0.00206474	148	64	60	47	43	19	11	4	2	15	15q15.3	6652	sorbitol dehydrogenase	NM_003104;NP_003095	Hs.633539;Hs.878	L29008
201564_s_at	FSCN1	26.6554	51.5277	25.67			2.00731	1.02387e-05	171	137	94	65	40	27	10	7	3	7	7p22	6624	fascin homolog 1, actin-bundling protein (Strongylocentrotus purpuratus)	NM_003088;NP_003079	Hs.118400;Hs.705741	NM_003088
201571_s_at	DCTD	157.561	46.6311	132.814			-2.8482	2.79416e-05	89	77	72	40	36	26	13	1	1	4	4q35.1	1635	dCMP deaminase	NM_001012732;NM_001921;NP_001012750;NP_001912	Hs.183850	AI656493
201572_x_at	DCTD	290.839	126.536	294.121			-2.32441	2.23636e-08	41	37	35	23	21	17	11	4	2	4	4q35.1	1635	dCMP deaminase	NM_001012732;NM_001921;NP_001012750;NP_001912	Hs.183850	NM_001921
201578_at	PODXL	136.577	429.915	153.871			2.79399	8.57526e-07	156	124	107	59	51	31	16	8	4	7	7q32-q33	5420	podocalyxin-like	NM_001018111;NM_005397;NP_001018121;NP_005388	Hs.690098	NM_005397
201579_at	FAT1	666.26	140.181	800.643			-5.7115	6.68144e-08	120	98	88	61	21	17	11	4	2	4	4q35	2195	FAT tumor suppressor homolog 1 (Drosophila)	NM_005245;NP_005236	Hs.481371	NM_005245
201581_at	TMX4	875.668	198.716	662.387			-3.33333	5.34985e-10	31	30	29	25	23	11	7	5	1	20	20p12	56255	thioredoxin-related transmembrane protein 4	NM_021156;NP_066979	Hs.169358	BF572868
201584_s_at	DDX39	260.713	907.502	261.376			3.47201	2.29291e-08	166	132	113	44	40	27	10	7	3	19	19p13.12	10212	DEAD (Asp-Glu-Ala-Asp) box polypeptide 39	NM_005804;NP_005795	Hs.311609	NM_005804
201599_at	OAT	2065.08	410.413	1366.41			-3.32936	1.83325e-05	76	68	64	49	30	23	15	5	1	10	10q26	4942	ornithine aminotransferase (gyrate atrophy)	NM_000274;NP_000265	Hs.523332	NM_000274
201605_x_at	CNN2	256.404	89.3585	234.257			-2.62154	5.69945e-10	17	17	16	15	8	7	5	1	1	19	19p13.3	1265	calponin 2	NM_004368;NM_201277;NP_004359;NP_958434	Hs.651923	NM_004368
201615_x_at	CALD1	417.465	96.3705	289.101			-2.99989	1.3662e-05	181	66	62	32	29	22	14	4	2	7	7q33	800	caldesmon 1	NM_004342;NM_033138;NM_033139;NM_033140;NM_033157;NP_004333;NP_149129;NP_149130;NP_149131;NP_149347	Hs.490203	AI685060
201616_s_at	CALD1	3653.04	765.215	2672.44			-3.49241	0.00182696	148	64	60	47	43	19	11	4	2	7	7q33	800	caldesmon 1	NM_004342;NM_033138;NM_033139;NM_033140;NM_033157;NP_004333;NP_149129;NP_149130;NP_149131;NP_149347	Hs.490203	AL577531
201617_x_at	CALD1	1611.59	162.512	1392.29			-8.56728	3.54374e-05	151	122	60	47	43	19	11	4	2	7	7q33	800	caldesmon 1	NM_004342;NM_033138;NM_033139;NM_033140;NM_033157;NP_004333;NP_149129;NP_149130;NP_149131;NP_149347	Hs.490203	NM_004342
201631_s_at	IER3	785.205	108.427	631.024			-5.81981	2.96558e-10	23	22	21	19	17	1	1	1	1	6	6p21.3	8870	immediate early response 3	NM_003897;NP_003888	Hs.591785	NM_003897
201636_at	FXR1	388.872	698.953	307.98			2.26948	1.36801e-05	124	101	91	63	52	18	12	7	3	3	3q28	8087	fragile X mental retardation, autosomal homolog 1	NM_001013438;NM_001013439;NM_005087;NP_001013456;NP_001013457;NP_005078	Hs.478407	BG025078
201645_at	TNC	409.925	67.4233	513.09			-7.60997	1.46662e-07	43	39	37	30	28	21	13	1	1	9	9q33	3371	tenascin C	NM_002160;NP_002151	Hs.143250	NM_002160
201646_at	SCARB2	788.251	447.161	969.21			-2.16747	0.000984078	142	114	101	69	54	32	6	4	2	4	4q21.1	950	scavenger receptor class B, member 2	NM_005506;NP_005497	Hs.349656	AA885297
201647_s_at	SCARB2	224.126	130.881	304.25			-2.32463	0.00291743	142	114	101	69	54	32	6	4	2	4	4q21.1	950	scavenger receptor class B, member 2	NM_005506;NP_005497	Hs.349656	NM_005506
201656_at	ITGA6	398.004	118.142	379.947			-3.21601	1.57402e-05	63	57	54	43	39	21	13	1	1	2	2q31.1	3655	integrin, alpha 6	NM_000210;NM_001079818;NP_000201;NP_001073286	Hs.133397	NM_000210
201661_s_at	ACSL3	1453.54	611.311	1406.25			-2.30039	0.0023887	155	108	96	67	47	32	6	4	2	2	2q34-q35	2181	acyl-CoA synthetase long-chain family member 3	NM_004457;NM_203372;NP_004448;NP_976251	Hs.655772	NM_004457
201662_s_at	ACSL3	1310.68	410.953	1676.13			-4.07863	7.15935e-05	155	108	96	67	47	32	6	4	2	2	2q34-q35	2181	acyl-CoA synthetase long-chain family member 3	NM_004457;NM_203372;NP_004448;NP_976251	Hs.655772	D89053
201663_s_at	SMC4	66.9919	475.608	62.3701			7.62558	3.94994e-06	129	105	94	65	40	27	10	7	3	3	3q26.1	10051	structural maintenance of chromosomes 4	NM_001002800;NM_005496;NP_001002800;NP_005487	Hs.58992	NM_005496
201664_at	SMC4	142.175	823.483	122.242			6.73648	1.4207e-06	160	127	109	68	53	35	18	6	3	3	3q26.1	10051	structural maintenance of chromosomes 4	NM_001002800;NM_005496;NP_001002800;NP_005487	Hs.58992	AL136877
201667_at	GJA1	2222.45	452.702	1575.99			-3.48131	1.61713e-05	151	122	60	47	43	19	11	4	2	6	6q21-q23.2	2697	gap junction protein, alpha 1, 43kDa	NM_000165;NP_000156	Hs.74471	NM_000165
201693_s_at	EGR1	616.494	62.6349	922.799			-14.733	9.33208e-09	152	69	65	7	7	6	3	2	1	5	5q31.1	1958	early growth response 1	NM_001964;NP_001955	Hs.326035	AV733950
201694_s_at	EGR1	1459.94	119.616	1666.27			-13.9301	1.43181e-09	152	69	65	7	7	6	3	2	1	5	5q31.1	1958	early growth response 1	NM_001964;NP_001955	Hs.326035	NM_001964
201695_s_at	NP	55.6981	167.071	74.223			2.25093	0.00027494	185	107	93	64	19	15	9	6	3	14	14q13.1	4860	nucleoside phosphorylase	NM_000270;NP_000261	Hs.75514	NM_000270
201697_s_at	DNMT1	133.757	420.615	133.997			3.139	0.000225878	163	129	111	56	49	34	12	7	3	19	19p13.2	1786	DNA (cytosine-5-)-methyltransferase 1	NM_001130823;NM_001379;NP_001124295;NP_001370	Hs.202672	NM_001379
201710_at	MYBL2	52.3164	147.811	58.5221			2.52573	0.000139237	27	26	25	22	20	16	10	7	3	20	20q13.1	4605	v-myb myeloblastosis viral oncogene homolog (avian)-like 2	NM_002466;NP_002457	Hs.179718	NM_002466
201712_s_at	RANBP2	216.553	116.198	244.034			-2.10015	4.40462e-05	184	146	96	67	47	32	6	4	2	2	2q12.3	5903	RAN binding protein 2	NM_006267;NP_006258	Hs.199561;Hs.715056	NM_006267
201714_at	TUBG1	208.489	397.773	152.535			2.60775	2.88342e-06	135	109	97	68	53	35	18	6	3	17	17q21	7283	tubulin, gamma 1	NM_001070;NP_001061	Hs.279669	NM_001070
201718_s_at	EPB41L2	85.9037	31.3678	66.2483			-2.11199	0.000360493	179	142	50	37	11	9	5	1	1	6	6q23	2037	erythrocyte membrane protein band 4.1-like 2	NM_001135554;NM_001135555;NM_001431;NP_001129026;NP_001129027;NP_001422	Hs.486470	BF511685
201743_at	CD14	182.3	68.2014	255.294			-3.74324	3.53438e-06	181	66	62	32	29	22	14	4	2	5	5q22-q32;5q31.1	929	CD14 molecule	NM_000591;NM_001040021;NP_000582;NP_001035110	Hs.163867	NM_000591
201746_at	TP53	90.775	42.9998	129.065			-3.00151	2.78648e-05	184	146	96	67	47	32	6	4	2	17	17p13.1	7157	tumor protein p53	NM_000546;NM_001126112;NM_001126113;NM_001126114;NM_001126115;NM_001126116;NM_001126117;NP_000537;NP_001119584;NP_001119585;NP_001119586;NP_001119587;NP_001119588;NP_001119589	Hs.654481	NM_000546
201760_s_at	WSB2	800.875	1884.89	869.832			2.16696	0.00133208	87	63	59	46	42	28	17	9	4	12	12q24.23	55884	WD repeat and SOCS box-containing 2	NM_018639;NP_061109	Hs.506985	NM_018639
201761_at	MTHFD2	252.932	1407.36	546.811			2.57375	0.000103371	153	123	106	60	50	35	18	6	3	2	2p13.1	10797	methylenetetrahydrofolate dehydrogenase (NADP+ dependent) 2, methenyltetrahydrofolate cyclohydrolase	NM_001040409;NM_006636;NP_001035499;NP_006627	Hs.469030	NM_006636
201765_s_at	HEXA	395.726	103.427	422.963			-4.08949	4.7652e-09	137	86	80	41	37	11	7	5	1	15	15q23-q24	3073	hexosaminidase A (alpha polypeptide)	NM_000520;NP_000511	Hs.604479;Hs.709495	AL523158
201787_at	FBLN1	686.743	99.1105	614.001			-6.19512	3.94318e-07	31	30	29	25	23	11	7	5	1	22	22q13.31	2192	fibulin 1	NM_001996;NM_006485;NM_006486;NM_006487;NP_001987;NP_006476;NP_006477;NP_006478	Hs.24601;Hs.593123	NM_001996
201794_s_at	SMG7	187.524	376.014	138.467			2.71554	2.52431e-07	95	82	76	57	50	35	18	6	3	1	1q25	9887	Smg-7 homolog, nonsense mediated mRNA decay factor (C. elegans)	NM_173156;NM_201568;NM_201569;NP_775179;NP_963862;NP_963863	Hs.591463	NM_014837
201798_s_at	MYOF	880.887	91.6723	566.714			-6.18195	1.13858e-10	34	8	8	8	8	7	5	1	1	10	10q24	26509	myoferlin	NM_013451;NM_133337;NP_038479;NP_579899	Hs.602086	NM_013451
201818_at	LPCAT1	178.307	690.331	195.619			3.52896	2.85012e-07	121	25	24	21	19	15	9	6	3	5	5p15.33	79888	lysophosphatidylcholine acyltransferase 1	NM_024830;NP_079106;XM_001717124;XM_001720496;XP_001717176;XP_001720548	Hs.368853	NM_024830
201820_at	KRT5	643.447	25.6442	319.319			-12.4519	1.14838e-10	35	32	21	19	17	1	1	1	1	12	12q12-q13	3852	keratin 5	NM_000424;NP_000415	Hs.433845	NM_000424
201825_s_at	SCCPDH	457.464	195.159	427.857			-2.19235	1.84876e-05	127	87	81	54	47	32	6	4	2	1	1q44	51097	saccharopine dehydrogenase (putative)	NM_016002;NP_057086	Hs.498397	AL572542
201829_at	NET1	532.983	412.909	1054.31			-2.55338	3.4772e-06	76	68	64	49	30	23	15	5	1	10	10p15	10276	neuroepithelial cell transforming 1	NM_001047160;NM_005863;NP_001040625;NP_005854	Hs.25155	AW263232
201830_s_at	NET1	443.6	404.524	878.131			-2.17077	0.000125701	125	102	92	49	30	23	15	5	1	10	10p15	10276	neuroepithelial cell transforming 1	NM_001047160;NM_005863;NP_001040625;NP_005854	Hs.25155	NM_005863
201842_s_at	EFEMP1	772.641	113.506	397.381			-3.50096	0.000366038	182	144	60	47	43	19	11	4	2	2	2p16	2202	EGF-containing fibulin-like extracellular matrix protein 1	NM_001039348;NM_001039349;NM_004105;NP_001034437;NP_001034438;NP_004096	Hs.76224	AI826799
201843_s_at	EFEMP1	189.468	33.7316	105.387			-3.1243	0.000542381	182	144	60	47	43	19	11	4	2	2	2p16	2202	EGF-containing fibulin-like extracellular matrix protein 1	NM_001039348;NM_001039349;NM_004105;NP_001034437;NP_001034438;NP_004096	Hs.76224	NM_004105
201847_at	LIPA	470.224	217.768	591.773			-2.71744	9.2984e-07	143	115	102	34	31	21	13	1	1	10	10q23.2-q23.3	3988	lipase A, lysosomal acid, cholesterol esterase	NM_000235;NM_001127605;NP_000226;NP_001121077	Hs.643030	NM_000235
201853_s_at	CDC25B	148.701	711.575	144.517			4.92382	4.39147e-05	123	100	90	63	52	18	12	7	3	20	20p13	994	cell division cycle 25 homolog B (S. pombe)	NM_004358;NM_021872;NM_021873;NP_004349;NP_068658;NP_068659	Hs.153752	NM_021873
201855_s_at	ATMIN	487.169	194.47	418.737			-2.15322	3.56232e-06	55	51	48	31	18	14	4	3	1	16	16q23.2	23300	ATM interactor	NM_015251;NP_056066	Hs.16349	NM_015251
201858_s_at	SRGN	450.26	122.178	519.824			-4.25463	0.000117061	143	115	102	34	31	21	13	1	1	10	10q22.1	5552	serglycin	NM_002727;NP_002718	Hs.1908	J03223
201862_s_at	LRRFIP1	515.903	280.541	617.26			-2.20025	0.000175382	98	83	77	58	12	10	6	4	2	2	2q37.3	9208	leucine rich repeat (in FLII) interacting protein 1	NM_001137550;NM_001137551;NM_001137552;NM_001137553;NM_004735;NP_001131022;NP_001131023;NP_001131024;NP_001131025;NP_004726	Hs.471779	NM_004735
201884_at	CEACAM5	19.488	650.552	21.5314			30.2141	2.18178e-06	163	129	111	56	49	34	12	7	3	19	19q13.1-q13.2	1048	carcinoembryonic antigen-related cell adhesion molecule 5	NM_004363;NP_004354	Hs.709196	NM_004363
201888_s_at	IL13RA1	90.2149	45.1914	91.5175			-2.02511	0.00148948	29	28	27	23	21	17	11	4	2	X	Xq24	3597	interleukin 13 receptor, alpha 1	NM_001560;NP_001551	Hs.496646	U81379
201890_at	RRM2	21.0099	353.314	61.8269			5.71457	0.000978287	141	113	100	63	52	18	12	7	3	2	2p25-p24	6241	ribonucleotide reductase M2 polypeptide	NM_001034;NP_001025	Hs.226390	BE966236
201893_x_at	DCN	4012.73	548.702	2620.39			-4.77561	6.87495e-07	47	43	41	34	31	21	13	1	1	12	12q21.33	1634	decorin	NM_001920;NM_133503;NM_133504;NM_133505;NM_133506;NM_133507;NP_001911;NP_598010;NP_598011;NP_598012;NP_598013;NP_598014	Hs.718429	AF138300
201896_s_at	PSRC1	25.3882	70.0731	25.7328			2.7231	0.00193379	27	26	25	22	20	16	10	7	3	1	1p13.3	84722	proline/serine-rich coiled-coil 1	NM_001005290;NM_001032290;NM_001032291;NM_032636;NP_001005290;NP_001027461;NP_001027462;NP_116025	Hs.405925	BC001425
201897_s_at	CKS1B	263.465	542.41	182.868			2.96613	0.0015868	141	113	100	63	52	18	12	7	3	1	1q21.2	1163	CDC28 protein kinase regulatory subunit 1B	NM_001826;NP_001817;NR_024163	Hs.374378	NM_001826
201910_at	FARP1	396.085	251.587	555.595			-2.20836	9.22087e-07	6	6	6	6	6	5	1	1	1	13	13q32.2	10160	FERM, RhoGEF (ARHGEF) and pleckstrin domain protein 1 (chondrocyte-derived)	NM_001001715;NM_005766;NP_001001715;NP_005757	Hs.403917	BF213279
201917_s_at	SLC25A36	598.616	1093.1	517.404			2.11267	7.0534e-06	145	117	103	29	27	15	9	6	3	3	3q23	55186	solute carrier family 25, member 36	NM_001104647;NM_018155;NP_001098117;NP_060625	Hs.144130	AI694452
201940_at	CPD	175.42	583.614	248.342			2.35004	0.000180788	145	117	103	29	27	15	9	6	3	17	17q11.2	1362	carboxypeptidase D	NM_001304;NP_001295	Hs.446079	AA897514
201944_at	HEXB	2240.32	718.086	1645.56			-2.29159	0.000105591	54	50	47	40	36	26	13	1	1	5	5q13	3074	hexosaminidase B (beta polypeptide)	NM_000521;NP_000512	Hs.69293	NM_000521
201951_at	ALCAM	479.803	1597.51	513.401			3.11162	8.92767e-11	186	147	117	71	46	31	16	8	4	3	3q13.1	214	activated leukocyte cell adhesion molecule	NM_001627;NP_001618	Hs.591293	BF242905
201952_at	ALCAM	1372.55	4052.43	1475.88			2.74578	2.86388e-09	186	147	117	71	46	31	16	8	4	3	3q13.1	214	activated leukocyte cell adhesion molecule	NM_001627;NP_001618	Hs.591293	AA156721
201955_at	CCNC	765.64	367.279	868.798			-2.3655	4.15287e-07	55	51	48	31	18	14	4	3	1	6	6q21	892	cyclin C	NM_001013399;NM_005190;NP_001013417;NP_005181	Hs.430646	AL137784
201957_at	PPP1R12B	1249.87	160.211	938.587			-5.85846	3.45246e-09	140	112	57	25	23	11	7	5	1	1	1q32.1	4660	protein phosphatase 1, regulatory (inhibitor) subunit 12B	NM_002481;NM_032103;NM_032104;NM_032105;NP_002472;NP_115286;NP_115287;NP_115288	Hs.444403	AF324888
201962_s_at	RNF41	194.272	60.6934	188.051			-3.09838	8.73267e-08	91	79	74	52	1	1	1	1	1	12	12q13.2	10193	ring finger protein 41	NM_005785;NM_194358;NM_194359;NP_005776;NP_919339;NP_919340	Hs.524502	NM_005785
201976_s_at	MYO10	241.088	656.37	281.557			2.33122	4.11303e-08	85	75	70	53	46	31	16	8	4	5	5p15.1-p14.3	4651	myosin X	NM_012334;NP_036466	Hs.481720	NM_012334
201988_s_at	CREBL2	292.838	98.3976	240.693			-2.44612	3.79642e-06	89	77	72	40	36	26	13	1	1	12	12p13	1389	cAMP responsive element binding protein-like 2	NM_001310;NP_001301	Hs.591156	BF438056
201989_s_at	CREBL2	872.731	370.241	761.066			-2.0556	2.03189e-05	134	108	96	67	47	32	6	4	2	12	12p13	1389	cAMP responsive element binding protein-like 2	NM_001310;NP_001301	Hs.591156	AL529409
201990_s_at	CREBL2	360.921	107.017	316.358			-2.95615	4.3703e-05	134	108	96	67	47	32	6	4	2	12	12p13	1389	cAMP responsive element binding protein-like 2	NM_001310;NP_001301	Hs.591156	NM_001310
201996_s_at	SPEN	391.157	620.565	249.647			2.48577	1.77414e-06	131	90	84	60	50	35	18	6	3	1	1p36.33-p36.11	23013	spen homolog, transcriptional regulator (Drosophila)	NM_015001;NP_055816	Hs.558463	AL524033
201998_at	ST6GAL1	473.544	337.526	1257.82			-3.72658	4.43886e-05	149	120	105	34	31	21	13	1	1	3	3q27-q28	6480	ST6 beta-galactosamide alpha-2,6-sialyltranferase 1	NM_003032;NM_173216;NM_173217;NP_003023;NP_775323;NP_775324	Hs.207459	AI743792
202011_at	TJP1	1096.53	629.035	1292.46			-2.05467	0.000210387	151	122	60	47	43	19	11	4	2	15	15q13	7082	tight junction protein 1 (zona occludens 1)	NM_003257;NM_175610;NP_003248;NP_783297	Hs.510833	NM_003257
202016_at	MEST	239.127	663.083	291.788			2.27248	0.00121761	163	129	111	56	49	34	12	7	3	7	7q32	4232	mesoderm specific transcript homolog (mouse)	NM_002402;NM_177524;NM_177525;NP_002393;NP_803490;NP_803491	Hs.270978	NM_002402
202018_s_at	LTF	1818.66	39.2557	6588.22			-167.829	4.59951e-11	34	8	8	8	8	7	5	1	1	3	3p21.31	4057	lactotransferrin	NM_002343;NP_002334	Hs.529517	NM_002343
202026_at	SDHD	617.169	208.253	632.346			-3.03643	4.73577e-06	47	43	41	34	31	21	13	1	1	11	11q23	6392	succinate dehydrogenase complex, subunit D, integral membrane protein	NM_003002;NP_002993	Hs.356270	NM_003002
202036_s_at	SFRP1	154.029	32.5201	176.986			-5.44235	1.21317e-10	50	46	44	37	11	9	5	1	1	8	8p12-p11.1	6422	secreted frizzled-related protein 1	NM_003012;NP_003003	Hs.713546	AF017987
202037_s_at	SFRP1	420.225	110.244	638.783			-5.79429	1.53997e-11	34	8	8	8	8	7	5	1	1	8	8p12-p11.1	6422	secreted frizzled-related protein 1	NM_003012;NP_003003	Hs.713546	NM_003012
202068_s_at	LDLR	576.377	236.464	518.5			-2.19272	0.00123637	58	40	38	31	18	14	4	3	1	19	19p13.3	3949	low density lipoprotein receptor	NM_000527;NP_000518	Hs.213289;Hs.713967	NM_000527
202069_s_at	IDH3A	314.097	103.203	222.556			-2.15649	1.56769e-05	144	116	49	41	37	11	7	5	1	15	15q25.1-q25.2	3419	isocitrate dehydrogenase 3 (NAD+) alpha	NM_005530;NP_005521	Hs.591110	AI826060
202075_s_at	PLTP	170.227	70.3541	171.817			-2.44217	0.000258986	187	70	66	28	26	14	4	3	1	20	20q12-q13.1	5360	phospholipid transfer protein	NM_006227;NM_182676;NP_006218;NP_872617	Hs.439312	NM_006227
202081_at	IER2	1797.15	818.144	2853.59			-3.48789	3.46858e-08	140	112	57	25	23	11	7	5	1	19	19p13.13	9592	immediate early response 2	NM_004907;NP_004898	Hs.501629	NM_004907
202086_at	MX1	332.747	95.0305	232.568			-2.4473	7.54156e-05	6	6	6	6	6	5	1	1	1	21	21q22.3	4599	myxovirus (influenza virus) resistance 1, interferon-inducible protein p78 (mouse)	NM_001144925;NM_002462;NP_001138397;NP_002453	Hs.517307	NM_002462
202094_at	BIRC5	15.0742	65.4818	18.4901			3.54145	1.84905e-05	124	101	91	63	52	18	12	7	3	17	17q25	332	baculoviral IAP repeat-containing 5	NM_001012270;NM_001012271;NM_001168;NP_001012270;NP_001012271;NP_001159	Hs.514527;Hs.718461	AA648913
202095_s_at	BIRC5	19.0577	145.159	25.6901			5.65039	8.31561e-07	123	100	90	63	52	18	12	7	3	17	17q25	332	baculoviral IAP repeat-containing 5	NM_001012270;NM_001012271;NM_001168;NP_001012270;NP_001012271;NP_001159	Hs.514527;Hs.718461	NM_001168
202096_s_at	TSPO	657.702	319.406	639.317			-2.00158	2.16609e-05	127	87	81	54	47	32	6	4	2	22	22q13.31	706	translocator protein (18kDa)	NM_000714;NM_007311;NP_000705;NP_009295	Hs.202	NM_000714
202100_at	RALB	730.849	234.385	469.284			-2.0022	0.000554325	176	140	14	13	12	10	6	4	2	2	2cen-q13	5899	v-ral simian leukemia viral oncogene homolog B (ras related; GTP binding protein)	NM_002881;NP_002872	Hs.469820	BG169673
202101_s_at	RALB	213.1	52.8569	128.063			-2.42283	0.00145279	142	114	101	69	54	32	6	4	2	2	2cen-q13	5899	v-ral simian leukemia viral oncogene homolog B (ras related; GTP binding protein)	NM_002881;NP_002872	Hs.469820	NM_002881
202107_s_at	MCM2	105.907	719.836	114.6			6.28132	0.000146053	163	129	111	56	49	34	12	7	3	3	3q21	4171	minichromosome maintenance complex component 2	NM_004526;NP_004517	Hs.477481	NM_004526
202133_at	WWTR1	1257.49	346.895	1187.37			-3.42284	0.000285422	139	71	20	18	16	13	4	3	1	3	3q23-q24	25937	WW domain containing transcription regulator 1	NM_015472;NP_056287	Hs.477921	BF674349
202136_at	ZMYND11	1397.91	505.425	1129.87			-2.23549	2.22699e-06	72	65	61	10	10	3	3	2	1	10	10p14	10771	zinc finger, MYND domain containing 11	NM_006624;NM_212479;NP_006615;NP_997644	Hs.292265	BE250417
202137_s_at	ZMYND11	171.09	45.5587	140.622			-3.08661	6.0137e-07	144	116	49	41	37	11	7	5	1	10	10p14	10771	zinc finger, MYND domain containing 11	NM_006624;NM_212479;NP_006615;NP_997644	Hs.292265	NM_006624
202149_at	NEDD9	406.612	148.293	499.614			-3.3691	1.43051e-05	184	146	96	67	47	32	6	4	2	6	6p25-p24	4739	neural precursor cell expressed, developmentally down-regulated 9	NM_001142393;NM_006403;NM_182966;NP_001135865;NP_006394;NP_892011	Hs.37982	AL136139
202150_s_at	NEDD9	143.478	84.9637	191.172			-2.25004	3.16091e-05	72	65	61	10	10	3	3	2	1	6	6p25-p24	4739	neural precursor cell expressed, developmentally down-regulated 9	NM_001142393;NM_006403;NM_182966;NP_001135865;NP_006394;NP_892011	Hs.37982	U64317
202157_s_at	CUGBP2	670.075	137.309	508.037			-3.69995	0.00141997	176	140	14	13	12	10	6	4	2	10	10p13	10659	CUG triplet repeat, RNA binding protein 2	NM_001025076;NM_001025077;NM_001083591;NM_006561;NP_001020247;NP_001020248;NP_001077060;NP_006552	Hs.309288	U69546
202158_s_at	CUGBP2	146.603	42.2016	105.894			-2.50924	0.000969141	73	66	62	32	29	22	14	4	2	10	10p13	10659	CUG triplet repeat, RNA binding protein 2	NM_001025076;NM_001025077;NM_001083591;NM_006561;NP_001020247;NP_001020248;NP_001077060;NP_006552	Hs.309288	NM_006561
202165_at	PPP1R2	227.34	86.1114	202.894			-2.35618	1.21748e-05	38	35	33	28	26	14	4	3	1	3	3q29	5504	protein phosphatase 1, regulatory (inhibitor) subunit 2	NM_006241;NP_006232	Hs.535731;Hs.706920	BF966540
202179_at	BLMH	106.356	196.113	96.2138			2.03831	0.000384763	130	80	75	56	49	34	12	7	3	17	17q11.2	642	bleomycin hydrolase	NM_000386;NP_000377	Hs.371914	NM_000386
202185_at	PLOD3	180.876	464.914	217.99			2.13273	2.30848e-07	106	88	82	59	51	31	16	8	4	7	7q22	8985	procollagen-lysine, 2-oxoglutarate 5-dioxygenase 3	NM_001084;NP_001075	Hs.153357	NM_001084
202193_at	LIMK2	207.155	103.539	208.252			-2.01133	9.19699e-06	76	68	64	49	30	23	15	5	1	22	22q12.2	3985	LIM domain kinase 2	NM_001031801;NM_005569;NM_016733;NP_001026971;NP_005560;NP_057952	Hs.474596	NM_005569
202194_at	TMED5	808.221	439.868	984.967			-2.23923	1.81483e-05	143	115	102	34	31	21	13	1	1	1	1pter-q31.3	50999	transmembrane emp24 protein transport domain containing 5	NM_016040;NP_057124	Hs.482873	AL117354
202195_s_at	TMED5	56.591	24.817	63.1287			-2.54376	0.000561048	143	115	102	34	31	21	13	1	1	1	1pter-q31.3	50999	transmembrane emp24 protein transport domain containing 5	NM_016040;NP_057124	Hs.482873	NM_016040
202196_s_at	DKK3	264.274	17.7191	151.109			-8.52807	2.61127e-10	54	50	47	40	36	26	13	1	1	11	11p15.2	27122	dickkopf homolog 3 (Xenopus laevis)	NM_001018057;NM_013253;NM_015881;NP_001018067;NP_037385;NP_056965	Hs.292156	NM_013253
202200_s_at	SRPK1	258.503	571.35	258.359			2.21146	2.00625e-07	166	132	113	44	40	27	10	7	3	6	6p21.3-p21.2	6732	SFRS protein kinase 1	NM_003137;NP_003128	Hs.443861	NM_003137
202202_s_at	LAMA4	211.557	55.5836	154.055			-2.7716	0.000283981	51	47	12	11	11	9	5	1	1	6	6q21	3910	laminin, alpha 4	NM_001105206;NM_001105207;NM_001105208;NM_001105209;NM_002290;NP_001098676;NP_001098677;NP_001098678;NP_001098679;NP_002281	Hs.654572	NM_002290
202222_s_at	DES	1960.38	28.7484	1191.21			-41.4356	7.85113e-16	34	8	8	8	8	7	5	1	1	2	2q35	1674	desmin	NM_001927;NP_001918	Hs.594952	NM_001927
202240_at	PLK1	22.2835	54.6431	25.4973			2.14309	0.000354696	130	80	75	56	49	34	12	7	3	16	16p12.1	5347	polo-like kinase 1 (Drosophila)	NM_005030;NP_005021	Hs.592049	NM_005030
202260_s_at	STXBP1	174.433	653.445	191.391			3.41418	0.000295419	27	26	25	22	20	16	10	7	3	9	9q34.1	6812	syntaxin binding protein 1	NM_001032221;NM_003165;NP_001027392;NP_003156	Hs.288229	NM_003165
202269_x_at	GBP1	341.613	63.7139	337.121			-5.29116	8.13487e-08	172	138	33	28	26	14	4	3	1	1	1p22.2	2633	guanylate binding protein 1, interferon-inducible, 67kDa	NM_002053;NP_002044	Hs.62661	BC002666
202270_at	GBP1	281.038	41.942	310.047			-7.39228	1.60791e-10	34	8	8	8	8	7	5	1	1	1	1p22.2	2633	guanylate binding protein 1, interferon-inducible, 67kDa	NM_002053;NP_002044	Hs.62661	NM_002053
202274_at	ACTG2	9790.31	40.0641	7873.19			-196.515	4.56664e-21	34	8	8	8	8	7	5	1	1	2	2p13.1	72	actin, gamma 2, smooth muscle, enteric	NM_001615;NP_001606	Hs.516105	NM_001615
202283_at	SERPINF1	1137.61	142.61	1081.85			-7.58613	2.47269e-05	181	66	62	32	29	22	14	4	2	17	17p13.1	5176	serpin peptidase inhibitor, clade F (alpha-2 antiplasmin, pigment epithelium derived factor), member 1	NM_002615;NP_002606	Hs.532768;Hs.694727	NM_002615
202286_s_at	TACSTD2	5412.89	1976.32	6343.09			-3.20954	0.00045678	148	64	60	47	43	19	11	4	2	1	1p32-p31	4070	tumor-associated calcium signal transducer 2	NM_002353;NP_002344	Hs.23582	J04152
202291_s_at	MGP	3710.47	991.813	5723.91			-5.77116	1.9544e-06	132	106	95	66	44	29	14	4	2	12	12p13.1-p12.3	4256	matrix Gla protein	NM_000900;NP_000891	Hs.365706	NM_000900
202304_at	FNDC3A	478.357	87.6659	504.629			-5.75628	2.45419e-06	188	148	54	43	39	21	13	1	1	13	13q14.2	22862	fibronectin type III domain containing 3A	NM_001079673;NM_014923;NP_001073141;NP_055738	Hs.508010	NM_014923
202318_s_at	SENP6	506.001	207.556	543.071			-2.61651	6.541e-10	38	35	33	28	26	14	4	3	1	6	6q13-q14.3	26054	SUMO1/sentrin specific peptidase 6	NM_001100409;NM_015571;NP_001093879;NP_056386	Hs.485784	AF306508
202321_at	GGPS1	169.605	42.036	176.048			-4.18803	2.59787e-09	36	33	31	8	8	7	5	1	1	1	1q43	9453	geranylgeranyl diphosphate synthase 1	NM_001037277;NM_001037278;NM_004837;NP_001032354;NP_001032355;NP_004828	Hs.647791	AW299507
202322_s_at	GGPS1	690.409	295.355	643.071			-2.17728	9.05333e-08	41	37	35	23	21	17	11	4	2	1	1q43	9453	geranylgeranyl diphosphate synthase 1	NM_001037277;NM_001037278;NM_004837;NP_001032354;NP_001032355;NP_004828	Hs.647791	NM_004837
202330_s_at	UNG	113.581	410.121	129.869			3.15795	3.90636e-11	135	109	97	68	53	35	18	6	3	12	12q23-q24.1	7374	uracil-DNA glycosylase	NM_003362;NM_080911;NP_003353;NP_550433	Hs.191334	NM_003362
202336_s_at	PAM	1571.43	657.254	1394.87			-2.12228	3.53429e-06	13	13	12	11	11	9	5	1	1	5	5q14-q21	5066	peptidylglycine alpha-amidating monooxygenase	NM_000919;NM_138766;NM_138821;NM_138822;NP_000910;NP_620121;NP_620176;NP_620177	Hs.369430	NM_000919
202338_at	TK1	35.5196	91.3914	41.3761			2.2088	1.25881e-05	161	127	109	68	53	35	18	6	3	17	17q23.2-q25.3	7083	thymidine kinase 1, soluble	NM_003258;NP_003249	Hs.515122	NM_003258
202340_x_at	NR4A1	567.084	142.462	978.284			-6.86697	2.88976e-12	17	17	16	15	8	7	5	1	1	12	12q13	3164	nuclear receptor subfamily 4, group A, member 1	NM_002135;NM_173157;NP_002126;NP_775180	Hs.524430	NM_002135
202350_s_at	MATN2	1372.91	120.13	1128.14			-9.39102	4.34236e-08	44	40	38	31	18	14	4	3	1	8	8q22	4147	matrilin 2	NM_002380;NM_030583;NP_002371;NP_085072	Hs.189445;Hs.660622	NM_002380
202351_at	ITGAV	1193.45	711.757	1436.52			-2.01828	0.00190694	148	64	60	47	43	19	11	4	2	2	2q31-q32	3685	integrin, alpha V (vitronectin receptor, alpha polypeptide, antigen CD51)	NM_001144999;NM_001145000;NM_002210;NP_001138471;NP_001138472;NP_002201	Hs.436873	AI093579
202357_s_at	CFB	184.012	32.9018	635.466			-19.3141	9.2464e-09	115	74	69	52	1	1	1	1	1	6	6p21.3	629	complement factor B	NM_001710;NP_001701	Hs.69771	NM_001710
202362_at	RAP1A	1290.82	559.924	1224.01			-2.18602	0.000153582	73	66	62	32	29	22	14	4	2	1	1p13.3	5906	RAP1A, member of RAS oncogene family	NM_001010935;NM_002884;NP_001010935;NP_002875	Hs.190334	NM_002884
202376_at	SERPINA3	1291.76	259.426	3134.75			-12.0834	0.000276446	113	94	86	32	29	22	14	4	2	14	14q32.1	12	serpin peptidase inhibitor, clade A (alpha-1 antiproteinase, antitrypsin), member 3	NM_001085;NP_001076	Hs.534293;Hs.710488	NM_001085
202377_at	NA	894.385	420.081	857.66			-2.04165	0.000280972	112	93	39	32	29	22	14	4	2	NA	NA	NA	NA	NA	NA	AW026535
202381_at	ADAM9	917.411	701.281	1499.18			-2.13778	0.000221282	151	122	60	47	43	19	11	4	2	8	8p11.23	8754	ADAM metallopeptidase domain 9 (meltrin gamma)	NM_001005845;NM_003816;NP_001005845;NP_003807	Hs.591852	NM_003816
202382_s_at	GNPDA1	287.539	487.98	223.897			2.17949	1.36509e-06	87	63	59	46	42	28	17	9	4	5	5q21	10007	glucosamine-6-phosphate deaminase 1	NM_005471;NP_005462	Hs.633853	NM_005471
202401_s_at	SRF	310.001	98.9282	275.407			-2.78391	9.62337e-09	140	112	57	25	23	11	7	5	1	6	6p21.1	6722	serum response factor (c-fos serum response element-binding transcription factor)	NM_003131;NP_003122	Hs.520140	NM_003131
202412_s_at	USP1	235.669	393.226	175.829			2.23641	1.81224e-05	136	110	98	24	22	18	12	7	3	1	1p31.3	7398	ubiquitin specific peptidase 1	NM_001017415;NM_001017416;NM_003368;NP_001017415;NP_001017416;NP_003359	Hs.35086	AW499935
202414_at	ERCC5	233.907	88.1825	182.359			-2.06797	6.6869e-07	38	35	33	28	26	14	4	3	1	13	13q33	2073	excision repair cross-complementing rodent repair deficiency, complementation group 5	NM_000123;NP_000114	Hs.258429	NM_000123
202432_at	PPP3CB	896.036	314.726	762.113			-2.42152	3.78237e-08	55	51	48	31	18	14	4	3	1	10	10q21-q22	5532	protein phosphatase 3 (formerly 2B), catalytic subunit, beta isoform	NM_001142353;NM_001142354;NM_021132;NP_001135825;NP_001135826;NP_066955	Hs.500067	NM_021132
202435_s_at	CYP1B1	737.617	83.4501	503.337			-6.03159	0.000124088	184	146	96	67	47	32	6	4	2	2	2p21	1545	cytochrome P450, family 1, subfamily B, polypeptide 1	NM_000104;NP_000095	Hs.154654;Hs.715731	AU154504
202436_s_at	CYP1B1	1570.87	138.74	1051.98			-7.58237	3.98627e-05	184	146	96	67	47	32	6	4	2	2	2p21	1545	cytochrome P450, family 1, subfamily B, polypeptide 1	NM_000104;NP_000095	Hs.154654;Hs.715731	AU144855
202437_s_at	CYP1B1	1217.93	108.241	1019.55			-9.41923	5.40659e-05	184	146	96	67	47	32	6	4	2	2	2p21	1545	cytochrome P450, family 1, subfamily B, polypeptide 1	NM_000104;NP_000095	Hs.154654;Hs.715731	NM_000104
202444_s_at	ERLIN1	86.8617	27.9352	64.4369			-2.30666	0.000221591	75	67	63	48	33	25	4	3	1	10	10q21-q22	10613	ER lipid raft associated 1	NM_001100626;NM_006459;NP_001094096;NP_006450	Hs.150087	NM_006459
202450_s_at	CTSK	249.143	81.4851	261.99			-3.21519	4.24139e-05	181	66	62	32	29	22	14	4	2	1	1q21	1513	cathepsin K	NM_000396;NP_000387	Hs.632466	NM_000396
202454_s_at	ERBB3	249.553	103.13	384.992			-3.73309	6.82976e-06	173	37	35	23	21	17	11	4	2	12	12q13	2065	v-erb-b2 erythroblastic leukemia viral oncogene homolog 3 (avian)	NM_001005915;NM_001982;NP_001005915;NP_001973	Hs.118681	NM_001982
202458_at	PRSS23	737.973	175.367	435.125			-2.48122	0.00014679	132	106	95	66	44	29	14	4	2	11	11q14.1	11098	protease, serine, 23	NM_007173;NP_009104	Hs.25338	NM_007173
202465_at	PCOLCE	286.64	161.463	337.587			-2.0908	0.000846369	13	13	12	11	11	9	5	1	1	7	7q22	5118	procollagen C-endopeptidase enhancer	NM_002593;NP_002584	Hs.202097	NM_002593
202466_at	POLS	309.715	637.995	267.644			2.38375	1.68778e-05	124	101	91	63	52	18	12	7	3	5	5p15	11044	polymerase (DNA directed) sigma	NM_006999;NP_008930	Hs.481542	NM_006999
202487_s_at	H2AFV	523.661	1086.18	516.331			2.10366	0.000180772	136	110	98	24	22	18	12	7	3	7	7p13	94239	H2A histone family, member V	NM_012412;NM_138635;NM_201436;NM_201516;NM_201517;NP_036544;NP_619541;NP_958844;NP_958924;NP_958925	Hs.488189;Hs.624870	NM_012412
202503_s_at	KIAA0101	67.1533	852.658	152.546			5.5895	1.76067e-05	123	100	90	63	52	18	12	7	3	15	15q22.31	9768	KIAA0101	NM_001029989;NM_014736;NP_001025160;NP_055551	Hs.81892	NM_014736
202512_s_at	ATG5	222.657	79.8696	164.577			-2.06057	1.0328e-05	180	143	116	26	24	19	11	4	2	6	6q21	9474	ATG5 autophagy related 5 homolog (S. cerevisiae)	NM_004849;NP_004840	Hs.486063	NM_004849
202517_at	CRMP1	83.8925	331.975	111.692			2.97224	9.42126e-05	123	100	90	63	52	18	12	7	3	4	4p16.1-p15	1400	collapsin response mediator protein 1	NM_001014809;NM_001313;NP_001014809;NP_001304	Hs.135270	NM_001313
202551_s_at	CRIM1	310.527	99.538	259.211			-2.60414	1.438e-05	177	141	17	16	14	11	7	5	1	2	2p21	51232	cysteine rich transmembrane BMP regulator 1 (chordin-like)	NM_016441;NP_057525	Hs.699247	BG546884
202552_s_at	CRIM1	121.061	38.2123	102.941			-2.69392	2.15768e-06	177	141	17	16	14	11	7	5	1	2	2p21	51232	cysteine rich transmembrane BMP regulator 1 (chordin-like)	NM_016441;NP_057525	Hs.699247	NM_016441
202555_s_at	MYLK	8679.63	213.362	6366.95			-29.8411	7.32223e-16	34	8	8	8	8	7	5	1	1	3	3q21	4638	myosin light chain kinase	NM_053025;NM_053026;NM_053027;NM_053028;NM_053031;NM_053032;NP_444253;NP_444254;NP_444255;NP_444256;NP_444259;NP_444260	Hs.477375	NM_005965
202565_s_at	SVIL	1232.38	255.477	876.024			-3.42897	6.49238e-06	173	37	35	23	21	17	11	4	2	10	10p11.2	6840	supervillin	NM_003174;NM_021738;NP_003165;NP_068506	Hs.499209	NM_003174
202566_s_at	SVIL	506.592	85.0578	348.8			-4.10074	6.34201e-07	25	24	23	20	18	14	4	3	1	10	10p11.2	6840	supervillin	NM_003174;NM_021738;NP_003165;NP_068506	Hs.499209	AF051851
202575_at	CRABP2	196.407	261.711	96.2054			2.72034	0.00102767	27	26	25	22	20	16	10	7	3	1	1q21.3	1382	cellular retinoic acid binding protein 2	NM_001878;NP_001869	Hs.405662	NM_001878
202580_x_at	FOXM1	18.5637	65.3669	21.9816			2.97372	4.73731e-05	124	101	91	63	52	18	12	7	3	12	12p13	2305	forkhead box M1	NM_021953;NM_202002;NM_202003;NP_068772;NP_973731;NP_973732	Hs.239	NM_021953
202589_at	TYMS	95.1911	489.822	106.16			4.61398	0.00168404	141	113	100	63	52	18	12	7	3	18	18p11.32	7298	thymidylate synthetase	NM_001071;NP_001062	Hs.592338	NM_001071
202604_x_at	ADAM10	103.361	41.6482	96.6309			-2.32017	0.000137044	116	67	63	48	33	25	4	3	1	15	15q2;15q22	102	ADAM metallopeptidase domain 10	NM_001110;NP_001101	Hs.578508	NM_001110
202619_s_at	PLOD2	165.121	512.726	129.773			3.95094	0.00134337	174	129	111	56	49	34	12	7	3	3	3q23-q24	5352	procollagen-lysine, 2-oxoglutarate 5-dioxygenase 2	NM_000935;NM_182943;NP_000926;NP_891988	Hs.477866	AI754404
202626_s_at	LYN	177.587	392.283	185.565			2.11399	0.000411702	158	78	73	55	48	33	17	9	4	8	8q13	4067	v-yes-1 Yamaguchi sarcoma viral related oncogene homolog	NM_001111097;NM_002350;NP_001104567;NP_002341	Hs.699154	NM_002350
202630_at	APPBP2	415.387	164.993	345.193			-2.09217	4.17084e-08	36	33	31	8	8	7	5	1	1	17	17q21-q23	10513	amyloid beta precursor protein (cytoplasmic tail) binding protein 2	NM_006380;NP_006371	Hs.84084	AA046411
202633_at	TOPBP1	200.606	742.686	202.845			3.66135	6.99957e-07	160	127	109	68	53	35	18	6	3	3	3q22.1	11073	topoisomerase (DNA) II binding protein 1	NM_007027;NP_008958	Hs.53454	NM_007027
202645_s_at	MEN1	167.042	348.13	173.671			2.00454	1.7417e-07	107	89	83	51	45	30	16	8	4	11	11q13	4221	multiple endocrine neoplasia I	NM_000244;NM_130799;NM_130800;NM_130801;NM_130802;NM_130803;NM_130804;NP_000235;NP_570711;NP_570712;NP_570713;NP_570714;NP_570715;NP_570716	Hs.423348	NM_000244
202651_at	LPGAT1	270.64	992.427	174.106			5.70013	3.44649e-11	186	147	117	71	46	31	16	8	4	1	1q32	9926	lysophosphatidylglycerol acyltransferase 1	NM_014873;NP_055688	Hs.497674	NM_014873
202653_s_at	2009-03-07	544.263	247.103	616.531			-2.49504	1.49684e-06	76	68	64	49	30	23	15	5	1	2	2q24.2	64844	membrane-associated ring finger (C3HC4) 7	NM_022826;NP_073737	Hs.529272	BC003404
202654_x_at	2009-03-07	167.757	72.9129	178.461			-2.44759	8.91111e-05	75	67	63	48	33	25	4	3	1	2	2q24.2	64844	membrane-associated ring finger (C3HC4) 7	NM_022826;NP_073737	Hs.529272	NM_022826
202660_at	ITPR2	108.307	32.2234	289.497			-8.98409	9.56149e-09	120	98	88	61	21	17	11	4	2	12	12p11	3709	inositol 1,4,5-triphosphate receptor, type 2	NM_002223;NP_002214	Hs.512235	AA834576
202664_at	WIPF1	265.15	73.9636	214.413			-2.8989	0.000182765	126	103	86	32	29	22	14	4	2	2	2q31.1	7456	WAS/WASL interacting protein family, member 1	NM_001077269;NM_003387;NP_001070737;NP_003378	Hs.128067	AW058622
202666_s_at	ACTL6A	167.174	608.434	273.365			2.22573	0.000282089	145	117	103	29	27	15	9	6	3	3	3q26.33	86	actin-like 6A	NM_004301;NM_177989;NM_178042;NP_004292;NP_817126;NP_829888	Hs.435326	NM_004301
202668_at	EFNB2	778.887	208.151	756.638			-3.63504	6.72137e-05	88	76	71	54	47	32	6	4	2	13	13q33	1948	ephrin-B2	NM_004093;NP_004084	Hs.149239	BF001670
202669_s_at	EFNB2	438.167	130.92	373.589			-2.85357	0.000168707	88	76	71	54	47	32	6	4	2	13	13q33	1948	ephrin-B2	NM_004093;NP_004084	Hs.149239	U16797
202672_s_at	ATF3	725.065	277.26	1415.76			-5.10624	3.46342e-08	17	17	16	15	8	7	5	1	1	1	1q32.3	467	activating transcription factor 3	NM_001030287;NM_001040619;NM_001674;NM_004024;NP_001025458;NP_001035709;NP_001665;NP_004015	Hs.460	NM_001674
202679_at	NPC1	150.435	281.532	123.351			2.28237	1.08438e-08	107	89	83	51	45	30	16	8	4	18	18q11-q12	4864	Niemann-Pick disease, type C1	NM_000271;NP_000262	Hs.464779;Hs.715623	NM_000271
202686_s_at	AXL	342.651	46.5246	245.089			-5.26795	1.64897e-07	132	106	95	66	44	29	14	4	2	19	19q13.1	558	AXL receptor tyrosine kinase	NM_001699;NM_021913;NP_001690;NP_068713	Hs.590970	NM_021913
202687_s_at	TNFSF10	639.149	106.293	855.49			-8.04843	9.26075e-07	151	122	60	47	43	19	11	4	2	3	3q26	8743	tumor necrosis factor (ligand) superfamily, member 10	NM_003810;NP_003801	Hs.478275	U57059
202688_at	TNFSF10	2061.18	338.375	2868.86			-8.47834	1.53888e-07	151	122	60	47	43	19	11	4	2	3	3q26	8743	tumor necrosis factor (ligand) superfamily, member 10	NM_003810;NP_003801	Hs.478275	NM_003810
202693_s_at	STK17A	120.226	53.6116	128.441			-2.39577	0.000568895	188	148	54	43	39	21	13	1	1	7	7p12-p14	9263	serine/threonine kinase 17a	NM_004760;NP_004751	Hs.709489	AW194730
202705_at	CCNB2	39.8477	470.003	68.4823			6.86313	4.3671e-06	160	127	109	68	53	35	18	6	3	15	15q22.2	9133	cyclin B2	NM_004701;NP_004692	Hs.194698	NM_004701
202719_s_at	TES	471.598	69.7796	269.025			-3.85535	1.89599e-06	146	118	104	66	44	29	14	4	2	7	7q31.2	26136	testis derived transcript (3 LIM domains)	NM_015641;NM_152829;NP_056456;NP_690042	Hs.592286;Hs.664957	BC001451
202720_at	TES	1203.12	150.587	927.543			-6.15953	1.94518e-06	146	118	104	66	44	29	14	4	2	7	7q31.2	26136	testis derived transcript (3 LIM domains)	NM_015641;NM_152829;NP_056456;NP_690042	Hs.592286;Hs.664957	NM_015641
202724_s_at	FOXO1	184.658	71.8268	145.569			-2.02667	0.000241146	180	143	116	26	24	19	11	4	2	13	13q14.1	2308	forkhead box O1	NM_002015;NP_002006	Hs.370666	NM_002015
202726_at	LIG1	78.0283	189.188	75.1219			2.51841	0.00181695	141	113	100	63	52	18	12	7	3	19	19q13.2-q13.3	3978	ligase I, DNA, ATP-dependent	NM_000234;NP_000225	Hs.1770	NM_000234
202730_s_at	PDCD4	285.788	123.65	371.587			-3.00516	4.86252e-07	109	91	85	30	28	21	13	1	1	10	10q24	27250	programmed cell death 4 (neoplastic transformation inhibitor)	NM_014456;NM_145341;NP_055271;NP_663314	Hs.711490	NM_014456
202731_at	PDCD4	318.225	111.769	419.516			-3.75341	1.56106e-07	109	91	85	30	28	21	13	1	1	10	10q24	27250	programmed cell death 4 (neoplastic transformation inhibitor)	NM_014456;NM_145341;NP_055271;NP_663314	Hs.711490	NM_014456
202732_at	PKIG	458.982	146.692	351.313			-2.3949	3.65171e-05	50	46	44	37	11	9	5	1	1	20	20q12-q13.1	11142	protein kinase (cAMP-dependent, catalytic) inhibitor gamma	NM_007066;NM_181804;NM_181805;NP_008997;NP_861520;NP_861521	Hs.472831	NM_007066
202733_at	P4HA2	136.402	429.836	136.734			3.1436	1.00206e-09	107	89	83	51	45	30	16	8	4	5	5q31	8974	prolyl 4-hydroxylase, alpha polypeptide II	NM_001017973;NM_001017974;NM_001142598;NM_001142599;NM_004199;NP_001017973;NP_001017974;NP_001136070;NP_001136071;NP_004190	Hs.519568	NM_004199
202740_at	ACY1	160.987	88.6829	241.634			-2.7247	5.74394e-07	91	79	74	52	1	1	1	1	1	3	3p21.1	95	aminoacylase 1	NM_000666;NP_000657	Hs.334707	NM_000666
202741_at	PRKACB	1196.3	397.756	1237.5			-3.1112	5.63153e-08	98	83	77	58	12	10	6	4	2	1	1p36.1	5567	protein kinase, cAMP-dependent, catalytic, beta	NM_002731;NM_182948;NM_207578;NP_002722;NP_891993;NP_997461	Hs.487325	AA130247
202742_s_at	PRKACB	402.252	83.7661	355.566			-4.24474	4.66779e-10	109	91	85	30	28	21	13	1	1	1	1p36.1	5567	protein kinase, cAMP-dependent, catalytic, beta	NM_002731;NM_182948;NM_207578;NP_002722;NP_891993;NP_997461	Hs.487325	NM_002731
202743_at	PIK3R3	148.845	447.612	159.155			2.81243	3.95158e-05	145	117	103	29	27	15	9	6	3	1	1p34.1	8503	phosphoinositide-3-kinase, regulatory subunit 3 (gamma)	NM_001114172;NM_003629;NP_001107644;NP_003620	Hs.655387	BE622627
202748_at	GBP2	462.275	83.0581	365.239			-4.39739	1.68788e-06	113	94	86	32	29	22	14	4	2	1	1p22.2	2634	guanylate binding protein 2, interferon-inducible	NM_004120;NP_004111	Hs.386567	NM_004120
202765_s_at	FBN1	111.595	35.4128	91.9091			-2.59536	2.75544e-05	179	142	50	37	11	9	5	1	1	15	15q21.1	2200	fibrillin 1	NM_000138;NP_000129	Hs.591133	AI264196
202766_s_at	FBN1	635.974	173.472	536.626			-3.09344	1.04848e-05	132	106	95	66	44	29	14	4	2	15	15q21.1	2200	fibrillin 1	NM_000138;NP_000129	Hs.591133	NM_000138
202767_at	ACP2	242.147	136.553	289.752			-2.12189	9.46399e-08	91	79	74	52	1	1	1	1	1	11	11p11.2-p11.11;11p12-p11	53	acid phosphatase 2, lysosomal	NM_001131064;NM_001610;NP_001124536;NP_001601	Hs.532492	NM_001610
202768_at	FOSB	304.192	22.0523	602.868			-27.3381	2.70915e-10	17	17	16	15	8	7	5	1	1	19	19q13.32	2354	FBJ murine osteosarcoma viral oncogene homolog B	NM_001114171;NM_006732;NP_001107643;NP_006723	Hs.590958	NM_006732
202775_s_at	SFRS8	101.856	185.741	92.3729			2.01078	0.000149685	157	125	108	70	41	28	17	9	4	12	12q24.33	6433	splicing factor, arginine/serine-rich 8 (suppressor-of-white-apricot homolog, Drosophila)	NM_004592;NP_004583	Hs.308171	NM_004592
202779_s_at	UBE2S	112.368	395.538	121.312			3.26051	0.000134387	147	119	100	63	52	18	12	7	3	19	19q13.43	27338	ubiquitin-conjugating enzyme E2S	NM_014501;NP_055316	Hs.396393	NM_014501
202790_at	CLDN7	275.982	390.989	186.864			2.09237	0.00315944	87	63	59	46	42	28	17	9	4	17	17p13	1366	claudin 7	NM_001307;NP_001298	Hs.513915	NM_001307
202794_at	INPP1	243.594	84.5761	174.888			-2.06782	1.86673e-05	76	68	64	49	30	23	15	5	1	2	2q32	3628	inositol polyphosphate-1-phosphatase	NM_001128928;NM_002194;NP_001122400;NP_002185	Hs.32309	NM_002194
202803_s_at	ITGB2	57.8209	25.168	65.3341			-2.59592	5.2939e-05	143	115	102	34	31	21	13	1	1	21	21q22.3	3689	integrin, beta 2 (complement component 3 receptor 3 and 4 subunit)	NM_000211;NM_001127491;NP_000202;NP_001120963	Hs.375957	NM_000211
202808_at	C10orf26	613.269	239.711	500.847			-2.08938	2.5728e-06	167	133	114	39	35	17	11	4	2	10	10q24.32	54838	chromosome 10 open reading frame 26	NM_001083913;NM_017787;NP_001077382;NP_060257	Hs.500897;Hs.693257;Hs.707763	AK000161
202832_at	GCC2	536.822	196.758	655.836			-3.33321	4.45642e-08	105	87	81	54	47	32	6	4	2	2	2q12.3	9648	GRIP and coiled-coil domain containing 2	NM_014635;NM_181453;NP_055450;NP_852118	Hs.436505	NM_014635
202838_at	FUCA1	802.95	314.886	899.541			-2.85672	3.21253e-05	155	108	96	67	47	32	6	4	2	1	1p34	2517	fucosidase, alpha-L- 1, tissue	NM_000147;NP_000138	Hs.370858	NM_000147
202854_at	HPRT1	519.434	1016.99	448.687			2.26659	2.52142e-05	145	117	103	29	27	15	9	6	3	X	Xq26.1	3251	hypoxanthine phosphoribosyltransferase 1	NM_000194;NP_000185	Hs.412707	NM_000194
202856_s_at	SLC16A3	57.7435	85.561	41.6023			2.05664	8.23072e-05	174	129	111	56	49	34	12	7	3	17	17q25	9123	solute carrier family 16, member 3 (monocarboxylic acid transporter 4)	NM_001042422;NM_001042423;NM_004207;NP_001035887;NP_001035888;NP_004198	Hs.500761	NM_004207
202870_s_at	CDC20	21.4684	264.451	24.8151			10.6569	4.5153e-06	123	100	90	63	52	18	12	7	3	1	1p34.1	991	cell division cycle 20 homolog (S. cerevisiae)	NM_001255;NP_001246	Hs.524947	NM_001255
202887_s_at	DDIT4	508.399	2355.78	248.007			9.49886	6.76363e-11	135	109	97	68	53	35	18	6	3	10	10pter-q26.12	54541	DNA-damage-inducible transcript 4	NM_019058;NP_061931	Hs.523012	NM_019058
202888_s_at	ANPEP	875.914	18.9017	594.005			-31.426	1.87435e-09	91	79	74	52	1	1	1	1	1	15	15q25-q26	290	alanyl (membrane) aminopeptidase	NM_001150;NP_001141	Hs.1239	NM_001150
202890_at	MAP7	527.647	312.116	775.461			-2.48453	0.00175948	32	31	30	26	24	19	11	4	2	6	6q23.3	9053	microtubule-associated protein 7	NM_003980;NP_003971	Hs.486548	AW242297
2028_s_at	E2F1	24.0426	54.4001	26.6617			2.04038	4.86964e-06	166	132	113	44	40	27	10	7	3	20	20q11.2	1869	E2F transcription factor 1	NM_005225;NP_005216	Hs.654393	M96577
202910_s_at	CD97	95.609	56.3098	118.485			-2.10415	4.63621e-05	152	69	65	7	7	6	3	2	1	19	19p13	976	CD97 molecule	NM_001025160;NM_001784;NM_078481;NP_001020331;NP_001775;NP_510966	Hs.466039	NM_001784
202911_at	MSH6	305.554	659.143	295.911			2.22751	0.00109044	174	129	111	56	49	34	12	7	3	2	2p16	2956	mutS homolog 6 (E. coli)	NM_000179;NP_000170	Hs.445052	NM_000179
202912_at	ADM	175.169	1060.55	263.235			4.02891	0.00017189	163	129	111	56	49	34	12	7	3	11	11p15.4	133	adrenomedullin	NM_001124;NP_001115	Hs.441047	NM_001124
202915_s_at	FAM20B	357.13	649.026	301.402			2.15335	3.16646e-08	135	109	97	68	53	35	18	6	3	1	1q25	9917	family with sequence similarity 20, member B	NM_014864;NP_055679	Hs.5737	BF115776
202916_s_at	FAM20B	238.393	399.746	195.92			2.04035	4.97869e-08	166	132	113	44	40	27	10	7	3	1	1q25	9917	family with sequence similarity 20, member B	NM_014864;NP_055679	Hs.5737	NM_014864
202930_s_at	SUCLA2	567.916	225.315	504.197			-2.23774	1.66058e-05	36	33	31	8	8	7	5	1	1	13	13q12.2-q13.3	8803	succinate-CoA ligase, ADP-forming, beta subunit	NM_003850;NP_003841	Hs.546323	NM_003850
202931_x_at	BIN1	290.258	107.762	234.746			-2.17838	2.94224e-07	38	35	33	28	26	14	4	3	1	2	2q14	274	bridging integrator 1	NM_004305;NM_139343;NM_139344;NM_139345;NM_139346;NM_139347;NM_139348;NM_139349;NM_139350;NM_139351;NP_004296;NP_647593;NP_647594;NP_647595;NP_647596;NP_647597;NP_647598;NP_647599;NP_647600;NP_647601	Hs.193163	NM_004305
202934_at	HK2	170.863	612.49	146.851			4.17083	0.000118485	160	127	109	68	53	35	18	6	3	2	2p13	3099	hexokinase 2	NM_000189;NP_000180	Hs.406266;Hs.591588	AI761561
202935_s_at	SOX9	1368.72	841.399	2007.15			-2.3855	9.77225e-05	117	95	79	33	30	23	15	5	1	17	17q24.3-q25.1	6662	SRY (sex determining region Y)-box 9	NM_000346;NP_000337	Hs.647409	AI382146
202936_s_at	SOX9	507.115	214.846	705.957			-3.28587	2.63574e-05	117	95	79	33	30	23	15	5	1	17	17q24.3-q25.1	6662	SRY (sex determining region Y)-box 9	NM_000346;NP_000337	Hs.647409	NM_000346
202948_at	IL1R1	1386.25	289.196	1618.19			-5.59547	0.00103186	176	140	14	13	12	10	6	4	2	2	2q12	3554	interleukin 1 receptor, type I	NM_000877;NP_000868	Hs.701982	NM_000877
202949_s_at	FHL2	1156.16	110.956	950.547			-8.56686	8.30231e-12	34	8	8	8	8	7	5	1	1	2	2q12-q14	2274	four and a half LIM domains 2	NM_001039492;NM_001450;NM_201555;NM_201557;NP_001034581;NP_001441;NP_963849;NP_963851	Hs.443687	NM_001450
202950_at	CRYZ	556.46	159.049	371.243			-2.33414	7.52057e-05	125	102	92	49	30	23	15	5	1	1	1p31-p22	1429	crystallin, zeta (quinone reductase)	NM_001130042;NM_001130043;NM_001134759;NM_001889;NP_001123514;NP_001123515;NP_001128231;NP_001880	Hs.83114	NM_001889
202954_at	UBE2C	29.1163	509.193	47.3394			10.7562	5.14329e-07	123	100	90	63	52	18	12	7	3	20	20q13.12	11065	ubiquitin-conjugating enzyme E2C	NM_007019;NM_181799;NM_181800;NM_181801;NM_181802;NM_181803;NP_008950;NP_861515;NP_861516;NP_861517;NP_861518;NP_861519	Hs.93002	NM_007019
202965_s_at	CAPN6	150.38	21.3345	124			-5.81217	1.88916e-08	25	24	23	20	18	14	4	3	1	X	Xq23	827	calpain 6	NM_014289;NP_055104	Hs.496593	NM_014289
202967_at	GSTA4	1049.61	316.305	915.02			-2.89284	1.81171e-06	31	30	29	25	23	11	7	5	1	6	6p12.1	2941	glutathione S-transferase alpha 4	NM_001512;NP_001503	Hs.485557	NM_001512
202971_s_at	DYRK2	64.4069	114.438	56.0223			2.04271	0.000409544	136	110	98	24	22	18	12	7	3	12	12q15	8445	dual-specificity tyrosine-(Y)-phosphorylation regulated kinase 2	NM_003583;NM_006482;NP_003574;NP_006473	Hs.173135	NM_006482
202972_s_at	FAM13A	188.08	594.063	184.571			3.21862	0.000155634	123	100	90	63	52	18	12	7	3	4	4q22.1	10144	family with sequence similarity 13, member A	NM_001015045;NM_014883;NP_001015045;NP_055698	Hs.97270	AW450403
202988_s_at	RGS1	84.8053	31.1236	116.857			-3.75461	0.000534583	109	91	85	30	28	21	13	1	1	1	1q31	5996	regulator of G-protein signaling 1	NM_002922;NP_002913	Hs.75256	NM_002922
202994_s_at	FBLN1	842.304	134.3	867.095			-6.45639	4.70188e-08	146	118	104	66	44	29	14	4	2	22	22q13.31	2192	fibulin 1	NM_001996;NM_006485;NM_006486;NM_006487;NP_001987;NP_006476;NP_006477;NP_006478	Hs.24601;Hs.593123	Z95331
202995_s_at	FBLN1	799.83	77.5489	870.075			-11.2197	2.21026e-08	47	43	41	34	31	21	13	1	1	22	22q13.31	2192	fibulin 1	NM_001996;NM_006485;NM_006486;NM_006487;NP_001987;NP_006476;NP_006477;NP_006478	Hs.24601;Hs.593123	NM_006486
203002_at	AMOTL2	456.646	99.3702	414.328			-4.16954	8.78308e-09	146	118	104	66	44	29	14	4	2	3	3q21-q22	51421	angiomotin like 2	NM_016201;NP_057285	Hs.426312;Hs.713601	NM_016201
203008_x_at	TXNDC9	316.658	164.594	363.076			-2.20589	3.45839e-06	127	87	81	54	47	32	6	4	2	2	2q11.2	10190	thioredoxin domain containing 9	NM_005783;NP_005774	Hs.536122	NM_005783
203022_at	RNASEH2A	58.7803	285.251	71.0391			4.01542	7.38944e-06	163	129	111	56	49	34	12	7	3	19	19p13.13	10535	ribonuclease H2, subunit A	NM_006397;NP_006388	Hs.532851	NM_006397
203029_s_at	PTPRN2	273.152	147.343	484.228			-3.28641	0.000402807	102	85	79	33	30	23	15	5	1	7	7q36	5799	protein tyrosine phosphatase, receptor type, N polypeptide 2	NM_002847;NM_130842;NM_130843;NP_002838;NP_570857;NP_570858	Hs.490789;Hs.715864;Hs.716042	NM_002847
203037_s_at	MTSS1	599.864	1106.29	504.675			2.19207	3.04005e-05	153	123	106	60	50	35	18	6	3	8	8p22	9788	metastasis suppressor 1	NM_014751;NP_055566	Hs.336994;Hs.700429	NM_014751
203038_at	PTPRK	921.864	323.38	865.293			-2.67578	1.78679e-06	173	37	35	23	21	17	11	4	2	6	6q22.2-q22.3	5796	protein tyrosine phosphatase, receptor type, K	NM_001135648;NM_002844;NP_001129120;NP_002835	Hs.155919	NM_002844
203041_s_at	LAMP2	885.43	501.861	1253.23			-2.49716	0.00211249	142	114	101	69	54	32	6	4	2	X	Xq24	3920	lysosomal-associated membrane protein 2	NM_001122606;NM_002294;NM_013995;NP_001116078;NP_002285;NP_054701	Hs.496684	J04183
203046_s_at	TIMELESS	44.9059	205.41	55.9835			3.66911	0.000157081	163	129	111	56	49	34	12	7	3	12	12q12-q13	8914	timeless homolog (Drosophila)	NM_003920;NP_003911	Hs.118631	NM_003920
203052_at	C2	111.425	93.6539	202.479			-2.162	6.02638e-05	3	3	3	3	3	3	3	2	1	6	6p21.3	717	complement component 2	NM_000063;NP_000054	Hs.408903;Hs.69771	NM_000063
203062_s_at	MDC1	163.791	237.419	116.73			2.03392	0.00244265	141	113	100	63	52	18	12	7	3	6	6p21.3	9656	mediator of DNA damage checkpoint 1	NM_014641;NP_055456	Hs.653495	NM_014641
203065_s_at	CAV1	397.725	28.745	169.705			-5.90381	1.71704e-08	54	50	47	40	36	26	13	1	1	7	7q31.1	857	caveolin 1, caveolae protein, 22kDa	NM_001753;NP_001744	Hs.74034	NM_001753
203066_at	GALNAC4S-6ST	232.327	413.841	198.493			2.08492	0.00220086	156	124	107	59	51	31	16	8	4	10	10q26	51363	B cell RAG associated protein	NM_015892;NP_056976	Hs.287537	NM_014863
203069_at	SV2A	52.8255	154.907	46.5871			3.32511	5.47046e-05	123	100	90	63	52	18	12	7	3	1	1q21.2	9900	synaptic vesicle glycoprotein 2A	NM_014849;NP_055664	Hs.516153	NM_014849
203088_at	FBLN5	319.891	103.28	241.512			-2.33841	0.00086785	182	144	60	47	43	19	11	4	2	14	14q32.1	10516	fibulin 5	NM_006329;NP_006320	Hs.332708	NM_006329
203104_at	CSF1R	149.424	58.8874	176.861			-3.00337	4.60817e-07	146	118	104	66	44	29	14	4	2	5	5q33-q35	1436	colony stimulating factor 1 receptor	NM_005211;NP_005202	Hs.586219;Hs.654394	NM_005211
203116_s_at	FECH	225.353	111.708	269.229			-2.41011	1.05675e-05	97	9	9	9	9	8	1	1	1	18	18q21.3	2235	ferrochelatase (protoporphyria)	NM_000140;NM_001012515;NP_000131;NP_001012533	Hs.365365	NM_000140
203132_at	RB1	405.133	116.973	458.197			-3.91711	0.000621948	63	57	54	43	39	21	13	1	1	13	13q14.2	5925	retinoblastoma 1	NM_000321;NP_000312	Hs.408528	NM_000321
203140_at	BCL6	794.631	2301.97	868.008			2.65201	3.29758e-06	183	145	76	57	50	35	18	6	3	3	3q27	604	B-cell CLL/lymphoma 6	NM_001130845;NM_001134738;NM_001706;NM_138931;NP_001124317;NP_001128210;NP_001697;NP_620309	Hs.478588	NM_001706
203144_s_at	KIAA0040	80.9629	137.931	59.2581			2.32764	0.00111634	69	62	58	45	41	28	17	9	4	1	1q24-q25	9674	KIAA0040	NR_015350;XM_001720799;XM_001726215;XM_001726436;XP_001720851;XP_001726267;XP_001726488;XR_041163;XR_041164;XR_041165	Hs.518138	NM_014656
203145_at	SPAG5	28.3929	208.713	30.6858			6.80162	7.80059e-07	123	100	90	63	52	18	12	7	3	17	17q11.2	10615	sperm associated antigen 5	NM_006461;NP_006452	Hs.514033	NM_006461
203153_at	IFIT1	176.125	27.8485	164.017			-5.88961	6.73223e-08	6	6	6	6	6	5	1	1	1	10	10q25-q26	3434	interferon-induced protein with tetratricopeptide repeats 1	NM_001548;NP_001539	Hs.20315	NM_001548
203178_at	GATM	157.24	15.6233	99.9262			-6.39599	1.1353e-09	146	118	104	66	44	29	14	4	2	15	15q21.1	2628	glycine amidinotransferase (L-arginine:glycine amidinotransferase)	NM_001482;NP_001473	Hs.75335	NM_001482
203186_s_at	S100A4	1247.05	95.4413	652.259			-6.83414	7.90129e-07	43	39	37	30	28	21	13	1	1	1	1q21	6275	S100 calcium binding protein A4	NM_002961;NM_019554;NP_002952;NP_062427	Hs.654444	NM_002961
203196_at	ABCC4	743.078	199.851	1680.09			-8.40673	0.000440877	176	140	14	13	12	10	6	4	2	13	13q32	10257	ATP-binding cassette, sub-family C (CFTR/MRP), member 4	NM_001105515;NM_005845;NP_001098985;NP_005836	Hs.508423	AI948503
203209_at	RFC5	97.0876	337.782	81.334			4.15302	6.53445e-06	129	105	94	65	40	27	10	7	3	12	12q24.23	5985	replication factor C (activator 1) 5, 36.5kDa	NM_001130112;NM_001130113;NM_007370;NM_181578;NP_001123584;NP_001123585;NP_031396;NP_853556	Hs.506989	BC001866
203210_s_at	RFC5	37.1293	111.203	34.9535			3.18147	2.03873e-05	136	110	98	24	22	18	12	7	3	12	12q24.23	5985	replication factor C (activator 1) 5, 36.5kDa	NM_001130112;NM_001130113;NM_007370;NM_181578;NP_001123584;NP_001123585;NP_031396;NP_853556	Hs.506989	NM_007370
203213_at	CDC2	17.37	360.62	37.2069			9.69229	1.33552e-06	160	127	109	68	53	35	18	6	3	10	10q21.1	983	cell division cycle 2, G1 to S and G2 to M	NM_001130829;NM_001786;NM_033379;NP_001124301;NP_001777;NP_203698	Hs.334562	AL524035
203214_x_at	CDC2	38.8856	248.86	48.3465			5.14743	9.59007e-06	160	127	109	68	53	35	18	6	3	10	10q21.1	983	cell division cycle 2, G1 to S and G2 to M	NM_001130829;NM_001786;NM_033379;NP_001124301;NP_001777;NP_203698	Hs.334562	NM_001786
203252_at	CDK2AP2	169.08	411.247	167.304			2.45809	0.000210172	157	125	108	70	41	28	17	9	4	11	11q13	10263	cyclin-dependent kinase 2 associated protein 2	NM_005851;NP_005842	Hs.523835	NM_005851
203253_s_at	HISPPD1	217.311	138.107	276.582			-2.00267	2.52318e-05	29	28	27	23	21	17	11	4	2	5	5q21.1	23262	histidine acid phosphatase domain containing 1	NM_015216;NP_056031	Hs.212046	NM_015216
203256_at	CDH3	241.924	125.893	298.372			-2.37004	5.61032e-07	8	8	8	8	8	7	5	1	1	16	16q22.1	1001	cadherin 3, type 1, P-cadherin (placental)	NM_001793;NP_001784	Hs.191842	NM_001793
203259_s_at	HDDC2	694.24	207.363	588.423			-2.83764	0.000299623	180	143	116	26	24	19	11	4	2	6	6q13-q24.3	51020	HD domain containing 2	NM_016063;NP_057147	Hs.32826	BC001671
203262_s_at	FAM50A	281.477	565.725	246.418			2.29579	1.16319e-08	107	89	83	51	45	30	16	8	4	X	Xq28	9130	family with sequence similarity 50, member A	NM_004699;NP_004690	Hs.54277	NM_004699
203276_at	LMNB1	32.296	231.791	37.9858			6.10204	1.82665e-05	153	123	106	60	50	35	18	6	3	5	5q23.3-q31.1	4001	lamin B1	NM_005573;NP_005564	Hs.89497	NM_005573
203290_at	HLA-DQA1	124.76	42.8251	312.522			-7.29763	0.000102902	96	46	44	37	11	9	5	1	1	6	6p21.3	3117	major histocompatibility complex, class II, DQ alpha 1	NM_002122;NP_002113;XM_001722240;XM_001723439;XP_001722292;XP_001723491	Hs.387679	NM_002122
203295_s_at	ATP1A2	135.99	29.931	76.8003			-2.56591	3.90257e-05	17	17	16	15	8	7	5	1	1	1	1q21-q23	477	ATPase, Na+/K+ transporting, alpha 2 (+) polypeptide	NM_000702;NP_000693	Hs.34114	AW440492
203296_s_at	ATP1A2	494.823	15.0926	266.068			-17.629	6.89028e-12	34	8	8	8	8	7	5	1	1	1	1q21-q23	477	ATPase, Na+/K+ transporting, alpha 2 (+) polypeptide	NM_000702;NP_000693	Hs.34114	NM_000702
203302_at	DCK	114.827	314.765	138.718			2.26911	2.32521e-05	145	117	103	29	27	15	9	6	3	4	4q13.3-q21.1	1633	deoxycytidine kinase	NM_000788;NP_000779	Hs.709	NM_000788
203303_at	DYNLT3	978.79	1381.81	644.878			2.14275	0.000125567	87	63	59	46	42	28	17	9	4	X	Xp21	6990	dynein, light chain, Tctex-type 3	NM_006520;NP_006511	Hs.446392	NM_006520
203306_s_at	SLC35A1	660.691	275.754	950.129			-3.44556	2.60431e-06	41	37	35	23	21	17	11	4	2	6	6q15	10559	solute carrier family 35 (CMP-sialic acid transporter), member A1	NM_006416;NP_006407	Hs.423163	NM_006416
203318_s_at	ZNF148	598.48	1061.17	476.561			2.22673	6.19747e-06	131	90	84	60	50	35	18	6	3	3	3q21	7707	zinc finger protein 148	NM_021964;NP_068799	Hs.592591	NM_021964
203323_at	CAV2	406.537	28.3136	235.341			-8.31192	1.57015e-09	43	39	37	30	28	21	13	1	1	7	7q31.1	858	caveolin 2	NM_001233;NM_198212;NP_001224;NP_937855	Hs.212332;Hs.603096	BF197655
203324_s_at	CAV2	482.438	35.8196	284.083			-7.93095	2.951e-10	43	39	37	30	28	21	13	1	1	7	7q31.1	858	caveolin 2	NM_001233;NM_198212;NP_001224;NP_937855	Hs.212332;Hs.603096	NM_001233
203337_x_at	ITGB1BP1	111.42	117.823	56.8656			2.07195	1.91894e-05	145	117	103	29	27	15	9	6	3	2	2p25.2	9270	integrin beta 1 binding protein 1	NM_004763;NM_022334;NP_004754;NP_071729	Hs.467662	NM_004763
203339_at	SLC25A12	151.911	38.3992	94.012			-2.44828	1.04536e-06	25	24	23	20	18	14	4	3	1	2	2q24	8604	solute carrier family 25 (mitochondrial carrier, Aralar), member 12	NM_003705;NP_003696	Hs.470608	AI887457
203343_at	UGDH	575.58	233.286	820.411			-3.51676	8.61599e-07	167	133	114	39	35	17	11	4	2	4	4p15.1	7358	UDP-glucose dehydrogenase	NM_003359;NP_003350	Hs.572518	NM_003359
203344_s_at	RBBP8	254.286	631.221	210.068			3.00485	6.80871e-07	123	100	90	63	52	18	12	7	3	18	18q11.2	5932	retinoblastoma binding protein 8	NM_002894;NM_203291;NM_203292;NP_002885;NP_976036;NP_976037	Hs.546282	NM_002894
203358_s_at	EZH2	20.9476	326.842	37.7536			8.65724	6.44909e-07	123	100	90	63	52	18	12	7	3	7	7q35-q36	2146	enhancer of zeste homolog 2 (Drosophila)	NM_004456;NM_152998;NP_004447;NP_694543	Hs.444082	NM_004456
203362_s_at	MAD2L1	32.121	215.898	44.8736			4.81124	0.000121032	123	100	90	63	52	18	12	7	3	4	4q27	4085	MAD2 mitotic arrest deficient-like 1 (yeast)	NM_002358;NP_002349	Hs.591697	NM_002358
203370_s_at	PDLIM7	148.871	51.7191	123.294			-2.38392	4.92253e-05	99	53	50	37	11	9	5	1	1	5	5q35.3	9260	PDZ and LIM domain 7 (enigma)	NM_005451;NM_203352;NM_213636;NP_005442;NP_976227;NP_998801	Hs.533040	NM_005451
203404_at	ARMCX2	669.077	182.307	575.904			-3.15898	0.000906796	170	136	115	16	14	11	7	5	1	X	Xq21.33-q22.2	9823	armadillo repeat containing, X-linked 2	NM_014782;NM_177949;NP_055597;NP_808818	Hs.48924	NM_014782
203415_at	PDCD6	453.181	1019.67	441.295			2.31063	0.000283316	145	117	103	29	27	15	9	6	3	5	5p15.33	10016	programmed cell death 6	NM_013232;NP_037364;XM_001714855;XM_001720072;XM_001723249;XP_001714907;XP_001720124;XP_001723301	Hs.50823	NM_013232
203418_at	CCNA2	17.1943	97.0017	20.895			4.64235	3.04266e-06	123	100	90	63	52	18	12	7	3	4	4q25-q31	890	cyclin A2	NM_001237;NP_001228	Hs.58974	NM_001237
203426_s_at	IGFBP5	47.0871	125.683	42.6994			2.94345	1.00282e-07	121	25	24	21	19	15	9	6	3	2	2q33-q36	3488	insulin-like growth factor binding protein 5	NM_000599;NP_000590	Hs.607212	M65062
203432_at	TMPO	103.72	454.457	113.762			3.99481	3.25441e-06	129	105	94	65	40	27	10	7	3	12	12q22	7112	thymopoietin	NM_001032283;NM_001032284;NM_003276;NP_001027454;NP_001027455;NP_003267	Hs.11355	AW272611
203434_s_at	MME	337.643	28.7938	130.593			-4.53544	6.63273e-05	127	87	81	54	47	32	6	4	2	3	3q25.1-q25.2	4311	membrane metallo-endopeptidase	NM_000902;NM_007287;NM_007288;NM_007289;NP_000893;NP_009218;NP_009219;NP_009220	Hs.307734	AI433463
203435_s_at	MME	640.789	90.9071	318.121			-3.4994	9.0191e-07	53	49	46	39	35	17	11	4	2	3	3q25.1-q25.2	4311	membrane metallo-endopeptidase	NM_000902;NM_007287;NM_007288;NM_007289;NP_000893;NP_009218;NP_009219;NP_009220	Hs.307734	NM_007287
203438_at	STC2	47.3422	285.008	46.3874			6.14408	3.50331e-06	123	100	90	63	52	18	12	7	3	5	5q35.2	8614	stanniocalcin 2	NM_003714;NP_003705	Hs.233160	AI435828
203439_s_at	STC2	43.1766	114.259	37.4654			3.04973	4.45435e-07	166	132	113	44	40	27	10	7	3	5	5q35.2	8614	stanniocalcin 2	NM_003714;NP_003705	Hs.233160	BC000658
203477_at	COL15A1	354.959	49.2035	515.962			-10.4863	1.72766e-09	146	118	104	66	44	29	14	4	2	9	9q21-q22	1306	collagen, type XV, alpha 1	NM_001855;NP_001846	Hs.409034	NM_001855
203498_at	RCAN2	499.306	49.9042	219.941			-4.40725	2.8694e-07	25	24	23	20	18	14	4	3	1	6	6p12.3	10231	regulator of calcineurin 2	NM_005822;NP_005813	Hs.440168	NM_005822
203501_at	PGCP	287.141	128.71	261.917			-2.03493	0.00265033	112	93	39	32	29	22	14	4	2	8	8q22.2	10404	plasma glutamate carboxypeptidase	NM_016134;NP_057218	Hs.156178	NM_006102
203509_at	SORL1	1077.15	446.282	905.887			-2.02986	0.000569452	22	21	20	18	16	13	4	3	1	11	11q23.2-q24.2	6653	sortilin-related receptor, L(DLR class) A repeats-containing	NM_003105;NP_003096	Hs.368592	NM_003105
203510_at	MET	217.028	40.2168	193.862			-4.82043	7.68368e-06	140	112	57	25	23	11	7	5	1	7	7q31	4233	met proto-oncogene (hepatocyte growth factor receptor)	NM_000245;NM_001127500;NP_000236;NP_001120972	Hs.132966	BG170541
203525_s_at	APC	177.273	55.5672	125.799			-2.26391	0.000177359	49	45	43	36	33	25	4	3	1	5	5q21-q22	324	adenomatous polyposis coli	NM_000038;NM_001127510;NM_001127511;NP_000029;NP_001120982;NP_001120983	Hs.158932	AI375486
203543_s_at	KLF9	379.072	113.379	362.616			-3.19826	0.00112076	148	64	60	47	43	19	11	4	2	9	9q13	687	Kruppel-like factor 9	NM_001206;NP_001197	Hs.150557;Hs.602267	NM_001206
203548_s_at	LPL	18.236	107.041	16.7832			6.37789	7.31519e-10	135	109	97	68	53	35	18	6	3	8	8p22	4023	lipoprotein lipase	NM_000237;NP_000228	Hs.180878	BF672975
203549_s_at	LPL	40.4898	171.347	38.3102			4.47262	9.22729e-09	186	147	117	71	46	31	16	8	4	8	8p22	4023	lipoprotein lipase	NM_000237;NP_000228	Hs.180878	NM_000237
203554_x_at	PTTG1	80.7388	1050.32	143.993			7.29428	7.25532e-07	160	127	109	68	53	35	18	6	3	5	5q35.1	9232	pituitary tumor-transforming 1	NM_004219;NP_004210	Hs.350966	NM_004219
203556_at	ZHX2	554.43	211.45	502.451			-2.37621	2.42981e-07	177	141	17	16	14	11	7	5	1	8	8q24.13	22882	zinc fingers and homeoboxes 2	NM_014943;NP_055758	Hs.377090;Hs.658443	NM_014943
203560_at	GGH	28.8336	266.501	34.5834			7.70605	1.30281e-05	153	123	106	60	50	35	18	6	3	8	8q12.3	8836	gamma-glutamyl hydrolase (conjugase, folylpolygammaglutamyl hydrolase)	NM_003878;NP_003869	Hs.78619	NM_003878
203564_at	FANCG	103.02	278.205	106.612			2.60951	1.36068e-05	166	132	113	44	40	27	10	7	3	9	9p13	2189	Fanconi anemia, complementation group G	NM_004629;NP_004620	Hs.591084	NM_004629
203566_s_at	AGL	603.444	157.882	576.542			-3.65172	1.88367e-08	49	45	43	36	33	25	4	3	1	1	1p21	178	amylo-1, 6-glucosidase, 4-alpha-glucanotransferase	NM_000028;NM_000642;NM_000643;NM_000644;NM_000645;NM_000646;NP_000019;NP_000633;NP_000634;NP_000635;NP_000636;NP_000637	Hs.904	NM_000645
203571_s_at	C10orf116	3885.14	61.8298	1835.92			-29.693	3.46491e-13	35	32	21	19	17	1	1	1	1	10	10q23.2	10974	chromosome 10 open reading frame 116	NM_006829;NP_006820	Hs.642660;Hs.714477	NM_006829
203581_at	RAB4A	746.743	176.425	688.376			-3.90181	1.70084e-08	41	37	35	23	21	17	11	4	2	1	1q42-q43	5867	RAB4A, member RAS oncogene family	NM_004578;NP_004569	Hs.296169	BC002438
203582_s_at	RAB4A	511.383	84.3788	467.535			-5.54091	1.19872e-08	55	51	48	31	18	14	4	3	1	1	1q42-q43	5867	RAB4A, member RAS oncogene family	NM_004578;NP_004569	Hs.296169	NM_004578
203585_at	ZNF185	513.448	80.1183	474.576			-5.92344	9.8613e-08	8	8	8	8	8	7	5	1	1	X	Xq28	7739	zinc finger protein 185 (LIM domain)	NM_007150;NP_009081	Hs.16622	NM_007150
203588_s_at	TFDP2	147.259	261.987	114.225			2.29362	4.27803e-05	121	25	24	21	19	15	9	6	3	3	3q23	7029	transcription factor Dp-2 (E2F dimerization partner 2)	NM_006286;NP_006277	Hs.379018	BG034328
203595_s_at	IFIT5	280.348	78.7959	204.368			-2.59363	6.65529e-07	49	45	43	36	33	25	4	3	1	10	10q23.31	24138	interferon-induced protein with tetratricopeptide repeats 5	NM_012420;NP_036552	Hs.252839	N47725
203598_s_at	WBP4	109.299	38.7231	86.2708			-2.22789	0.000220333	38	35	33	28	26	14	4	3	1	13	13q14.11	11193	WW domain binding protein 4 (formin binding protein 21)	NM_007187;NP_009118	Hs.411300	AK000979
203599_s_at	WBP4	129.082	60.7455	124.94			-2.05678	5.71892e-05	104	45	43	36	33	25	4	3	1	13	13q14.11	11193	WW domain binding protein 4 (formin binding protein 21)	NM_007187;NP_009118	Hs.411300	NM_007187
203604_at	ZNF516	119.477	27.3457	65.9392			-2.41132	1.3791e-05	13	13	12	11	11	9	5	1	1	18	18q23	9658	zinc finger protein 516	NM_014643;NP_055458	Hs.709890	N38750
203614_at	UTP14C	429.652	169.984	372.562			-2.19175	4.04596e-06	137	86	80	41	37	11	7	5	1	13	13q14.2	9724	UTP14, U3 small nucleolar ribonucleoprotein, homolog C (yeast)	NM_021645;NP_067677	Hs.512963	NM_021645
203615_x_at	SULT1A1	172.552	351.756	169.079			2.08042	0.0002419	119	97	87	22	20	16	10	7	3	16	16p12.1	6817	sulfotransferase family, cytosolic, 1A, phenol-preferring, member 1	NM_001055;NM_177529;NM_177530;NM_177534;NM_177536;NP_001046;NP_803565;NP_803566;NP_803878;NP_803880	Hs.567342	NM_001055
203619_s_at	FAIM2	29.4345	15.4264	32.964			-2.13686	6.05119e-05	17	17	16	15	8	7	5	1	1	12	12q13	23017	Fas apoptotic inhibitory molecule 2	NM_012306;NP_036438	Hs.567424	NM_012306
203625_x_at	SKP2	131.476	311.863	106.553			2.92685	0.00351702	163	129	111	56	49	34	12	7	3	5	5p13	6502	S-phase kinase-associated protein 2 (p45)	NM_005983;NM_032637;NP_005974;NP_116026	Hs.23348	BG105365
203629_s_at	COG5	208.122	143.251	288.632			-2.01487	0.000180798	88	76	71	54	47	32	6	4	2	7	7q22-q31	10466	component of oligomeric golgi complex 5	NM_006348;NM_181733;NP_006339;NP_859422	Hs.239631;Hs.97627	AU152134
203630_s_at	COG5	319.366	187.12	387.561			-2.07119	0.000192382	88	76	71	54	47	32	6	4	2	7	7q22-q31	10466	component of oligomeric golgi complex 5	NM_006348;NM_181733;NP_006339;NP_859422	Hs.239631;Hs.97627	NM_006348
203632_s_at	GPRC5B	195.2	219.759	68.3193			3.21665	0.000377156	141	113	100	63	52	18	12	7	3	16	16p12	51704	G protein-coupled receptor, family C, group 5, member B	NM_016235;NP_057319	Hs.148685	NM_016235
203638_s_at	FGFR2	593.086	89.6062	351.056			-3.91777	1.36562e-05	76	68	64	49	30	23	15	5	1	10	10q26	2263	fibroblast growth factor receptor 2	NM_000141;NM_001144913;NM_001144914;NM_001144915;NM_001144916;NM_001144917;NM_001144918;NM_001144919;NM_022970;NP_000132;NP_001138385;NP_001138386;NP_001138387;NP_001138388;NP_001138389;NP_001138390;NP_001138391;NP_075259	Hs.533683	NM_022969
203639_s_at	FGFR2	113.506	26.8812	69.4317			-2.58291	4.31731e-06	75	67	63	48	33	25	4	3	1	10	10q26	2263	fibroblast growth factor receptor 2	NM_000141;NM_001144913;NM_001144914;NM_001144915;NM_001144916;NM_001144917;NM_001144918;NM_001144919;NM_022970;NP_000132;NP_001138385;NP_001138386;NP_001138387;NP_001138388;NP_001138389;NP_001138390;NP_001138391;NP_075259	Hs.533683	M80634
203640_at	MBNL2	457.477	62.2329	374.804			-6.0226	1.07386e-07	113	94	86	32	29	22	14	4	2	13	13q32.1	10150	muscleblind-like 2 (Drosophila)	NM_144778;NM_207304;NP_659002;NP_997187	Hs.657347	BE328496
203641_s_at	COBLL1	153.741	76.5131	276.433			-3.61289	1.6359e-05	134	108	96	67	47	32	6	4	2	2	2q24.3	22837	COBL-like 1	NM_014900;NP_055715	Hs.470457	BF002844
203642_s_at	COBLL1	348.542	195.327	661.76			-3.38795	0.000154681	151	122	60	47	43	19	11	4	2	2	2q24.3	22837	COBL-like 1	NM_014900;NP_055715	Hs.470457	NM_014900
203659_s_at	TRIM13	175.89	52.1979	171.041			-3.27679	1.15812e-10	109	91	85	30	28	21	13	1	1	13	13q14	10206	tripartite motif-containing 13	NM_001007278;NM_005798;NM_052811;NM_213590;NP_001007279;NP_005789;NP_434698;NP_998755	Hs.436922	NM_005798
203660_s_at	PCNT	153.129	437.899	171.547			2.55265	2.03625e-06	159	126	108	70	41	28	17	9	4	21	21q22.3	5116	pericentrin	NM_006031;NP_006022	Hs.474069	NM_006031
203693_s_at	E2F3	85.5187	259.847	108.384			2.39747	1.30611e-05	160	127	109	68	53	35	18	6	3	6	6p22	1871	E2F transcription factor 3	NM_001949;NP_001940	Hs.269408;Hs.703174	NM_001949
203697_at	FRZB	110.909	566.631	92.581			6.12038	0.000805693	185	107	93	64	19	15	9	6	3	2	2qter	2487	frizzled-related protein	NM_001463;NP_001454	Hs.128453	U91903
203698_s_at	FRZB	99.7262	494.347	81.4928			6.06615	0.000713584	185	107	93	64	19	15	9	6	3	2	2qter	2487	frizzled-related protein	NM_001463;NP_001454	Hs.128453	NM_001463
203699_s_at	DIO2	76.6739	16.5192	63.5792			-3.84881	4.91398e-08	50	46	44	37	11	9	5	1	1	14	14q24.2-q24.3	1734	deiodinase, iodothyronine, type II	NM_000793;NM_001007023;NM_013989;NP_000784;NP_001007024;NP_054644	Hs.202354;Hs.708526	U53506
203700_s_at	DIO2	83.5863	21.1569	80.5938			-3.80934	3.50057e-07	50	46	44	37	11	9	5	1	1	14	14q24.2-q24.3	1734	deiodinase, iodothyronine, type II	NM_000793;NM_001007023;NM_013989;NP_000784;NP_001007024;NP_054644	Hs.202354;Hs.708526	NM_013989
203706_s_at	FZD7	473.193	95.8748	362.448			-3.78043	0.000186408	151	122	60	47	43	19	11	4	2	2	2q33	8324	frizzled homolog 7 (Drosophila)	NM_003507;NP_003498	Hs.173859	NM_003507
203707_at	ZNF263	220.769	373.671	184.635			2.02383	1.45687e-05	93	80	75	56	49	34	12	7	3	16	16p13.3	10127	zinc finger protein 263	NM_005741;NP_005732	Hs.611475	NM_005741
203708_at	PDE4B	372.618	75.0923	278.067			-3.703	0.00125899	176	140	14	13	12	10	6	4	2	1	1p31	5142	phosphodiesterase 4B, cAMP-specific (phosphodiesterase E4 dunce homolog, Drosophila)	NM_001037339;NM_001037340;NM_001037341;NM_002600;NP_001032416;NP_001032417;NP_001032418;NP_002591	Hs.198072	NM_002600
203710_at	ITPR1	537.094	83.2618	387.254			-4.65104	1.78129e-09	140	112	57	25	23	11	7	5	1	3	3p26-p25	3708	inositol 1,4,5-triphosphate receptor, type 1	NM_001099952;NM_002222;NP_001093422;NP_002213	Hs.567295;Hs.715765	NM_002222
203716_s_at	DPP4	659.93	29.323	664.547			-22.663	1.23805e-09	109	91	85	30	28	21	13	1	1	2	2q24.3	1803	dipeptidyl-peptidase 4	NM_001935;NP_001926	Hs.368912	M80536
203717_at	DPP4	1245.77	38.4382	1176.09			-30.5968	3.14926e-14	34	8	8	8	8	7	5	1	1	2	2q24.3	1803	dipeptidyl-peptidase 4	NM_001935;NP_001926	Hs.368912	NM_001935
203729_at	EMP3	330.03	68.1537	166.753			-2.44671	6.59553e-05	188	148	54	43	39	21	13	1	1	19	19q13.3	2014	epithelial membrane protein 3	NM_001425;NP_001416	Hs.9999	NM_001425
203735_x_at	PPFIBP1	97.2693	45.1964	98.1986			-2.17271	0.000321105	151	122	60	47	43	19	11	4	2	12	12p11.23-p11.22	8496	PTPRF interacting protein, binding protein 1 (liprin beta 1)	NM_003622;NM_177444;NP_003613;NP_803193	Hs.172445	N35896
203744_at	HMGB3	100.009	846.278	149.045			5.67801	1.06229e-07	131	90	84	60	50	35	18	6	3	X	Xq28	3149	high-mobility group box 3	NM_005342;NP_005333	Hs.19114	NM_005342
203755_at	BUB1B	22.0053	187.555	30.6074			6.12778	5.43019e-05	123	100	90	63	52	18	12	7	3	15	15q15	701	budding uninhibited by benzimidazoles 1 homolog beta (yeast)	NM_001211;NP_001202	Hs.631699	NM_001211
203757_s_at	CEACAM6	26.7973	607.769	29.4834			20.6139	3.30592e-06	153	123	106	60	50	35	18	6	3	19	19q13.2	4680	carcinoembryonic antigen-related cell adhesion molecule 6 (non-specific cross reacting antigen)	NM_002483;NP_002474	Hs.466814	BC005008
203758_at	CTSO	230.308	38.6829	361.094			-9.33473	2.76484e-12	55	51	48	31	18	14	4	3	1	4	4q31-q32	1519	cathepsin O	NM_001334;NP_001325	Hs.75262	AV729484
203764_at	DLGAP5	14.6419	141.288	18.6585			7.57229	4.29364e-05	123	100	90	63	52	18	12	7	3	14	14q22.3	9787	discs, large (Drosophila) homolog-associated protein 5	NM_014750;NP_055565	Hs.77695	NM_014750
203766_s_at	LMOD1	1053.71	37.4126	651.172			-17.4051	1.0356e-11	34	8	8	8	8	7	5	1	1	1	1q32	25802	leiomodin 1 (smooth muscle)	NM_012134;NP_036266	Hs.519075	NM_012134
203780_at	MPZL2	538.366	41.7334	429.498			-10.2915	3.61777e-10	167	133	114	39	35	17	11	4	2	11	11q24	10205	myelin protein zero-like 2	NM_005797;NM_144765;NP_005788;NP_658911	Hs.116651	AF275945
203786_s_at	TPD52L1	1015.74	341.489	1086.06			-3.18035	0.000177781	180	143	116	26	24	19	11	4	2	6	6q22-q23	7164	tumor protein D52-like 1	NM_001003395;NM_001003396;NM_001003397;NM_003287;NP_001003395;NP_001003396;NP_001003397;NP_003278	Hs.591347	NM_003287
203788_s_at	SEMA3C	192.711	22.7302	126.446			-5.56289	8.55112e-09	89	77	72	40	36	26	13	1	1	7	7q21-q31	10512	sema domain, immunoglobulin domain (Ig), short basic domain, secreted, (semaphorin) 3C	NM_006379;NP_006370	Hs.269109	AI962897
203789_s_at	SEMA3C	1822.97	31.6699	1458.2			-46.0438	3.23188e-17	34	8	8	8	8	7	5	1	1	7	7q21-q31	10512	sema domain, immunoglobulin domain (Ig), short basic domain, secreted, (semaphorin) 3C	NM_006379;NP_006370	Hs.269109	NM_006379
203791_at	DMXL1	2447.29	294.455	1598.8			-5.42968	1.62198e-05	32	31	30	26	24	19	11	4	2	5	5q22	1657	Dmx-like 1	NM_005509;NP_005500	Hs.181042	NM_005509
203799_at	CD302	400.798	102.608	518.796			-5.0561	1.00481e-05	182	144	60	47	43	19	11	4	2	2	2q24.2	9936	CD302 molecule	NM_014880;NP_055695	Hs.130014	NM_014880
203801_at	MRPS14	179.908	59.3042	167.667			-2.82725	8.32733e-10	109	91	85	30	28	21	13	1	1	1	1q23-q25	63931	mitochondrial ribosomal protein S14	NM_022100;NP_071383	Hs.702192	AA013164
203803_at	PCYOX1	270.624	117.047	253.345			-2.16447	0.00295852	142	114	101	69	54	32	6	4	2	2	2p13.3	51449	prenylcysteine oxidase 1	NM_016297;NP_057381	Hs.567502	N45309
203805_s_at	FANCA	19.7723	49.7452	23.1834			2.14573	0.000135444	130	80	75	56	49	34	12	7	3	16	16q24.3	2175	Fanconi anemia, complementation group A	NM_000135;NM_001018112;NP_000126;NP_001018122	Hs.290154	AW083279
203810_at	DNAJB4	280.608	115.597	232.006			-2.00702	0.000509814	181	66	62	32	29	22	14	4	2	1	1p31.1	11080	DnaJ (Hsp40) homolog, subfamily B, member 4	NM_007034;NP_008965	Hs.13852	BG252490
203821_at	HBEGF	157.735	74.0411	182.201			-2.46081	4.60138e-05	81	72	67	50	44	29	14	4	2	5	5q23	1839	heparin-binding EGF-like growth factor	NM_001945;NP_001936	Hs.592942;Hs.799	NM_001945
203851_at	IGFBP6	690.188	70.6815	482.761			-6.83009	4.5303e-08	47	43	41	34	31	21	13	1	1	12	12q13	3489	insulin-like growth factor binding protein 6	NM_002178;NP_002169	Hs.274313	NM_002178
203854_at	CFI	67.3137	49.9337	152.467			-3.0534	0.000544707	51	47	12	11	11	9	5	1	1	4	4q25	3426	complement factor I	NM_000204;NP_000195	Hs.312485	NM_000204
203865_s_at	ADARB1	199.89	52.0207	133.635			-2.56888	2.64365e-08	34	8	8	8	8	7	5	1	1	21	21q22.3	104	adenosine deaminase, RNA-specific, B1 (RED1 homolog rat)	NM_001033049;NM_001112;NM_001145407;NM_015833;NM_015834;NP_001028221;NP_001103;NP_001138879;NP_056648;NP_056649	Hs.474018	NM_015833
203868_s_at	VCAM1	78.4037	32.2519	119.847			-3.71595	0.000781503	126	103	86	32	29	22	14	4	2	1	1p32-p31	7412	vascular cell adhesion molecule 1	NM_001078;NM_080682;NP_001069;NP_542413	Hs.109225	NM_001078
203872_at	ACTA1	62.467	26.3992	133.07			-5.04069	0.00120913	9	9	9	9	9	8	1	1	1	1	1q42.13	58	actin, alpha 1, skeletal muscle	NM_001100;NP_001091	Hs.1288	NM_001100
203874_s_at	SMARCA1	486.785	97.7412	595.783			-6.09551	4.53674e-11	91	79	74	52	1	1	1	1	1	X	Xq25	6594	SWI/SNF related, matrix associated, actin dependent regulator of chromatin, subfamily a, member 1	NM_003069;NM_139035;NP_003060;NP_620604	Hs.152292	NM_003069
203875_at	SMARCA1	408.869	104.884	536.778			-5.11781	9.9873e-12	91	79	74	52	1	1	1	1	1	X	Xq25	6594	SWI/SNF related, matrix associated, actin dependent regulator of chromatin, subfamily a, member 1	NM_003069;NM_139035;NP_003060;NP_620604	Hs.152292	NM_003069
203882_at	IRF9	428.949	142.359	443.8			-3.11747	3.7419e-09	6	6	6	6	6	5	1	1	1	14	14q11.2	10379	interferon regulatory factor 9	NM_006084;NP_006075	Hs.1706	NM_006084
203884_s_at	RAB11FIP2	328.279	100.101	264.06			-2.63794	2.63379e-08	55	51	48	31	18	14	4	3	1	10	10q26.11	22841	RAB11 family interacting protein 2 (class I)	NM_014904;NP_055719	Hs.173656	NM_014904
203885_at	RAB21	359.269	683.833	308.874			2.21396	6.92504e-05	122	99	89	62	41	28	17	9	4	12	12q21.1	23011	RAB21, member RAS oncogene family	NM_014999;NP_055814	Hs.524590	NM_014999
203892_at	WFDC2	335.88	155.894	335.545			-2.1524	0.000404656	22	21	20	18	16	13	4	3	1	20	20q12-q13.2	10406	WAP four-disulfide core domain 2	NM_006103;NP_006094	Hs.2719	NM_006103
203895_at	PLCB4	128.689	99.8181	249.825			-2.5028	0.000430815	63	57	54	43	39	21	13	1	1	20	20p12	5332	phospholipase C, beta 4	NM_000933;NM_182797;NP_000924;NP_877949	Hs.472101	AL535113
203903_s_at	HEPH	181.558	24.6913	123.119			-4.98632	6.35225e-06	81	72	67	50	44	29	14	4	2	X	Xq11-q12	9843	hephaestin	NM_001130860;NM_014799;NM_138737;NP_001124332;NP_055614;NP_620074	Hs.31720	NM_014799
203910_at	ARHGAP29	505.104	322.154	727.107			-2.25702	2.57651e-05	188	148	54	43	39	21	13	1	1	1	1p22.1	9411	Rho GTPase activating protein 29	NM_004815;NP_004806	Hs.483238	NM_004815
203913_s_at	HPGD	55.4633	15.748	77.4407			-4.91751	1.07556e-05	114	1	1	1	1	1	1	1	1	4	4q34-q35	3248	hydroxyprostaglandin dehydrogenase 15-(NAD)	NM_000860;NP_000851	Hs.655491	AL574184
203914_x_at	HPGD	223.969	31.8894	287.515			-9.01599	7.35927e-08	143	115	102	34	31	21	13	1	1	4	4q34-q35	3248	hydroxyprostaglandin dehydrogenase 15-(NAD)	NM_000860;NP_000851	Hs.655491	NM_000860
203923_s_at	CYBB	52.5354	27.5018	58.9045			-2.14184	0.00174043	142	114	101	69	54	32	6	4	2	X	Xp21.1	1536	cytochrome b-245, beta polypeptide	NM_000397;NP_000388	Hs.292356	NM_000397
203935_at	ACVR1	295.9	139.697	302.238			-2.16352	0.000353957	139	71	20	18	16	13	4	3	1	2	2q23-q24	90	activin A receptor, type I	NM_001105;NM_001111067;NP_001096;NP_001104537	Hs.470316	NM_001105
203939_at	NT5E	186.165	21.7043	100.511			-4.63094	2.05267e-07	132	106	95	66	44	29	14	4	2	6	6q14-q21	4907	5'-nucleotidase, ecto (CD73)	NM_002526;NP_002517	Hs.153952	NM_002526
203951_at	CNN1	3293.46	103.845	2707.08			-26.0684	7.42653e-16	34	8	8	8	8	7	5	1	1	19	19p13.2-p13.1	1264	calponin 1, basic, smooth muscle	NM_001299;NP_001290	Hs.465929	NM_001299
203967_at	CDC6	11.5644	54.2626	12.278			4.41951	9.98974e-06	123	100	90	63	52	18	12	7	3	17	17q21.3	990	cell division cycle 6 homolog (S. cerevisiae)	NM_001254;NP_001245	Hs.405958	U77949
203968_s_at	CDC6	10.7754	32.8688	11.4542			2.86958	8.33859e-06	124	101	91	63	52	18	12	7	3	17	17q21.3	990	cell division cycle 6 homolog (S. cerevisiae)	NM_001254;NP_001245	Hs.405958	NM_001254
203970_s_at	PEX3	219.952	77.6038	162.917			-2.09934	2.83942e-05	79	71	20	18	16	13	4	3	1	6	6q24.2	8504	peroxisomal biogenesis factor 3	NM_003630;NP_003621	Hs.592832;Hs.7277	NM_003630
203972_s_at	PEX3	214.311	77.3622	161.129			-2.08278	0.0014104	29	28	27	23	21	17	11	4	2	6	6q24.2	8504	peroxisomal biogenesis factor 3	NM_003630;NP_003621	Hs.592832;Hs.7277	AB035307
203976_s_at	CHAF1A	56.5351	94.4409	46.8863			2.01425	0.000164064	27	26	25	22	20	16	10	7	3	19	19p13.3	10036	chromatin assembly factor 1, subunit A (p150)	NM_005483;NP_005474	Hs.79018	NM_005483
203979_at	CYP27A1	273.665	103.822	233.2			-2.24616	7.04781e-09	54	50	47	40	36	26	13	1	1	2	2q33-qter	1593	cytochrome P450, family 27, subfamily A, polypeptide 1	NM_000784;NP_000775	Hs.516700	NM_000784
204011_at	SPRY2	227.124	23.2101	173.129			-7.45922	9.82809e-09	109	91	85	30	28	21	13	1	1	13	13q31.1	10253	sprouty homolog 2 (Drosophila)	NM_005842;NP_005833	Hs.18676	NM_005842
204018_x_at	HBA1	204.22	999.473	440.108			2.27097	0.00142763	30	29	28	24	22	18	12	7	3	16	16p13.3	3039	hemoglobin, alpha 1	NM_000558;NP_000549	Hs.449630;Hs.654744	NM_000558
204023_at	RFC4	108.75	549.396	118.933			4.61936	4.29881e-06	123	100	90	63	52	18	12	7	3	3	3q27	5984	replication factor C (activator 1) 4, 37kDa	NM_002916;NM_181573;NP_002907;NP_853551	Hs.714318	NM_002916
204026_s_at	ZWINT	50.5827	490.311	133.294			3.67841	0.00143496	163	129	111	56	49	34	12	7	3	10	10q21-q22	11130	ZW10 interactor	NM_001005413;NM_007057;NM_032997;NP_001005413;NP_008988;NP_127490	Hs.591363	NM_007057
204033_at	TRIP13	20.2994	71.8013	30.5545			2.34994	0.000103007	93	80	75	56	49	34	12	7	3	5	5p15.33	9319	thyroid hormone receptor interactor 13	NM_004237;NP_004228	Hs.436187	NM_004237
204034_at	ETHE1	262.578	78.8433	263.92			-3.3474	3.99114e-06	63	57	54	43	39	21	13	1	1	19	19q13.31	23474	ethylmalonic encephalopathy 1	NM_014297;NP_055112	Hs.7486	NM_014297
204036_at	LPAR1	374.737	46.9625	254.607			-5.4215	6.34975e-09	146	118	104	66	44	29	14	4	2	9	9q31.3	1902	lysophosphatidic acid receptor 1	NM_001401;NM_057159;NP_001392;NP_476500	Hs.126667	AW269335
204037_at	LPAR1	159.119	42.8218	108.538			-2.53465	3.16677e-06	146	118	104	66	44	29	14	4	2	9	9q31.3	1902	lysophosphatidic acid receptor 1	NM_001401;NM_057159;NP_001392;NP_476500	Hs.126667	BF055366
204041_at	MAOB	1128.1	42.1325	796.524			-18.9052	3.96892e-14	34	8	8	8	8	7	5	1	1	X	Xp11.23	4129	monoamine oxidase B	NM_000898;NP_000889	Hs.654473	NM_000898
204042_at	WASF3	240.053	166.135	345.783			-2.08134	0.000108527	173	37	35	23	21	17	11	4	2	13	13q12	10810	WAS protein family, member 3	NM_006646;NP_006637	Hs.635221	AB020707
204045_at	TCEAL1	606.282	178.104	476.055			-2.67291	1.85328e-07	36	33	31	8	8	7	5	1	1	X	Xq22.1	9338	transcription elongation factor A (SII)-like 1	NM_001006639;NM_001006640;NM_004780;NP_001006640;NP_001006641;NP_004771	Hs.95243	NM_004780
204048_s_at	PHACTR2	649.58	197.806	451.209			-2.28107	0.00219388	148	64	60	47	43	19	11	4	2	6	6q24.2	9749	phosphatase and actin regulator 2	NM_001100164;NM_001100165;NM_001100166;NM_014721;NP_001093634;NP_001093635;NP_001093636;NP_055536	Hs.102471	AA551142
204049_s_at	PHACTR2	586.905	156.121	516.687			-3.30953	6.09191e-06	151	122	60	47	43	19	11	4	2	6	6q24.2	9749	phosphatase and actin regulator 2	NM_001100164;NM_001100165;NM_001100166;NM_014721;NP_001093634;NP_001093635;NP_001093636;NP_055536	Hs.102471	NM_014721
204051_s_at	SFRP4	149.33	36.0767	305.353			-8.464	1.17998e-07	96	46	44	37	11	9	5	1	1	7	7p14.1	6424	secreted frizzled-related protein 4	NM_003014;NP_003005	Hs.658169	AW089415
204052_s_at	SFRP4	27.3967	17.949	65.179			-3.63135	3.45135e-05	51	47	12	11	11	9	5	1	1	7	7p14.1	6424	secreted frizzled-related protein 4	NM_003014;NP_003005	Hs.658169	NM_003014
204053_x_at	PTEN	280.503	100.341	291.008			-2.9002	3.73242e-06	188	148	54	43	39	21	13	1	1	10	10q23.3	5728	phosphatase and tensin homolog	NM_000314;NP_000305	Hs.500466	U96180
204054_at	PTEN	65.9622	15.4468	51.6336			-3.34268	3.48683e-07	31	30	29	25	23	11	7	5	1	10	10q23.3	5728	phosphatase and tensin homolog	NM_000314;NP_000305	Hs.500466	NM_000314
204067_at	SUOX	251.433	79.3759	268.989			-3.3888	3.11573e-07	155	108	96	67	47	32	6	4	2	12	12q13.2	6821	sulfite oxidase	NM_000456;NM_001032386;NM_001032387;NP_000447;NP_001027558;NP_001027559	Hs.558403	AA129776
204070_at	RARRES3	401.595	184.978	411.34			-2.22372	0.00338857	126	103	86	32	29	22	14	4	2	11	11q23	5920	retinoic acid receptor responder (tazarotene induced) 3	NM_004585;NP_004576	Hs.17466	NM_004585
204083_s_at	TPM2	5191.89	198.608	3779.44			-19.0296	8.02159e-14	34	8	8	8	8	7	5	1	1	9	9p13.2-p13.1	7169	tropomyosin 2 (beta)	NM_003289;NM_213674;NP_003280;NP_998839	Hs.300772	NM_003289
204085_s_at	CLN5	141.095	43.398	94.9268			-2.18735	0.000367988	112	93	39	32	29	22	14	4	2	13	13q21.1-q32	1203	ceroid-lipofuscinosis, neuronal 5	NM_006493;NP_006484	Hs.30213	NM_006493
204086_at	PRAME	18.3994	40.6326	20.2825			2.00334	0.000655263	128	104	93	64	19	15	9	6	3	22	22q11.22	23532	preferentially expressed antigen in melanoma	NM_006115;NM_206953;NM_206954;NM_206955;NM_206956;NP_006106;NP_996836;NP_996837;NP_996838;NP_996839	Hs.30743	NM_006115
204092_s_at	AURKA	21.4392	195.33	28.9462			6.74804	3.56033e-05	123	100	90	63	52	18	12	7	3	20	20q13.2-q13.3	6790	aurora kinase A	NM_003600;NM_198433;NM_198434;NM_198435;NM_198436;NM_198437;NP_003591;NP_940835;NP_940836;NP_940837;NP_940838;NP_940839	Hs.250822	NM_003600
204093_at	CCNH	490.753	125.933	432.194			-3.43193	2.37146e-09	38	35	33	28	26	14	4	3	1	5	5q13.3-q14	902	cyclin H	NM_001239;NP_001230	Hs.292524	NM_001239
204103_at	CCL4	134.668	51.6072	175.365			-3.39807	8.91553e-08	34	8	8	8	8	7	5	1	1	17	17q12	6351	chemokine (C-C motif) ligand 4	NM_002984;NP_002975	Hs.75703	NM_002984
204105_s_at	NRCAM	22.9084	127.372	25.4175			5.0112	0.000110301	163	129	111	56	49	34	12	7	3	7	7q31.1-q31.2	4897	neuronal cell adhesion molecule	NM_001037132;NM_001037133;NM_005010;NP_001032209;NP_001032210;NP_005001	Hs.21422	NM_005010
204112_s_at	HNMT	769.518	64.6096	789.993			-12.2272	4.2693e-09	105	87	81	54	47	32	6	4	2	2	2q22.1	3176	histamine N-methyltransferase	NM_001024074;NM_001024075;NM_006895;NP_001019245;NP_001019246;NP_008826	Hs.42151	NM_006895
204113_at	CUGBP1	34.181	70.2379	34.9083			2.01207	1.55943e-05	135	109	97	68	53	35	18	6	3	11	11p11	10658	CUG triplet repeat, RNA binding protein 1	NM_001025596;NM_006560;NM_198700;NP_001020767;NP_006551;NP_941989	Hs.632137	NM_006560
204118_at	CD48	124.586	67.4478	144.392			-2.1408	0.00272012	126	103	86	32	29	22	14	4	2	1	1q21.3-q22	962	CD48 molecule	NM_001778;NP_001769	Hs.243564	NM_001778
204122_at	TYROBP	178.014	79.8581	230.771			-2.88977	4.17005e-05	143	115	102	34	31	21	13	1	1	19	19q13.1	7305	TYRO protein tyrosine kinase binding protein	NM_003332;NM_198125;NP_003323;NP_937758	Hs.515369	NM_003332
204135_at	FILIP1L	675.684	41.621	573.354			-13.7756	1.64978e-09	17	17	16	15	8	7	5	1	1	3	3q12.1	11259	filamin A interacting protein 1-like	NM_001042459;NM_014890;NM_182909;NP_001035924;NP_055705;NP_878913	Hs.104672	NM_014890
204142_at	ENOSF1	543.903	302.676	785.763			-2.59605	2.63686e-06	43	39	37	30	28	21	13	1	1	18	18p11.32	55556	enolase superfamily member 1	NM_001126123;NM_017512;NM_202758;NP_001119595;NP_059982;NP_974487	Hs.369762;Hs.658550	NM_017512
204143_s_at	ENOSF1	483.835	188.443	713.334			-3.78541	2.77439e-09	43	39	37	30	28	21	13	1	1	18	18p11.32	55556	enolase superfamily member 1	NM_001126123;NM_017512;NM_202758;NP_001119595;NP_059982;NP_974487	Hs.369762;Hs.658550	NM_017512
204154_at	CDO1	85.9447	16.3167	176.147			-10.7955	2.8232e-07	6	6	6	6	6	5	1	1	1	5	5q22-q23	1036	cysteine dioxygenase, type I	NM_001801;NP_001792	Hs.442378	NM_001801
204156_at	KIAA0999	54.9827	16.2278	37.3012			-2.29859	4.38355e-05	89	77	72	40	36	26	13	1	1	11	11q23.3	23387	KIAA0999 protein	NM_025164;NP_079440	Hs.167451	AA044154
204159_at	CDKN2C	137.089	1028.86	105.934			9.71228	2.56138e-07	160	127	109	68	53	35	18	6	3	1	1p32	1031	cyclin-dependent kinase inhibitor 2C (p18, inhibits CDK4)	NM_001262;NM_078626;NP_001253;NP_523240	Hs.525324;Hs.716664	NM_001262
204163_at	EMILIN1	190.451	56.6149	160.298			-2.83138	6.68322e-06	81	72	67	50	44	29	14	4	2	2	2p23.3-p23.2	11117	elastin microfibril interfacer 1	NM_007046;NP_008977	Hs.63348	NM_007046
204168_at	MGST2	513.477	279.876	573.781			-2.05012	0.00161683	134	108	96	67	47	32	6	4	2	4	4q28.3	4258	microsomal glutathione S-transferase 2	NM_002413;NP_002404	Hs.81874	NM_002413
204170_s_at	CKS2	241.82	1172.51	298.802			3.92404	5.66224e-05	129	105	94	65	40	27	10	7	3	9	9q22	1164	CDC28 protein kinase regulatory subunit 2	NM_001827;NP_001818	Hs.83758	NM_001827
204174_at	ALOX5AP	87.4146	40.6523	90.0406			-2.2149	0.000210441	181	66	62	32	29	22	14	4	2	13	13q12	241	arachidonate 5-lipoxygenase-activating protein	NM_001629;NP_001620	Hs.507658	NM_001629
204176_at	KLHL20	120.528	48.9066	124.191			-2.53936	2.16329e-05	31	30	29	25	23	11	7	5	1	1	1q24.1-q24.3	27252	kelch-like 20 (Drosophila)	NM_014458;NP_055273	Hs.495035	AA808694
204180_s_at	ZBTB43	101.48	166.353	81.7992			2.03368	2.29569e-06	162	128	110	71	46	31	16	8	4	9	9q33-q34	23099	zinc finger and BTB domain containing 43	NM_001135776;NM_014007;NP_001129248;NP_054726	Hs.355581;Hs.718657	AI745225
204187_at	GMPR	362.539	113.905	440.348			-3.86593	2.43745e-05	134	108	96	67	47	32	6	4	2	6	6p23	2766	guanosine monophosphate reductase	NM_006877;NP_006868	Hs.484741	NM_006877
204199_at	RALGPS1	110.794	228.867	108.254			2.11417	0.0031014	141	113	100	63	52	18	12	7	3	9	9q33.3	9649	Ral GEF with PH domain and SH3 binding motif 1	NM_014636;NP_055451	Hs.648175	NM_014636
204201_s_at	PTPN13	112.219	57.0893	153.143			-2.68253	2.16354e-05	184	146	96	67	47	32	6	4	2	4	4q21.3	5783	protein tyrosine phosphatase, non-receptor type 13 (APO-1/CD95 (Fas)-associated phosphatase)	NM_006264;NM_080683;NM_080684;NM_080685;NP_006255;NP_542414;NP_542415;NP_542416	Hs.436142	NM_006264
204203_at	CEBPG	80.9761	230.892	61.0339			3.78301	4.35706e-09	186	147	117	71	46	31	16	8	4	19	19q13.11	1054	CCAAT/enhancer binding protein (C/EBP), gamma	NM_001806;NP_001797	Hs.429666	NM_001806
204215_at	C7orf23	196.759	72.135	154.177			-2.13734	0.00231195	189	149	118	33	30	23	15	5	1	7	7q21.1-q21.2	79161	chromosome 7 open reading frame 23	NM_024315;NP_077291	Hs.196129	NM_024315
204221_x_at	GLIPR1	73.3195	19.8538	84.2935			-4.24571	3.16777e-07	146	118	104	66	44	29	14	4	2	12	12q21.2	11010	GLI pathogenesis-related 1	NM_006851;NP_006842	Hs.205558	U16307
204222_s_at	GLIPR1	100.016	18.0842	88.114			-4.87244	1.00894e-06	96	46	44	37	11	9	5	1	1	12	12q21.2	11010	GLI pathogenesis-related 1	NM_006851;NP_006842	Hs.205558	NM_006851
204224_s_at	GCH1	114.185	550.111	169.085			3.25345	6.00353e-06	95	82	76	57	50	35	18	6	3	14	14q22.1-q22.2	2643	GTP cyclohydrolase 1	NM_000161;NM_001024024;NM_001024070;NM_001024071;NP_000152;NP_001019195;NP_001019241;NP_001019242	Hs.86724	NM_000161
204225_at	HDAC4	124.239	47.02	130.733			-2.78037	7.251e-08	140	112	57	25	23	11	7	5	1	2	2q37.3	9759	histone deacetylase 4	NM_006037;NP_006028	Hs.20516;Hs.688314	NM_006037
204226_at	STAU2	80.7074	232.508	83.9677			2.76902	3.36355e-06	145	117	103	29	27	15	9	6	3	8	8q13-q21.1	27067	staufen, RNA binding protein, homolog 2 (Drosophila)	NM_014393;NP_055208	Hs.561815	NM_014393
204231_s_at	FAAH	201.61	114.364	233.635			-2.04291	0.00287923	190	55	52	12	12	10	6	4	2	1	1p35-p34	2166	fatty acid amide hydrolase	NM_001441;NP_001432	Hs.163424	NM_001441
204249_s_at	LMO2	119.927	272.966	92.9675			2.93614	0.000222315	145	117	103	29	27	15	9	6	3	11	11p13	4005	LIM domain only 2 (rhombotin-like 1)	NM_001142315;NM_001142316;NM_005574;NP_001135787;NP_001135788;NP_005565	Hs.34560;Hs.716597	NM_005574
204259_at	MMP7	311.293	33.507	604.859			-18.0517	3.46448e-08	17	17	16	15	8	7	5	1	1	11	11q21-q22	4316	matrix metallopeptidase 7 (matrilysin, uterine)	NM_002423;NP_002414	Hs.2256	NM_002423
204268_at	S100A2	150.314	48.7447	100.06			-2.05274	0.00311185	22	21	20	18	16	13	4	3	1	1	1q21	6273	S100 calcium binding protein A2	NM_005978;NP_005969	Hs.516484	NM_005978
204284_at	PPP1R3C	656.788	83.1464	330.67			-3.97696	0.000230564	79	71	20	18	16	13	4	3	1	10	10q23-q24	5507	protein phosphatase 1, regulatory (inhibitor) subunit 3C	NM_005398;NP_005389	Hs.303090	N26005
204285_s_at	PMAIP1	152.203	441.229	108.852			4.05347	0.000206001	183	145	76	57	50	35	18	6	3	18	18q21.32	5366	phorbol-12-myristate-13-acetate-induced protein 1	NM_021127;NP_066950	Hs.96	AI857639
204286_s_at	PMAIP1	49.4296	140.315	36.7609			3.81696	0.00180079	183	145	76	57	50	35	18	6	3	18	18q21.32	5366	phorbol-12-myristate-13-acetate-induced protein 1	NM_021127;NP_066950	Hs.96	NM_021127
204288_s_at	SORBS2	1016.7	250.783	1005.1			-4.00782	0.000187299	32	31	30	26	24	19	11	4	2	4	4q35.1	8470	sorbin and SH3 domain containing 2	NM_001145670;NM_001145671;NM_001145672;NM_001145673;NM_001145674;NM_001145675;NM_003603;NM_021069;NP_001139142;NP_001139143;NP_001139144;NP_001139145;NP_001139146;NP_001139147;NP_003594;NP_066547	Hs.619806;Hs.655143	NM_021069
204291_at	ZNF518A	103.047	38.8807	128.618			-3.30803	6.9447e-09	76	68	64	49	30	23	15	5	1	10	10q23.33	9849	zinc finger protein 518A	NM_014803;NP_055618	Hs.600823	NM_014803
204304_s_at	PROM1	46.5765	15.7178	117.77			-7.49276	2.23788e-05	83	74	69	52	1	1	1	1	1	4	4p15.32	8842	prominin 1	NM_006017;NP_006008	Hs.614734	NM_006017
204313_s_at	CREB1	425.785	180.01	416.558			-2.31408	6.8993e-06	125	102	92	49	30	23	15	5	1	2	2q34	1385	cAMP responsive element binding protein 1	NM_004379;NM_134442;NP_004370;NP_604391	Hs.516646	AA161486
204318_s_at	GTSE1	14.6471	113.553	17.9331			6.33202	4.32019e-07	160	127	109	68	53	35	18	6	3	22	22q13.2-q13.3	51512	G-2 and S-phase expressed 1	NM_016426;NP_057510	Hs.386189	NM_016426
204319_s_at	RGS10	342.485	158.453	606.377			-3.82687	0.00216257	176	140	14	13	12	10	6	4	2	10	10q25	6001	regulator of G-protein signaling 10	NM_001005339;NM_002925;NP_001005339;NP_002916	Hs.501200	NM_002925
204321_at	NEO1	153.296	101.697	225.341			-2.21579	5.03153e-05	137	86	80	41	37	11	7	5	1	15	15q22.3-q23	4756	neogenin homolog 1 (chicken)	NM_002499;NP_002490	Hs.388613	NM_002499
204326_x_at	MT1X	1429.31	484.028	1065.25			-2.20079	1.80901e-05	191	150	119	9	9	8	1	1	1	16	16q13	4501	metallothionein 1X	NM_005952;NP_005943	Hs.374950	NM_002450
204332_s_at	AGA	245.488	114.906	343.785			-2.99187	0.000558243	182	144	60	47	43	19	11	4	2	4	4q32-q33	175	aspartylglucosaminidase	NM_000027;NP_000018	Hs.207776	M64073
204359_at	FLRT2	261.106	21.6028	233.828			-10.824	3.57731e-08	146	118	104	66	44	29	14	4	2	14	14q24-q32	23768	fibronectin leucine rich transmembrane protein 2	NM_013231;NP_037363	Hs.533710;Hs.624735;Hs.706878	NM_013231
204362_at	SKAP2	266.571	459.762	216.546			2.12317	0.000211439	153	123	106	60	50	35	18	6	3	7	7p21-p15	8935	src kinase associated phosphoprotein 2	NM_003930;NP_003921	Hs.200770;Hs.644804	NM_003930
204363_at	F3	545.678	21.5413	745.641			-34.6145	5.00729e-14	43	39	37	30	28	21	13	1	1	1	1p22-p21	2152	coagulation factor III (thromboplastin, tissue factor)	NM_001993;NP_001984	Hs.62192	NM_001993
204378_at	BCAS1	171	18.8933	158.142			-8.37029	1.44366e-11	115	74	69	52	1	1	1	1	1	20	20q13.2	8537	breast carcinoma amplified sequence 1	NM_003657;NP_003648	Hs.400556	NM_003657
204392_at	CAMK1	156.857	59.1614	155.511			-2.62858	3.48177e-07	127	87	81	54	47	32	6	4	2	3	3p25.3	8536	calcium/calmodulin-dependent protein kinase I	NM_003656;NP_003647	Hs.434875	NM_003656
204400_at	EFS	271.575	45.3483	149.955			-3.30674	0.000445595	79	71	20	18	16	13	4	3	1	14	14q11.2-q12	10278	embryonal Fyn-associated substrate	NM_005864;NM_032459;NP_005855;NP_115835	Hs.24587	NM_005864
204401_at	KCNN4	89.3424	57.6252	152.828			-2.65211	0.00010378	117	95	79	33	30	23	15	5	1	19	19q13.2	3783	potassium intermediate/small conductance calcium-activated channel, subfamily N, member 4	NM_002250;NP_002241	Hs.10082	NM_002250
204404_at	SLC12A2	145.906	56.1658	314.841			-5.60557	2.71689e-09	91	79	74	52	1	1	1	1	1	5	5q23.3	6558	solute carrier family 12 (sodium/potassium/chloride transporters), member 2	NM_001046;NP_001037	Hs.162585;Hs.712970	NM_001046
204405_x_at	DIMT1L	763.54	246.97	791.49			-3.2048	3.21503e-09	78	70	66	28	26	14	4	3	1	5	5q11-q14	27292	DIM1 dimethyladenosine transferase 1-like (S. cerevisiae)	NM_014473;NP_055288	Hs.533222	NM_014473
204409_s_at	EIF1AY	244.535	72.9985	211.274			-2.89422	0.00230058	189	149	118	33	30	23	15	5	1	Y	Yq11.222	9086	eukaryotic translation initiation factor 1A, Y-linked	NM_004681;NP_004672	Hs.461178	BC005248
204412_s_at	NEFH	2026.86	73.9777	1548.99			-20.9386	1.70825e-13	34	8	8	8	8	7	5	1	1	22	22q12.2	4744	neurofilament, heavy polypeptide	NM_021076;NP_066554	Hs.198760	NM_021076
204417_at	GALC	294.857	32.5438	377.981			-11.6145	1.86924e-08	177	141	17	16	14	11	7	5	1	14	14q31	2581	galactosylceramidase	NM_000153;NM_001037525;NP_000144;NP_001032614	Hs.513439	NM_000153
204418_x_at	GSTM2	453.83	73.2441	325.579			-4.44513	1.0713e-11	54	50	47	40	36	26	13	1	1	1	1p13.3	2946	glutathione S-transferase mu 2 (muscle)	NM_000848;NM_001142368;NP_000839;NP_001135840	Hs.279837	NM_000848
204422_s_at	FGF2	62.2352	17.4607	46.576			-2.66748	0.000140112	13	13	12	11	11	9	5	1	1	4	4q26-q27	2247	fibroblast growth factor 2 (basic)	NM_002006;NP_001997	Hs.284244	NM_002006
204426_at	TMED2	410.387	135.89	408.56			-3.00654	1.87687e-05	89	77	72	40	36	26	13	1	1	12	12q24.31	10959	transmembrane emp24 domain trafficking protein 2	NM_006815;NP_006806	Hs.592682;Hs.75914	NM_006815
204427_s_at	TMED2	605.913	192.734	606.315			-3.14586	2.10648e-05	89	77	72	40	36	26	13	1	1	12	12q24.31	10959	transmembrane emp24 domain trafficking protein 2	NM_006815;NP_006806	Hs.592682;Hs.75914	NM_006815
204435_at	NUPL1	218.773	665.275	262.412			2.53524	1.50026e-07	162	128	110	71	46	31	16	8	4	13	13q12.13	9818	nucleoporin like 1	NM_001008564;NM_001008565;NM_014089;NP_001008564;NP_001008565;NP_054808	Hs.594723;Hs.706388	NM_014778
204439_at	IFI44L	40.3485	17.3811	39.2988			-2.26101	0.00296556	118	96	6	6	6	5	1	1	1	1	1p31.1	10964	interferon-induced protein 44-like	NM_006820;NP_006811;XM_001725615;XM_001726761;XM_001726800;XP_001725667;XP_001726813;XP_001726852	Hs.715563	NM_006820
204441_s_at	POLA2	53.3618	115.988	53.6757			2.16091	0.000137222	124	101	91	63	52	18	12	7	3	11	11q13.1	23649	polymerase (DNA directed), alpha 2 (70kD subunit)	NM_002689;NP_002680	Hs.201897	NM_002689
204442_x_at	LTBP4	224.202	52.793	155.371			-2.94302	5.96689e-07	23	22	21	19	17	1	1	1	1	19	19q13.1-q13.2	8425	latent transforming growth factor beta binding protein 4	NM_001042544;NM_001042545;NM_003573;NP_001036009;NP_001036010;NP_003564	Hs.466766	NM_003573
204444_at	KIF11	11.2158	62.5125	14.3091			4.36871	0.000544082	163	129	111	56	49	34	12	7	3	10	10q24.1	3832	kinesin family member 11	NM_004523;NP_004514	Hs.8878	NM_004523
204446_s_at	ALOX5	171.496	70.2915	239.368			-3.40536	5.81969e-05	189	149	118	33	30	23	15	5	1	10	10q11.2	240	arachidonate 5-lipoxygenase	NM_000698;NP_000689	Hs.89499	NM_000698
204451_at	FZD1	362.072	114.26	287.184			-2.51343	5.96764e-06	104	45	43	36	33	25	4	3	1	7	7q21	8321	frizzled homolog 1 (Drosophila)	NM_003505;NP_003496	Hs.94234	NM_003505
204455_at	DST	371.566	18.6495	364.927			-19.5677	1.42901e-11	44	40	38	31	18	14	4	3	1	6	6p12.1	667	dystonin	NM_001144769;NM_001144770;NM_001144771;NM_001723;NM_015548;NM_020388;NM_183380;NP_001138241;NP_001138242;NP_001138243;NP_001714;NP_056363;NP_065121;NP_899236	Hs.631992;Hs.669931	NM_001723
204462_s_at	SLC16A2	73.0783	30.1456	62.3503			-2.0683	6.51057e-07	8	8	8	8	8	7	5	1	1	X	Xq13.2	6567	solute carrier family 16, member 2 (monocarboxylic acid transporter 8)	NM_006517;NP_006508	Hs.75317	NM_006517
204463_s_at	EDNRA	625.727	29.5974	403.909			-13.6468	1.96091e-11	43	39	37	30	28	21	13	1	1	4	4q31.23	1909	endothelin receptor type A	NM_001957;NP_001948	Hs.183713	AU118882
204464_s_at	EDNRA	962.016	43.4117	642.988			-14.8114	1.08079e-11	43	39	37	30	28	21	13	1	1	4	4q31.23	1909	endothelin receptor type A	NM_001957;NP_001948	Hs.183713	NM_001957
204466_s_at	SNCA	137.935	28.2181	107.452			-3.80791	2.6504e-06	179	142	50	37	11	9	5	1	1	4	4q21	6622	synuclein, alpha (non A4 component of amyloid precursor)	NM_000345;NM_007308;NP_000336;NP_009292	Hs.271771	BG260394
204470_at	CXCL1	109.869	55.1955	111.343			-2.01725	0.0030668	81	72	67	50	44	29	14	4	2	4	4q21	2919	chemokine (C-X-C motif) ligand 1 (melanoma growth stimulating activity, alpha)	NM_001511;NP_001502	Hs.789	NM_001511
204483_at	ENO3	26.9132	79.2196	34.7472			2.27989	0.00226063	138	111	99	21	19	15	9	6	3	17	17pter-p11	2027	enolase 3 (beta, muscle)	NM_001976;NM_053013;NP_001967;NP_443739	Hs.224171	NM_001976
204485_s_at	TOM1L1	419.038	244.093	649.149			-2.65943	2.41514e-08	115	74	69	52	1	1	1	1	1	17	17q23.2	10040	target of myb1 (chicken)-like 1	NM_005486;NP_005477;XM_001723684;XM_001725529;XM_001726674;XP_001723736;XP_001725581;XP_001726726	Hs.153504	NM_005486
204489_s_at	CD44	376.708	77.1924	517.933			-6.70963	6.14092e-10	38	35	33	28	26	14	4	3	1	11	11p13	960	CD44 molecule (Indian blood group)	NM_000610;NM_001001389;NM_001001390;NM_001001391;NM_001001392;NP_000601;NP_001001389;NP_001001390;NP_001001391;NP_001001392	Hs.502328	NM_000610
204490_s_at	CD44	131.987	29.9001	182.714			-6.11081	7.3084e-10	55	51	48	31	18	14	4	3	1	11	11p13	960	CD44 molecule (Indian blood group)	NM_000610;NM_001001389;NM_001001390;NM_001001391;NM_001001392;NP_000601;NP_001001389;NP_001001390;NP_001001391;NP_001001392	Hs.502328	M24915
204491_at	PDE4D	424.197	60.6265	350.608			-5.78309	2.31344e-08	173	37	35	23	21	17	11	4	2	5	5q12	5144	phosphodiesterase 4D, cAMP-specific (phosphodiesterase E3 dunce homolog, Drosophila)	NM_001104631;NM_006203;NP_001098101;NP_006194	Hs.117545	R40917
204497_at	ADCY9	167.542	317.746	120.419			2.63866	0.000106729	183	145	76	57	50	35	18	6	3	16	16p13.3	115	adenylate cyclase 9	NM_001116;NP_001107	Hs.391860;Hs.610484	AB011092
204510_at	CDC7	16.2086	100.252	18.7604			5.34379	0.000933766	147	119	100	63	52	18	12	7	3	1	1p22	8317	cell division cycle 7 homolog (S. cerevisiae)	NM_001134419;NM_001134420;NM_003503;NP_001127891;NP_001127892;NP_003494	Hs.533573	NM_003503
204523_at	ZNF140	188.882	83.6136	214.541			-2.56586	0.0011637	125	102	92	49	30	23	15	5	1	12	12q24.32-q24.33	7699	zinc finger protein 140	NM_003440;NP_003431	Hs.181552	NM_003440
204529_s_at	TOX	20.874	123.479	16.0659			7.68576	0.000583348	163	129	111	56	49	34	12	7	3	8	8q12.1	9760	thymocyte selection-associated high mobility group box	NM_014729;NP_055544	Hs.491805;Hs.634856	AI961231
204531_s_at	BRCA1	26.4947	90.9399	28.2193			3.22261	0.000111813	124	101	91	63	52	18	12	7	3	17	17q21	672	breast cancer 1, early onset	NM_007294;NM_007295;NM_007296;NM_007297;NM_007298;NM_007299;NM_007300;NM_007302;NM_007303;NM_007304;NM_007305;NP_009225;NP_009226;NP_009227;NP_009228;NP_009229;NP_009230;NP_009231;NP_009233;NP_009234;NP_009235;NP_009236	Hs.194143	NM_007295
204537_s_at	GABRE	161.639	36.7685	106.152			-2.88703	1.75366e-05	78	70	66	28	26	14	4	3	1	X	Xq28	2564	gamma-aminobutyric acid (GABA) A receptor, epsilon	NM_004961;NM_021984;NM_021987;NM_021990;NP_004952;NP_068819;NP_068822;NP_068830	Hs.22785	NM_004961
204540_at	EEF1A2	91.4287	253.014	60.1514			4.20629	4.86393e-05	147	119	100	63	52	18	12	7	3	20	20q13.3	1917	eukaryotic translation elongation factor 1 alpha 2	NM_001958;NP_001949	Hs.433839	NM_001958
204541_at	SEC14L2	176.969	42.3706	110.204			-2.60094	1.15746e-06	91	79	74	52	1	1	1	1	1	22	22q12.2	23541	SEC14-like 2 (S. cerevisiae)	NM_012429;NM_033382;NP_036561;NP_203740	Hs.335614	NM_012429
204550_x_at	GSTM1	280.991	52.1856	189.643			-3.63401	3.82681e-09	54	50	47	40	36	26	13	1	1	1	1p13.3	2944	glutathione S-transferase mu 1	NM_000561;NM_146421;NP_000552;NP_666533	Hs.301961	NM_000561
204557_s_at	DZIP1	39.5065	10.6812	25.3345			-2.37187	0.00148817	13	13	12	11	11	9	5	1	1	13	13q32.1	22873	DAZ interacting protein 1	NM_014934;NM_198968;NP_055749;NP_945319	Hs.656580	NM_014934
204558_at	RAD54L	24.1996	102.967	27.5385			3.73904	0.000142944	124	101	91	63	52	18	12	7	3	1	1p32	8438	RAD54-like (S. cerevisiae)	NM_001142548;NM_003579;NP_001136020;NP_003570	Hs.642042	NM_003579
204570_at	COX7A1	743.322	84.9373	533.407			-6.28	1.66628e-08	43	39	37	30	28	21	13	1	1	19	19q13.1	1346	cytochrome c oxidase subunit VIIa polypeptide 1 (muscle)	NM_001864;NP_001855	Hs.421621	NM_001864
204573_at	CROT	746.625	205.564	651.57			-3.16967	1.96415e-06	184	146	96	67	47	32	6	4	2	7	7q21.1	54677	carnitine O-octanoyltransferase	NM_001143935;NM_021151;NP_001137407;NP_066974;NR_026585	Hs.125039	NM_021151
204589_at	NUAK1	272.97	719.481	196.164			3.66775	0.00160436	174	129	111	56	49	34	12	7	3	12	12q23.3	9891	NUAK family, SNF1-like kinase, 1	NM_014840;NP_055655	Hs.524692	NM_014840
204595_s_at	STC1	60.2764	533.661	70.6404			7.55461	2.01203e-12	186	147	117	71	46	31	16	8	4	8	8p21-p11.2	6781	stanniocalcin 1	NM_003155;NP_003146	Hs.25590	AI300520
204596_s_at	STC1	24.9095	60.7065	25.3924			2.39074	2.4421e-07	106	88	82	59	51	31	16	8	4	8	8p21-p11.2	6781	stanniocalcin 1	NM_003155;NP_003146	Hs.25590	U46768
204597_x_at	STC1	21.7587	206.218	23.381			8.81988	8.52048e-13	186	147	117	71	46	31	16	8	4	8	8p21-p11.2	6781	stanniocalcin 1	NM_003155;NP_003146	Hs.25590	NM_003155
204602_at	DKK1	116.379	13.0147	79.6884			-6.12298	3.67718e-05	39	7	7	7	7	6	3	2	1	10	10q11.2	22943	dickkopf homolog 1 (Xenopus laevis)	NM_012242;NP_036374	Hs.40499	NM_012242
204621_s_at	NR4A2	233.54	38.5861	348.999			-9.04468	1.86021e-06	17	17	16	15	8	7	5	1	1	2	2q22-q23	4929	nuclear receptor subfamily 4, group A, member 2	NM_006186;NM_173171;NM_173172;NM_173173;NP_006177;NP_775263;NP_775264;NP_775265	Hs.563344	AI935096
204622_x_at	NR4A2	360.733	45.8694	549.203			-11.9732	4.12408e-07	17	17	16	15	8	7	5	1	1	2	2q22-q23	4929	nuclear receptor subfamily 4, group A, member 2	NM_006186;NM_173171;NM_173172;NM_173173;NP_006177;NP_775263;NP_775264;NP_775265	Hs.563344	NM_006186
204624_at	ATP7B	31.5862	29.9466	60.4845			-2.01975	0.000425573	104	45	43	36	33	25	4	3	1	13	13q14.3	540	ATPase, Cu++ transporting, beta polypeptide	NM_000053;NM_001005918;NP_000044;NP_001005918	Hs.492280	NM_000053
204633_s_at	RPS6KA5	342.218	436.092	188.607			2.31217	4.5339e-05	174	129	111	56	49	34	12	7	3	14	14q31-q32.1	9252	ribosomal protein S6 kinase, 90kDa, polypeptide 5	NM_004755;NM_182398;NP_004746;NP_872198	Hs.510225	AF074393
204638_at	ACP5	167.728	68.112	146.138			-2.14555	0.00313603	114	1	1	1	1	1	1	1	1	19	19p13.3-p13.2	54	acid phosphatase 5, tartrate resistant	NM_001111034;NM_001111035;NM_001111036;NM_001611;NP_001104504;NP_001104505;NP_001104506;NP_001602	Hs.1211	NM_001611
204641_at	NEK2	41.1018	97.271	24.8753			3.91035	4.39258e-05	123	100	90	63	52	18	12	7	3	1	1q32.2-q41	4751	NIMA (never in mitosis gene a)-related kinase 2	NM_002497;NP_002488	Hs.153704	NM_002497
204646_at	DPYD	225.714	69.9242	204			-2.91744	0.00238587	182	144	60	47	43	19	11	4	2	1	1p22	1806	dihydropyrimidine dehydrogenase	NM_000110;NP_000101	Hs.335034	NM_000110
204649_at	TROAP	47.9257	181.636	60.3129			3.01157	0.000380874	27	26	25	22	20	16	10	7	3	12	12q13.12	10024	trophinin associated protein (tastin)	NM_001100620;NM_005480;NP_001094090;NP_005471	Hs.524399	NM_005480
204655_at	CCL5	59.545	16.445	60.3022			-3.66691	2.23484e-07	43	39	37	30	28	21	13	1	1	17	17q11.2-q12	6352	chemokine (C-C motif) ligand 5	NM_002985;NP_002976	Hs.514821	NM_002985
204662_at	CP110	207.79	501.93	196.954			2.54846	0.00216706	141	113	100	63	52	18	12	7	3	16	16p12.3	9738	CP110 protein	NM_014711;NP_055526	Hs.279912	NM_014711
204670_x_at	HLA-DRB5	1137.24	384.251	1588.93			-4.13515	4.32159e-08	146	118	104	66	44	29	14	4	2	6	6p21.3	3127	major histocompatibility complex, class II, DR beta 5	NM_002125;NP_002116	Hs.534322	NM_002125
204675_at	SRD5A1	41.6784	383.225	68.5357			5.59161	3.77792e-11	186	147	117	71	46	31	16	8	4	5	5p15	6715	steroid-5-alpha-reductase, alpha polypeptide 1 (3-oxo-5 alpha-steroid delta 4-dehydrogenase alpha 1)	NM_001047;NP_001038	Hs.552	NM_001047
204677_at	CDH5	25.1333	60.5779	25.3166			2.39281	1.15601e-05	100	84	78	35	32	24	16	8	4	16	16q22.1	1003	cadherin 5, type 2 (vascular endothelium)	NM_001795;NP_001786	Hs.76206	NM_001795
204684_at	NPTX1	42.0926	112.584	46.889			2.40108	0.000582428	138	111	99	21	19	15	9	6	3	17	17q25.1-q25.2	4884	neuronal pentraxin I	NM_002522;NP_002513	Hs.514556;Hs.702002	NM_002522
204686_at	IRS1	341.872	28.6696	305.895			-10.6697	3.1557e-15	34	8	8	8	8	7	5	1	1	2	2q36	3667	insulin receptor substrate 1	NM_005544;NP_005535	Hs.716618	NM_005544
204695_at	CDC25A	48.2661	152.379	51.9024			2.93588	0.000400405	124	101	91	63	52	18	12	7	3	3	3p21	993	cell division cycle 25 homolog A (S. pombe)	NM_001789;NM_201567;NP_001780;NP_963861	Hs.437705	AI343459
204709_s_at	KIF23	11.419	56.5012	12.0918			4.67267	0.000580218	147	119	100	63	52	18	12	7	3	15	15q23	9493	kinesin family member 23	NM_004856;NM_138555;NP_004847;NP_612565	Hs.270845	NM_004856
204712_at	WIF1	181.073	30.678	176.859			-5.76501	9.80689e-06	16	16	15	14	13	9	5	1	1	12	12q14.3	11197	WNT inhibitory factor 1	NM_007191;NP_009122	Hs.284122	NM_007191
204717_s_at	SLC29A2	23.6698	56.5277	25.3965			2.22581	6.48288e-06	154	84	78	35	32	24	16	8	4	11	11q13	3177	solute carrier family 29 (nucleoside transporters), member 2	NM_001532;NP_001523	Hs.569017	AF034102
204718_at	EPHB6	160.332	52.257	157.505			-3.01405	2.94011e-08	35	32	21	19	17	1	1	1	1	7	7q33-q35	2051	EPH receptor B6	NM_004445;NP_004436	Hs.380089	NM_004445
204719_at	ABCA8	160.007	23.2677	290.442			-12.4826	6.86797e-10	43	39	37	30	28	21	13	1	1	17	17q24	10351	ATP-binding cassette, sub-family A (ABC1), member 8	NM_007168;NP_009099	Hs.58351	NM_007168
204720_s_at	DNAJC6	35.6245	72.2177	23.5373			3.06823	5.49408e-08	186	147	117	71	46	31	16	8	4	1	1pter-q31.3	9829	DnaJ (Hsp40) homolog, subfamily C, member 6	NM_014787;NP_055602	Hs.647643	AV729634
204730_at	RIMS3	59.9065	194.509	40.7894			4.76862	0.00269838	119	97	87	22	20	16	10	7	3	1	1pter-p22.2	9783	regulating synaptic membrane exocytosis 3	NM_014747;NP_055562	Hs.654808	NM_014747
204743_at	TAGLN3	31.9614	88.4924	35.2614			2.50961	0.000796836	27	26	25	22	20	16	10	7	3	3	3q13.2	29114	transgelin 3	NM_001008272;NM_001008273;NM_013259;NP_001008273;NP_001008274;NP_037391	Hs.169330	NM_013259
204745_x_at	MT1G	1934.83	566.711	1320.68			-2.33043	0.000138324	191	150	119	9	9	8	1	1	1	16	16q13	4495	metallothionein 1G	NM_005950;NP_005941	Hs.433391	NM_005950
204748_at	PTGS2	744.615	13.1219	455.512			-34.7139	5.83927e-13	43	39	37	30	28	21	13	1	1	1	1q25.2-q25.3	5743	prostaglandin-endoperoxide synthase 2 (prostaglandin G/H synthase and cyclooxygenase)	NM_000963;NP_000954	Hs.196384	NM_000963
204753_s_at	HLF	131.113	20.2193	96.6073			-4.77797	1.49792e-08	36	33	31	8	8	7	5	1	1	17	17q22	3131	hepatic leukemia factor	NM_002126;NP_002117	Hs.196952	AI810712
204754_at	HLF	146.606	22.2053	108.819			-4.90057	2.04448e-09	34	8	8	8	8	7	5	1	1	17	17q22	3131	hepatic leukemia factor	NM_002126;NP_002117	Hs.196952	W60800
204755_x_at	HLF	139.271	18.7075	89.0754			-4.76147	2.85617e-08	34	8	8	8	8	7	5	1	1	17	17q22	3131	hepatic leukemia factor	NM_002126;NP_002117	Hs.196952	M95585
204759_at	RCBTB2	392.325	57.337	347.804			-6.06596	7.88532e-08	188	148	54	43	39	21	13	1	1	13	13q14.3	1102	regulator of chromosome condensation (RCC1) and BTB (POZ) domain containing protein 2	NM_001268;NP_001259	Hs.657385	NM_001268
204766_s_at	NUDT1	57.3347	111.593	50.6674			2.20246	1.69403e-05	124	101	91	63	52	18	12	7	3	7	7p22	4521	nudix (nucleoside diphosphate linked moiety X)-type motif 1	NM_002452;NM_198948;NM_198949;NM_198950;NM_198952;NM_198953;NM_198954;NP_002443;NP_945186;NP_945187;NP_945188;NP_945190;NP_945191;NP_945192	Hs.534331	NM_002452
204767_s_at	FEN1	118.634	378.858	134.234			2.82237	0.00234688	163	129	111	56	49	34	12	7	3	11	11q12	2237	flap structure-specific endonuclease 1	NM_004111;NP_004102	Hs.409065	BC000323
204768_s_at	FEN1	68.8453	208.989	70.555			2.96208	0.00162846	141	113	100	63	52	18	12	7	3	11	11q12	2237	flap structure-specific endonuclease 1	NM_004111;NP_004102	Hs.409065	NM_004111
204779_s_at	HOXB7	24.1536	187.194	27.8703			6.71662	3.78917e-09	135	109	97	68	53	35	18	6	3	17	17q21.3	3217	homeobox B7	NM_004502;NP_004493	Hs.436181	NM_004502
204780_s_at	FAS	169.938	56.7333	159.879			-2.81808	3.76736e-05	177	141	17	16	14	11	7	5	1	10	10q24.1	355	Fas (TNF receptor superfamily, member 6)	NM_000043;NM_152871;NM_152872;NM_152873;NM_152874;NM_152875;NM_152876;NM_152877;NP_000034;NP_690610;NP_690611;NP_690612;NP_690613;NP_690614;NP_690615;NP_690616	Hs.244139	AA164751
204781_s_at	FAS	152.248	71.3203	145.858			-2.04512	0.000387666	72	65	61	10	10	3	3	2	1	10	10q24.1	355	Fas (TNF receptor superfamily, member 6)	NM_000043;NM_152871;NM_152872;NM_152873;NM_152874;NM_152875;NM_152876;NM_152877;NP_000034;NP_690610;NP_690611;NP_690612;NP_690613;NP_690614;NP_690615;NP_690616	Hs.244139	NM_000043
204783_at	MLF1	21.5434	173.556	34.8466			4.98058	3.93456e-07	26	25	24	21	19	15	9	6	3	3	3q25.1	4291	myeloid leukemia factor 1	NM_001130156;NM_001130157;NM_022443;NP_001123628;NP_001123629;NP_071888	Hs.85195	AI911434
204784_s_at	MLF1	67.4995	417.885	98.3978			4.24689	1.04024e-06	174	129	111	56	49	34	12	7	3	3	3q25.1	4291	myeloid leukemia factor 1	NM_001130156;NM_001130157;NM_022443;NP_001123628;NP_001123629;NP_071888	Hs.85195	NM_022443
204793_at	GPRASP1	380.9	42.4926	218.235			-5.13584	1.13032e-11	177	141	17	16	14	11	7	5	1	X	Xq22.1	9737	G protein-coupled receptor associated sorting protein 1	NM_001099410;NM_001099411;NM_014710;NP_001092880;NP_001092881;NP_055525	Hs.710048	NM_014710
204800_s_at	DHRS12	99.7387	25.2353	72.1138			-2.85766	2.95075e-09	54	50	47	40	36	26	13	1	1	13	13q14.3	79758	dehydrogenase/reductase (SDR family) member 12	NM_001031719;NM_024705;NP_001026889;NP_078981	Hs.266728	AW194384
204808_s_at	TMEM5	244.59	473.796	235.601			2.01101	0.000102887	157	125	108	70	41	28	17	9	4	12	12q14.2	10329	transmembrane protein 5	NM_014254;NP_055069	Hs.216386	NM_014254
204813_at	MAPK10	235.829	107.249	288.246			-2.68764	0.000154812	151	122	60	47	43	19	11	4	2	4	4q22.1-q23	5602	mitogen-activated protein kinase 10	NM_002753;NM_138980;NM_138981;NM_138982;NP_002744;NP_620446;NP_620447;NP_620448	Hs.125503	NM_002753
204817_at	ESPL1	19.7437	61.348	25.5946			2.39691	2.43563e-05	123	100	90	63	52	18	12	7	3	12	12q	9700	extra spindle pole bodies homolog 1 (S. cerevisiae)	NM_012291;NP_036423	Hs.153479	NM_012291
204819_at	FGD1	70.2931	146.017	69.725			2.09418	2.03873e-07	186	147	117	71	46	31	16	8	4	X	Xp11.21	2245	FYVE, RhoGEF and PH domain containing 1	NM_004463;NP_004454	Hs.709201	NM_004463
204822_at	TTK	14.7173	140.261	21.5684			6.50308	5.64165e-05	163	129	111	56	49	34	12	7	3	6	6q13-q21	7272	TTK protein kinase	NM_003318;NP_003309	Hs.169840	NM_003318
204825_at	MELK	17.1773	242.208	25.9389			9.33766	3.62177e-06	123	100	90	63	52	18	12	7	3	9	9p13.2	9833	maternal embryonic leucine zipper kinase	NM_014791;NP_055606	Hs.184339	NM_014791
204832_s_at	BMPR1A	187.009	57.084	159.28			-2.79026	2.94374e-08	55	51	48	31	18	14	4	3	1	10	10q22.3	657	bone morphogenetic protein receptor, type IA	NM_004329;NP_004320	Hs.524477	NM_004329
204835_at	POLA1	73.5354	195.519	70.9338			2.75636	9.1496e-05	163	129	111	56	49	34	12	7	3	X	Xp22.1-p21.3	5422	polymerase (DNA directed), alpha 1, catalytic subunit	NM_016937;NP_058633	Hs.567319	NM_016937
204839_at	POP5	446.188	1007.59	396.184			2.54323	1.31494e-05	157	125	108	70	41	28	17	9	4	12	12q24.31	51367	processing of precursor 5, ribonuclease P/MRP subunit (S. cerevisiae)	NM_015918;NM_198202;NP_057002;NP_937845	Hs.279913	NM_015918
204851_s_at	DCX	10.4151	54.5697	10.4024			5.24589	0.00158177	119	97	87	22	20	16	10	7	3	X	Xq22.3-q23	1641	doublecortin	NM_000555;NM_178151;NM_178152;NM_178153;NP_000546;NP_835364;NP_835365;NP_835366	Hs.34780	AF040254
204855_at	SERPINB5	192.901	22.1067	106.475			-4.81642	1.55075e-06	25	24	23	20	18	14	4	3	1	18	18q21.3	5268	serpin peptidase inhibitor, clade B (ovalbumin), member 5	NM_002639;NP_002630	Hs.55279	NM_002639
204857_at	MAD1L1	64.3875	210.846	49.003			4.30271	0.000602552	122	99	89	62	41	28	17	9	4	7	7p22	8379	MAD1 mitotic arrest deficient-like 1 (yeast)	NM_001013836;NM_001013837;NM_003550;NP_001013858;NP_001013859;NP_003541	Hs.654838	NM_003550
204864_s_at	IL6ST	57.9911	18.9142	43.1829			-2.28309	0.00177939	89	77	72	40	36	26	13	1	1	5	5q11	3572	interleukin 6 signal transducer (gp130, oncostatin M receptor)	NM_002184;NM_175767;NP_002175;NP_786943	Hs.532082	NM_002184
204866_at	PHF16	105.162	203.565	92.4248			2.20249	3.13534e-06	131	90	84	60	50	35	18	6	3	X	Xp11.3	9767	PHD finger protein 16	NM_001077445;NM_014735;NP_001070913;NP_055550	Hs.371977	NM_014735
204867_at	GCHFR	86.7464	184.826	61.8984			2.98596	3.21179e-06	121	25	24	21	19	15	9	6	3	15	15q15	2644	GTP cyclohydrolase I feedback regulator	NM_005258;NP_005249	Hs.631717	NM_005258
204894_s_at	AOC3	508.295	51.4172	474.361			-9.22571	6.59746e-09	43	39	37	30	28	21	13	1	1	17	17q21	8639	amine oxidase, copper containing 3 (vascular adhesion protein 1)	NM_003734;NP_003725	Hs.198241	NM_003734
204897_at	PTGER4	142.677	51.0849	178.825			-3.50054	0.000728813	148	64	60	47	43	19	11	4	2	5	5p13.1	5734	prostaglandin E receptor 4 (subtype EP4)	NM_000958;NP_000949	Hs.199248	AA897516
204912_at	IL10RA	63.985	40.8381	85.7405			-2.09952	0.000637352	126	103	86	32	29	22	14	4	2	11	11q23	3587	interleukin 10 receptor, alpha	NM_001558;NP_001549;NR_026691	Hs.504035	NM_001558
204913_s_at	SOX11	9.35488	38.5549	9.50638			4.05568	0.00190344	119	97	87	22	20	16	10	7	3	2	2p25	6664	SRY (sex determining region Y)-box 11	NM_003108;NP_003099	Hs.432638	AI360875
204914_s_at	SOX11	11.3169	51.241	12.5833			4.07215	0.00126571	119	97	87	22	20	16	10	7	3	2	2p25	6664	SRY (sex determining region Y)-box 11	NM_003108;NP_003099	Hs.432638	AW157202
204920_at	CPS1	19.7257	369.705	17.1931			21.5031	0.000265267	122	99	89	62	41	28	17	9	4	2	2q35	1373	carbamoyl-phosphate synthetase 1, mitochondrial	NM_001122633;NM_001122634;NM_001875;NP_001116105;NP_001116106;NP_001866	Hs.149252	AF154830
204931_at	TCF21	367.1	16.1382	243.147			-15.0666	9.96291e-13	34	8	8	8	8	7	5	1	1	6	6pter-qter	6943	transcription factor 21	NM_003206;NM_198392;NP_003197;NP_938206	Hs.78061	NM_003206
204938_s_at	PLN	143.677	14.0573	169.135			-12.0318	5.35406e-07	36	33	31	8	8	7	5	1	1	6	6q22.1	5350	phospholamban	NM_002667;NP_002658	Hs.170839	M60411
204939_s_at	PLN	672.446	17.6368	740.675			-41.9959	8.53132e-12	34	8	8	8	8	7	5	1	1	6	6q22.1	5350	phospholamban	NM_002667;NP_002658	Hs.170839	NM_002667
204940_at	PLN	137.656	9.75101	167.994			-17.2284	6.34915e-09	36	33	31	8	8	7	5	1	1	6	6q22.1	5350	phospholamban	NM_002667;NP_002658	Hs.170839	NM_002667
204947_at	E2F1	39.455	109.726	39.9497			2.74662	2.15487e-07	166	132	113	44	40	27	10	7	3	20	20q11.2	1869	E2F transcription factor 1	NM_005225;NP_005216	Hs.654393	NM_005225
204948_s_at	FST	106.353	52.6767	154.252			-2.92828	6.2057e-08	36	33	31	8	8	7	5	1	1	5	5q11.2	10468	follistatin	NM_006350;NM_013409;NP_006341;NP_037541	Hs.9914	NM_013409
204955_at	SRPX	244.691	49.6224	162.969			-3.28419	0.000362603	148	64	60	47	43	19	11	4	2	X	Xp21.1	8406	sushi-repeat-containing protein, X-linked	NM_006307;NP_006298	Hs.15154	NM_006307
204959_at	MNDA	30.6666	12.4992	33.9135			-2.71324	0.000257587	16	16	15	14	13	9	5	1	1	1	1q22	4332	myeloid cell nuclear differentiation antigen	NM_002432;NP_002423	Hs.153837	NM_002432
204962_s_at	CENPA	16.434	237.55	21.926			10.8341	2.1602e-07	160	127	109	68	53	35	18	6	3	2	2p24-p21	1058	centromere protein A	NM_001042426;NM_001809;NP_001035891;NP_001800	Hs.1594	NM_001809
204963_at	SSPN	106.922	26.5733	81.7445			-3.07619	1.6299e-06	34	8	8	8	8	7	5	1	1	12	12p11.2	8082	sarcospan (Kras oncogene-associated gene)	NM_001135823;NM_005086;NP_001129295;NP_005077	Hs.183428	AL136756
204964_s_at	SSPN	159.665	25.2404	94.3933			-3.73977	2.13511e-07	43	39	37	30	28	21	13	1	1	12	12p11.2	8082	sarcospan (Kras oncogene-associated gene)	NM_001135823;NM_005086;NP_001129295;NP_005077	Hs.183428	NM_005086
204970_s_at	MAFG	62.5354	143.57	57.3509			2.50337	5.88594e-09	106	88	82	59	51	31	16	8	4	17	17q25.3	4097	v-maf musculoaponeurotic fibrosarcoma oncogene homolog G (avian)	NM_002359;NM_032711;NP_002350;NP_116100	Hs.252229	NM_002359
204972_at	OAS2	39.935	25.9062	57.6229			-2.22429	4.43277e-05	118	96	6	6	6	5	1	1	1	12	12q24.2	4939	2'-5'-oligoadenylate synthetase 2, 69/71kDa	NM_001032731;NM_002535;NM_016817;NP_001027903;NP_002526;NP_058197	Hs.414332	NM_016817
204982_at	GIT2	34.2845	119.328	32.4885			3.67294	3.31918e-09	107	89	83	51	45	30	16	8	4	12	12q24.1	9815	G protein-coupled receptor kinase interacting ArfGAP 2	NM_001135213;NM_001135214;NM_014776;NM_057169;NM_057170;NM_139201;NP_001128685;NP_001128686;NP_055591;NP_476510;NP_476511;NP_631940	Hs.434996	NM_014776
204995_at	CDK5R1	11.9084	48.0372	13.7027			3.50569	0.00326244	27	26	25	22	20	16	10	7	3	17	17q11.2	8851	cyclin-dependent kinase 5, regulatory subunit 1 (p35)	NM_003885;NP_003876	Hs.500015	AL567411
205005_s_at	NMT2	56.6953	19.5414	47.4532			-2.42835	5.01816e-06	109	91	85	30	28	21	13	1	1	10	10p13	9397	N-myristoyltransferase 2	NM_004808;NP_004799	Hs.60339	AW293531
205006_s_at	NMT2	83.4771	33.1183	69.3496			-2.094	0.000197714	188	148	54	43	39	21	13	1	1	10	10p13	9397	N-myristoyltransferase 2	NM_004808;NP_004799	Hs.60339	NM_004808
205010_at	GNL3L	64.3534	155.6	63.9278			2.434	1.78761e-06	175	139	42	35	32	24	16	8	4	X	Xp11.22	54552	guanine nucleotide binding protein-like 3 (nucleolar)-like	NM_019067;NP_061940	Hs.654677	NM_019067
205011_at	VWA5A	243.986	54.1937	167.073			-3.08288	8.39901e-06	113	94	86	32	29	22	14	4	2	11	11q23	4013	von Willebrand factor A domain containing 5A	NM_001130142;NM_014622;NM_198315;NP_001123614;NP_055437;NP_938057	Hs.152944	NM_014622
205018_s_at	MBNL2	175.528	24.6562	113.491			-4.60293	4.31835e-06	89	77	72	40	36	26	13	1	1	13	13q32.1	10150	muscleblind-like 2 (Drosophila)	NM_144778;NM_207304;NP_659002;NP_997187	Hs.657347	NM_005757
205027_s_at	MAP3K8	34.9967	14.7265	31.0495			-2.10841	0.00222862	51	47	12	11	11	9	5	1	1	10	10p11.23	1326	mitogen-activated protein kinase kinase kinase 8	NM_005204;NP_005195	Hs.432453	NM_005204
205029_s_at	FABP7	12.5596	31.2347	11.188			2.79181	0.00196477	128	104	93	64	19	15	9	6	3	6	6q22-q23	2173	fatty acid binding protein 7, brain	NM_001446;NP_001437	Hs.26770	NM_001446
205030_at	FABP7	15.324	84.0156	12.9218			6.50187	0.000211832	133	107	93	64	19	15	9	6	3	6	6q22-q23	2173	fatty acid binding protein 7, brain	NM_001446;NP_001437	Hs.26770	NM_001446
205031_at	EFNB3	46.5073	93.8349	42.5454			2.20552	0.00172698	130	80	75	56	49	34	12	7	3	17	17p13.1-p11.2	1949	ephrin-B3	NM_001406;NP_001397	Hs.26988	NM_001406
205034_at	CCNE2	12.5142	208.185	13.9705			14.9018	5.93171e-06	153	123	106	60	50	35	18	6	3	8	8q22.1	9134	cyclin E2	NM_057749;NP_477097	Hs.567387	NM_004702
205041_s_at	ORM1	114.156	17.3788	304.704			-17.5331	3.26963e-05	64	58	55	6	6	5	1	1	1	9	9q31-q32	5004	orosomucoid 1	NM_000607;NP_000598	Hs.522356	NM_000607
205042_at	GNE	256.428	157.908	503.835			-3.19068	2.89893e-05	58	40	38	31	18	14	4	3	1	9	9p13.3	10020	glucosamine (UDP-N-acetyl)-2-epimerase/N-acetylmannosamine kinase	NM_001128227;NM_005476;NP_001121699;NP_005467	Hs.5920	NM_005476
205043_at	CFTR	63.3126	27.6373	69.6562			-2.52037	1.08239e-06	23	22	21	19	17	1	1	1	1	7	7q31.2	1080	cystic fibrosis transmembrane conductance regulator (ATP-binding cassette sub-family C, member 7)	NM_000492;NP_000483	Hs.489786;Hs.621460;Hs.661104	NM_000492
205046_at	CENPE	19.4903	102.96	20.1232			5.1165	2.35304e-06	123	100	90	63	52	18	12	7	3	4	4q24-q25	1062	centromere protein E, 312kDa	NM_001813;NP_001804	Hs.75573	NM_001813
205047_s_at	ASNS	255.487	833.559	236.468			3.52504	2.42013e-09	154	84	78	35	32	24	16	8	4	7	7q21.3	440	asparagine synthetase	NM_001673;NM_133436;NM_183356;NP_001664;NP_597680;NP_899199	Hs.489207	NM_001673
205048_s_at	PSPH	76.5753	179.753	37.4502			4.7998	0.000908889	164	130	112	65	40	27	10	7	3	7	7p15.2-p15.1	5723	phosphoserine phosphatase	NM_004577;NP_004568	Hs.512656	NM_003832
205052_at	AUH	1067.46	278.714	784.449			-2.81453	2.95153e-05	103	86	80	41	37	11	7	5	1	9	9q22.31	549	AU RNA binding protein/enoyl-Coenzyme A hydratase	NM_001698;NP_001689	Hs.175905	NM_001698
205053_at	PRIM1	56.4348	134.498	56.0165			2.40105	0.00102135	141	113	100	63	52	18	12	7	3	12	12q13	5557	primase, DNA, polypeptide 1 (49kDa)	NM_000946;NP_000937	Hs.534339	NM_000946
205079_s_at	MPDZ	313.947	104.26	258.128			-2.47581	1.13403e-05	76	68	64	49	30	23	15	5	1	9	9p24-p22	8777	multiple PDZ domain protein	NM_003829;NP_003820	Hs.169378	NM_003829
205081_at	CRIP1	57.1322	347.889	63.9403			5.44084	7.79199e-05	163	129	111	56	49	34	12	7	3	14	14q32.33	1396	cysteine-rich protein 1 (intestinal)	NM_001311;NP_001302	Hs.70327	NM_001311
205084_at	BCAP29	102.371	48.037	140.183			-2.91824	0.000585575	88	76	71	54	47	32	6	4	2	7	7q22-q31	55973	B-cell receptor-associated protein 29	NM_001008405;NM_001008406;NM_001008407;NM_018844;NP_001008405;NP_001008406;NP_001008407;NP_061332	Hs.303787	NM_018844
205097_at	SLC26A2	1303.67	347.247	853.638			-2.4583	0.000434477	76	68	64	49	30	23	15	5	1	5	5q31-q34	1836	solute carrier family 26 (sulfate transporter), member 2	NM_000112;NP_000103	Hs.302738	AI025519
205102_at	TMPRSS2	572.304	298.745	711.481			-2.38157	0.00339255	88	76	71	54	47	32	6	4	2	21	21q22.3	7113	transmembrane protease, serine 2	NM_005656;NP_005647;XM_001717226;XM_001722209;XM_001726078;XP_001717278;XP_001722261;XP_001726130	Hs.439309	NM_005656
205110_s_at	FGF13	492.183	317.448	714.463			-2.25064	0.00295884	187	70	66	28	26	14	4	3	1	X	Xq26.3	2258	fibroblast growth factor 13	NM_001139498;NM_001139500;NM_001139501;NM_001139502;NM_004114;NM_033642;NP_001132970;NP_001132972;NP_001132973;NP_001132974;NP_004105;NP_378668	Hs.6540;Hs.711551	NM_004114
205114_s_at	CCL3	104.698	47.1276	171.373			-3.63636	9.26419e-05	13	13	12	11	11	9	5	1	1	17	17q11-q21	6348	chemokine (C-C motif) ligand 3	NM_002983;NP_002974	Hs.514107	NM_002983
205122_at	TMEFF1	21.7117	78.1553	22.5811			3.46109	2.79966e-05	129	105	94	65	40	27	10	7	3	9	9q31	8577	transmembrane protein with EGF-like and two follistatin-like domains 1	NM_003692;NP_003683	Hs.598100	BF439316
205132_at	ACTC1	1058.02	48.495	399.645			-8.24095	1.93158e-08	36	33	31	8	8	7	5	1	1	15	15q11-q14	70	actin, alpha, cardiac muscle 1	NM_005159;NP_005150	Hs.118127	NM_005159
205139_s_at	UST	73.0283	29.2901	77.6594			-2.65139	4.06962e-06	111	50	47	40	36	26	13	1	1	6	6q25.1	10090	uronyl-2-sulfotransferase	NM_005715;NP_005706	Hs.657370	NM_005715
205141_at	ANG	248.859	46.8116	154.553			-3.30159	4.99828e-05	184	146	96	67	47	32	6	4	2	14	14q11.1-q11.2	283	angiogenin, ribonuclease, RNase A family, 5	NM_001097577;NM_001145;NP_001091046;NP_001136	Hs.283749;Hs.718848	NM_001145
205145_s_at	MYL5	99.5958	39.3659	94.0825			-2.38995	2.89427e-07	91	79	74	52	1	1	1	1	1	4	4p16.3	4636	myosin, light chain 5, regulatory	NM_002477;NP_002468	Hs.410970	NM_002477
205157_s_at	KRT17	254.706	26.2768	200.708			-7.6382	3.85542e-12	23	22	21	19	17	1	1	1	1	17	17q12-q21	3872	keratin 17	NM_000422;NP_000413	Hs.2785	NM_000422
205158_at	RNASE4	784.86	72.2591	475.853			-6.58536	8.22953e-06	134	108	96	67	47	32	6	4	2	14	14q11.1	6038	ribonuclease, RNase A family, 4	NM_002937;NM_194431;NP_002928;NP_919412	Hs.283749	NM_002937
205164_at	GCAT	300.674	86.2313	285.421			-3.30995	6.19888e-07	120	98	88	61	21	17	11	4	2	22	22q13.1	23464	glycine C-acetyltransferase (2-amino-3-ketobutyrate coenzyme A ligase)	NM_014291;NP_055106	Hs.54609	NM_014291
205165_at	CELSR3	19.7639	93.3277	20.0532			4.654	6.45327e-06	123	100	90	63	52	18	12	7	3	3	3p24.1-p21.2	1951	cadherin, EGF LAG seven-pass G-type receptor 3 (flamingo homolog, Drosophila)	NM_001407;NP_001398	Hs.631926	NM_001407
205167_s_at	CDC25C	13.84	45.3185	15.6366			2.89824	7.08949e-05	123	100	90	63	52	18	12	7	3	5	5q31	995	cell division cycle 25 homolog C (S. pombe)	NM_001790;NM_022809;NP_001781;NP_073720	Hs.656	NM_001790
205168_at	DDR2	272.465	66.0787	214.007			-3.23866	5.29291e-06	81	72	67	50	44	29	14	4	2	1	1q23.3	4921	discoidin domain receptor tyrosine kinase 2	NM_001014796;NM_006182;NP_001014796;NP_006173	Hs.275757;Hs.593833	NM_006182
205174_s_at	QPCT	52.1531	29.4646	65.0057			-2.20623	0.00102069	62	56	53	42	38	2	2	2	1	2	2p22.2	25797	glutaminyl-peptide cyclotransferase	NM_012413;NP_036545	Hs.79033	NM_012413
205176_s_at	ITGB3BP	171.681	503.025	213.001			2.36161	1.80999e-05	164	130	112	65	40	27	10	7	3	1	1p31.3	23421	integrin beta 3 binding protein (beta3-endonexin)	NM_014288;NP_055103	Hs.166539	NM_014288
205206_at	KAL1	130.772	689.319	135.093			5.10254	3.16359e-05	70	63	59	46	42	28	17	9	4	X	Xp22.32	3730	Kallmann syndrome 1 sequence	NM_000216;NP_000207	Hs.521869	NM_000216
205207_at	IL6	56.1377	32.7911	85.8278			-2.61741	6.93126e-06	39	7	7	7	7	6	3	2	1	7	7p21	3569	interleukin 6 (interferon, beta 2)	NM_000600;NP_000591	Hs.654458	NM_000600
205214_at	STK17B	34.8473	21.1203	47.8263			-2.26447	2.39507e-06	188	148	54	43	39	21	13	1	1	2	2q32.3	9262	serine/threonine kinase 17b	NM_004226;NP_004217	Hs.710234;Hs.88297	NM_004226
205221_at	HGD	289.78	79.115	269.099			-3.40136	0.000646928	190	55	52	12	12	10	6	4	2	3	3q13.33	3081	homogentisate 1,2-dioxygenase (homogentisate oxidase)	NM_000187;NP_000178	Hs.368254;Hs.616526	NM_000187
205225_at	ESR1	163.385	17.5964	198.353			-11.2724	1.04048e-11	36	33	31	8	8	7	5	1	1	6	6q25.1	2099	estrogen receptor 1	NM_000125;NM_001122740;NM_001122741;NM_001122742;NP_000116;NP_001116212;NP_001116213;NP_001116214	Hs.208124	NM_000125
205240_at	GPSM2	45.7399	128.48	45.5214			2.82242	0.00137839	147	119	100	63	52	18	12	7	3	1	1p13.3	29899	G-protein signaling modulator 2 (AGS3-like, C. elegans)	NM_013296;NP_037428	Hs.584901;Hs.658489	NM_013296
205242_at	CXCL13	96.7701	155.697	13.9627			11.1509	0.000381876	131	90	84	60	50	35	18	6	3	4	4q21	10563	chemokine (C-X-C motif) ligand 13	NM_006419;NP_006410	Hs.100431	NM_006419
205251_at	PER2	600.921	71.4024	572.15			-8.01304	7.01671e-10	177	141	17	16	14	11	7	5	1	2	2q37.3	8864	period homolog 2 (Drosophila)	NM_022817;NP_073728	Hs.58756	NM_022817
205260_s_at	ACYP1	119.01	494.705	113.422			4.36165	2.66282e-06	129	105	94	65	40	27	10	7	3	14	14q24.3	97	acylphosphatase 1, erythrocyte (common) type	NM_001107;NM_203488;NP_001098;NP_982355	Hs.18573	NM_001107
205266_at	LIF	62.7183	41.8324	90.2463			-2.15733	0.00100668	7	7	7	7	7	6	3	2	1	22	22q12.2	3976	leukemia inhibitory factor (cholinergic differentiation factor)	NM_002309;NP_002300	Hs.2250	NM_002309
205268_s_at	ADD2	25.6694	54.6094	25.5095			2.14075	0.000997397	165	131	70	53	46	31	16	8	4	2	2p14-p13	119	adducin 2 (beta)	NM_001617;NM_017482;NM_017483;NM_017484;NM_017488;NP_001608;NP_059516;NP_059517;NP_059518;NP_059522	Hs.188528	NM_017488
205280_at	GLRB	32.2345	19.2839	40.4413			-2.09715	0.00163709	125	102	92	49	30	23	15	5	1	4	4q31.3	2743	glycine receptor, beta	NM_000824;NP_000815	Hs.32973	NM_000824
205281_s_at	PIGA	54.4008	118.018	47.8316			2.46737	4.33863e-05	150	121	78	35	32	24	16	8	4	X	Xp22.1	5277	phosphatidylinositol glycan anchor biosynthesis, class A	NM_002641;NM_020473;NP_002632;NP_065206	Hs.137154	NM_002641
205282_at	LRP8	12.0582	45.1205	12.6995			3.55294	0.000192296	123	100	90	63	52	18	12	7	3	1	1p34	7804	low density lipoprotein receptor-related protein 8, apolipoprotein e receptor	NM_001018054;NM_004631;NM_017522;NM_033300;NP_001018064;NP_004622;NP_059992;NP_150643	Hs.576154	NM_004631
205288_at	CDC14A	23.4934	18.2201	39.1055			-2.14628	4.22044e-05	51	47	12	11	11	9	5	1	1	1	1p21	8556	CDC14 cell division cycle 14 homolog A (S. cerevisiae)	NM_003672;NM_033312;NM_033313;NP_003663;NP_201569;NP_201570	Hs.127411	NM_003672
205296_at	RBL1	13.6014	28.5895	12.8936			2.21733	0.000904588	130	80	75	56	49	34	12	7	3	20	20q11.2	5933	retinoblastoma-like 1 (p107)	NM_002895;NM_183404;NP_002886;NP_899662	Hs.207745;Hs.617220	AL365505
205311_at	DDC	32.3696	263.982	22.1828			11.9003	2.73248e-05	163	129	111	56	49	34	12	7	3	7	7p12.2	1644	dopa decarboxylase (aromatic L-amino acid decarboxylase)	NM_000790;NM_001082971;NP_000781;NP_001076440	Hs.359698	NM_000790
205316_at	NA	970.021	64.3752	782.334			-12.1527	4.58144e-08	44	40	38	31	18	14	4	3	1	NA	NA	NA	NA	NA	NA	BF223679
205317_s_at	SLC15A2	311.522	50.5371	252.272			-4.99182	1.90573e-07	55	51	48	31	18	14	4	3	1	3	3q13.33	6565	solute carrier family 15 (H+/peptide transporter), member 2	NM_021082;NP_066568	Hs.518089	NM_021082
205327_s_at	ACVR2A	270.663	106.718	272.892			-2.55712	4.99209e-07	76	68	64	49	30	23	15	5	1	2	2q22.3	92	activin A receptor, type IIA	NM_001616;NP_001607	Hs.470174	NM_001616
205336_at	PVALB	12.2801	29.2046	12.0346			2.42672	0.00089472	128	104	93	64	19	15	9	6	3	22	22q12-q13.1;22q13.1	5816	parvalbumin	NM_002854;NP_002845	Hs.295449	NM_002854
205339_at	STIL	63.8168	245.838	89.3018			2.75289	0.00223985	141	113	100	63	52	18	12	7	3	1	1p32;1q32	6491	SCL/TAL1 interrupting locus	NM_001048166;NM_003035;NP_001041631;NP_003026	Hs.525198	NM_003035
205342_s_at	SULT1C2	10.995	89.8948	12.44			7.22628	3.73698e-05	158	78	73	55	48	33	17	9	4	2	2q11.1-q11.2	6819	sulfotransferase family, cytosolic, 1C, member 2	NM_001056;NM_176825;NP_001047;NP_789795	Hs.436123	AF026303
205345_at	BARD1	182.962	375.8	161.235			2.33075	0.000898075	163	129	111	56	49	34	12	7	3	2	2q34-q35	580	BRCA1 associated RING domain 1	NM_000465;NP_000456	Hs.591642	NM_000465
205350_at	CRABP1	20.6832	83.4134	20.7269			4.02441	0.000160081	163	129	111	56	49	34	12	7	3	15	15q24	1381	cellular retinoic acid binding protein 1	NM_004378;NP_004369	Hs.346950	NM_004378
205357_s_at	AGTR1	363.172	17.2654	174.026			-10.0794	3.73887e-07	35	32	21	19	17	1	1	1	1	3	3q21-q25	185	angiotensin II receptor, type 1	NM_000685;NM_004835;NM_009585;NM_031850;NM_032049;NP_000676;NP_004826;NP_033611;NP_114038;NP_114438	Hs.477887;Hs.714694	NM_000685
205366_s_at	HOXB6	15.5839	65.3199	15.5207			4.20857	2.10127e-07	121	25	24	21	19	15	9	6	3	17	17q21.3	3216	homeobox B6	NM_018952;NP_061825	Hs.98428	NM_018952
205367_at	SH2B2	214.524	535.097	263.608			2.02989	4.72103e-05	171	137	94	65	40	27	10	7	3	7	7q22	10603	SH2B adaptor protein 2	NM_020979;NP_066189	Hs.489448	NM_020979
205373_at	CTNNA2	10.9365	28.5507	11.6261			2.45573	0.000884638	128	104	93	64	19	15	9	6	3	2	2p12-p11.1	1496	catenin (cadherin-associated protein), alpha 2	NM_004389;NP_004380	Hs.167368	NM_004389
205379_at	CBR3	134.662	54.4173	203.171			-3.73357	1.92977e-10	17	17	16	15	8	7	5	1	1	21	21q22.2	874	carbonyl reductase 3	NM_001236;NP_001227	Hs.154510	NM_001236
205382_s_at	CFD	397.988	47.5506	178.897			-3.76224	0.00010328	53	49	46	39	35	17	11	4	2	19	19p13.3	1675	complement factor D (adipsin)	NM_001928;NP_001919	Hs.155597	NM_001928
205384_at	FXYD1	270.01	47.3178	155.51			-3.28649	9.65403e-06	47	43	41	34	31	21	13	1	1	19	19q13.1	5348	FXYD domain containing ion transport regulator 1	NM_005031;NM_021902;NP_005022;NP_068702	Hs.442498	NM_005031
205386_s_at	MDM2	14.0891	27.3459	13.3094			2.05463	0.00153655	69	62	58	45	41	28	17	9	4	12	12q14.3-q15	4193	Mdm2 p53 binding protein homolog (mouse)	NM_001145336;NM_001145337;NM_001145339;NM_001145340;NM_002392;NM_006878;NM_006879;NM_006881;NM_006882;NP_001138808;NP_001138809;NP_001138811;NP_001138812;NP_002383;NP_006869;NP_006870;NP_006872;NP_006873	Hs.484551;Hs.567303	NM_002392
205394_at	CHEK1	11.3322	34.5639	12.0082			2.87835	0.0014252	27	26	25	22	20	16	10	7	3	11	11q24-q24	1111	CHK1 checkpoint homolog (S. pombe)	NM_001114121;NM_001114122;NM_001274;NP_001107593;NP_001107594;NP_001265	Hs.24529	NM_001274
205402_x_at	PRSS2	24.3967	62.4571	28.0109			2.22974	0.001436	128	104	93	64	19	15	9	6	3	7	7q34	5645	protease, serine, 2 (trypsin 2)	NM_002770;NP_002761	Hs.622865	NM_002770
205404_at	HSD11B1	78.9658	26.6646	75.456			-2.82982	4.51958e-05	47	43	41	34	31	21	13	1	1	1	1q32-q41	3290	hydroxysteroid (11-beta) dehydrogenase 1	NM_005525;NM_181755;NP_005516;NP_861420	Hs.195040	NM_005525
205412_at	ACAT1	785.122	155.814	687.643			-4.41322	6.9871e-07	189	149	118	33	30	23	15	5	1	11	11q22.3-q23.1	38	acetyl-Coenzyme A acetyltransferase 1	NM_000019;NP_000010	Hs.232375	NM_000019
205413_at	MPPED2	402.346	55.4152	242.499			-4.37604	0.00126685	176	140	14	13	12	10	6	4	2	11	11p13	744	metallophosphoesterase domain containing 2	NM_001145399;NM_001584;NP_001138871;NP_001575	Hs.289795	NM_001584
205419_at	GPR183	76.3594	28.36	116.037			-4.09156	7.04518e-06	181	66	62	32	29	22	14	4	2	13	13q32.3	1880	G protein-coupled receptor 183	NM_004951;NP_004942	Hs.784	NM_004951
205420_at	PEX7	123.234	66.5419	172.27			-2.58889	7.14484e-05	32	31	30	26	24	19	11	4	2	6	6q23.3	5191	peroxisomal biogenesis factor 7	NM_000288;NP_000279	Hs.280932	NM_000288
205428_s_at	CALB2	31.9766	79.5833	35.9236			2.21535	0.000261214	138	111	99	21	19	15	9	6	3	16	16q22.2	794	calbindin 2	NM_001740;NM_007087;NM_007088;NP_001731;NP_009018;NP_009019	Hs.106857	NM_001740
205436_s_at	H2AFX	139.745	303.224	140.28			2.16157	0.00110719	163	129	111	56	49	34	12	7	3	11	11q23.2-q23.3	3014	H2A histone family, member X	NM_002105;NP_002096	Hs.477879	NM_002105
205449_at	SAC3D1	79.9572	208.464	80.5165			2.58908	3.12879e-07	166	132	113	44	40	27	10	7	3	11	11q13.1	29901	SAC3 domain containing 1	NM_013299;NP_037431	Hs.23642	NM_013299
205453_at	HOXB2	121.581	651.164	137.636			4.73106	1.48402e-06	154	84	78	35	32	24	16	8	4	17	17q21-q22	3212	homeobox B2	NM_002145;NP_002136	Hs.514289	NM_002145
205463_s_at	PDGFA	279.121	90.0093	234.598			-2.60638	0.000223908	98	83	77	58	12	10	6	4	2	7	7p22	5154	platelet-derived growth factor alpha polypeptide	NM_002607;NM_033023;NP_002598;NP_148983	Hs.535898	NM_002607
205464_at	SCNN1B	28.0725	251.037	27.8588			9.01105	1.12342e-05	158	78	73	55	48	33	17	9	4	16	16p12.2-p12.1	6338	sodium channel, nonvoltage-gated 1, beta	NM_000336;NP_000327	Hs.414614	NM_000336
205466_s_at	HS3ST1	38.214	204.386	32.851			6.2216	6.24902e-05	40	36	34	29	27	15	9	6	3	4	4p16	9957	heparan sulfate (glucosamine) 3-O-sulfotransferase 1	NM_005114;NP_005105	Hs.507348;Hs.605349	NM_005114
205470_s_at	KLK11	364.845	750.035	241.985			3.09951	0.000198211	70	63	59	46	42	28	17	9	4	19	19q13.3-q13.4	11012	kallikrein-related peptidase 11	NM_001136032;NM_006853;NM_144947;NP_001129504;NP_006844;NP_659196	Hs.57771	NM_006853
205471_s_at	DACH1	315.138	43.8931	144.556			-3.29336	0.000193274	56	52	49	41	37	11	7	5	1	13	13q22	1602	dachshund homolog 1 (Drosophila)	NM_004392;NM_080759;NM_080760;NP_004383;NP_542937;NP_542938	Hs.129452	AW772082
205475_at	SCRG1	164.455	23.7851	192.683			-8.101	1.16367e-08	50	46	44	37	11	9	5	1	1	4	4q31-q32	11341	scrapie responsive protein 1	NM_007281;NP_009212	Hs.7122	NM_007281
205486_at	TESK2	345.759	96.4731	215.873			-2.23765	1.1153e-05	167	133	114	39	35	17	11	4	2	1	1p32	10420	testis-specific kinase 2	NM_007170;NP_009101	Hs.591499	NM_007170
205489_at	CRYM	633.745	125.281	464.724			-3.70945	1.70529e-08	109	91	85	30	28	21	13	1	1	16	16p13.11-p12.3	1428	crystallin, mu	NM_001014444;NM_001888;NP_001014444;NP_001879	Hs.924	NM_001888
205500_at	C5	83.1224	145.115	72.0672			2.01361	0.0024631	158	78	73	55	48	33	17	9	4	9	9q33-q34	727	complement component 5	NM_001735;NP_001726	Hs.494997	NM_001735
205509_at	CPB1	38.6365	18.9036	98.3155			-5.20088	6.93088e-05	13	13	12	11	11	9	5	1	1	3	3q24	1360	carboxypeptidase B1 (tissue)	NM_001871;NP_001862	Hs.477891	NM_001871
205519_at	WDR76	17.7397	38.1976	16.3286			2.33931	0.000163983	130	80	75	56	49	34	12	7	3	15	15q15.3	79968	WD repeat domain 76	NM_024908;NP_079184	Hs.250154	NM_024908
205522_at	HOXD4	39.9277	130.628	36.5164			3.57723	0.00108931	119	97	87	22	20	16	10	7	3	2	2q31.1	3233	homeobox D4	NM_014621;NP_055436	Hs.591609	NM_014621
205525_at	CALD1	229.094	56.2758	169.362			-3.00951	0.000112167	73	66	62	32	29	22	14	4	2	7	7q33	800	caldesmon 1	NM_004342;NM_033138;NM_033139;NM_033140;NM_033157;NP_004333;NP_149129;NP_149130;NP_149131;NP_149347	Hs.490203	NM_018495
205547_s_at	TAGLN	9539.95	291.783	8182.08			-28.0417	5.11897e-11	146	118	104	66	44	29	14	4	2	11	11q23.2	6876	transgelin	NM_001001522;NM_003186;NP_001001522;NP_003177	Hs.410977	NM_003186
205549_at	PCP4	3155.72	297.836	2119.15			-7.11516	8.46241e-05	79	71	20	18	16	13	4	3	1	21	21q22.2	5121	Purkinje cell protein 4	NM_006198;NP_006189	Hs.80296	NM_006198
205564_at	PAGE4	1288.37	21.7415	1310.17			-60.2611	3.76419e-14	34	8	8	8	8	7	5	1	1	X	Xp11.23	9506	P antigen family, member 4 (prostate associated)	NM_007003;NP_008934	Hs.441038	NM_007003
205567_at	CHST1	28.9485	150.992	30.0539			5.02402	5.5267e-06	174	129	111	56	49	34	12	7	3	11	11p11.2-p11.1	8534	carbohydrate (keratan sulfate Gal-6) sulfotransferase 1	NM_003654;NP_003645	Hs.104576	NM_003654
205569_at	LAMP3	71.1286	162.196	64.8338			2.50173	0.00292229	163	129	111	56	49	34	12	7	3	3	3q26.3-q27	27074	lysosomal-associated membrane protein 3	NM_014398;NP_055213	Hs.518448	NM_014398
205571_at	LIPT1	242.03	55.3607	216.622			-3.91292	3.8899e-05	102	85	79	33	30	23	15	5	1	2	2q11.2	51601	lipoyltransferase 1	NM_015929;NM_145196;NM_145197;NM_145198;NM_145199;NP_057013;NP_660197;NP_660198;NP_660199;NP_660200	Hs.590896	NM_015929
205572_at	ANGPT2	16.2004	67.6756	20.8039			3.25303	1.84422e-05	156	124	107	59	51	31	16	8	4	8	8p23.1	285	angiopoietin 2	NM_001118887;NM_001118888;NM_001147;NP_001112359;NP_001112360;NP_001138	Hs.583870	NM_001147
205573_s_at	SNX7	349.286	73.7913	202.815			-2.74849	0.00089046	29	28	27	23	21	17	11	4	2	1	1p21.3	51375	sorting nexin 7	NM_015976;NM_152238;NP_057060;NP_689424	Hs.197015	NM_015976
205575_at	C1QL1	51.4411	85.5415	41.6542			2.05361	2.47919e-05	186	147	117	71	46	31	16	8	4	17	17q21	10882	complement component 1, q subcomponent-like 1	NM_006688;NP_006679	Hs.134012	NM_006688
205577_at	PYGM	108.516	22.2961	82.1266			-3.68345	3.6383e-09	57	53	50	37	11	9	5	1	1	11	11q12-q13.2	5837	phosphorylase, glycogen, muscle	NM_005609;NP_005600	Hs.154084	NM_005609
205593_s_at	PDE9A	686.563	207.996	499.692			-2.40241	0.00135049	72	65	61	10	10	3	3	2	1	21	21q22.3	5152	phosphodiesterase 9A	NM_001001567;NM_001001568;NM_001001569;NM_001001570;NM_001001571;NM_001001572;NM_001001573;NM_001001574;NM_001001575;NM_001001576;NM_001001577;NM_001001578;NM_001001579;NM_001001580;NM_001001581;NM_001001582;NM_001001583;NM_001001584;NM_001001585;NM_002606;NP_001001567;NP_001001568;NP_001001569;NP_001001570;NP_001001571;NP_001001572;NP_001001573;NP_001001574;NP_001001575;NP_001001576;NP_001001577…	Hs.473927	NM_002606
205597_at	SLC44A4	714.116	177.803	1142.87			-6.42773	0.00211273	176	140	14	13	12	10	6	4	2	6	6p21.3	80736	solute carrier family 44, member 4	NM_025257;NP_079533	Hs.335355	NM_025257
205609_at	ANGPT1	317.443	17.2345	179.354			-10.4067	1.51e-11	34	8	8	8	8	7	5	1	1	8	8q22.3-q23	284	angiopoietin 1	NM_001146;NP_001137	Hs.369675	NM_001146
205624_at	CPA3	270.058	24.2002	319.409			-13.1986	1.2946e-06	54	50	47	40	36	26	13	1	1	3	3q21-q25	1359	carboxypeptidase A3 (mast cell)	NM_001870;NP_001861	Hs.646	NM_001870
205637_s_at	SH3GL3	31.0062	97.7845	25.0236			3.90769	4.61171e-05	147	119	100	63	52	18	12	7	3	15	15q24	6457	SH3-domain GRB2-like 3	NM_003027;NP_003018;NR_026799	Hs.270055;Hs.666365	NM_003027
205668_at	LY75	37.9292	10.1186	26.0685			-2.57628	2.6689e-05	47	43	41	34	31	21	13	1	1	2	2q24	4065	lymphocyte antigen 75	NM_002349;NP_002340	Hs.153563	NM_002349
205672_at	XPA	310.546	125.559	255.429			-2.03433	2.39802e-05	137	86	80	41	37	11	7	5	1	9	9q22.3	7507	xeroderma pigmentosum, complementation group A	NM_000380;NP_000371	Hs.654364	NM_000380
205683_x_at	TPSAB1	289.514	43.2164	262.102			-6.06487	5.98674e-07	149	120	105	34	31	21	13	1	1	16	16p13.3	7177	tryptase alpha/beta 1	NM_003294;NP_003285;XM_001720738;XM_001720740;XP_001720790;XP_001720792	Hs.405479	NM_003294
205687_at	UBFD1	109.073	232.844	107.745			2.16106	8.63916e-06	100	84	78	35	32	24	16	8	4	16	16p12	56061	ubiquitin family domain containing 1	NM_019116;NP_061989	Hs.3459	NM_019116
205691_at	SYNGR3	16.2355	99.4045	17.4342			5.70171	3.68386e-05	123	100	90	63	52	18	12	7	3	16	16p13	9143	synaptogyrin 3	NM_004209;NP_004200	Hs.435277	NM_004209
205692_s_at	CD38	163.233	27.5671	221.533			-8.03612	1.29299e-05	114	1	1	1	1	1	1	1	1	4	4p15	952	CD38 molecule	NM_001775;NP_001766	Hs.479214	NM_001775
205726_at	DIAPH2	239.145	77.9637	190.595			-2.44467	1.88065e-05	99	53	50	37	11	9	5	1	1	X	Xq21.33	1730	diaphanous homolog 2 (Drosophila)	NM_006729;NM_007309;NP_006720;NP_009293	Hs.226483;Hs.716101	NM_006729
205728_at	NA	98.6397	12.1179	96.4438			-7.9588	1.32073e-07	23	22	21	19	17	1	1	1	1	NA	NA	NA	NA	NA	NA	AL022718
205729_at	OSMR	43.3672	21.2367	52.6298			-2.47825	0.000199828	179	142	50	37	11	9	5	1	1	5	5p13.1	9180	oncostatin M receptor	NM_003999;NP_003990	Hs.120658	NM_003999
205733_at	BLM	25.0184	88.6378	36.4151			2.4341	0.000810759	27	26	25	22	20	16	10	7	3	15	15q26.1	641	Bloom syndrome	NM_000057;NP_000048	Hs.716515	NM_000057
205749_at	CYP1A1	20.6332	61.7547	21.6457			2.85298	0.00297421	90	78	73	55	48	33	17	9	4	15	15q24.1	1543	cytochrome P450, family 1, subfamily A, polypeptide 1	NM_000499;NP_000490	Hs.72912	NM_000499
205751_at	SH3GL2	14.5241	69.7834	14.7989			4.71543	5.78394e-05	174	129	111	56	49	34	12	7	3	9	9p22	6456	SH3-domain GRB2-like 2	NM_003026;NP_003017	Hs.715611	NM_003026
205752_s_at	GSTM5	182.461	42.8059	96.1536			-2.24627	0.000735414	151	122	60	47	43	19	11	4	2	1	1p13.3	2949	glutathione S-transferase mu 5	NM_000851;NP_000842	Hs.75652	NM_000851
205771_s_at	AKAP7	173.988	29.3358	252.137			-8.59483	1.04171e-10	91	79	74	52	1	1	1	1	1	6	6q23	9465	A kinase (PRKA) anchor protein 7	NM_004842;NM_016377;NM_138633;NP_004833;NP_057461;NP_619539	Hs.486483	AL137063
205773_at	CPEB3	29.6054	14.8452	39.9086			-2.68831	2.07581e-07	115	74	69	52	1	1	1	1	1	10	10q23.32	22849	cytoplasmic polyadenylation element binding protein 3	NM_014912;NP_055727	Hs.131683	NM_014912
205776_at	FMO5	98.6956	43.5047	175.546			-4.03511	1.04993e-07	167	133	114	39	35	17	11	4	2	1	1q21.1	2330	flavin containing monooxygenase 5	NM_001144829;NM_001144830;NM_001461;NP_001138301;NP_001138302;NP_001452	Hs.642706	NM_001461
205782_at	FGF7	69.7288	13.197	41.212			-3.12284	0.000371545	16	16	15	14	13	9	5	1	1	15	15q15-q21.1	2252	fibroblast growth factor 7 (keratinocyte growth factor)	NM_002009;NP_002000	Hs.567268	NM_002009
205823_at	RGS12	87.7463	107.673	51.6602			2.08426	0.00189544	26	25	24	21	19	15	9	6	3	4	4p16.3	6002	regulator of G-protein signaling 12	NM_002926;NM_198227;NM_198229;NP_002917;NP_937870;NP_937872	Hs.527061	AI824113
205825_at	PCSK1	10.0825	60.2276	10.0409			5.99822	7.86186e-05	163	129	111	56	49	34	12	7	3	5	5q15-q21	5122	proprotein convertase subtilisin/kexin type 1	NM_000439;NP_000430	Hs.78977	NM_000439
205827_at	CCK	232.668	25.846	97.5457			-3.77411	0.000432303	114	1	1	1	1	1	1	1	1	3	3p22-p21.3	885	cholecystokinin	NM_000729;NP_000720	Hs.458426	NM_000729
205831_at	CD2	79.4436	33.0429	95.3733			-2.88635	1.82495e-05	43	39	37	30	28	21	13	1	1	1	1p13	914	CD2 molecule	NM_001767;NP_001758	Hs.523500	NM_001767
205834_s_at	PART1	78.9786	48.6347	133.463			-2.74419	4.84012e-05	53	49	46	39	35	17	11	4	2	5	5q12.1	25859	prostate androgen-regulated transcript 1	NR_024617;XR_040430;XR_040431;XR_040432	Hs.661347	NM_016590
205857_at	SLC18A2	52.5062	11.3498	28.1339			-2.47881	0.00123991	118	96	6	6	6	5	1	1	1	10	10q25	6571	solute carrier family 18 (vesicular monoamine), member 2	NM_003054;NP_003045	Hs.654476	AI269290
205866_at	FCN3	16.2418	71.6433	17.9432			3.99278	4.78835e-06	156	124	107	59	51	31	16	8	4	1	1p36.11	8547	ficolin (collagen/fibrinogen domain containing) 3 (Hakata antigen)	NM_003665;NM_173452;NP_003656;NP_775628	Hs.333383	NM_003665
205880_at	PRKD1	410.638	161.079	434.63			-2.69824	1.38741e-05	139	71	20	18	16	13	4	3	1	14	14q11	5587	protein kinase D1	NM_002742;NP_002733	Hs.508999	NM_002742
205896_at	SLC22A4	167.205	20.4267	106.203			-5.19923	5.89997e-07	91	79	74	52	1	1	1	1	1	5	5q31.1	6583	solute carrier family 22 (organic cation/ergothioneine transporter), member 4	NM_003059;NP_003050	Hs.310591;Hs.640104	NM_003059
205898_at	CX3CR1	186.988	16.1253	111.403			-6.90859	1.62034e-06	25	24	23	20	18	14	4	3	1	3	3p21;3p21.3	1524	chemokine (C-X3-C motif) receptor 1	NM_001337;NP_001328	Hs.78913	U20350
205906_at	FOXJ1	38.3476	112.824	38.435			2.93545	3.10367e-05	121	25	24	21	19	15	9	6	3	17	17q22-q25	2302	forkhead box J1	NM_001454;NP_001445	Hs.651204	NM_001454
205907_s_at	OMD	35.8534	17.3322	43.8391			-2.52934	0.00205724	146	118	104	66	44	29	14	4	2	9	9q22.31	4958	osteomodulin	NM_005014;NP_005005	Hs.94070	AI765819
205908_s_at	OMD	29.5185	15.9679	34.6061			-2.16723	0.00272278	96	46	44	37	11	9	5	1	1	9	9q22.31	4958	osteomodulin	NM_005014;NP_005005	Hs.94070	NM_005014
205909_at	POLE2	40.6091	141.814	46.2819			3.06414	0.000437403	163	129	111	56	49	34	12	7	3	14	14q21-q22	5427	polymerase (DNA directed), epsilon 2 (p59 subunit)	NM_002692;NP_002683	Hs.162777	NM_002692
205910_s_at	CEL	20.1266	272.234	17.7881			15.3043	4.36692e-06	133	107	93	64	19	15	9	6	3	9	9q34.3	1056	carboxyl ester lipase (bile salt-stimulated lipase)	NM_001807;NP_001798	Hs.533258	NM_001807
205925_s_at	RAB3B	96.0982	52.5444	120.888			-2.30069	0.000124443	116	67	63	48	33	25	4	3	1	1	1p32-p31	5865	RAB3B, member RAS oncogene family	NM_002867;NP_002858	Hs.123072	NM_002867
205932_s_at	MSX1	85.5557	242.809	61.3911			3.95512	5.70449e-09	178	88	82	59	51	31	16	8	4	4	4p16.3-p16.1	4487	msh homeobox 1	NM_002448;NP_002439	Hs.424414	NM_002448
205934_at	PLCL1	91.8391	18.6443	50.7221			-2.72051	0.000281142	89	77	72	40	36	26	13	1	1	2	2q33	5334	phospholipase C-like 1	NM_001114661;NM_006226;NP_001108133;NP_006217	Hs.153322	NM_006226
205935_at	FOXF1	289.204	22.1696	235.94			-10.6425	2.91286e-10	34	8	8	8	8	7	5	1	1	16	16q24	2294	forkhead box F1	NM_001451;NP_001442	Hs.155591	NM_001451
205942_s_at	ACSM3	68.9317	27.3471	104.965			-3.83825	1.21775e-07	49	45	43	36	33	25	4	3	1	16	16p13.11	6296	acyl-CoA synthetase medium-chain family member 3	NM_005622;NM_202000;NP_005613;NP_973729	Hs.706754	NM_005622
205948_at	PTPRT	23.862	74.0704	32.1028			2.30729	0.00131709	90	78	73	55	48	33	17	9	4	20	20q12-q13	11122	protein tyrosine phosphatase, receptor type, T	NM_007050;NM_133170;NP_008981;NP_573400	Hs.526879	NM_007050
205967_at	HIST1H4C	419.668	883.087	342.218			2.58048	0.000545378	123	100	90	63	52	18	12	7	3	6	6p21.3	8364	histone cluster 1, H4c	NM_003542;NP_003533	Hs.46423	NM_003542
205991_s_at	PRRX1	107.29	24.1346	81.0988			-3.36027	6.87913e-05	89	77	72	40	36	26	13	1	1	1	1q24	5396	paired related homeobox 1	NM_006902;NM_022716;NP_008833;NP_073207	Hs.283416	NM_006902
206001_at	NPY	1163.06	33.0674	3063.41			-92.6413	7.00393e-08	35	32	21	19	17	1	1	1	1	7	7p15.1	4852	neuropeptide Y	NM_000905;NP_000896	Hs.1832	NM_000905
206003_at	CEP135	41.5429	120.071	43.6662			2.74976	0.000148709	147	119	100	63	52	18	12	7	3	4	4q12	9662	centrosomal protein 135kDa	NM_025009;NP_079285	Hs.518767	NM_014645
206013_s_at	ACTL6B	14.3899	28.8978	14.2926			2.02187	0.00266801	27	26	25	22	20	16	10	7	3	7	7q22	51412	actin-like 6B	NM_016188;NP_057272	Hs.259831	NM_016188
206014_at	ACTL6B	16.5441	40.1419	18.3959			2.18211	0.000458597	27	26	25	22	20	16	10	7	3	7	7q22	51412	actin-like 6B	NM_016188;NP_057272	Hs.259831	NM_016188
206018_at	FOXG1	10.9818	285.763	11.1697			25.5838	5.66612e-05	147	119	100	63	52	18	12	7	3	14	14q13	2290	forkhead box G1	NM_005249;NP_005240	Hs.695962;Hs.708841	NM_005249
206022_at	NDP	95.6155	12.9415	50.5377			-3.90508	5.5456e-06	16	16	15	14	13	9	5	1	1	X	Xp11.4	4693	Norrie disease (pseudoglioma)	NM_000266;NP_000257	Hs.522615	NM_000266
206023_at	NMU	14.3018	38.544	15.1005			2.5525	9.69696e-05	128	104	93	64	19	15	9	6	3	4	4q12	10874	neuromedin U	NM_006681;NP_006672	Hs.418367	NM_006681
206042_x_at	SNURF	1607.57	470.312	1015.24			-2.15865	0.00174421	46	42	40	33	30	23	15	5	1	15	15q12	8926	SNRPN upstream reading frame	NM_005678;NM_022804;NP_005669;NP_073715	Hs.564847	NM_022804
206043_s_at	ATP2C2	275.859	77.2716	244.497			-3.16413	4.74569e-05	132	106	95	66	44	29	14	4	2	16	16q24.1	9914	ATPase, Ca++ transporting, type 2C, member 2	NM_014861;NP_055676	Hs.6168	NM_014861
206045_s_at	NOL4	11.1888	35.4184	12.1447			2.91637	0.000794633	27	26	25	22	20	16	10	7	3	18	18q12	8715	nucleolar protein 4	NM_003787;NP_003778	Hs.514795	NM_003787
206070_s_at	EPHA3	285.31	30.4504	256.949			-8.43827	7.79864e-07	43	39	37	30	28	21	13	1	1	3	3p11.2	2042	EPH receptor A3	NM_005233;NM_182644;NP_005224;NP_872585	Hs.123642	AF213459
206071_s_at	EPHA3	55.703	15.5518	37.7556			-2.42773	0.00162332	89	77	72	40	36	26	13	1	1	3	3p11.2	2042	EPH receptor A3	NM_005233;NM_182644;NP_005224;NP_872585	Hs.123642	NM_005233
206088_at	LRRC37A	36.0988	109.889	41.8053			2.62859	0.000237152	136	110	98	24	22	18	12	7	3	17	17q21.31	9884	leucine rich repeat containing 37A	NM_014834;NP_055649	Hs.696401	NM_014834
206101_at	ECM2	204.197	39.0345	199.984			-5.12326	1.19231e-05	81	72	67	50	44	29	14	4	2	9	9q22.3	1842	extracellular matrix protein 2, female organ and adipocyte specific	NM_001393;NP_001384	Hs.117060	NM_001393
206102_at	GINS1	26.414	126.434	25.5869			4.94137	0.000571282	141	113	100	63	52	18	12	7	3	20	20p11.21	9837	GINS complex subunit 1 (Psf1 homolog)	NM_021067;NP_066545	Hs.658464	NM_021067
206110_at	HIST1H3H	14.7022	91.0917	20.558			4.43097	2.83806e-05	156	124	107	59	51	31	16	8	4	6	6p22-p21.3	8357	histone cluster 1, H3h	NM_003536;NP_003527	Hs.591778	NM_003536
206115_at	EGR3	178.223	16.3904	451.164			-27.526	8.45797e-13	17	17	16	15	8	7	5	1	1	8	8p23-p21	1960	early growth response 3	NM_004430;NP_004421	Hs.534313	NM_004430
206116_s_at	TPM1	2669.07	208.297	1687.46			-8.10123	1.68716e-08	43	39	37	30	28	21	13	1	1	15	15q22.1	7168	tropomyosin 1 (alpha)	NM_000366;NM_001018004;NM_001018005;NM_001018006;NM_001018007;NM_001018008;NM_001018020;NP_000357;NP_001018004;NP_001018005;NP_001018006;NP_001018007;NP_001018008;NP_001018020	Hs.133892	NM_000366
206132_at	MCC	174.971	66.0439	148.231			-2.24443	5.24651e-06	57	53	50	37	11	9	5	1	1	5	5q21	4163	mutated in colorectal cancers	NM_001085377;NM_002387;NP_001078846;NP_002378	Hs.593171	NM_002387
206135_at	ST18	10.0844	38.9093	9.60986			4.0489	0.00310226	119	97	87	22	20	16	10	7	3	8	8q11.23	9705	suppression of tumorigenicity 18 (breast carcinoma) (zinc finger protein)	NM_014682;NP_055497	Hs.655499;Hs.715750	NM_014682
206140_at	LHX2	11.0699	44.8572	10.7782			4.16186	0.00188784	119	97	87	22	20	16	10	7	3	9	9q33-q34.1	9355	LIM homeobox 2	NM_004789;NP_004780	Hs.696425	NM_004789
206157_at	PTX3	23.5076	38.9603	10.4652			3.72285	0.00236979	90	78	73	55	48	33	17	9	4	3	3q25	5806	pentraxin-related gene, rapidly induced by IL-1 beta	NM_002852;NP_002843	Hs.591286;Hs.658046	NM_002852
206167_s_at	ARHGAP6	1343.76	210.651	1307.55			-6.20721	0.0011606	148	64	60	47	43	19	11	4	2	X	Xp22.3	395	Rho GTPase activating protein 6	NM_001174;NM_006125;NM_013422;NM_013423;NM_013427;NP_001165;NP_006116;NP_038266;NP_038267;NP_038286	Hs.435291	NM_001174
206170_at	ADRB2	339.485	62.1013	455.075			-7.32794	5.14398e-08	98	83	77	58	12	10	6	4	2	5	5q31-q32	154	adrenergic, beta-2-, receptor, surface	NM_000024;NP_000015	Hs.591251	NM_000024
206176_at	BMP6	19.7568	44.4478	21.5124			2.06615	4.19885e-07	107	89	83	51	45	30	16	8	4	6	6p24-p23	654	bone morphogenetic protein 6	NM_001718;NP_001709	Hs.285671	NM_001718
206177_s_at	ARG1	11.6552	266.642	11.9663			22.2827	0.000227762	90	78	73	55	48	33	17	9	4	6	6q23	383	arginase, liver	NM_000045;NP_000036	Hs.440934	NM_000045
206196_s_at	RUNDC3A	16.9194	47.8526	17.1897			2.7838	0.00209142	27	26	25	22	20	16	10	7	3	17	17q21.31	10900	RUN domain containing 3A	NM_001144825;NM_001144826;NM_006695;NP_001138297;NP_001138298;NP_006686	Hs.500197	NM_006695
206211_at	SELE	61.5653	18.846	150.898			-8.00689	4.21206e-07	115	74	69	52	1	1	1	1	1	1	1q22-q25	6401	selectin E	NM_000450;NP_000441	Hs.82848	NM_000450
206247_at	MICB	28.3032	93.8028	27.4436			3.41802	0.000498398	141	113	100	63	52	18	12	7	3	6	6p21.3	4277	MHC class I polypeptide-related sequence B	NM_005931;NP_005922	Hs.130838	NM_005931
206249_at	MAP3K13	32.7844	90.9257	37.226			2.44253	2.15296e-05	129	105	94	65	40	27	10	7	3	3	3q27	9175	mitogen-activated protein kinase kinase kinase 13	NM_004721;NP_004712	Hs.656069	NM_004721
206261_at	ZNF239	110.271	55.663	131.353			-2.35978	8.17012e-06	64	58	55	6	6	5	1	1	1	10	10q11.22-q11.23	8187	zinc finger protein 239	NM_001099282;NM_001099283;NM_001099284;NM_005674;NP_001092752;NP_001092753;NP_001092754;NP_005665	Hs.25040	NM_005674
206271_at	TLR3	58.738	11.4241	32.2078			-2.81928	3.4474e-07	31	30	29	25	23	11	7	5	1	4	4q35	7098	toll-like receptor 3	NM_003265;NP_003256	Hs.657724	NM_003265
206272_at	SPHAR	320.47	67.1683	261.22			-3.88903	3.09519e-06	32	31	30	26	24	19	11	4	2	1	1q42.11-q42.3	10638	S-phase response (cyclin-related)	NM_006542;NP_006533	Hs.716553	NM_006542
206314_at	ZNF167	39.0822	16.3305	36.8589			-2.25707	1.70352e-05	191	150	119	9	9	8	1	1	1	3	3p22.3-p21.1	55888	zinc finger protein 167	NM_018651;NM_025169;NP_061121;NP_079445	Hs.529512;Hs.696570	NM_018651
206316_s_at	KNTC1	26.7204	125.261	29.7155			4.21535	6.12036e-05	163	129	111	56	49	34	12	7	3	12	12q24.31	9735	kinetochore associated 1	NM_014708;NP_055523	Hs.300559	NM_014708
206320_s_at	SMAD9	44.9343	73.3791	33.0377			2.22107	0.00333762	128	104	93	64	19	15	9	6	3	13	13q12-q14	4093	SMAD family member 9	NM_001127217;NM_005905;NP_001120689;NP_005896	Hs.123119	NM_005905
206326_at	GRP	20.8209	363.943	19.5005			18.6633	5.62641e-06	153	123	106	60	50	35	18	6	3	18	18q21.1-q21.32	2922	gastrin-releasing peptide	NM_001012512;NM_001012513;NM_002091;NP_001012530;NP_001012531;NP_002082	Hs.153444	NM_002091
206336_at	CXCL6	27.6643	11.9916	36.3673			-3.03274	0.000337754	51	47	12	11	11	9	5	1	1	4	4q21	6372	chemokine (C-X-C motif) ligand 6 (granulocyte chemotactic protein 2)	NM_002993;NP_002984	Hs.164021	NM_002993
206363_at	MAF	238.531	49.803	185.919			-3.7331	1.92536e-08	167	133	114	39	35	17	11	4	2	16	16q22-q23	4094	v-maf musculoaponeurotic fibrosarcoma oncogene homolog (avian)	NM_001031804;NM_005360;NP_001026974;NP_005351	Hs.134859	NM_005360
206364_at	KIF14	13.8629	100.547	15.8539			6.34208	1.54259e-05	124	101	91	63	52	18	12	7	3	1	1q32.1	9928	kinesin family member 14	NM_014875;NP_055690	Hs.3104	NM_014875
206374_at	DUSP8	68.5458	150.901	56.181			2.68598	2.04444e-05	166	132	113	44	40	27	10	7	3	11	11p15.5	1850	dual specificity phosphatase 8	NM_004420;NP_004411	Hs.41688	NM_004420
206391_at	RARRES1	133.098	22.5045	154.899			-6.88305	2.51907e-05	73	66	62	32	29	22	14	4	2	3	3q25.32-q25.33	5918	retinoic acid receptor responder (tazarotene induced) 1	NM_002888;NM_206963;NP_002879;NP_996846	Hs.131269	NM_002888
206392_s_at	RARRES1	423.205	71.9062	527.192			-7.33167	0.00010181	73	66	62	32	29	22	14	4	2	3	3q25.32-q25.33	5918	retinoic acid receptor responder (tazarotene induced) 1	NM_002888;NM_206963;NP_002879;NP_996846	Hs.131269	NM_002888
206403_at	ZNF536	26.7781	45.7075	21.1544			2.16066	0.00295603	124	101	91	63	52	18	12	7	3	19	19q12	9745	zinc finger protein 536	NM_014717;NP_055532	Hs.378901	NM_014717
206404_at	FGF9	27.6174	78.0329	19.0504			4.09614	0.000265529	141	113	100	63	52	18	12	7	3	13	13q11-q12	2254	fibroblast growth factor 9 (glia-activating factor)	NM_002010;NP_002001	Hs.111	NM_002010
206433_s_at	SPOCK3	164.012	19.0301	52.0503			-2.73515	0.000894267	16	16	15	14	13	9	5	1	1	4	4q32.3	50859	sparc/osteonectin, cwcv and kazal-like domains proteoglycan (testican) 3	NM_001040159;NM_016950;NP_001035249;NP_058646	Hs.481133	BC000460
206434_at	SPOCK3	239.833	14.691	98.6385			-6.71423	2.17042e-06	36	33	31	8	8	7	5	1	1	4	4q32.3	50859	sparc/osteonectin, cwcv and kazal-like domains proteoglycan (testican) 3	NM_001040159;NM_016950;NP_001035249;NP_058646	Hs.481133	NM_016950
206448_at	ZNF365	79.923	28.2109	64.2642			-2.278	2.27949e-05	99	53	50	37	11	9	5	1	1	10	10q21.2	22891	zinc finger protein 365	NM_014951;NM_199450;NM_199451;NM_199452;NP_055766;NP_955522;NP_955523;NP_955524	Hs.22653	NM_014951
206457_s_at	DIO1	10.9202	41.7411	12.4123			3.36289	0.00333287	90	78	73	55	48	33	17	9	4	1	1p33-p32	1733	deiodinase, iodothyronine, type I	NM_000792;NM_001039715;NM_001039716;NM_213593;NP_000783;NP_001034804;NP_001034805;NP_998758	Hs.251415	NM_000792
206461_x_at	MT1H	1882.75	642.175	1332.35			-2.07475	0.000484144	191	150	119	9	9	8	1	1	1	16	16q13	4496	metallothionein 1H	NM_005951;NP_005942	Hs.438462	NM_005951
206483_at	LRRC6	25.6101	56.3376	26.5117			2.12501	1.71106e-05	108	90	84	60	50	35	18	6	3	8	8q24.22	23639	leucine rich repeat containing 6	NM_012472;NP_036604	Hs.591865	NM_012472
206488_s_at	CD36	18.033	35.1069	15.947			2.20147	0.000678529	165	131	70	53	46	31	16	8	4	7	7q11.2	948	CD36 molecule (thrombospondin receptor)	NM_000072;NM_001001547;NM_001001548;NM_001127443;NM_001127444;NP_000063;NP_001001547;NP_001001548;NP_001120915;NP_001120916	Hs.120949	NM_000072
206493_at	ITGA2B	28.3288	67.6559	27.3724			2.47169	0.000164075	124	101	91	63	52	18	12	7	3	17	17q21.32	3674	integrin, alpha 2b (platelet glycoprotein IIb of IIb/IIIa complex, antigen CD41)	NM_000419;NP_000410	Hs.411312	NM_000419
206500_s_at	C14orf106	25.3632	61.0659	26.3659			2.3161	2.41024e-05	160	127	109	68	53	35	18	6	3	14	14q21.3	55320	chromosome 14 open reading frame 106	NM_018353;NP_060823	Hs.437941	NM_018353
206502_s_at	INSM1	10.8123	276.086	36.7226			7.51814	9.76043e-05	27	26	25	22	20	16	10	7	3	20	20p11.2	3642	insulinoma-associated 1	NM_002196;NP_002187	Hs.89584	NM_002196
206529_x_at	SLC26A4	146.964	17.5743	393.642			-22.3987	2.68826e-07	115	74	69	52	1	1	1	1	1	7	7q31	5172	solute carrier family 26, member 4	NM_000441;NP_000432	Hs.571246	NM_000441
206542_s_at	SMARCA2	447.136	127.052	386.248			-3.04007	0.000104648	29	28	27	23	21	17	11	4	2	9	9p22.3	6595	SWI/SNF related, matrix associated, actin dependent regulator of chromatin, subfamily a, member 2	NM_003070;NM_139045;NP_003061;NP_620614	Hs.298990	AV725365
206544_x_at	SMARCA2	223.448	49.8386	197.914			-3.97109	1.90702e-05	29	28	27	23	21	17	11	4	2	9	9p22.3	6595	SWI/SNF related, matrix associated, actin dependent regulator of chromatin, subfamily a, member 2	NM_003070;NM_139045;NP_003061;NP_620614	Hs.298990	NM_003070
206550_s_at	NUP155	61.5411	160.411	60.8508			2.63613	2.56108e-05	136	110	98	24	22	18	12	7	3	5	5p13.1	9631	nucleoporin 155kDa	NM_004298;NM_153485;NP_004289;NP_705618	Hs.547696	NM_004298
206554_x_at	SETMAR	153.042	56.7902	140.299			-2.47049	2.86061e-08	78	70	66	28	26	14	4	3	1	3	3p26.2	6419	SET domain and mariner transposase fusion gene	NM_006515;NP_006506;NR_024022	Hs.475300	NM_006515
206557_at	ZNF702P	41.8989	16.4711	50.0962			-3.04145	1.33673e-06	191	150	119	9	9	8	1	1	1	19	19q13.41	79986	zinc finger protein 702 pseudogene	NR_003578	Hs.714428	NM_024924
206565_x_at	SMA4	58.549	133.26	62.6727			2.12628	1.14074e-06	106	88	82	59	51	31	16	8	4	5	5q13	11039	glucuronidase, beta pseudogene	NA	Hs.529793;Hs.654587;Hs.654588	NM_006780
206580_s_at	EFEMP2	288.951	64.1883	174.536			-2.71913	5.4123e-07	140	112	57	25	23	11	7	5	1	11	11q13.1	30008	EGF-containing fibulin-like extracellular matrix protein 2	NM_016938;NP_058634	Hs.170622	NM_016938
206587_at	CCT6B	55.5	21.9922	49.6494			-2.25759	5.91548e-06	31	30	29	25	23	11	7	5	1	17	17q12	10693	chaperonin containing TCP1, subunit 6B (zeta 2)	NM_006584;NP_006575	Hs.73072	NM_006584
206609_at	MAGEC1	15.5943	36.267	15.6244			2.32118	0.00142134	122	99	89	62	41	28	17	9	4	X	Xq26	9947	melanoma antigen family C, 1	NM_005462;NP_005453	Hs.132194	NM_005462
206624_at	USP9Y	141.837	47.1638	160.552			-3.40414	2.01652e-05	143	115	102	34	31	21	13	1	1	Y	Yq11.2	8287	ubiquitin specific peptidase 9, Y-linked (fat facets-like, Drosophila)	NM_004654;NP_004645	Hs.598540	NM_004654
206626_x_at	SSX1	14.3898	88.751	17.3193			5.12441	0.000506624	122	99	89	62	41	28	17	9	4	X	Xp11.23-p11.22	6756	synovial sarcoma, X breakpoint 1	NM_005635;NP_005626	Hs.434142;Hs.694472;Hs.713144	BC001003
206632_s_at	APOBEC3B	12.995	90.4104	16.7947			5.38326	0.000230998	163	129	111	56	49	34	12	7	3	22	22q13.1-q13.2	9582	apolipoprotein B mRNA editing enzyme, catalytic polypeptide-like 3B	NM_004900;NP_004891	Hs.226307	NM_004900
206636_at	RASA2	57.6242	112.28	54.0774			2.07629	4.60176e-05	145	117	103	29	27	15	9	6	3	3	3q22-q23	5922	RAS p21 protein activator 2	NM_006506;NP_006497	Hs.655941	NM_006506
206655_s_at	GP1BB	29.7476	63.0183	28.6455			2.19994	5.01892e-06	106	88	82	59	51	31	16	8	4	22	22q11.21;22q11.21-q11.23	2812	glycoprotein Ib (platelet), beta polypeptide	NM_000407;NP_000398	Hs.283743	NM_000407
206667_s_at	SCAMP1	60.9974	21.5671	46.8786			-2.17362	0.000673229	191	150	119	9	9	8	1	1	1	5	5q13.3-q14.1	9522	secretory carrier membrane protein 1	NM_004866;NP_004857	Hs.482587	AF005037
206668_s_at	SCAMP1	143.029	50.4119	112.718			-2.23594	0.000151849	75	67	63	48	33	25	4	3	1	5	5q13.3-q14.1	9522	secretory carrier membrane protein 1	NM_004866;NP_004857	Hs.482587	NM_004866
206681_x_at	GP2	70.0481	373.923	59.4857			6.28594	0.00100307	122	99	89	62	41	28	17	9	4	16	16p12	2813	glycoprotein 2 (zymogen granule membrane)	NM_001007240;NM_001007241;NM_001007242;NM_001502;NP_001007241;NP_001007242;NP_001007243;NP_001493	Hs.53985	NM_001502
206700_s_at	JARID1D	318.215	129.69	336.122			-2.59173	2.73995e-06	189	149	118	33	30	23	15	5	1	Y	Yq11	8284	jumonji, AT rich interactive domain 1D	NM_004653;NP_004644	Hs.80358	NM_004653
206714_at	ALOX15B	411.945	31.815	407.637			-12.8127	8.98602e-07	23	22	21	19	17	1	1	1	1	17	17p13.1	247	arachidonate 15-lipoxygenase, type B	NM_001039130;NM_001039131;NM_001141;NP_001034219;NP_001034220;NP_001132	Hs.111256	NM_001141
206757_at	PDE5A	82.0376	21.1148	92.4536			-4.37861	0.000465255	75	67	63	48	33	25	4	3	1	4	4q25-q27	8654	phosphodiesterase 5A, cGMP-specific	NM_001083;NM_033430;NM_033437;NP_001074;NP_236914;NP_246273	Hs.587281;Hs.647971	NM_001083
206770_s_at	SLC35A3	533.693	315.348	650.962			-2.06427	0.00234423	134	108	96	67	47	32	6	4	2	1	1p21	23443	solute carrier family 35 (UDP-N-acetylglucosamine (UDP-GlcNAc) transporter), member A3	NM_012243;NP_036375	Hs.448979	NM_012243
206771_at	UPK3A	236.549	57.6544	146.032			-2.53288	0.000150629	89	77	72	40	36	26	13	1	1	22	22q13.31	7380	uroplakin 3A	NM_006953;NP_008884	Hs.632787	NM_006953
206827_s_at	TRPV6	258.767	103.364	251.779			-2.43586	0.000170883	167	133	114	39	35	17	11	4	2	7	7q33-q34	55503	transient receptor potential cation channel, subfamily V, member 6	NM_018646;NP_061116	Hs.302740;Hs.638966	NM_014274
206833_s_at	ACYP2	163.255	61.5025	146.182			-2.37685	2.27543e-05	25	24	23	20	18	14	4	3	1	2	2p16.2	98	acylphosphatase 2, muscle type	NM_138448;NP_612457	Hs.516173;Hs.642983	NM_001108
206857_s_at	FKBP1B	133.898	23.0565	214.781			-9.31542	6.69348e-12	6	6	6	6	6	5	1	1	1	2	2p23.3	2281	FK506 binding protein 1B, 12.6 kDa	NM_004116;NM_054033;NP_004107;NP_473374	Hs.709461	NM_004116
206875_s_at	SLK	403.727	161.087	425.496			-2.64142	2.42988e-05	104	45	43	36	33	25	4	3	1	10	10q25.1	9748	STE20-like kinase (yeast)	NM_014720;NP_055535	Hs.591922	NM_014720
206938_at	SRD5A2	229.741	69.7311	180.719			-2.59165	1.31117e-05	109	91	85	30	28	21	13	1	1	2	2p23	6716	steroid-5-alpha-reductase, alpha polypeptide 2 (3-oxo-5 alpha-steroid delta 4-dehydrogenase alpha 2)	NM_000348;NP_000339	Hs.458345	NM_000348
206951_at	HIST1H4E	35.686	105.666	48.7402			2.16795	7.02603e-05	156	124	107	59	51	31	16	8	4	6	6p21.3	8367	histone cluster 1, H4e	NM_003545;NP_003536	Hs.662174	NM_003545
206953_s_at	LPHN2	241.481	99.7864	220.231			-2.20702	0.000397181	31	30	29	25	23	11	7	5	1	1	1p31.1	23266	latrophilin 2	NM_012302;NP_036434	Hs.24212	NM_012302
206973_at	PPFIA2	20.1904	71.7833	22.5498			3.18332	0.00251602	69	62	58	45	41	28	17	9	4	12	12q21.31	8499	protein tyrosine phosphatase, receptor type, f polypeptide (PTPRF), interacting protein (liprin), alpha 2	NM_003625;NP_003616	Hs.506216	NM_003625
206976_s_at	HSPH1	806.298	1821.58	536.835			3.39319	7.02248e-06	164	130	112	65	40	27	10	7	3	13	13q12.3	10808	heat shock 105kDa/110kDa protein 1	NM_006644;NP_006635	Hs.36927	NM_006644
207001_x_at	TSC22D3	178.41	92.898	199.769			-2.15041	5.69893e-05	83	74	69	52	1	1	1	1	1	X	Xq22.3	1831	TSC22 domain family, member 3	NM_001015881;NM_004089;NM_198057;NP_001015881;NP_004080;NP_932174	Hs.716410	NM_004089
207002_s_at	PLAGL1	130.01	23.0485	157.665			-6.84057	4.00416e-08	146	118	104	66	44	29	14	4	2	6	6q24-q25	5325	pleiomorphic adenoma gene-like 1	NM_001080951;NM_001080952;NM_001080953;NM_001080954;NM_001080955;NM_001080956;NM_002656;NM_006718;NP_001074420;NP_001074421;NP_001074422;NP_001074423;NP_001074424;NP_001074425;NP_002647;NP_006709	Hs.715495	NM_002656
207016_s_at	ALDH1A2	345.382	32.0441	384.253			-11.9914	1.6253e-13	34	8	8	8	8	7	5	1	1	15	15q22.1	8854	aldehyde dehydrogenase 1 family, member A2	NM_003888;NM_170696;NM_170697;NP_003879;NP_733797;NP_733798	Hs.643455	AB015228
207018_s_at	RAB27B	49.7579	15.8421	33.0072			-2.08351	0.00144954	97	9	9	9	9	8	1	1	1	18	18q21.2	5874	RAB27B, member RAS oncogene family	NM_004163;NP_004154	Hs.25318	NM_004163
207039_at	CDKN2A	12.9655	83.8889	15.7514			5.3258	1.54537e-07	160	127	109	68	53	35	18	6	3	9	9p21	1029	cyclin-dependent kinase inhibitor 2A (melanoma, p16, inhibits CDK4)	NM_000077;NM_058195;NM_058197;NP_000068;NP_478102;NP_478104	Hs.512599	NM_000077
207056_s_at	SLC4A8	19.0992	31.7674	11.8571			2.67918	0.00147931	138	111	99	21	19	15	9	6	3	12	12q13.13	9498	solute carrier family 4, sodium bicarbonate cotransporter, member 8	NM_001039960;NM_004858;NP_001035049;NP_004849	Hs.370636	NM_004858
207063_at	CYorf14	140.231	48.0022	108.071			-2.25138	0.00022363	117	95	79	33	30	23	15	5	1	Y	Yq11.222	55410	chromosome Y open reading frame 14	NR_001544	Hs.138453	NM_018542
207131_x_at	GGT1	346.208	182.615	562.657			-3.08112	0.000214285	192	65	61	10	10	3	3	2	1	22	22q11.23	2678	gamma-glutamyltransferase 1	NM_001032364;NM_001032365;NM_005265;NM_013430;NP_001027536;NP_001027537;NP_005256;NP_038347	Hs.595809;Hs.645535	NM_013430
207134_x_at	TPSB2	286.371	35.3469	265.867			-7.52165	3.65264e-07	149	120	105	34	31	21	13	1	1	16	16p13.3	64499	tryptase beta 2	NM_024164;NP_077078	Hs.405479;Hs.592982	NM_024164
207165_at	HMMR	10.9142	145.727	21.92			6.64811	8.87604e-05	174	129	111	56	49	34	12	7	3	5	5q33.2-qter	3161	hyaluronan-mediated motility receptor (RHAMM)	NM_001142556;NM_001142557;NM_012484;NM_012485;NP_001136028;NP_001136029;NP_036616;NP_036617	Hs.72550	NM_012485
207172_s_at	CDH11	92.6332	42.803	126.556			-2.95671	1.54719e-05	179	142	50	37	11	9	5	1	1	16	16q22.1	1009	cadherin 11, type 2, OB-cadherin (osteoblast)	NM_001797;NP_001788	Hs.116471	NM_001797
207173_x_at	CDH11	275.769	43.8762	418.808			-9.5452	1.54852e-07	132	106	95	66	44	29	14	4	2	16	16q22.1	1009	cadherin 11, type 2, OB-cadherin (osteoblast)	NM_001797;NP_001788	Hs.116471	D21254
207183_at	GPR19	10.6973	26.2644	12.8665			2.0413	3.70799e-05	123	100	90	63	52	18	12	7	3	12	12p12.3	2842	G protein-coupled receptor 19	NM_006143;NP_006134	Hs.657862	NM_006143
207191_s_at	ISLR	124.709	37.4271	112.128			-2.99591	1.03079e-05	17	17	16	15	8	7	5	1	1	15	15q23-q24	3671	immunoglobulin superfamily containing leucine-rich repeat	NM_005545;NM_201526;NP_005536;NP_958934	Hs.699822;Hs.710506	NM_005545
207227_x_at	RFPL2	485.317	62.3868	352.01			-5.64237	3.10653e-07	86	54	51	3	3	3	3	2	1	22	22q12.3	10739	ret finger protein-like 2	NM_001098527;NM_006605;NP_001091997;NP_006596	Hs.157427	NM_006605
207238_s_at	PTPRC	73.547	34.4942	85.8577			-2.48905	0.00249126	126	103	86	32	29	22	14	4	2	1	1q31-q32	5788	protein tyrosine phosphatase, receptor type, C	NM_002838;NM_080921;NM_080922;NM_080923;NP_002829;NP_563578;NP_563579;NP_563580	Hs.654514	NM_002838
207239_s_at	PCTK1	61.0048	211.297	67.8598			3.11373	6.3987e-09	107	89	83	51	45	30	16	8	4	X	Xp11.3-p11.23	5127	PCTAIRE protein kinase 1	NM_006201;NM_033018;NP_006192;NP_148978	Hs.496068	NM_006201
207253_s_at	UBN1	90.2985	210.912	91.2272			2.31194	3.01633e-06	161	127	109	68	53	35	18	6	3	16	16p13.3	29855	ubinuclein 1	NM_001079514;NM_016936;NP_001072982;NP_058632	Hs.440219	NM_016936
207267_s_at	DSCR6	11.4618	45.9759	12.7283			3.61209	0.00112734	27	26	25	22	20	16	10	7	3	21	21q22.2	53820	Down syndrome critical region gene 6	NM_018962;NP_061835	Hs.254560	NM_018962
207317_s_at	CASQ2	64.21	31.1872	66.909			-2.1454	5.83642e-05	16	16	15	14	13	9	5	1	1	1	1p13.3-p11	845	calsequestrin 2 (cardiac muscle)	NM_001232;NP_001223	Hs.57975	NM_001232
207332_s_at	TFRC	378.372	1514.08	313.544			4.82893	9.49351e-06	123	100	90	63	52	18	12	7	3	3	3q29	7037	transferrin receptor (p90, CD71)	NM_001128148;NM_003234;NP_001121620;NP_003225	Hs.529618	NM_003234
207362_at	SLC30A4	55.0453	20.4688	78.0525			-3.81324	7.01689e-06	88	76	71	54	47	32	6	4	2	15	15q11.2-q21.3;15q21.1	7782	solute carrier family 30 (zinc transporter), member 4	NM_013309;NP_037441	Hs.162989	NM_013309
207387_s_at	GK	16.9331	30.597	14.3822			2.12742	0.000133275	193	139	42	35	32	24	16	8	4	X	Xp21.3	2710	glycerol kinase	NM_000167;NM_001128127;NM_203391;NP_000158;NP_001121599;NP_976325	Hs.1466	NM_000167
207390_s_at	SMTN	916.184	64.3821	544.322			-8.45456	1.80693e-10	17	17	16	15	8	7	5	1	1	22	22q12.2	6525	smoothelin	NM_006932;NM_134269;NM_134270;NP_008863;NP_599031;NP_599032	Hs.149098	NM_006932
207412_x_at	CELP	23.2958	88.3971	25.7432			3.43381	0.000189294	128	104	93	64	19	15	9	6	3	9	9q34.3	1057	carboxyl ester lipase pseudogene	NR_001275	Hs.533258;Hs.654361	NM_001808
207414_s_at	PCSK6	36.5943	30.7055	83.0655			-2.70523	2.03233e-05	81	72	67	50	44	29	14	4	2	15	15q26.3	5046	proprotein convertase subtilisin/kexin type 6	NM_002570;NM_138319;NM_138320;NM_138321;NM_138322;NM_138323;NM_138324;NM_138325;NP_002561;NP_612192;NP_612193;NP_612194;NP_612195;NP_612196;NP_612197;NP_612198	Hs.498494;Hs.665989	NM_002570
207467_x_at	CAST	884.511	284.983	682.442			-2.39467	5.86114e-05	151	122	60	47	43	19	11	4	2	5	5q15	831	calpastatin	NM_001042440;NM_001042441;NM_001042442;NM_001042443;NM_001042444;NM_001042445;NM_001042446;NM_001750;NM_173060;NM_173061;NM_173063;NP_001035905;NP_001035906;NP_001035907;NP_001035908;NP_001035909;NP_001035910;NP_001035911;NP_001741;NP_775083;NP_775084;NP_775086	Hs.436186	NM_001750
207469_s_at	PIR	106.073	137.003	56.781			2.41283	0.000938612	193	139	42	35	32	24	16	8	4	X	Xp22.2	8544	pirin (iron-binding nuclear protein)	NM_001018109;NM_003662;NP_001018119;NP_003653	Hs.495728	NM_003662
207480_s_at	MEIS2	1847.03	89.9067	1008.05			-11.2122	4.27776e-08	177	141	17	16	14	11	7	5	1	15	15q14	4212	Meis homeobox 2	NM_002399;NM_170674;NM_170675;NM_170676;NM_170677;NM_172315;NM_172316;NP_002390;NP_733774;NP_733775;NP_733776;NP_733777;NP_758526;NP_758527	Hs.510989	NM_020149
207492_at	NGLY1	55.6717	126.456	51.5119			2.45489	2.40319e-05	147	119	100	63	52	18	12	7	3	3	3p24.2	55768	N-glycanase 1	NM_001145293;NM_001145294;NM_001145295;NM_018297;NP_001138765;NP_001138766;NP_001138767;NP_060767	Hs.368960	NM_025105
207493_x_at	SSX2	18.7036	49.5865	20.2034			2.45437	0.000969472	122	99	89	62	41	28	17	9	4	X	Xp11.22	6757	synovial sarcoma, X breakpoint 2	NM_003147;NM_175698;NP_003138;NP_783629	Hs.289105;Hs.661107	NM_003147
207507_s_at	ATP5G3	1012.41	408.78	921.808			-2.25503	9.28487e-06	75	67	63	48	33	25	4	3	1	2	2q31.1	518	ATP synthase, H+ transporting, mitochondrial F0 complex, subunit C3 (subunit 9)	NM_001002258;NM_001689;NP_001002258;NP_001680	Hs.429	NM_001689
207541_s_at	EXOSC10	238.143	487.51	204.3			2.38625	0.00187538	133	107	93	64	19	15	9	6	3	1	1p36.22	5394	exosome component 10	NM_001001998;NM_002685;NP_001001998;NP_002676	Hs.632368	NM_002685
207543_s_at	P4HA1	275.493	1242.13	410.014			3.02947	1.46648e-09	107	89	83	51	45	30	16	8	4	10	10q21.3-q23.1	5033	prolyl 4-hydroxylase, alpha polypeptide I	NM_000917;NM_001017962;NM_001142595;NM_001142596;NP_000908;NP_001017962;NP_001136067;NP_001136068	Hs.500047;Hs.593005	NM_000917
207547_s_at	FAM107A	141.832	65.5013	136.023			-2.07664	2.15443e-06	115	74	69	52	1	1	1	1	1	3	3p21.1	11170	family with sequence similarity 107, member A	NM_001076778;NM_007177;NP_001070246;NP_009108	Hs.506357	NM_007177
207549_x_at	CD46	603.761	257.078	696.71			-2.71011	0.000579183	134	108	96	67	47	32	6	4	2	1	1q32	4179	CD46 molecule, complement regulatory protein	NM_002389;NM_153826;NM_172350;NM_172351;NM_172352;NM_172353;NM_172354;NM_172355;NM_172356;NM_172357;NM_172358;NM_172359;NM_172360;NM_172361;NP_002380;NP_722548;NP_758860;NP_758861;NP_758862;NP_758863;NP_758864;NP_758865;NP_758866;NP_758867;NP_758868;NP_758869;NP_758870;NP_758871	Hs.510402	NM_002389
207574_s_at	GADD45B	489.272	268.591	836.727			-3.11524	1.63651e-07	77	69	65	7	7	6	3	2	1	19	19p13.3	4616	growth arrest and DNA-damage-inducible, beta	NM_015675;NP_056490	Hs.110571	NM_015675
207605_x_at	ZNF117	46.1017	108.143	50.4459			2.14373	3.73498e-06	145	117	103	29	27	15	9	6	3	7	7q11.21	51351	zinc finger protein 117	NM_015852;NP_056936	Hs.250693	NM_024498
207620_s_at	CASK	59.0442	129.001	55.0871			2.34176	1.56355e-07	175	139	42	35	32	24	16	8	4	X	Xp11.4	8573	calcium/calmodulin-dependent serine protein kinase (MAGUK family)	NM_001126054;NM_001126055;NM_003688;NP_001119526;NP_001119527;NP_003679	Hs.495984	NM_003688
207627_s_at	TFCP2	131.67	67.8535	138.815			-2.0458	0.000144303	104	45	43	36	33	25	4	3	1	12	12q13	7024	transcription factor CP2	NM_005653;NP_005644	Hs.48849	NM_005653
207629_s_at	ARHGEF2	55.3092	122.674	55.3756			2.21531	1.13706e-06	166	132	113	44	40	27	10	7	3	1	1q21-q22	9181	rho/rac guanine nucleotide exchange factor (GEF) 2	NM_004723;NP_004714	Hs.655209	NM_004723
207655_s_at	BLNK	166.478	38.9054	224.293			-5.76508	2.47237e-09	146	118	104	66	44	29	14	4	2	10	10q23.2-q23.33	29760	B-cell linker	NM_001114094;NM_013314;NP_001107566;NP_037446	Hs.665244	NM_013314
207658_s_at	FOXG1	37.877	79.6412	36.8859			2.15912	0.00115234	119	97	87	22	20	16	10	7	3	14	14q13	2290	forkhead box G1	NM_005249;NP_005240	Hs.695962;Hs.708841	NM_004471
207666_x_at	SSX3	16.0781	49.7962	17.406			2.86086	0.000686442	122	99	89	62	41	28	17	9	4	X	Xp11.23	10214	synovial sarcoma, X breakpoint 3	NM_021014;NM_175711;NP_066294;NP_783642	Hs.558445	NM_021014
207717_s_at	PKP2	102.62	45.5412	135.814			-2.98222	2.13481e-05	188	148	54	43	39	21	13	1	1	12	12p11	5318	plakophilin 2	NM_001005242;NM_004572;NP_001005242;NP_004563	Hs.164384	NM_004572
207741_x_at	TPSAB1	234.609	84.5267	230.109			-2.72232	0.000103118	46	42	40	33	30	23	15	5	1	16	16p13.3	7177	tryptase alpha/beta 1	NM_003294;NP_003285;XM_001720738;XM_001720740;XP_001720790;XP_001720792	Hs.405479	NM_003293
207746_at	POLQ	15.0415	80.622	16.9046			4.76924	5.68281e-05	163	129	111	56	49	34	12	7	3	3	3q13.33	10721	polymerase (DNA directed), theta	NM_199420;NP_955452	Hs.241517	NM_014125
207776_s_at	CACNB2	85.7964	34.5614	73.7145			-2.13286	6.96936e-05	57	53	50	37	11	9	5	1	1	10	10p12	783	calcium channel, voltage-dependent, beta 2 subunit	NM_000724;NM_201570;NM_201571;NM_201572;NM_201590;NM_201593;NM_201596;NM_201597;NP_000715;NP_963864;NP_963865;NP_963866;NP_963884;NP_963887;NP_963890;NP_963891	Hs.709353	NM_000724
207781_s_at	ZNF711	13.2144	27.3588	11.6419			2.35002	0.000521357	147	119	100	63	52	18	12	7	3	X	Xq21.1-q21.2	7552	zinc finger protein 711	NM_021998;NP_068838	Hs.326801	NM_021998
207808_s_at	PROS1	180.286	43.2164	329.579			-7.62626	1.93797e-07	96	46	44	37	11	9	5	1	1	3	3q11.2	5627	protein S (alpha)	NM_000313;NP_000304	Hs.64016	NM_000313
207826_s_at	ID3	934.236	126.101	410.033			-3.25161	6.90175e-05	79	71	20	18	16	13	4	3	1	1	1p36.13-p36.12	3399	inhibitor of DNA binding 3, dominant negative helix-loop-helix protein	NM_002167;NP_002158	Hs.76884	NM_002167
207828_s_at	CENPF	27.2353	383.267	47.2861			8.10527	1.7197e-06	160	127	109	68	53	35	18	6	3	1	1q32-q41	1063	centromere protein F, 350/400ka (mitosin)	NM_016343;NP_057427	Hs.497741	NM_005196
207836_s_at	RBPMS	159.895	42.4668	139.944			-3.29536	1.03956e-06	17	17	16	15	8	7	5	1	1	8	8p12-p11	11030	RNA binding protein with multiple splicing	NM_001008710;NM_001008711;NM_001008712;NM_006867;NP_001008710;NP_001008711;NP_001008712;NP_006858	Hs.334587	NM_006867
207847_s_at	MUC1	61.9522	167.548	81.8682			2.04655	5.15415e-05	183	145	76	57	50	35	18	6	3	1	1q21	4582	mucin 1, cell surface associated	NM_001018016;NM_001018017;NM_001044390;NM_001044391;NM_001044392;NM_001044393;NM_002456;NP_001018016;NP_001018017;NP_001037855;NP_001037856;NP_001037857;NP_001037858;NP_002447	Hs.89603	NM_002456
207876_s_at	FLNC	470.644	92.9698	284.269			-3.05765	5.0198e-06	81	72	67	50	44	29	14	4	2	7	7q32-q35	2318	filamin C, gamma (actin binding protein 280)	NM_001127487;NM_001458;NP_001120959;NP_001449	Hs.58414	NM_001458
207936_x_at	RFPL3	154.59	39.4131	131.905			-3.34673	1.08525e-06	86	54	51	3	3	3	3	2	1	22	22q12.3	10738	ret finger protein-like 3	NM_001098535;NM_006604;NP_001092005;NP_006595	Hs.558455	NM_006604
207938_at	PI15	103.728	24.0287	77.2821			-3.21624	0.000230478	83	74	69	52	1	1	1	1	1	8	8q21.11	51050	peptidase inhibitor 15	NM_015886;NP_056970	Hs.98558	NM_015886
207943_x_at	PLAGL1	123.503	25.2941	140.161			-5.54125	8.9253e-09	146	118	104	66	44	29	14	4	2	6	6q24-q25	5325	pleiomorphic adenoma gene-like 1	NM_001080951;NM_001080952;NM_001080953;NM_001080954;NM_001080955;NM_001080956;NM_002656;NM_006718;NP_001074420;NP_001074421;NP_001074422;NP_001074423;NP_001074424;NP_001074425;NP_002647;NP_006709	Hs.715495	NM_006718
207961_x_at	MYH11	5950.62	155.01	4300.68			-27.7445	1.8467e-17	34	8	8	8	8	7	5	1	1	16	16p13.11	4629	myosin, heavy chain 11, smooth muscle	NM_001040113;NM_001040114;NM_002474;NM_022844;NP_001035202;NP_001035203;NP_002465;NP_074035	Hs.460109	NM_022870
207977_s_at	DPT	81.9271	20.6992	55.1758			-2.6656	0.00335692	114	1	1	1	1	1	1	1	1	1	1q12-q23	1805	dermatopontin	NM_001937;NP_001928	Hs.80552	NM_001937
207978_s_at	NR4A3	52.6251	15.5031	48.4926			-3.12794	4.33201e-06	50	46	44	37	11	9	5	1	1	9	9q22	8013	nuclear receptor subfamily 4, group A, member 3	NM_006981;NM_173198;NM_173199;NM_173200;NP_008912;NP_775290;NP_775291;NP_775292	Hs.279522	NM_006981
207980_s_at	CITED2	136.897	47.8717	170.098			-3.5532	2.39708e-06	75	67	63	48	33	25	4	3	1	6	6q23.3	10370	Cbp/p300-interacting transactivator, with Glu/Asp-rich carboxy-terminal domain, 2	NM_006079;NP_006070	Hs.82071	NM_006079
207992_s_at	AMPD3	139.15	73.8607	189.629			-2.56739	7.85473e-05	117	95	79	33	30	23	15	5	1	11	11p15	272	adenosine monophosphate deaminase (isoform E)	NM_000480;NM_001025389;NM_001025390;NP_000471;NP_001020560;NP_001020561	Hs.501890	NM_000480
207996_s_at	C18orf1	249.894	29.685	159.187			-5.36254	4.71403e-07	78	70	66	28	26	14	4	3	1	18	18p11.2	753	chromosome 18 open reading frame 1	NM_001003674;NM_001003675;NM_004338;NM_181481;NM_181482;NM_181483;NP_001003674;NP_001003675;NP_004329;NP_852146;NP_852147;NP_852148	Hs.149363	NM_004338
208002_s_at	ACOT7	87.5706	215.438	69.5838			3.0961	1.58112e-08	121	25	24	21	19	15	9	6	3	1	1p36.31-p36.11	11332	acyl-CoA thioesterase 7	NM_007274;NM_181864;NM_181865;NM_181866;NP_009205;NP_863654;NP_863655;NP_863656	Hs.126137	NM_007274
208066_s_at	GTF2B	369.646	167.09	342.421			-2.04932	2.96422e-05	189	149	118	33	30	23	15	5	1	1	1p22-p21	2959	general transcription factor IIB	NM_001514;NP_001505	Hs.481852	NM_001514
208079_s_at	AURKA	21.3773	283.411	25.6267			11.0592	1.10408e-05	123	100	90	63	52	18	12	7	3	20	20q13.2-q13.3	6790	aurora kinase A	NM_003600;NM_198433;NM_198434;NM_198435;NM_198436;NM_198437;NP_003591;NP_940835;NP_940836;NP_940837;NP_940838;NP_940839	Hs.250822	NM_003158
208103_s_at	ANP32E	41.4174	142.029	29.0577			4.88781	0.000618408	174	129	111	56	49	34	12	7	3	1	1q21.2	81611	acidic (leucine-rich) nuclear phosphoprotein 32 family, member E	NM_001136478;NM_001136479;NM_030920;NP_001129950;NP_001129951;NP_112182	Hs.656466	NM_030920
208116_s_at	MAN1A1	18.9716	10.5209	22.9967			-2.18581	0.000803515	16	16	15	14	13	9	5	1	1	6	6q22	4121	mannosidase, alpha, class 1A, member 1	NM_005907;NP_005898	Hs.102788	NM_005907
208117_s_at	LAS1L	298.694	875.02	273.098			3.20406	5.15011e-08	87	63	59	46	42	28	17	9	4	X	Xq12-q13	81887	LAS1-like (S. cerevisiae)	NM_031206;NP_112483	Hs.522675	NM_031206
208130_s_at	TBXAS1	39.4705	28.2602	64.3277			-2.27626	1.00578e-06	127	87	81	54	47	32	6	4	2	7	7q34-q35	6916	thromboxane A synthase 1 (platelet)	NM_001061;NM_001130966;NM_030984;NP_001052;NP_001124438;NP_112246	Hs.520757	NM_030984
208131_s_at	PTGIS	528.907	44.138	484.47			-10.9762	4.96473e-08	38	35	33	28	26	14	4	3	1	20	20q13.13	5740	prostaglandin I2 (prostacyclin) synthase	NM_000961;NP_000952	Hs.302085	NM_000961
208146_s_at	CPVL	164.686	31.7621	186.551			-5.87339	2.79142e-07	36	33	31	8	8	7	5	1	1	7	7p15-p14	54504	carboxypeptidase, vitellogenic-like	NM_019029;NM_031311;NP_061902;NP_112601	Hs.233389	NM_031311
208149_x_at	DDX11	134.255	590.708	159.568			3.70192	6.54174e-05	174	129	111	56	49	34	12	7	3	12	12p11	1663	DEAD/H (Asp-Glu-Ala-Asp/His) box polypeptide 11 (CHL1-like helicase homolog, S. cerevisiae)	NM_004399;NM_030653;NM_152438;NP_004390;NP_085911;NP_689651	Hs.443960	NM_030653
208151_x_at	DDX17	1029.53	139.579	454.121			-3.2535	0.00163937	187	70	66	28	26	14	4	3	1	22	22q13.1	10521	DEAD (Asp-Glu-Ala-Asp) box polypeptide 17	NM_001098504;NM_001098505;NM_006386;NM_030881;NP_001091974;NP_001091975;NP_006377;NP_112020	Hs.528305;Hs.665429;Hs.718568	NM_030881
208159_x_at	DDX11	143.449	590.794	159.371			3.70705	5.25745e-05	174	129	111	56	49	34	12	7	3	12	12p11	1663	DEAD/H (Asp-Glu-Ala-Asp/His) box polypeptide 11 (CHL1-like helicase homolog, S. cerevisiae)	NM_004399;NM_030653;NM_152438;NP_004390;NP_085911;NP_689651	Hs.443960	NM_004399
208161_s_at	ABCC3	107.522	46.2809	100.132			-2.16357	3.83601e-06	152	69	65	7	7	6	3	2	1	17	17q22	8714	ATP-binding cassette, sub-family C (CFTR/MRP), member 3	NM_001144070;NM_003786;NP_001137542;NP_003777	Hs.463421	NM_020037
208205_at	PCDHA9	17.4497	62.6572	24.3265			2.57567	0.000810165	163	129	111	56	49	34	12	7	3	5	5q31	9752	protocadherin alpha 9	NM_014005;NM_031857;NP_054724;NP_114063	Hs.199343	NM_014005
208228_s_at	FGFR2	221.873	40.9149	135.37			-3.30858	1.85305e-05	76	68	64	49	30	23	15	5	1	10	10q26	2263	fibroblast growth factor receptor 2	NM_000141;NM_001144913;NM_001144914;NM_001144915;NM_001144916;NM_001144917;NM_001144918;NM_001144919;NM_022970;NP_000132;NP_001138385;NP_001138386;NP_001138387;NP_001138388;NP_001138389;NP_001138390;NP_001138391;NP_075259	Hs.533683	M87771
208284_x_at	GGT1	363.11	219.398	634.849			-2.8936	0.00018027	192	65	61	10	10	3	3	2	1	22	22q11.23	2678	gamma-glutamyltransferase 1	NM_001032364;NM_001032365;NM_005265;NM_013430;NP_001027536;NP_001027537;NP_005256;NP_038347	Hs.595809;Hs.645535	NM_013421
208306_x_at	HLA-DRB4	1142.4	320.573	1533.14			-4.78249	4.25018e-08	47	43	41	34	31	21	13	1	1	6	6p21.3	3126	major histocompatibility complex, class II, DR beta 4	NM_021983;NP_068818;XM_001723414;XM_001723417;XM_001723419;XP_001723466;XP_001723469;XP_001723471	Hs.534322;Hs.696211;Hs.716081	NM_021983
208309_s_at	MALT1	395.627	95.1593	299.587			-3.14827	4.79252e-05	91	79	74	52	1	1	1	1	1	18	18q21	10892	mucosa associated lymphoid tissue lymphoma translocation gene 1	NM_006785;NM_173844;NP_006776;NP_776216	Hs.601217	NM_006785
208319_s_at	RBM3	529.1	140.5	579.493			-4.12452	4.50033e-06	104	45	43	36	33	25	4	3	1	X	Xp11.2	5935	RNA binding motif (RNP1, RRM) protein 3	NM_006743;NP_006734	Hs.301404	NM_006743
208335_s_at	DARC	55.9636	47.6344	109.1			-2.29036	0.00156431	126	103	86	32	29	22	14	4	2	1	1q21-q22	2532	Duffy blood group, chemokine receptor	NM_001122951;NM_002036;NP_001116423;NP_002027	Hs.153381	NM_002036
208394_x_at	ESM1	13.0124	24.5382	11.588			2.11756	8.41116e-05	156	124	107	59	51	31	16	8	4	5	5q11.2	11082	endothelial cell-specific molecule 1	NM_001135604;NM_007036;NP_001129076;NP_008967	Hs.129944	NM_007036
208433_s_at	LRP8	30.2036	132.345	24.6527			5.36837	4.02353e-05	124	101	91	63	52	18	12	7	3	1	1p34	7804	low density lipoprotein receptor-related protein 8, apolipoprotein e receptor	NM_001018054;NM_004631;NM_017522;NM_033300;NP_001018064;NP_004622;NP_059992;NP_150643	Hs.576154	NM_017522
208473_s_at	GP2	57.5492	292.372	49.4265			5.91529	0.00301952	122	99	89	62	41	28	17	9	4	16	16p12	2813	glycoprotein 2 (zymogen granule membrane)	NM_001007240;NM_001007241;NM_001007242;NM_001502;NP_001007241;NP_001007242;NP_001007243;NP_001493	Hs.53985	NM_016295
208517_x_at	BTF3	3740.31	1774.49	3955.48			-2.22908	2.68993e-07	46	42	40	33	30	23	15	5	1	5	5q13.2	689	basic transcription factor 3	NM_001037637;NM_001207;NP_001032726;NP_001198	Hs.591768	NM_001207
208581_x_at	MT1X	2788.65	949.825	1946.06			-2.04886	9.65887e-05	191	150	119	9	9	8	1	1	1	16	16q13	4501	metallothionein 1X	NM_005952;NP_005943	Hs.374950	NM_005952
208610_s_at	SRRM2	822.796	1338.26	666.185			2.00884	0.000116853	131	90	84	60	50	35	18	6	3	16	16p13.3	23524	serine/arginine repetitive matrix 2	NM_016333;NP_057417	Hs.433343	AI655799
208636_at	ACTN1	2489.81	772.226	2209.01			-2.86058	1.25502e-08	25	24	23	20	18	14	4	3	1	14	14q22-q24;14q24;14q24.1-q24.2	87	actinin, alpha 1	NM_001102;NM_001130004;NM_001130005;NP_001093;NP_001123476;NP_001123477	Hs.509765	AI082078
208637_x_at	ACTN1	1323.31	433.693	1045.3			-2.41023	9.3643e-08	140	112	57	25	23	11	7	5	1	14	14q22-q24;14q24;14q24.1-q24.2	87	actinin, alpha 1	NM_001102;NM_001130004;NM_001130005;NP_001093;NP_001123476;NP_001123477	Hs.509765	BC003576
208666_s_at	ST13	418.179	180.566	401.242			-2.22214	2.37594e-05	142	114	101	69	54	32	6	4	2	22	22q13.2	6767	suppression of tumorigenicity 13 (colon carcinoma) (Hsp70 interacting protein)	NM_003932;NP_003923	Hs.712713	BE866412
208669_s_at	EID1	1476.26	512.427	1455.14			-2.8397	4.97718e-08	89	77	72	40	36	26	13	1	1	15	15q21.1-q21.2	23741	EP300 interacting inhibitor of differentiation 1	NM_014335;NP_055150	Hs.255973;Hs.714048	AF109873
208670_s_at	EID1	707.245	232.262	552.829			-2.3802	2.31533e-08	89	77	72	40	36	26	13	1	1	15	15q21.1-q21.2	23741	EP300 interacting inhibitor of differentiation 1	NM_014335;NP_055150	Hs.255973;Hs.714048	AF274951
208671_at	SERINC1	1403.55	493.711	1261.24			-2.55462	2.82036e-06	116	67	63	48	33	25	4	3	1	6	6q22.31	57515	serine incorporator 1	NM_020755;NP_065806	Hs.146668	AF164794
208691_at	TFRC	390.557	1714.15	334.161			5.12972	3.55228e-06	160	127	109	68	53	35	18	6	3	3	3q29	7037	transferrin receptor (p90, CD71)	NM_001128148;NM_003234;NP_001121620;NP_003225	Hs.529618	BC001188
208711_s_at	CCND1	378.246	84.8899	209.633			-2.46947	0.000914771	194	140	14	13	12	10	6	4	2	11	11q13	595	cyclin D1	NM_053056;NP_444284	Hs.523852	BC000076
208712_at	CCND1	639.444	130.264	480.884			-3.69161	0.00014974	194	140	14	13	12	10	6	4	2	11	11q13	595	cyclin D1	NM_053056;NP_444284	Hs.523852	M73554
208719_s_at	DDX17	444.185	36.835	180.876			-4.91045	8.34898e-05	96	46	44	37	11	9	5	1	1	22	22q13.1	10521	DEAD (Asp-Glu-Ala-Asp) box polypeptide 17	NM_001098504;NM_001098505;NM_006386;NM_030881;NP_001091974;NP_001091975;NP_006377;NP_112020	Hs.528305;Hs.665429;Hs.718568	U59321
208729_x_at	HLA-B	1943.72	999.395	2313.02			-2.31442	0.000548001	170	136	115	16	14	11	7	5	1	6	6p21.3	3106	major histocompatibility complex, class I, B	NM_005514;NP_005505;XR_037663	Hs.77961	D83043
208744_x_at	HSPH1	279.688	478.719	186.543			2.56627	1.65798e-05	164	130	112	65	40	27	10	7	3	13	13q12.3	10808	heat shock 105kDa/110kDa protein 1	NM_006644;NP_006635	Hs.36927	BG403660
208747_s_at	C1S	1035.73	235.406	1148.56			-4.87903	2.89542e-05	113	94	86	32	29	22	14	4	2	12	12p13	716	complement component 1, s subcomponent	NM_001734;NM_201442;NP_001725;NP_958850	Hs.458355	M18767
208750_s_at	ARF1	953.323	470.941	953.45			-2.02456	0.00159814	142	114	101	69	54	32	6	4	2	1	1q42	375	ADP-ribosylation factor 1	NM_001024226;NM_001024227;NM_001024228;NM_001658;NP_001019397;NP_001019398;NP_001019399;NP_001649	Hs.286221	AA580004
208758_at	ATIC	437.816	185.772	375.824			-2.02304	4.80306e-07	76	68	64	49	30	23	15	5	1	2	2q35	471	5-aminoimidazole-4-carboxamide ribonucleotide formyltransferase/IMP cyclohydrolase	NM_004044;NP_004035	Hs.90280	D89976
208763_s_at	TSC22D3	1087.34	491.655	1235.27			-2.51247	0.00223288	148	64	60	47	43	19	11	4	2	X	Xq22.3	1831	TSC22 domain family, member 3	NM_001015881;NM_004089;NM_198057;NP_001015881;NP_004080;NP_932174	Hs.716410	AL110191
208775_at	XPO1	970.596	2156.73	866.778			2.48822	9.4065e-09	135	109	97	68	53	35	18	6	3	2	2p16	7514	exportin 1 (CRM1 homolog, yeast)	NM_003400;NP_003391	Hs.370770	D89729
208782_at	FSTL1	2205.92	653.748	1936.29			-2.96182	4.14832e-07	32	31	30	26	24	19	11	4	2	3	3q13.33	11167	follistatin-like 1	NM_007085;NP_009016	Hs.269512	BC000055
208783_s_at	CD46	2433.54	1406.05	3010.49			-2.1411	0.000318449	32	31	30	26	24	19	11	4	2	1	1q32	4179	CD46 molecule, complement regulatory protein	NM_002389;NM_153826;NM_172350;NM_172351;NM_172352;NM_172353;NM_172354;NM_172355;NM_172356;NM_172357;NM_172358;NM_172359;NM_172360;NM_172361;NP_002380;NP_722548;NP_758860;NP_758861;NP_758862;NP_758863;NP_758864;NP_758865;NP_758866;NP_758867;NP_758868;NP_758869;NP_758870;NP_758871	Hs.510402	AL570661
208789_at	PTRF	1315.9	235.852	965.96			-4.09562	1.25715e-08	43	39	37	30	28	21	13	1	1	17	17q21.31	284119	polymerase I and transcript release factor	NM_012232;NP_036364	Hs.437191	BC004295
208790_s_at	PTRF	275.017	37.5483	164.938			-4.3927	1.20114e-07	109	91	85	30	28	21	13	1	1	17	17q21.31	284119	polymerase I and transcript release factor	NM_012232;NP_036364	Hs.437191	AF312393
208791_at	CLU	1582.15	102.736	904.721			-8.80624	1.18685e-07	76	68	64	49	30	23	15	5	1	8	8p21-p12	1191	clusterin	NM_001831;NM_203339;NP_001822;NP_976084	Hs.436657	M25915
208792_s_at	CLU	1625.98	117.047	898.167			-7.67358	1.65509e-07	76	68	64	49	30	23	15	5	1	8	8p21-p12	1191	clusterin	NM_001831;NM_203339;NP_001822;NP_976084	Hs.436657	M25915
208795_s_at	MCM7	171.398	442.261	173.985			2.54194	0.000707027	163	129	111	56	49	34	12	7	3	7	7q21.3-q22.1	4176	minichromosome maintenance complex component 7	NM_005916;NM_182776;NP_005907;NP_877577	Hs.438720	D55716
208808_s_at	HMGB2	721.244	2115.84	642.9			3.29109	0.000750461	174	129	111	56	49	34	12	7	3	4	4q31	3148	high-mobility group box 2	NM_001130688;NM_001130689;NM_002129;NP_001124160;NP_001124161;NP_002120	Hs.434953	BC000903
208817_at	COMT	371.692	143.419	389.172			-2.71353	0.000141077	134	108	96	67	47	32	6	4	2	22	22q11.21;22q11.21-q11.23	1312	catechol-O-methyltransferase	NM_000754;NM_001135161;NM_001135162;NM_007310;NP_000745;NP_001128633;NP_001128634;NP_009294	Hs.370408;Hs.704514;Hs.713616	BC000419
208818_s_at	COMT	513.204	245.369	509.905			-2.07811	0.000673239	134	108	96	67	47	32	6	4	2	22	22q11.21;22q11.21-q11.23	1312	catechol-O-methyltransferase	NM_000754;NM_001135161;NM_001135162;NM_007310;NP_000745;NP_001128633;NP_001128634;NP_009294	Hs.370408;Hs.704514;Hs.713616	BC000419
208824_x_at	PCTK1	90.7769	325.616	104.249			3.12345	6.20897e-08	107	89	83	51	45	30	16	8	4	X	Xp11.3-p11.23	5127	PCTAIRE protein kinase 1	NM_006201;NM_033018;NP_006192;NP_148978	Hs.496068	BC001048
208838_at	CAND1	353.681	677.795	338.27			2.00371	4.04618e-06	168	134	56	44	40	27	10	7	3	12	12q14	55832	cullin-associated and neddylation-dissociated 1	NM_018448;NP_060918	Hs.546407	AB020636
208840_s_at	G3BP2	301.689	119.41	312.662			-2.61839	0.000248428	75	67	63	48	33	25	4	3	1	4	4q21.1	9908	GTPase activating protein (SH3 domain) binding protein 2	NM_012297;NM_203504;NM_203505;NP_036429;NP_987100;NP_987101	Hs.303676	AU149503
208847_s_at	ADH5	1144.14	488.729	1219.96			-2.49619	1.22683e-06	76	68	64	49	30	23	15	5	1	4	4q21-q25	128	alcohol dehydrogenase 5 (class III), chi polypeptide	NM_000671;NP_000662	Hs.78989	M29872
208848_at	ADH5	648.09	131.343	615.595			-4.68694	3.38814e-07	76	68	64	49	30	23	15	5	1	4	4q21-q25	128	alcohol dehydrogenase 5 (class III), chi polypeptide	NM_000671;NP_000662	Hs.78989	M30471
208866_at	CSNK1A1	406.738	162.342	476.117			-2.9328	8.74225e-06	172	138	33	28	26	14	4	3	1	5	5q32	1452	casein kinase 1, alpha 1	NM_001025105;NM_001892;NP_001020276;NP_001883	Hs.529862;Hs.712555	BF510713
208869_s_at	GABARAPL1	318.563	89.5191	222.129			-2.48136	0.00134225	148	64	60	47	43	19	11	4	2	12	12p13.2	23710	GABA(A) receptor-associated protein like 1	NM_031412;NP_113600	Hs.524250	AF087847
208873_s_at	REEP5	1667.27	509.419	1288.78			-2.5299	4.76422e-05	151	122	60	47	43	19	11	4	2	5	5q22-q23	7905	receptor accessory protein 5	NM_005669;NP_005660	Hs.429608	BC000232
208875_s_at	PAK2	106.389	188.932	84.059			2.24762	3.98774e-07	65	59	56	44	40	27	10	7	3	3	3q29	5062	p21 protein (Cdc42/Rac)-activated kinase 2	NM_002577;NP_002568	Hs.518530	BF796470
208885_at	LCP1	780.3	288.672	841.446			-2.91488	0.000501063	194	140	14	13	12	10	6	4	2	13	13q14.3	3936	lymphocyte cytosolic protein 1 (L-plastin)	NM_002298;NP_002289	Hs.381099	J02923
208894_at	HLA-DRA	1174.07	509.151	1637.53			-3.2162	0.000547121	88	76	71	54	47	32	6	4	2	6	6p21.3	3122	major histocompatibility complex, class II, DR alpha	NM_019111;NP_061984	Hs.520048	M60334
208896_at	DDX18	259.77	135.534	289.878			-2.13878	8.18264e-05	49	45	43	36	33	25	4	3	1	2	2q14.1	8886	DEAD (Asp-Glu-Ala-Asp) box polypeptide 18	NM_006773;NP_006764	Hs.715574	X98743
208908_s_at	CAST	558.986	196.852	424.536			-2.15663	0.000650914	32	31	30	26	24	19	11	4	2	5	5q15	831	calpastatin	NM_001042440;NM_001042441;NM_001042442;NM_001042443;NM_001042444;NM_001042445;NM_001042446;NM_001750;NM_173060;NM_173061;NM_173063;NP_001035905;NP_001035906;NP_001035907;NP_001035908;NP_001035909;NP_001035910;NP_001035911;NP_001741;NP_775083;NP_775084;NP_775086	Hs.436186	AF327443
208920_at	SRI	170.574	48.2444	125.127			-2.5936	1.71405e-06	184	146	96	67	47	32	6	4	2	7	7q21.1	6717	sorcin	NM_003130;NM_198901;NP_003121;NP_944490	Hs.489040	AV752215
208926_at	NEU1	309.817	83.3539	331.069			-3.97184	6.32236e-07	63	57	54	43	39	21	13	1	1	6	6p21.3	4758	sialidase 1 (lysosomal sialidase)	NM_000434;NP_000425	Hs.520037	U84246
208937_s_at	ID1	2830.32	174.319	813.438			-4.66637	0.000611656	79	71	20	18	16	13	4	3	1	20	20q11	3397	inhibitor of DNA binding 1, dominant negative helix-loop-helix protein	NM_002165;NM_181353;NP_002156;NP_851998	Hs.504609	D13889
208949_s_at	LGALS3	2530.76	214.217	2812.78			-13.1305	1.15743e-11	43	39	37	30	28	21	13	1	1	14	14q21-q22	3958	lectin, galactoside-binding, soluble, 3	NM_002306;NP_002297;NR_003225	Hs.531081	BC001120
208950_s_at	ALDH7A1	502.67	101.811	562.239			-5.52237	5.41631e-09	31	30	29	25	23	11	7	5	1	5	5q31	501	aldehyde dehydrogenase 7 family, member A1	NM_001182;NP_001173	Hs.483239	BC002515
208951_at	ALDH7A1	354.855	72.8303	379.255			-5.20737	7.72487e-09	31	30	29	25	23	11	7	5	1	5	5q31	501	aldehyde dehydrogenase 7 family, member A1	NM_001182;NP_001173	Hs.483239	BC002515
208963_x_at	FADS1	283.591	333.537	98.4728			3.38709	0.00105499	163	129	111	56	49	34	12	7	3	11	11q12.2-q13.1	3992	fatty acid desaturase 1	NM_013402;NP_037534	Hs.503546	BG165833
208978_at	CRIP2	102.372	319.716	101.79			3.14094	0.000334969	174	129	111	56	49	34	12	7	3	14	14q32.3	1397	cysteine-rich protein 2	NM_001312;NP_001303	Hs.534309	U36190
208997_s_at	UCP2	93.3148	227.845	87.9274			2.59128	1.66401e-08	135	109	97	68	53	35	18	6	3	11	11q13	7351	uncoupling protein 2 (mitochondrial, proton carrier)	NM_003355;NP_003346	Hs.80658	U82819
208998_at	UCP2	350.229	999.081	179.882			5.55409	2.2788e-11	186	147	117	71	46	31	16	8	4	11	11q13	7351	uncoupling protein 2 (mitochondrial, proton carrier)	NM_003355;NP_003346	Hs.80658	U94592
209006_s_at	C1orf63	707.761	150.985	709.583			-4.69969	8.9441e-05	151	122	60	47	43	19	11	4	2	1	1p36.13-p35.1	57035	chromosome 1 open reading frame 63	NM_020317;NP_064713	Hs.259412;Hs.695168	AF247168
209016_s_at	KRT7	216.211	35.1564	127.945			-3.63932	0.000118464	7	7	7	7	7	6	3	2	1	12	12q12-q13	3855	keratin 7	NM_005556;NP_005547	Hs.411501;Hs.670221	BC002700
209017_s_at	LONP1	247.16	587.754	215.22			2.73095	2.71927e-11	186	147	117	71	46	31	16	8	4	19	19p13.2	9361	lon peptidase 1, mitochondrial	NM_004793;NP_004784	Hs.350265	U02389
209048_s_at	ZMYND8	117.888	297.254	137.382			2.1637	2.23372e-06	26	25	24	21	19	15	9	6	3	20	20q13.12	23613	zinc finger, MYND-type containing 8	NM_012408;NM_183047;NM_183048;NP_036540;NP_898868;NP_898869	Hs.446240;Hs.658553;Hs.668465	AB032951
209049_s_at	ZMYND8	308.148	589.945	248.923			2.36999	6.33541e-07	26	25	24	21	19	15	9	6	3	20	20q13.12	23613	zinc finger, MYND-type containing 8	NM_012408;NM_183047;NM_183048;NP_036540;NP_898868;NP_898869	Hs.446240;Hs.658553;Hs.668465	BC001004
209052_s_at	WHSC1	27.1918	75.2325	30.385			2.47597	5.53658e-05	138	111	99	21	19	15	9	6	3	4	4p16.3	7468	Wolf-Hirschhorn syndrome candidate 1	NM_001042424;NM_007331;NM_133330;NM_133331;NM_133334;NM_133335;NP_001035889;NP_015627;NP_579877;NP_579878;NP_579889;NP_579890	Hs.113876	BF111870
209053_s_at	WHSC1	32.3796	170.549	36.406			4.68464	1.02453e-07	160	127	109	68	53	35	18	6	3	4	4p16.3	7468	Wolf-Hirschhorn syndrome candidate 1	NM_001042424;NM_007331;NM_133330;NM_133331;NM_133334;NM_133335;NP_001035889;NP_015627;NP_579877;NP_579878;NP_579889;NP_579890	Hs.113876	BE793789
209054_s_at	WHSC1	162.486	577.551	175.494			3.291	3.41888e-07	121	25	24	21	19	15	9	6	3	4	4p16.3	7468	Wolf-Hirschhorn syndrome candidate 1	NM_001042424;NM_007331;NM_133330;NM_133331;NM_133334;NM_133335;NP_001035889;NP_015627;NP_579877;NP_579878;NP_579889;NP_579890	Hs.113876	AF083389
209074_s_at	FAM107A	213.179	34.6669	220.431			-6.35854	7.33512e-11	35	32	21	19	17	1	1	1	1	3	3p21.1	11170	family with sequence similarity 107, member A	NM_001076778;NM_007177;NP_001070246;NP_009108	Hs.506357	AL050264
209088_s_at	UBN1	255.781	596.938	228.705			2.61008	4.63334e-08	162	128	110	71	46	31	16	8	4	16	16p13.3	29855	ubinuclein 1	NM_001079514;NM_016936;NP_001072982;NP_058632	Hs.440219	T70262
209094_at	DDAH1	1049.31	718.868	1767.03			-2.45807	3.99967e-07	91	79	74	52	1	1	1	1	1	1	1p22	23576	dimethylarginine dimethylaminohydrolase 1	NM_001134445;NM_012137;NP_001127917;NP_036269	Hs.379858	AL078459
209095_at	DLD	747.954	298.666	610.285			-2.04337	4.18079e-06	144	116	49	41	37	11	7	5	1	7	7q31-q32	1738	dihydrolipoamide dehydrogenase	NM_000108;NP_000099	Hs.131711	J03620
209101_at	CTGF	1517.4	66.6927	1911.17			-28.6563	5.39257e-13	38	35	33	28	26	14	4	3	1	6	6q23.1	1490	connective tissue growth factor	NM_001901;NP_001892	Hs.591346	M92934
209114_at	TSPAN1	1272.03	553.05	2804.23			-5.07049	3.33193e-05	184	146	96	67	47	32	6	4	2	1	1p34.1	10103	tetraspanin 1	NM_005727;NP_005718	Hs.38972	AF133425
209120_at	NR2F2	1126.15	579.795	1186.48			-2.04637	0.000382664	181	66	62	32	29	22	14	4	2	15	15q26	7026	nuclear receptor subfamily 2, group F, member 2	NM_001145155;NM_001145156;NM_001145157;NM_021005;NP_001138627;NP_001138628;NP_001138629;NP_066285	Hs.701977	AL037401
209123_at	QDPR	693.346	319.602	662.397			-2.07257	0.000286865	155	108	96	67	47	32	6	4	2	4	4p15.31	5860	quinoid dihydropteridine reductase	NM_000320;NP_000311	Hs.75438	BC000576
209129_at	TRIP6	443.742	73.7413	243.116			-3.29688	6.8641e-09	140	112	57	25	23	11	7	5	1	7	7q22	7205	thyroid hormone receptor interactor 6	NM_003302;NP_003293	Hs.534360	AF000974
209130_at	SNAP23	1049.11	430.608	1248.96			-2.90045	3.39809e-05	180	143	116	26	24	19	11	4	2	15	15q15.1	8773	synaptosomal-associated protein, 23kDa	NM_003825;NM_130798;NP_003816;NP_570710	Hs.511149	BC003686
209131_s_at	SNAP23	154.837	35.8867	140.079			-3.90338	6.38059e-06	116	67	63	48	33	25	4	3	1	15	15q15.1	8773	synaptosomal-associated protein, 23kDa	NM_003825;NM_130798;NP_003816;NP_570710	Hs.511149	U55936
209140_x_at	HLA-B	5183.26	2977.4	5963.88			-2.00305	0.000502856	170	136	115	16	14	11	7	5	1	6	6p21.3	3106	major histocompatibility complex, class I, B	NM_005514;NP_005505;XR_037663	Hs.77961	L42024
209149_s_at	TM9SF1	203.952	113.855	242.329			-2.1284	0.000465591	105	87	81	54	47	32	6	4	2	14	14q11.2	10548	transmembrane 9 superfamily member 1	NM_001014842;NM_006405;NP_001014842;NP_006396	Hs.91586	BE899402
209155_s_at	NT5C2	619.802	257.502	650.886			-2.52769	2.97319e-09	173	37	35	23	21	17	11	4	2	10	10q24.32-q24.33	22978	5'-nucleotidase, cytosolic II	NM_001134373;NM_012229;NP_001127845;NP_036361	Hs.97439	BC001595
209156_s_at	COL6A2	877.31	272.188	655.142			-2.40694	0.000228239	181	66	62	32	29	22	14	4	2	21	21q22.3	1292	collagen, type VI, alpha 2	NM_001849;NM_058174;NM_058175;NP_001840;NP_478054;NP_478055	Hs.420269	AY029208
209160_at	AKR1C3	39.0318	21.0569	46.2357			-2.19575	0.00332382	112	93	39	32	29	22	14	4	2	10	10p15-p14	8644	aldo-keto reductase family 1, member C3 (3-alpha hydroxysteroid dehydrogenase, type II)	NM_003739;NP_003730	Hs.78183	AB018580
209172_s_at	CENPF	12.2598	57.3726	14.055			4.082	3.55748e-05	130	80	75	56	49	34	12	7	3	1	1q32-q41	1063	centromere protein F, 350/400ka (mitosin)	NM_016343;NP_057427	Hs.497741	U30872
209175_at	SEC23IP	241.478	99.1432	254.885			-2.57088	1.82367e-06	105	87	81	54	47	32	6	4	2	10	10q25-q26	11196	SEC23 interacting protein	NM_007190;NP_009121	Hs.435004	AK001135
209186_at	ATP2A2	655.351	1550.22	724.513			2.13968	6.66543e-05	70	63	59	46	42	28	17	9	4	12	12q23-q24.1	488	ATPase, Ca++ transporting, cardiac muscle, slow twitch 2	NM_001135765;NM_001681;NM_170665;NP_001129237;NP_001672;NP_733765	Hs.506759	M23114
209189_at	FOS	2465.55	128.076	3701.53			-28.9011	1.06659e-14	34	8	8	8	8	7	5	1	1	14	14q24.3	2353	v-fos FBJ murine osteosarcoma viral oncogene homolog	NM_005252;NP_005243	Hs.718415	BC004490
209190_s_at	DIAPH1	265.803	810.706	281.699			2.87791	3.61773e-09	186	147	117	71	46	31	16	8	4	5	5q31	1729	diaphanous homolog 1 (Drosophila)	NM_001079812;NM_005219;NP_001073280;NP_005210	Hs.529451	AF051782
209191_at	TUBB6	457.75	89.0581	425.059			-4.77282	9.30342e-08	146	118	104	66	44	29	14	4	2	18	18p11.21	84617	tubulin, beta 6	NM_032525;NP_115914	Hs.193491;Hs.706875	BC002654
209200_at	MEF2C	234.195	70.331	167.461			-2.38105	0.000758898	73	66	62	32	29	22	14	4	2	5	5q14	4208	myocyte enhancer factor 2C	NM_001131005;NM_002397;NP_001124477;NP_002388	Hs.653394	AL536517
209209_s_at	FERMT2	352.556	56.4128	248.868			-4.41154	1.42206e-06	179	142	50	37	11	9	5	1	1	14	14q22.2	10979	fermitin family homolog 2 (Drosophila)	NM_001134999;NM_001135000;NM_006832;NP_001128471;NP_001128472;NP_006823	Hs.509343	AW469573
209210_s_at	FERMT2	1483.67	411.285	1115.79			-2.71293	5.49589e-06	25	24	23	20	18	14	4	3	1	14	14q22.2	10979	fermitin family homolog 2 (Drosophila)	NM_001134999;NM_001135000;NM_006832;NP_001128471;NP_001128472;NP_006823	Hs.509343	Z24725
209218_at	SQLE	272.629	380.453	141.802			2.68299	1.43914e-05	175	139	42	35	32	24	16	8	4	8	8q24.1	6713	squalene epoxidase	NM_003129;NP_003120	Hs.71465	AF098865
209220_at	GPC3	54.5133	157.349	49.7248			3.16439	0.000305122	133	107	93	64	19	15	9	6	3	X	Xq26.1	2719	glypican 3	NM_004484;NP_004475	Hs.644108	L47125
209230_s_at	NUPR1	826.73	2866.04	1048.86			2.73253	6.6707e-06	159	126	108	70	41	28	17	9	4	16	16p11.2	26471	nuclear protein 1	NM_001042483;NM_012385;NP_001035948;NP_036517	Hs.513463	AF135266
209250_at	DEGS1	2087.43	697.239	1604.28			-2.30091	0.000255312	32	31	30	26	24	19	11	4	2	1	1q42.11	8560	degenerative spermatocyte homolog 1, lipid desaturase (Drosophila)	NM_003676;NM_144780;NP_003667;NP_659004	Hs.299878	BC000961
209267_s_at	SLC39A8	147.424	33.547	146.232			-4.35902	7.68708e-08	6	6	6	6	6	5	1	1	1	4	4q22-q24	64116	solute carrier family 39 (zinc transporter), member 8	NM_001135146;NM_001135147;NM_001135148;NM_022154;NP_001128618;NP_001128619;NP_001128620;NP_071437	Hs.288034	AB040120
209270_at	LAMB3	168.97	37.2607	98.7421			-2.65003	9.07834e-09	35	32	21	19	17	1	1	1	1	1	1q32	3914	laminin, beta 3	NM_000228;NM_001017402;NM_001127641;NP_000219;NP_001017402;NP_001121113	Hs.497636	L25541
209271_at	BPTF	239.587	130.022	260.629			-2.00449	8.85921e-06	173	37	35	23	21	17	11	4	2	17	17q24.3	2186	bromodomain PHD finger transcription factor	NM_004459;NM_182641;NP_004450;NP_872579	Hs.444200	AB032251
209276_s_at	GLRX	382.928	66.6468	205.352			-3.08119	0.000112563	43	39	37	30	28	21	13	1	1	5	5q14	2745	glutaredoxin (thioltransferase)	NM_001118890;NM_002064;NP_001112362;NP_002055	Hs.28988;Hs.712696	AF162769
209283_at	CRYAB	579.852	173.698	433.119			-2.49352	7.42847e-05	126	103	86	32	29	22	14	4	2	11	11q22.3-q23.1	1410	crystallin, alpha B	NM_001885;NP_001876	Hs.408767	AF007162
209286_at	CDC42EP3	719.364	72.3365	537.876			-7.43575	1.35795e-10	34	8	8	8	8	7	5	1	1	2	2p21	10602	CDC42 effector protein (Rho GTPase binding) 3	NM_006449;NP_006440	Hs.369574	AI754416
209287_s_at	CDC42EP3	229.93	63.9509	189.59			-2.96462	6.833e-07	179	142	50	37	11	9	5	1	1	2	2p21	10602	CDC42 effector protein (Rho GTPase binding) 3	NM_006449;NP_006440	Hs.369574	AF104857
209288_s_at	CDC42EP3	1171.6	230.35	872.475			-3.7876	1.0253e-07	50	46	44	37	11	9	5	1	1	2	2p21	10602	CDC42 effector protein (Rho GTPase binding) 3	NM_006449;NP_006440	Hs.369574	AL136842
209300_s_at	NECAP1	204.419	85.4567	211.17			-2.47108	1.28973e-05	132	106	95	66	44	29	14	4	2	12	12p13.31	25977	NECAP endocytosis associated 1	NM_015509;NP_056324;NR_024260	Hs.555927	BC002888
209301_at	CA2	13.1046	64.0818	14.2846			4.48607	4.09707e-09	166	132	113	44	40	27	10	7	3	8	8q22	760	carbonic anhydrase II	NM_000067;NP_000058	Hs.155097	M36532
209304_x_at	GADD45B	316.589	226.977	508.069			-2.23842	6.38274e-06	77	69	65	7	7	6	3	2	1	19	19p13.3	4616	growth arrest and DNA-damage-inducible, beta	NM_015675;NP_056490	Hs.110571	AF087853
209305_s_at	GADD45B	181.147	83.9803	290.929			-3.46425	1.2481e-09	23	22	21	19	17	1	1	1	1	19	19p13.3	4616	growth arrest and DNA-damage-inducible, beta	NM_015675;NP_056490	Hs.110571	AF078077
209310_s_at	CASP4	73.2133	37.1318	75.2572			-2.02676	0.000168507	146	118	104	66	44	29	14	4	2	11	11q22.2-q22.3	837	caspase 4, apoptosis-related cysteine peptidase	NM_001225;NM_033306;NP_001216;NP_150649	Hs.138378	U25804
209312_x_at	HLA-DRB1	1090.66	235.712	1620.92			-6.87668	5.04118e-08	47	43	41	34	31	21	13	1	1	6	6p21.3	3123	major histocompatibility complex, class II, DR beta 1	NM_002124;NP_002115;XM_001713867;XM_001722124;XM_001722127;XP_001713919;XP_001722176;XP_001722179	Hs.534322;Hs.701691	U65585
209318_x_at	PLAGL1	167.74	22.8842	160.272			-7.0036	1.18481e-08	146	118	104	66	44	29	14	4	2	6	6q24-q25	5325	pleiomorphic adenoma gene-like 1	NM_001080951;NM_001080952;NM_001080953;NM_001080954;NM_001080955;NM_001080956;NM_002656;NM_006718;NP_001074420;NP_001074421;NP_001074422;NP_001074423;NP_001074424;NP_001074425;NP_002647;NP_006709	Hs.715495	BG547855
209335_at	DCN	908.425	95.4188	559.089			-5.85932	8.10231e-06	113	94	86	32	29	22	14	4	2	12	12q21.33	1634	decorin	NM_001920;NM_133503;NM_133504;NM_133505;NM_133506;NM_133507;NP_001911;NP_598010;NP_598011;NP_598012;NP_598013;NP_598014	Hs.718429	AI281593
209344_at	TPM4	158.798	37.1083	162.039			-4.36663	2.04297e-08	105	87	81	54	47	32	6	4	2	19	19p13.1	7171	tropomyosin 4	NM_001145160;NM_003290;NP_001138632;NP_003281	Hs.631618	BC002827
209349_at	RAD50	50.7936	23.419	48.2454			-2.0601	4.32309e-06	132	106	95	66	44	29	14	4	2	5	5q31	10111	RAD50 homolog (S. cerevisiae)	NM_005732;NM_133482;NP_005723;NP_597816	Hs.655835	U63139
209351_at	KRT14	228.443	21.0098	420.591			-20.0188	6.06018e-10	35	32	21	19	17	1	1	1	1	17	17q12-q21	3861	keratin 14	NM_000526;NP_000517	Hs.654380	BC002690
209355_s_at	PPAP2B	1057.52	134.225	807.385			-6.01514	3.52006e-08	132	106	95	66	44	29	14	4	2	1	1pter-p22.1	8613	phosphatidic acid phosphatase type 2B	NM_003713;NM_177414;NP_003704;NP_803133	Hs.405156;Hs.715848	AB000889
209356_x_at	EFEMP2	330.109	60.2615	212.309			-3.52313	5.8546e-09	140	112	57	25	23	11	7	5	1	11	11q13.1	30008	EGF-containing fibulin-like extracellular matrix protein 2	NM_016938;NP_058634	Hs.170622	AB030655
209357_at	CITED2	301.057	144.576	338.059			-2.33828	0.000196078	79	71	20	18	16	13	4	3	1	6	6q23.3	10370	Cbp/p300-interacting transactivator, with Glu/Asp-rich carboxy-terminal domain, 2	NM_006079;NP_006070	Hs.82071	AF109161
209368_at	EPHX2	380.76	100.232	512.347			-5.11162	6.00714e-05	184	146	96	67	47	32	6	4	2	8	8p21-p12	2053	epoxide hydrolase 2, cytoplasmic	NM_001979;NP_001970	Hs.212088	AF233336
209369_at	ANXA3	515.009	147.268	748.188			-5.08046	0.000383742	63	57	54	43	39	21	13	1	1	4	4q13-q22	306	annexin A3	NM_005139;NP_005130	Hs.480042	M63310
209380_s_at	ABCC5	196.71	423.213	147.32			2.87275	9.28177e-06	122	99	89	62	41	28	17	9	4	3	3q27	10057	ATP-binding cassette, sub-family C (CFTR/MRP), member 5	NM_001023587;NM_005688;NP_001018881;NP_005679	Hs.368563	AF146074
209383_at	DDIT3	320.922	876.733	268.115			3.26998	5.31559e-10	106	88	82	59	51	31	16	8	4	12	12q13.1-q13.2	1649	DNA-damage-inducible transcript 3	NM_004083;NP_004074	Hs.505777;Hs.690217	BC003637
209386_at	TM4SF1	1409.25	722.873	1929.04			-2.66858	6.37462e-06	120	98	88	61	21	17	11	4	2	3	3q21-q25	4071	transmembrane 4 L six family member 1	NM_014220;NP_055035	Hs.715499	AI346835
209387_s_at	TM4SF1	226.057	86.9189	314.114			-3.61387	5.13584e-05	120	98	88	61	21	17	11	4	2	3	3q21-q25	4071	transmembrane 4 L six family member 1	NM_014220;NP_055035	Hs.715499	M90657
209395_at	CHI3L1	26.3822	19.6436	43.6485			-2.22203	0.000348803	132	106	95	66	44	29	14	4	2	1	1q32.1	1116	chitinase 3-like 1 (cartilage glycoprotein-39)	NM_001276;NP_001267	Hs.382202	M80927
209404_s_at	TMED7	562.414	249.34	574.683			-2.30482	0.000172197	134	108	96	67	47	32	6	4	2	5	5q22.3	51014	transmembrane emp24 protein transport domain containing 7	NM_181836;NP_861974	Hs.642817;Hs.710895	AF151867
209406_at	BAG2	339.106	28.2377	299.55			-10.6081	1.23115e-08	36	33	31	8	8	7	5	1	1	6	6p12.1-p11.2	9532	BCL2-associated athanogene 2	NM_004282;NP_004273	Hs.55220	AF095192
209408_at	KIF2C	20.6774	163.322	26.1128			6.25447	4.42747e-06	123	100	90	63	52	18	12	7	3	1	1p34.1	11004	kinesin family member 2C	NM_006845;NP_006836	Hs.69360	U63743
209409_at	GRB10	232.112	435.803	217.191			2.00654	4.101e-06	195	151	83	51	45	30	16	8	4	7	7p12-p11.2	2887	growth factor receptor-bound protein 10	NM_001001549;NM_001001550;NM_001001555;NM_005311;NP_001001549;NP_001001550;NP_001001555;NP_005302	Hs.164060	D86962
209427_at	SMTN	386.48	60.4708	183.066			-3.02735	2.57634e-06	17	17	16	15	8	7	5	1	1	22	22q12.2	6525	smoothelin	NM_006932;NM_134269;NM_134270;NP_008863;NP_599031;NP_599032	Hs.149098	AF064238
209435_s_at	ARHGEF2	170.414	445.858	177.399			2.5133	0.000139695	123	100	90	63	52	18	12	7	3	1	1q21-q22	9181	rho/rac guanine nucleotide exchange factor (GEF) 2	NM_004723;NP_004714	Hs.655209	BC000265
209436_at	SPON1	305.348	45.208	153.782			-3.40165	9.3391e-05	151	122	60	47	43	19	11	4	2	11	11p15.2	10418	spondin 1, extracellular matrix protein	NM_006108;NP_006099	Hs.705394	AB018305
209446_s_at	C7orf44	72.9519	214.133	47.9459			4.46615	4.22037e-05	123	100	90	63	52	18	12	7	3	7	7p13	55744	chromosome 7 open reading frame 44	NM_018224;NP_060694	Hs.654779;Hs.655165;Hs.658441	BC001743
209447_at	SYNE1	187.06	53.9371	243.814			-4.52035	3.41407e-07	146	118	104	66	44	29	14	4	2	6	6q25	23345	spectrin repeat containing, nuclear envelope 1	NM_015293;NM_033071;NM_133650;NM_182961;NP_056108;NP_149062;NP_598411;NP_892006	Hs.12967	AF043290
209451_at	TANK	212.191	92.1574	236.217			-2.56319	2.97809e-05	47	43	41	34	31	21	13	1	1	2	2q24-q31	10010	TRAF family member-associated NFKB activator	NM_004180;NM_133484;NP_004171;NP_597841	Hs.132257	U59863
209454_s_at	TEAD3	171.419	71.7199	145.328			-2.02633	4.28714e-07	81	72	67	50	44	29	14	4	2	6	6p21.2	7005	TEA domain family member 3	NM_003214;NP_003205	Hs.485205	AF142482
209457_at	DUSP5	292.522	55.7521	307.734			-5.51968	1.57838e-06	152	69	65	7	7	6	3	2	1	10	10q25	1847	dual specificity phosphatase 5	NM_004419;NP_004410	Hs.2128	U16996
209458_x_at	HBA1	194.279	978.068	436.629			2.24004	0.00243487	30	29	28	24	22	18	12	7	3	16	16p13.3	3039	hemoglobin, alpha 1	NM_000558;NP_000549	Hs.449630;Hs.654744	AF105974
209462_at	APLP1	45.5282	114.846	44.2138			2.59751	3.76042e-05	93	80	75	56	49	34	12	7	3	19	19q13.1	333	amyloid beta (A4) precursor-like protein 1	NM_001024807;NM_005166;NP_001019978;NP_005157	Hs.74565	U48437
209464_at	AURKB	36.8455	98.1217	39.2383			2.50066	0.000177547	130	80	75	56	49	34	12	7	3	17	17p13.1	9212	aurora kinase B	NM_004217;NP_004208	Hs.442658	AB011446
209465_x_at	PTN	382.722	19.0064	547.767			-28.8201	2.91112e-10	44	40	38	31	18	14	4	3	1	7	7q33-q34	5764	pleiotrophin	NM_002825;NP_002816	Hs.371249	AL565812
209466_x_at	PTN	570.39	57.5922	685.852			-11.9088	2.58128e-09	55	51	48	31	18	14	4	3	1	7	7q33-q34	5764	pleiotrophin	NM_002825;NP_002816	Hs.371249	M57399
209472_at	CCBL2	415.207	156.027	387.143			-2.48126	3.88498e-06	177	141	17	16	14	11	7	5	1	1	1p22.2	56267	cysteine conjugate-beta lyase 2	NM_001008661;NM_001008662;NM_019610;NP_001008661;NP_001008662;NP_062556	Hs.481898	BC000819
209480_at	HLA-DQB1	27.1881	11.1477	69.7548			-6.2573	0.000127393	16	16	15	14	13	9	5	1	1	6	6p21.3	3119	major histocompatibility complex, class II, DQ beta 1	NM_002123;NP_002114;XM_001722253;XM_001723447;XP_001722305;XP_001723499	Hs.409934;Hs.534322;Hs.713773	M16276
209487_at	RBPMS	772.949	101.636	618.418			-6.08461	1.21485e-07	113	94	86	32	29	22	14	4	2	8	8p12-p11	11030	RNA binding protein with multiple splicing	NM_001008710;NM_001008711;NM_001008712;NM_006867;NP_001008710;NP_001008711;NP_001008712;NP_006858	Hs.334587	D84109
209488_s_at	RBPMS	438.723	47.5847	351.431			-7.38538	5.94234e-07	113	94	86	32	29	22	14	4	2	8	8p12-p11	11030	RNA binding protein with multiple splicing	NM_001008710;NM_001008711;NM_001008712;NM_006867;NP_001008710;NP_001008711;NP_001008712;NP_006858	Hs.334587	D84109
209495_at	CEP250	70.2732	172.091	72.5986			2.37044	4.29547e-06	123	100	90	63	52	18	12	7	3	20	20q11.22-q12	11190	centrosomal protein 250kDa	NM_001035518;NM_007186;NP_001030595;NP_009117	Hs.443976	AF022655
209496_at	RARRES2	580.797	68.2717	424.55			-6.21854	3.05222e-10	109	91	85	30	28	21	13	1	1	7	7q36.1	5919	retinoic acid receptor responder (tazarotene induced) 2	NM_002889;NP_002880	Hs.647064	BC000069
209498_at	CEACAM1	243.532	96.305	278.676			-2.89368	0.000774651	177	141	17	16	14	11	7	5	1	19	19q13.2	634	carcinoembryonic antigen-related cell adhesion molecule 1 (biliary glycoprotein)	NM_001024912;NM_001712;NP_001020083;NP_001703	Hs.512682	X16354
209514_s_at	RAB27A	393.899	74.6341	351.815			-4.71387	1.91703e-06	127	87	81	54	47	32	6	4	2	15	15q15-q21.1	5873	RAB27A, member RAS oncogene family	NM_004580;NM_183234;NM_183235;NM_183236;NP_004571;NP_899057;NP_899058;NP_899059	Hs.654978	BE502030
209515_s_at	RAB27A	1319.16	254.43	1030.85			-4.05161	1.16072e-05	88	76	71	54	47	32	6	4	2	15	15q15-q21.1	5873	RAB27A, member RAS oncogene family	NM_004580;NM_183234;NM_183235;NM_183236;NP_004571;NP_899057;NP_899058;NP_899059	Hs.654978	U38654
209531_at	GSTZ1	156.042	81.7581	194.991			-2.38497	8.60366e-07	44	40	38	31	18	14	4	3	1	14	14q24.3	2954	glutathione transferase zeta 1	NM_001513;NM_145870;NM_145871;NP_001504;NP_665877;NP_665878	Hs.655292	BC001453
209540_at	IGF1	597.218	14.6784	341.172			-23.2431	1.98909e-15	34	8	8	8	8	7	5	1	1	12	12q22-q23	3479	insulin-like growth factor 1 (somatomedin C)	NM_000618;NM_001111283;NM_001111284;NM_001111285;NP_000609;NP_001104753;NP_001104754;NP_001104755	Hs.160562	AU144912
209541_at	IGF1	1131.47	18.0121	757.79			-42.0712	2.57983e-16	34	8	8	8	8	7	5	1	1	12	12q22-q23	3479	insulin-like growth factor 1 (somatomedin C)	NM_000618;NM_001111283;NM_001111284;NM_001111285;NP_000609;NP_001104753;NP_001104754;NP_001104755	Hs.160562	AI972496
209542_x_at	IGF1	827.299	38.927	496.443			-12.7532	3.15477e-12	34	8	8	8	8	7	5	1	1	12	12q22-q23	3479	insulin-like growth factor 1 (somatomedin C)	NM_000618;NM_001111283;NM_001111284;NM_001111285;NP_000609;NP_001104753;NP_001104754;NP_001104755	Hs.160562	M29644
209550_at	NDN	351.42	67.7476	265.914			-3.92507	1.74251e-05	167	133	114	39	35	17	11	4	2	15	15q11.2-q12	4692	necdin homolog (mouse)	NM_002487;NP_002478	Hs.50130	U35139
209553_at	VPS8	230.764	431.223	206.898			2.08423	3.39432e-07	164	130	112	65	40	27	10	7	3	3	3q27.2	23355	vacuolar protein sorting 8 homolog (S. cerevisiae)	NM_001009921;NM_015303;NP_001009921;NP_056118	Hs.269263	BC001001
209576_at	GNAI1	53.4699	20.7188	97.9875			-4.7294	6.40073e-09	35	32	21	19	17	1	1	1	1	7	7q21	2770	guanine nucleotide binding protein (G protein), alpha inhibiting activity polypeptide 1	NM_002069;NP_002060	Hs.134587	AL049933
209579_s_at	MBD4	773.793	1308.39	557.683			2.34611	3.45067e-05	40	36	34	29	27	15	9	6	3	3	3q21-q22	8930	methyl-CpG binding domain protein 4	NM_003925;NP_003916	Hs.35947	AL556619
209596_at	MXRA5	342.352	53.2519	330.214			-6.20099	1.5087e-07	44	40	38	31	18	14	4	3	1	X	Xp22.33	25878	matrix-remodelling associated 5	NM_015419;NP_056234	Hs.369422	AF245505
209598_at	PNMA2	15.7675	139.178	14.1482			9.83719	0.000332453	147	119	100	63	52	18	12	7	3	8	8p21.2	10687	paraneoplastic antigen MA2	NM_007257;NP_009188	Hs.591838	AB020690
209607_x_at	SULT1A3	101.742	243.077	92.29			2.63383	3.30915e-05	119	97	87	22	20	16	10	7	3	16	16p11.2	6818	sulfotransferase family, cytosolic, 1A, phenol-preferring, member 3	NM_001017387;NM_003166;NM_177552;NP_001017387;NP_003157;NP_808220	Hs.460558;Hs.718416	U08032
209610_s_at	SLC1A4	196.509	355.841	177.036			2.00999	1.28339e-05	193	139	42	35	32	24	16	8	4	2	2p15-p13	6509	solute carrier family 1 (glutamate/neutral amino acid transporter), member 4	NM_001135581;NM_003038;NP_001129053;NP_003029	Hs.654352	BF340083
209616_s_at	CES1	385.385	27.2835	230.402			-8.44475	7.45786e-11	17	17	16	15	8	7	5	1	1	16	16q13-q22.1	1066	carboxylesterase 1 (monocyte/macrophage serine esterase 1)	NM_001025194;NM_001025195;NM_001266;NP_001020365;NP_001020366;NP_001257	Hs.558865	S73751
209617_s_at	CTNND2	62.949	119.144	47.2171			2.52331	5.88521e-05	168	134	56	44	40	27	10	7	3	5	5p15.2	1501	catenin (cadherin-associated protein), delta 2 (neural plakophilin-related arm-repeat protein)	NM_001332;NP_001323	Hs.314543	AF035302
209619_at	CD74	833.459	470.965	1292.9			-2.74521	5.66786e-05	170	136	115	16	14	11	7	5	1	5	5q32	972	CD74 molecule, major histocompatibility complex, class II invariant chain	NM_001025158;NM_001025159;NM_004355;NP_001020329;NP_001020330;NP_004346	Hs.436568	K01144
209621_s_at	PDLIM3	670.163	113.462	720.291			-6.34832	3.84166e-09	8	8	8	8	8	7	5	1	1	4	4q35	27295	PDZ and LIM domain 3	NM_001114107;NM_014476;NP_001107579;NP_055291	Hs.85862	AF002280
209642_at	BUB1	12.2488	56.21	12.8679			4.36822	5.31536e-05	130	80	75	56	49	34	12	7	3	2	2q14	699	budding uninhibited by benzimidazoles 1 homolog (yeast)	NM_004336;NP_004327	Hs.469649	AF043294
209644_x_at	CDKN2A	25.4068	274.647	41.0655			6.68802	2.39248e-06	123	100	90	63	52	18	12	7	3	9	9p21	1029	cyclin-dependent kinase inhibitor 2A (melanoma, p16, inhibits CDK4)	NM_000077;NM_058195;NM_058197;NP_000068;NP_478102;NP_478104	Hs.512599	U38945
209645_s_at	ALDH1B1	75.459	34.1348	86.7088			-2.54019	1.16591e-05	57	53	50	37	11	9	5	1	1	9	9p11.1	219	aldehyde dehydrogenase 1 family, member B1	NM_000692;NP_000683	Hs.436219	NM_000692
209649_at	STAM2	247.122	84.9282	256.32			-3.01808	6.75505e-08	47	43	41	34	31	21	13	1	1	2	2q23.3	10254	signal transducing adaptor molecule (SH3 domain and ITAM motif) 2	NM_005843;NP_005834	Hs.17200	AL133600
209651_at	TGFB1I1	877.976	108.637	647.045			-5.95601	6.13969e-08	140	112	57	25	23	11	7	5	1	16	16p11.2	7041	transforming growth factor beta 1 induced transcript 1	NM_001042454;NM_015927;NP_001035919;NP_057011	Hs.513530	BC001830
209652_s_at	PGF	50.0829	100.425	34.961			2.87248	3.09933e-05	128	104	93	64	19	15	9	6	3	14	14q24-q31	5228	placental growth factor	NM_002632;NP_002623	Hs.252820	BC001422
209672_s_at	MIOS	65.6115	25.4326	82.5147			-3.24445	9.22892e-06	105	87	81	54	47	32	6	4	2	7	7p22-p21	54468	missing oocyte, meiosis regulator, homolog (Drosophila)	NM_019005;NP_061878	Hs.520215	AL136892
209680_s_at	KIFC1	68.1532	191.066	86.7687			2.20201	9.99838e-05	124	101	91	63	52	18	12	7	3	6	6p21.3	3833	kinesin family member C1	NM_002263;NP_002254	Hs.436912	BC000712
209684_at	RIN2	905.872	134.701	728.456			-5.40794	2.32476e-09	177	141	17	16	14	11	7	5	1	20	20p11.22	54453	Ras and Rab interactor 2	NM_018993;NP_061866	Hs.472270	AL136924
209687_at	CXCL12	621.908	58.7473	421.454			-7.17401	8.99496e-06	126	103	86	32	29	22	14	4	2	10	10q11.1	6387	chemokine (C-X-C motif) ligand 12 (stromal cell-derived factor 1)	NM_000609;NM_001033886;NM_199168;NP_000600;NP_001029058;NP_954637	Hs.522891	U19495
209696_at	FBP1	224.919	62.5372	248.346			-3.97117	2.82543e-08	120	98	88	61	21	17	11	4	2	9	9q22.3	2203	fructose-1,6-bisphosphatase 1	NM_000507;NM_001127628;NP_000498;NP_001121100	Hs.494496	D26054
209706_at	NKX3-1	4513.57	670.562	4631.33			-6.90664	0.00295927	176	140	14	13	12	10	6	4	2	8	8p21	4824	NK3 homeobox 1	NM_006167;NP_006158	Hs.55999	AF247704
209708_at	MOXD1	200.804	52.5432	211.786			-4.03071	0.000316109	139	71	20	18	16	13	4	3	1	6	6q23.1-q23.3	26002	monooxygenase, DBH-like 1	NM_015529;NP_056344	Hs.6909	AY007239
209709_s_at	HMMR	13.3171	75.4725	19.4232			3.8857	8.26832e-05	123	100	90	63	52	18	12	7	3	5	5q33.2-qter	3161	hyaluronan-mediated motility receptor (RHAMM)	NM_001142556;NM_001142557;NM_012484;NM_012485;NP_001136028;NP_001136029;NP_036616;NP_036617	Hs.72550	U29343
209710_at	GATA2	536.324	94.2303	348.544			-3.69885	7.49274e-10	23	22	21	19	17	1	1	1	1	3	3q21.3	2624	GATA binding protein 2	NM_001145661;NM_001145662;NM_032638;NP_001139133;NP_001139134;NP_116027	Hs.367725	AL563460
209711_at	SLC35D1	294.323	101.268	208.984			-2.06366	1.21574e-06	167	133	114	39	35	17	11	4	2	1	1p32-p31	23169	solute carrier family 35 (UDP-glucuronic acid/UDP-N-acetylgalactosamine dual transporter), member D1	NM_015139;NP_055954	Hs.213642	N80922
209712_at	SLC35D1	88.6519	32.8077	67.5605			-2.05929	8.79312e-07	47	43	41	34	31	21	13	1	1	1	1p32-p31	23169	solute carrier family 35 (UDP-glucuronic acid/UDP-N-acetylgalactosamine dual transporter), member D1	NM_015139;NP_055954	Hs.213642	AI769637
209714_s_at	CDKN3	13.9512	157.489	21.1774			7.43666	5.23714e-06	123	100	90	63	52	18	12	7	3	14	14q22	1033	cyclin-dependent kinase inhibitor 3	NM_001130851;NM_005192;NP_001124323;NP_005183	Hs.84113	AF213033
209715_at	CBX5	54.3901	140.306	40.3971			3.47316	1.67024e-08	135	109	97	68	53	35	18	6	3	12	12q13.13	23468	chromobox homolog 5 (HP1 alpha homolog, Drosophila)	NM_001127321;NM_001127322;NM_012117;NP_001120793;NP_001120794;NP_036249	Hs.349283	L07515
209717_at	EVI5	250.983	100.382	227.711			-2.26844	8.99852e-07	38	35	33	28	26	14	4	3	1	1	1p22.1	7813	ecotropic viral integration site 5	NM_005665;NP_005656	Hs.656836	AF008915
209723_at	SERPINB9	130.506	23.0701	93.0551			-4.03359	5.53594e-06	142	114	101	69	54	32	6	4	2	6	6p25	5272	serpin peptidase inhibitor, clade B (ovalbumin), member 9	NM_004155;NP_004146	Hs.104879	BC002538
209731_at	NTHL1	97.9376	282.886	96.1369			2.94253	8.05097e-06	124	101	91	63	52	18	12	7	3	16	16p13.3	4913	nth endonuclease III-like 1 (E. coli)	NM_002528;NP_002519	Hs.66196	U79718
209737_at	MAGI2	231.271	49.0137	125.888			-2.56843	2.05858e-05	25	24	23	20	18	14	4	3	1	7	7q21	9863	membrane associated guanylate kinase, WW and PDZ domain containing 2	NM_012301;NP_036433	Hs.603842	AB014605
209742_s_at	MYL2	11.8795	12.4789	87.0826			-6.97842	0.00339495	9	9	9	9	9	8	1	1	1	12	12q24.11	4633	myosin, light chain 2, regulatory, cardiac, slow	NM_000432;NP_000423	Hs.75535	AF020768
209755_at	NMNAT2	17.8015	62.8007	18.6939			3.35942	4.21727e-05	124	101	91	63	52	18	12	7	3	1	1q25	23057	nicotinamide nucleotide adenylyltransferase 2	NM_015039;NM_170706;NP_055854;NP_733820	Hs.497123	AF288395
209763_at	CHRDL1	1137.65	26.4569	784.377			-29.6474	7.14088e-11	38	35	33	28	26	14	4	3	1	X	Xq22.3	91851	chordin-like 1	NM_001143981;NM_001143982;NM_001143983;NM_145234;NP_001137453;NP_001137454;NP_001137455;NP_660277	Hs.496587	AL049176
209773_s_at	RRM2	23.7205	507.69	45.5478			11.1463	4.59293e-05	147	119	100	63	52	18	12	7	3	2	2p25-p24	6241	ribonucleotide reductase M2 polypeptide	NM_001034;NP_001025	Hs.226390	BC001886
209774_x_at	CXCL2	254.035	34.7043	222.986			-6.42529	1.00522e-05	38	35	33	28	26	14	4	3	1	4	4q21	2920	chemokine (C-X-C motif) ligand 2	NM_002089;NP_002080	Hs.590921	M57731
209781_s_at	KHDRBS3	159.02	367.917	106.267			3.4622	1.2074e-05	183	145	76	57	50	35	18	6	3	8	8q24.2	10656	KH domain containing, RNA binding, signal transduction associated 3	NM_006558;NP_006549	Hs.444558	AF069681
209784_s_at	JAG2	127.899	227.502	93.9714			2.42097	3.39749e-05	161	127	109	68	53	35	18	6	3	14	14q32	3714	jagged 2	NM_002226;NM_145159;NP_002217;NP_660142	Hs.433445	AF029778
209785_s_at	PLA2G4C	105.204	93.8661	226.687			-2.415	0.00331147	18	18	17	16	14	11	7	5	1	19	19q13.3	8605	phospholipase A2, group IVC (cytosolic, calcium-independent)	NM_003706;NP_003697	Hs.631562	AF065214
209795_at	CD69	83.0613	9.59463	73.558			-7.66659	1.00473e-06	43	39	37	30	28	21	13	1	1	12	12p13-p12	969	CD69 molecule	NM_001781;NP_001772;NR_026671;NR_026672	Hs.208854	L07555
209821_at	IL33	93.8036	17.3153	77.6842			-4.48644	7.09726e-06	146	118	104	66	44	29	14	4	2	9	9p24.1	90865	interleukin 33	NM_033439;NP_254274	Hs.348390	AB024518
209823_x_at	HLA-DQB1	113.077	50.1932	177.256			-3.53148	6.67526e-06	143	115	102	34	31	21	13	1	1	6	6p21.3	3119	major histocompatibility complex, class II, DQ beta 1	NM_002123;NP_002114;XM_001722253;XM_001723447;XP_001722305;XP_001723499	Hs.409934;Hs.534322;Hs.713773	M17955
209832_s_at	CDT1	15.7099	36.413	15.7945			2.30542	0.000403344	124	101	91	63	52	18	12	7	3	16	16q24.3	81620	chromatin licensing and DNA replication factor 1	NM_030928;NP_112190	Hs.122908	AF321125
209835_x_at	CD44	194.159	44.6898	269.136			-6.02231	3.93868e-09	38	35	33	28	26	14	4	3	1	11	11p13	960	CD44 molecule (Indian blood group)	NM_000610;NM_001001389;NM_001001390;NM_001001391;NM_001001392;NP_000601;NP_001001389;NP_001001390;NP_001001391;NP_001001392	Hs.502328	BC004372
209844_at	HOXB13	691.781	217.613	840.468			-3.86222	0.000119295	134	108	96	67	47	32	6	4	2	17	17q21.2	10481	homeobox B13	NM_006361;NP_006352	Hs.66731	U57052
209855_s_at	KLK2	1667.58	213.2	1617.61			-7.5873	5.17908e-05	184	146	96	67	47	32	6	4	2	19	19q13.41	3817	kallikrein-related peptidase 2	NM_001002231;NM_005551;NP_001002231;NP_005542	Hs.515560	AF188747
209859_at	TRIM9	17.3295	61.4859	16.1943			3.79677	0.000576042	130	80	75	56	49	34	12	7	3	14	14q22.1	114088	tripartite motif-containing 9	NM_015163;NM_052978;NP_055978;NP_443210	Hs.654750	AF220036
209868_s_at	RBMS1	275.113	95.7263	227.634			-2.37796	5.22364e-05	188	148	54	43	39	21	13	1	1	2	2q24.2	5937	RNA binding motif, single stranded interacting protein 1	NM_002897;NM_016836;NM_016839;NP_002888;NP_058520;NP_058523	Hs.470412;Hs.708357	D28482
209869_at	ADRA2A	32.1695	109.155	35.5349			3.07176	0.00338024	133	107	93	64	19	15	9	6	3	10	10q24-q26	150	adrenergic, alpha-2A-, receptor	NM_000681;NP_000672	Hs.249159	AF284095
209894_at	LEPR	166.767	38.04	196.045			-5.15365	1.57795e-05	146	118	104	66	44	29	14	4	2	1	1p31	3953	leptin receptor	NM_001003679;NM_001003680;NM_002303;NP_001003679;NP_001003680;NP_002294	Hs.705413	U50748
209897_s_at	SLIT2	584.083	135.563	424.391			-3.13057	3.04384e-05	49	45	43	36	33	25	4	3	1	4	4p15.2	9353	slit homolog 2 (Drosophila)	NM_004787;NP_004778	Hs.29802	AF055585
209901_x_at	AIF1	174.317	70.0797	206.032			-2.93996	8.67785e-07	31	30	29	25	23	11	7	5	1	6	6p21.3	199	allograft inflammatory factor 1	NM_001623;NM_004847;NM_032955;NP_001614;NP_004838;NP_116573	Hs.76364	U19713
209909_s_at	TGFB2	64.2606	11.1607	50.1974			-4.49768	1.35037e-05	13	13	12	11	11	9	5	1	1	1	1q41	7042	transforming growth factor, beta 2	NM_001135599;NM_003238;NP_001129071;NP_003229	Hs.133379	M19154
209914_s_at	NRXN1	24.1711	48.3845	23.5652			2.05322	4.26893e-05	168	134	56	44	40	27	10	7	3	2	2p16.3	9378	neurexin 1	NM_001135659;NM_004801;NM_138735;NP_001129131;NP_004792;NP_620072	Hs.637685	AW149405
209917_s_at	TP53TG1	178.967	72.0735	194.121			-2.69337	1.32076e-07	41	37	35	23	21	17	11	4	2	7	7q21.1	11257	TP53 target 1 (non-protein coding)	NM_007233;NP_009164;NR_015381	Hs.274329	BC002709
209919_x_at	GGT1	426.291	216.496	768.512			-3.54977	0.000189562	192	65	61	10	10	3	3	2	1	22	22q11.23	2678	gamma-glutamyltransferase 1	NM_001032364;NM_001032365;NM_005265;NM_013430;NP_001027536;NP_001027537;NP_005256;NP_038347	Hs.595809;Hs.645535	L20490
209921_at	SLC7A11	73.0187	206.488	81.9232			2.52051	0.00015193	70	63	59	46	42	28	17	9	4	4	4q28-q32	23657	solute carrier family 7, (cationic amino acid transporter, y+ system) member 11	NM_014331;NP_055146	Hs.390594	AB040875
209942_x_at	MAGEA3	12.7196	316.46	13.0206			24.3046	1.8644e-08	87	63	59	46	42	28	17	9	4	X	Xq28	4102	melanoma antigen family A, 3	NM_005362;NP_005353	Hs.417816	BC000340
209945_s_at	GSK3B	229.508	440.841	178.768			2.466	1.69043e-05	145	117	103	29	27	15	9	6	3	3	3q13.3	2932	glycogen synthase kinase 3 beta	NM_002093;NP_002084	Hs.445733	BC000251
209948_at	KCNMB1	547.046	28.4915	420.089			-14.7443	9.92766e-13	34	8	8	8	8	7	5	1	1	5	5q34	3779	potassium large conductance calcium-activated channel, subfamily M, beta member 1	NM_004137;NP_004128	Hs.484099	U61536
209956_s_at	CAMK2B	14.7273	59.7255	19.4585			3.06938	0.00119129	147	119	100	63	52	18	12	7	3	7	22q12;7p14.3-p14.1	816	calcium/calmodulin-dependent protein kinase II beta	NM_001220;NM_172078;NM_172079;NM_172080;NM_172081;NM_172082;NM_172083;NM_172084;NP_001211;NP_742075;NP_742076;NP_742077;NP_742078;NP_742079;NP_742080;NP_742081	Hs.351887	U23460
209959_at	NR4A3	178.019	59.6192	184.172			-3.08915	0.000101144	39	7	7	7	7	6	3	2	1	9	9q22	8013	nuclear receptor subfamily 4, group A, member 3	NM_006981;NM_173198;NM_173199;NM_173200;NP_008912;NP_775290;NP_775291;NP_775292	Hs.279522	U12767
209960_at	HGF	23.7663	13.1375	34.6078			-2.63427	0.000119737	13	13	12	11	11	9	5	1	1	7	7q21.1	3082	hepatocyte growth factor (hepapoietin A; scatter factor)	NM_000601;NM_001010931;NM_001010932;NM_001010933;NM_001010934;NP_000592;NP_001010931;NP_001010932;NP_001010933;NP_001010934	Hs.396530	X16323
209966_x_at	ESRRG	22.043	16.5204	36.2559			-2.19461	1.05079e-05	191	150	119	9	9	8	1	1	1	1	1q41	2104	estrogen-related receptor gamma	NM_001134285;NM_001438;NM_206594;NM_206595;NP_001127757;NP_001429;NP_996317;NP_996318;NR_024099	Hs.444225	AF094518
209969_s_at	STAT1	103.281	43.6204	101.148			-2.31881	4.62993e-05	86	54	51	3	3	3	3	2	1	2	2q32.2	6772	signal transducer and activator of transcription 1, 91kDa	NM_007315;NM_139266;NP_009330;NP_644671	Hs.642990;Hs.715518	BC002704
209970_x_at	CASP1	121.5	50.1137	109.585			-2.18673	1.06036e-05	47	43	41	34	31	21	13	1	1	11	11q23	834	caspase 1, apoptosis-related cysteine peptidase (interleukin 1, beta, convertase)	NM_001223;NM_033292;NM_033293;NM_033294;NM_033295;NP_001214;NP_150634;NP_150635;NP_150636;NP_150637	Hs.2490	M87507
209985_s_at	ASCL1	23.7478	146.8	22.8513			6.42412	6.55674e-07	161	127	109	68	53	35	18	6	3	12	12q23.2	429	achaete-scute complex homolog 1 (Drosophila)	NM_004316;NP_004307	Hs.712544	BE797438
209986_at	ASCL1	16.3166	36.8008	16.0641			2.29087	0.000134299	93	80	75	56	49	34	12	7	3	12	12q23.2	429	achaete-scute complex homolog 1 (Drosophila)	NM_004316;NP_004307	Hs.712544	BC002341
209987_s_at	ASCL1	12.4231	1027.17	12.2321			83.9733	3.0854e-07	153	123	106	60	50	35	18	6	3	12	12q23.2	429	achaete-scute complex homolog 1 (Drosophila)	NM_004316;NP_004307	Hs.712544	BC002341
209988_s_at	ASCL1	16.5471	2482.37	14.3669			172.784	5.69661e-08	153	123	106	60	50	35	18	6	3	12	12q23.2	429	achaete-scute complex homolog 1 (Drosophila)	NM_004316;NP_004307	Hs.712544	BC001638
209990_s_at	GABBR2	10.7579	32.4823	11.1344			2.91729	0.000281543	138	111	99	21	19	15	9	6	3	9	9q22.1-q22.3	9568	gamma-aminobutyric acid (GABA) B receptor, 2	NM_005458;NP_005449	Hs.198612	AF056085
209992_at	PFKFB2	25.1306	56.5947	21.6384			2.61547	0.00093992	69	62	58	45	41	28	17	9	4	1	1q31	5208	6-phosphofructo-2-kinase/fructose-2,6-biphosphatase 2	NM_001018053;NM_006212;NP_001018063;NP_006203	Hs.282702	AB044805
209993_at	ABCB1	23.7781	15.5716	39.0214			-2.50593	5.35471e-07	16	16	15	14	13	9	5	1	1	7	7q21.1	5243	ATP-binding cassette, sub-family B (MDR/TAP), member 1	NM_000927;NP_000918	Hs.489033	AF016535
210017_at	MALT1	413.884	89.4586	329.191			-3.67981	2.68989e-06	120	98	88	61	21	17	11	4	2	18	18q21	10892	mucosa associated lymphoid tissue lymphoma translocation gene 1	NM_006785;NM_173844;NP_006776;NP_776216	Hs.601217	AF070528
210018_x_at	MALT1	377.884	100.419	329.008			-3.27637	5.23514e-05	91	79	74	52	1	1	1	1	1	18	18q21	10892	mucosa associated lymphoid tissue lymphoma translocation gene 1	NM_006785;NM_173844;NP_006776;NP_776216	Hs.601217	AB026118
210020_x_at	CALML3	55.3746	240.395	50.7746			4.73455	5.49356e-05	133	107	93	64	19	15	9	6	3	10	10pter-p13	810	calmodulin-like 3	NM_005185;NP_005176	Hs.239600	M58026
210021_s_at	CCNO	48.1524	74.3537	36.1938			2.05432	8.63413e-06	186	147	117	71	46	31	16	8	4	5	5p15.2-p13.1	10309	cyclin O	NM_021147;NP_066970	Hs.3041	BC004877
210041_s_at	PGM3	283.851	97.5198	341.548			-3.50234	7.62402e-06	127	87	81	54	47	32	6	4	2	6	6q14.1-q15	5238	phosphoglucomutase 3	NM_015599;NP_056414	Hs.708038	BC001258
210052_s_at	TPX2	16.4657	226.216	26.2823			8.60717	2.4414e-05	123	100	90	63	52	18	12	7	3	20	20q11.2	22974	TPX2, microtubule-associated, homolog (Xenopus laevis)	NM_012112;NP_036244	Hs.244580	AF098158
210061_at	ZNF589	40.844	26.7321	79.0729			-2.95798	1.58822e-07	89	77	72	40	36	26	13	1	1	3	3p21	51385	zinc finger protein 589	NM_016089;NP_057173	Hs.172602	AF114817
210062_s_at	ZNF589	73.4467	39.9189	142.656			-3.57366	1.82313e-08	55	51	48	31	18	14	4	3	1	3	3p21	51385	zinc finger protein 589	NM_016089;NP_057173	Hs.172602	AF114817
210074_at	CTSL2	51.9541	172.391	52.4649			3.28584	4.85686e-08	178	88	82	59	51	31	16	8	4	9	9q22.2	1515	cathepsin L2	NM_001333;NP_001324	Hs.660866	AF070448
210078_s_at	KCNAB1	268.667	14.1297	184.457			-13.0546	1.36941e-08	115	74	69	52	1	1	1	1	1	3	3q26.1	7881	potassium voltage-gated channel, shaker-related subfamily, beta member 1	NM_003471;NM_172159;NM_172160;NP_003462;NP_751891;NP_751892	Hs.654519;Hs.703187	L39833
210084_x_at	TPSAB1	217.29	43.4578	200.129			-4.60515	2.90659e-06	149	120	105	34	31	21	13	1	1	16	16p13.3	7177	tryptase alpha/beta 1	NM_003294;NP_003285;XM_001720738;XM_001720740;XP_001720790;XP_001720792	Hs.405479	AF206665
210103_s_at	FOXA2	23.3844	56.5792	24.5779			2.30203	1.37075e-06	121	25	24	21	19	15	9	6	3	20	20p11	3170	forkhead box A2	NM_021784;NM_153675;NP_068556;NP_710141	Hs.155651	AB028021
210105_s_at	FYN	172.532	510.944	145.774			3.50504	2.79916e-07	135	109	97	68	53	35	18	6	3	6	6q21	2534	FYN oncogene related to SRC, FGR, YES	NM_002037;NM_153047;NM_153048;NP_002028;NP_694592;NP_694593	Hs.390567	M14333
210135_s_at	SHOX2	9.61031	30.9156	10.2814			3.00695	6.8662e-11	85	75	70	53	46	31	16	8	4	3	3q25-q26.1	6474	short stature homeobox 2	NM_003030;NM_006884;NP_003021;NP_006875	Hs.55967	AF022654
210137_s_at	DCTD	402.557	176.9	405.567			-2.29263	9.72191e-10	36	33	31	8	8	7	5	1	1	4	4q35.1	1635	dCMP deaminase	NM_001012732;NM_001921;NP_001012750;NP_001912	Hs.183850	BC001286
210139_s_at	PMP22	641.526	146.971	431.53			-2.93615	4.85217e-05	181	66	62	32	29	22	14	4	2	17	17p12-p11.2	5376	peripheral myelin protein 22	NM_000304;NM_153321;NM_153322;NP_000295;NP_696996;NP_696997	Hs.372031	L03203
210145_at	PLA2G4A	123.213	15.2568	62.8086			-4.11676	2.25939e-05	132	106	95	66	44	29	14	4	2	1	1q25	5321	phospholipase A2, group IVA (cytosolic, calcium-dependent)	NM_024420;NP_077734	Hs.497200	M68874
210148_at	HIPK3	48.8283	17.1502	49.14			-2.86527	0.0002895	89	77	72	40	36	26	13	1	1	11	11p13	10114	homeodomain interacting protein kinase 3	NM_001048200;NM_005734;NP_001041665;NP_005725	Hs.201918	AF305239
210170_at	PDLIM3	128.318	45.4067	338.957			-7.46491	1.08135e-07	120	98	88	61	21	17	11	4	2	4	4q35	27295	PDZ and LIM domain 3	NM_001114107;NM_014476;NP_001107579;NP_055291	Hs.85862	BC001017
210201_x_at	BIN1	360.228	123.277	268.195			-2.17556	9.48361e-06	172	138	33	28	26	14	4	3	1	2	2q14	274	bridging integrator 1	NM_004305;NM_139343;NM_139344;NM_139345;NM_139346;NM_139347;NM_139348;NM_139349;NM_139350;NM_139351;NP_004296;NP_647593;NP_647594;NP_647595;NP_647596;NP_647597;NP_647598;NP_647599;NP_647600;NP_647601	Hs.193163	AF001383
210206_s_at	DDX11	20.1381	63.1802	21.1829			2.9826	0.000211391	174	129	111	56	49	34	12	7	3	12	12p11	1663	DEAD/H (Asp-Glu-Ala-Asp/His) box polypeptide 11 (CHL1-like helicase homolog, S. cerevisiae)	NM_004399;NM_030653;NM_152438;NP_004390;NP_085911;NP_689651	Hs.443960	U33833
210220_at	FZD2	30.1509	131.285	29.619			4.43245	0.000668007	174	129	111	56	49	34	12	7	3	17	17q21.1	2535	frizzled homolog 2 (Drosophila)	NM_001466;NP_001457	Hs.142912	L37882
210221_at	CHRNA3	24.5746	91.3548	27.4378			3.32952	0.000205708	27	26	25	22	20	16	10	7	3	15	15q24	1136	cholinergic receptor, nicotinic, alpha 3	NM_000743;NP_000734	Hs.89605	BC000513
210236_at	PPFIA1	28.348	59.181	29.5019			2.006	3.23816e-06	135	109	97	68	53	35	18	6	3	11	11q13.3	8500	protein tyrosine phosphatase, receptor type, f polypeptide (PTPRF), interacting protein (liprin), alpha 1	NM_003626;NM_177423;NP_003617;NP_803172	Hs.530749	U22815
210240_s_at	CDKN2D	53.7607	99.4055	48.7216			2.04027	2.37925e-06	166	132	113	44	40	27	10	7	3	19	19p13	1032	cyclin-dependent kinase inhibitor 2D (p19, inhibits CDK4)	NM_001800;NM_079421;NP_001791;NP_524145	Hs.435051	U20498
210241_s_at	TP53TG1	182.516	58.8464	165.561			-2.81345	5.16588e-07	41	37	35	23	21	17	11	4	2	7	7q21.1	11257	TP53 target 1 (non-protein coding)	NM_007233;NP_009164;NR_015381	Hs.274329	AB007458
210246_s_at	ABCC8	35.9421	101.698	43.9783			2.31246	0.000401475	159	126	108	70	41	28	17	9	4	11	11p15.1	6833	ATP-binding cassette, sub-family C (CFTR/MRP), member 8	NM_000352;NP_000343	Hs.54470	AF087138
210276_s_at	TRIOBP	402.241	140.948	368.271			-2.61282	6.60828e-07	167	133	114	39	35	17	11	4	2	22	22q13.1	11078	TRIO and F-actin binding protein	NM_001039141;NM_007032;NM_138632;NP_001034230;NP_008963;NP_619538	Hs.533030	AF281030
210298_x_at	FHL1	764.224	34.2473	491.228			-14.3435	2.10328e-09	144	116	49	41	37	11	7	5	1	X	Xq26	2273	four and a half LIM domains 1	NM_001449;NP_001440	Hs.435369	AF098518
210299_s_at	FHL1	959.001	74.5557	661.451			-8.87191	3.36621e-08	144	116	49	41	37	11	7	5	1	X	Xq26	2273	four and a half LIM domains 1	NM_001449;NP_001440	Hs.435369	AF063002
210341_at	MYT1	15.1509	38.0322	15.815			2.40481	0.00125526	124	101	91	63	52	18	12	7	3	20	20q13.33	4661	myelin transcription factor 1	NM_004535;NP_004526	Hs.279562	AB020642
210372_s_at	TPD52L1	204.232	47.4053	196.433			-4.1437	1.03125e-05	173	37	35	23	21	17	11	4	2	6	6q22-q23	7164	tumor protein D52-like 1	NM_001003395;NM_001003396;NM_001003397;NM_003287;NP_001003395;NP_001003396;NP_001003397;NP_003278	Hs.591347	AF208012
210377_at	ACSM3	166.261	45.1385	233.496			-5.17288	4.80736e-09	41	37	35	23	21	17	11	4	2	16	16p13.11	6296	acyl-CoA synthetase medium-chain family member 3	NM_005622;NM_202000;NP_005613;NP_973729	Hs.706754	D16350
210394_x_at	SSX4	14.9122	47.4782	15.725			3.01929	0.00232416	122	99	89	62	41	28	17	9	4	X	Xp11.23	6759	synovial sarcoma, X breakpoint 4	NM_005636;NM_175729;NP_005627;NP_783856;XM_001725018;XP_001725070	Hs.558402	BC005325
210404_x_at	CAMK2B	32.5617	128.452	46.1673			2.78232	0.00118805	27	26	25	22	20	16	10	7	3	7	22q12;7p14.3-p14.1	816	calcium/calmodulin-dependent protein kinase II beta	NM_001220;NM_172078;NM_172079;NM_172080;NM_172081;NM_172082;NM_172083;NM_172084;NP_001211;NP_742075;NP_742076;NP_742077;NP_742078;NP_742079;NP_742080;NP_742081	Hs.351887	AF078803
210426_x_at	RORA	19.5067	33.5769	16.1554			2.07837	0.000101517	119	97	87	22	20	16	10	7	3	15	15q21.3	6095	RAR-related orphan receptor A	NM_002943;NM_134260;NM_134261;NM_134262;NP_002934;NP_599022;NP_599023;NP_599024	Hs.560343;Hs.655155	U04897
210432_s_at	SCN3A	11.9732	41.8602	12.4051			3.37445	1.1551e-07	153	123	106	60	50	35	18	6	3	2	2q24	6328	sodium channel, voltage-gated, type III, alpha subunit	NM_001081676;NM_001081677;NM_006922;NP_001075145;NP_001075146;NP_008853	Hs.435274	AF225986
210445_at	FABP6	16.1139	49.9735	15.426			3.23956	0.00198144	119	97	87	22	20	16	10	7	3	5	5q33.3-q34	2172	fatty acid binding protein 6, ileal	NM_001040442;NM_001130958;NM_001445;NP_001035532;NP_001124430;NP_001436	Hs.519719	U19869
210467_x_at	MAGEA12	10.3714	83.8979	10.9776			7.64264	0.000105226	122	99	89	62	41	28	17	9	4	X	Xq28	4111	melanoma antigen family A, 12	NM_005367;NP_005358	Hs.169246	BC003408
210471_s_at	KCNAB1	188.591	28.0874	125.86			-4.48101	3.94565e-05	88	76	71	54	47	32	6	4	2	3	3q26.1	7881	potassium voltage-gated channel, shaker-related subfamily, beta member 1	NM_003471;NM_172159;NM_172160;NP_003462;NP_751891;NP_751892	Hs.654519;Hs.703187	U33428
210480_s_at	MYO6	197.34	200.943	434.983			-2.16471	0.000366906	120	98	88	61	21	17	11	4	2	6	6q13	4646	myosin VI	NM_004999;NP_004990	Hs.149387	U90236
210497_x_at	SSX2	27.0531	156.388	31.6652			4.93881	0.000758931	122	99	89	62	41	28	17	9	4	X	Xp11.22	6757	synovial sarcoma, X breakpoint 2	NM_003147;NM_175698;NP_003138;NP_783629	Hs.289105;Hs.661107	BC002818
210510_s_at	NRP1	47.2406	118.226	41.4006			2.85565	0.000128687	157	125	108	70	41	28	17	9	4	10	10p12	8829	neuropilin 1	NM_001024628;NM_001024629;NM_003873;NP_001019799;NP_001019800;NP_003864	Hs.131704;Hs.714624	AF145712
210512_s_at	VEGFA	2553.19	5007.26	1479.29			3.38491	2.64612e-06	195	151	83	51	45	30	16	8	4	6	6p12	7422	vascular endothelial growth factor A	NM_001025366;NM_001025367;NM_001025368;NM_001025369;NM_001025370;NM_001033756;NM_003376;NP_001020537;NP_001020538;NP_001020539;NP_001020540;NP_001020541;NP_001028928;NP_003367	Hs.73793	AF022375
210513_s_at	VEGFA	202.174	755.435	91.5649			8.25026	9.82012e-07	195	151	83	51	45	30	16	8	4	6	6p12	7422	vascular endothelial growth factor A	NM_001025366;NM_001025367;NM_001025368;NM_001025369;NM_001025370;NM_001033756;NM_003376;NP_001020537;NP_001020538;NP_001020539;NP_001020540;NP_001020541;NP_001028928;NP_003367	Hs.73793	AF091352
210523_at	BMPR1B	52.9996	26.5789	63.1337			-2.37533	0.00102084	88	76	71	54	47	32	6	4	2	4	4q22-q24	658	bone morphogenetic protein receptor, type IB	NM_001203;NP_001194	Hs.598475	D89675
210524_x_at	NA	360.708	121.265	278.265			-2.29469	0.000332368	137	86	80	41	37	11	7	5	1	NA	NA	NA	NA	NA	NA	AF078844
210544_s_at	ALDH3A2	312.933	123.33	270.126			-2.19027	0.00155783	104	45	43	36	33	25	4	3	1	17	17p11.2	224	aldehyde dehydrogenase 3 family, member A2	NM_000382;NM_001031806;NP_000373;NP_001026976	Hs.499886	BC002430
210559_s_at	CDC2	29.4719	373.395	39.4583			9.46303	7.40359e-07	160	127	109	68	53	35	18	6	3	10	10q21.1	983	cell division cycle 2, G1 to S and G2 to M	NM_001130829;NM_001786;NM_033379;NP_001124301;NP_001777;NP_203698	Hs.334562	D88357
210580_x_at	SULT1A3	172.42	405.346	153.309			2.64398	1.87053e-05	119	97	87	22	20	16	10	7	3	16	16p11.2	6818	sulfotransferase family, cytosolic, 1A, phenol-preferring, member 3	NM_001017387;NM_003166;NM_177552;NP_001017387;NP_003157;NP_808220	Hs.460558;Hs.718416	L25275
210587_at	INHBE	11.5537	68.6326	11.5057			5.9651	5.65645e-05	123	100	90	63	52	18	12	7	3	12	12q13.3	83729	inhibin, beta E	NM_031479;NP_113667	Hs.632713	BC005161
210621_s_at	RASA1	181.887	73.5372	185.746			-2.52588	4.63524e-05	104	45	43	36	33	25	4	3	1	5	5q13.3	5921	RAS p21 protein activator (GTPase activating protein) 1	NM_002890;NM_022650;NP_002881;NP_072179	Hs.664080	M23612
210653_s_at	BCKDHB	56.8639	18.3775	46.7958			-2.54637	3.38789e-05	116	67	63	48	33	25	4	3	1	6	6q13-q15	594	branched chain keto acid dehydrogenase E1, beta polypeptide	NM_000056;NM_183050;NP_000047;NP_898871	Hs.654441	M55575
210656_at	EED	17.0438	41.8195	18.235			2.29337	0.000811526	136	110	98	24	22	18	12	7	3	11	11q14.2-q22.3	8726	embryonic ectoderm development	NM_003797;NM_152991;NP_003788;NP_694536	Hs.503510	AF099032
210691_s_at	CACYBP	161.992	394.316	128.368			3.07176	1.88231e-05	164	130	112	65	40	27	10	7	3	1	1q24-q25	27101	calcyclin binding protein	NM_001007214;NM_014412;NP_001007215;NP_055227	Hs.508524	AF275803
210718_s_at	ARL17P1	39.9231	87.4522	39.4482			2.21688	0.000171508	145	117	103	29	27	15	9	6	3	17	17q21.32	51326	ADP-ribosylation factor-like 17 pseudogene 1	NM_001113738;NM_016632;NP_001107210;NP_057716	Hs.579108	AF119889
210727_at	CALCA	24.7812	120.68	30.3928			3.97067	0.000151185	133	107	93	64	19	15	9	6	3	11	11p15.2-p15.1	796	calcitonin-related polypeptide alpha	NM_001033952;NM_001033953;NM_001741;NP_001029124;NP_001029125;NP_001732	Hs.37058	M26095
210728_s_at	CALCA	31.1765	116.1	31.9009			3.63941	0.000436549	133	107	93	64	19	15	9	6	3	11	11p15.2-p15.1	796	calcitonin-related polypeptide alpha	NM_001033952;NM_001033953;NM_001741;NP_001029124;NP_001029125;NP_001732	Hs.37058	M26095
210751_s_at	RGN	133.12	28.4022	105.155			-3.70236	1.34351e-08	34	8	8	8	8	7	5	1	1	X	Xp11.3	9104	regucalcin (senescence marker protein-30)	NM_004683;NM_152869;NP_004674;NP_690608	Hs.77854	D31815
210753_s_at	EPHB1	38.5983	84.3155	37.1892			2.2672	0.000713963	128	104	93	64	19	15	9	6	3	3	3q21-q23	2047	EPH receptor B1	NM_004441;NP_004432	Hs.116092	AF037334
210756_s_at	NOTCH2	278.894	157.026	323.714			-2.06154	0.000522787	142	114	101	69	54	32	6	4	2	1	1p13-p11	4853	Notch homolog 2 (Drosophila)	NM_024408;NP_077719	Hs.487360	AF308601
210757_x_at	DAB2	167.841	74.5245	243.232			-3.26378	0.000514861	112	93	39	32	29	22	14	4	2	5	5p13	1601	disabled homolog 2, mitogen-responsive phosphoprotein (Drosophila)	NM_001343;NP_001334	Hs.481980	AF188298
210758_at	PSIP1	76.6932	197.919	77.6994			2.54723	0.000767521	141	113	100	63	52	18	12	7	3	9	9p22.3	11168	PC4 and SFRS1 interacting protein 1	NM_001128217;NM_021144;NM_033222;NP_001121689;NP_066967;NP_150091	Hs.658434	AF098482
210764_s_at	CYR61	1356.39	57.6664	1680.97			-29.1499	3.47781e-15	34	8	8	8	8	7	5	1	1	1	1p31-p22	3491	cysteine-rich, angiogenic inducer, 61	NM_001554;NP_001545	Hs.8867	AF003114
210770_s_at	CACNA1A	13.4102	36.1228	13.5311			2.6696	1.37569e-05	138	111	99	21	19	15	9	6	3	19	19p13.2-p13.1	773	calcium channel, voltage-dependent, P/Q type, alpha 1A subunit	NM_000068;NM_001127221;NM_001127222;NM_023035;NP_000059;NP_001120693;NP_001120694;NP_075461	Hs.501632	AF004884
210774_s_at	NCOA4	3420.67	1202.48	2867.85			-2.38495	9.43049e-05	155	108	96	67	47	32	6	4	2	10	10q11.2	8031	nuclear receptor coactivator 4	NM_001145260;NM_001145261;NM_001145262;NM_001145263;NM_005437;NP_001138732;NP_001138733;NP_001138734;NP_001138735;NP_005428	Hs.643658;Hs.709644	AL162047
210802_s_at	DIMT1L	152.105	40.0622	148.21			-3.69951	1.10194e-07	55	51	48	31	18	14	4	3	1	5	5q11-q14	27292	DIM1 dimethyladenosine transferase 1-like (S. cerevisiae)	NM_014473;NP_055288	Hs.533222	BC002841
210827_s_at	ELF3	316.443	1033.93	399.788			2.58618	0.000280186	93	80	75	56	49	34	12	7	3	1	1q32.2	1999	E74-like factor 3 (ets domain transcription factor, epithelial-specific )	NM_001114309;NM_004433;NP_001107781;NP_004424	Hs.67928	U73844
210830_s_at	PON2	193.895	101.401	251.07			-2.47602	0.000176817	142	114	101	69	54	32	6	4	2	7	7q21.3	5445	paraoxonase 2	NM_000305;NM_001018161;NP_000296;NP_001018171	Hs.530077	AF001602
210854_x_at	SLC6A8	109.159	395.312	147.39			2.68207	2.46101e-05	87	63	59	46	42	28	17	9	4	X	Xq28	6535	solute carrier family 6 (neurotransmitter transporter, creatine), member 8	NM_001142805;NM_001142806;NM_005629;NP_001136277;NP_001136278;NP_005620	Hs.540696	U17986
210875_s_at	ZEB1	47.684	10.9234	43.24			-3.95848	3.23401e-05	89	77	72	40	36	26	13	1	1	10	10p11.2	6935	zinc finger E-box binding homeobox 1	NM_001128128;NM_030751;NP_001121600;NP_110378;NR_024285;NR_024286;NR_024287	Hs.124503	U12170
210886_x_at	TP53TG1	246.192	84.1415	235.174			-2.79498	5.78777e-06	180	143	116	26	24	19	11	4	2	7	7q21.1	11257	TP53 target 1 (non-protein coding)	NM_007233;NP_009164;NR_015381	Hs.274329	AB007457
210904_s_at	IL13RA1	46.4533	20.5029	45.7703			-2.23238	0.00125634	179	142	50	37	11	9	5	1	1	X	Xq24	3597	interleukin 13 receptor, alpha 1	NM_001560;NP_001551	Hs.496646	U81380
210915_x_at	IL23A	165.288	60.7063	188.791			-3.1099	3.82293e-05	167	133	114	39	35	17	11	4	2	12	12q13.2	51561	interleukin 23, alpha subunit p19	NM_016584;NP_057668	Hs.621461;Hs.98309	M15564
210916_s_at	CD44	97.2551	42.6771	144.596			-3.38815	1.1071e-08	109	91	85	30	28	21	13	1	1	11	11p13	960	CD44 molecule (Indian blood group)	NM_000610;NM_001001389;NM_001001390;NM_001001391;NM_001001392;NP_000601;NP_001001389;NP_001001390;NP_001001391;NP_001001392	Hs.502328	AF098641
210933_s_at	FSCN1	22.8826	63.8767	22.1558			2.88306	4.99511e-06	161	127	109	68	53	35	18	6	3	7	7p22	6624	fascin homolog 1, actin-bundling protein (Strongylocentrotus purpuratus)	NM_003088;NP_003079	Hs.118400;Hs.705741	BC004908
210951_x_at	RAB27A	459.831	87.2705	405.46			-4.64602	4.08179e-06	127	87	81	54	47	32	6	4	2	15	15q15-q21.1	5873	RAB27A, member RAS oncogene family	NM_004580;NM_183234;NM_183235;NM_183236;NP_004571;NP_899057;NP_899058;NP_899059	Hs.654978	AF125393
210959_s_at	SRD5A1	14.5772	67.347	18.6489			3.61131	1.12961e-10	135	109	97	68	53	35	18	6	3	5	5p15	6715	steroid-5-alpha-reductase, alpha polypeptide 1 (3-oxo-5 alpha-steroid delta 4-dehydrogenase alpha 1)	NM_001047;NP_001038	Hs.552	AF113128
210972_x_at	TRA@	118.494	57.3671	136.807			-2.38477	5.68788e-05	46	42	40	33	30	23	15	5	1	14	14q11.2	6955	T cell receptor alpha locus	NA	Hs.74647	M15565
210982_s_at	HLA-DRA	900.293	423.209	1205.34			-2.84809	0.000428928	88	76	71	54	47	32	6	4	2	6	6p21.3	3122	major histocompatibility complex, class II, DR alpha	NM_019111;NP_061984	Hs.520048	M60333
210986_s_at	TPM1	6215.41	1088.38	5374.26			-4.93786	3.40333e-07	113	94	86	32	29	22	14	4	2	15	15q22.1	7168	tropomyosin 1 (alpha)	NM_000366;NM_001018004;NM_001018005;NM_001018006;NM_001018007;NM_001018008;NM_001018020;NP_000357;NP_001018004;NP_001018005;NP_001018006;NP_001018007;NP_001018008;NP_001018020	Hs.133892	Z24727
210987_x_at	TPM1	4617.69	524.128	3476.24			-6.63242	1.39917e-08	113	94	86	32	29	22	14	4	2	15	15q22.1	7168	tropomyosin 1 (alpha)	NM_000366;NM_001018004;NM_001018005;NM_001018006;NM_001018007;NM_001018008;NM_001018020;NP_000357;NP_001018004;NP_001018005;NP_001018006;NP_001018007;NP_001018008;NP_001018020	Hs.133892	M19267
210999_s_at	GRB10	83.9399	263.641	90.9772			2.89789	5.45889e-08	195	151	83	51	45	30	16	8	4	7	7p12-p11.2	2887	growth factor receptor-bound protein 10	NM_001001549;NM_001001550;NM_001001555;NM_005311;NP_001001549;NP_001001550;NP_001001555;NP_005302	Hs.164060	U66065
211024_s_at	NKX2-1	13.2818	239.157	14.3254			16.6946	2.63222e-06	174	129	111	56	49	34	12	7	3	14	14q13	7080	NK2 homeobox 1	NM_001079668;NM_003317;NP_001073136;NP_003308	Hs.94367	BC006221
211042_x_at	MCAM	121.663	288.316	106.046			2.71877	0.0012375	163	129	111	56	49	34	12	7	3	11	11q23.3	4162	melanoma cell adhesion molecule	NM_006500;NP_006491	Hs.599039	BC006329
211056_s_at	SRD5A1	48.8061	245.014	70.7215			3.46449	1.04486e-11	186	147	117	71	46	31	16	8	4	5	5p15	6715	steroid-5-alpha-reductase, alpha polypeptide 1 (3-oxo-5 alpha-steroid delta 4-dehydrogenase alpha 1)	NM_001047;NP_001038	Hs.552	BC006373
211071_s_at	MLLT11	83.587	319.168	61.8252			5.16242	4.67727e-05	174	129	111	56	49	34	12	7	3	1	1q21	10962	myeloid/lymphoid or mixed-lineage leukemia (trithorax homolog, Drosophila); translocated to, 11	NM_006818;NP_006809	Hs.75823	BC006471
211075_s_at	CD47	971.691	430.405	943.114			-2.19123	0.000748739	143	115	102	34	31	21	13	1	1	3	3q13.1-q13.2	961	CD47 molecule	NM_001025079;NM_001777;NM_198793;NP_001020250;NP_001768;NP_942088	Hs.446414	Z25521
211089_s_at	NEK3	22.0825	14.7505	45.0904			-3.05688	1.43837e-05	6	6	6	6	6	5	1	1	1	13	13q14.13	4752	NIMA (never in mitosis gene a)-related kinase 3	NM_002498;NM_152720;NP_002489;NP_689933	Hs.409989	Z25434
211122_s_at	CXCL11	16.6432	10.9917	23.1759			-2.10849	0.000248337	118	96	6	6	6	5	1	1	1	4	4q21.2	6373	chemokine (C-X-C motif) ligand 11	NM_005409;NP_005400	Hs.632592	AF002985
211137_s_at	ATP2C1	522.821	207.837	522.372			-2.51338	0.00344483	180	143	116	26	24	19	11	4	2	3	3q22.1	27032	ATPase, Ca++ transporting, type 2C, member 1	NM_001001485;NM_001001486;NM_001001487;NM_014382;NP_001001485;NP_001001486;NP_001001487;NP_055197	Hs.584884	AF189723
211148_s_at	ANGPT2	19.6951	40.1823	17.4888			2.2976	9.01849e-06	156	124	107	59	51	31	16	8	4	8	8p23.1	285	angiopoietin 2	NM_001118887;NM_001118888;NM_001147;NP_001112359;NP_001112360;NP_001138	Hs.583870	AF187858
211208_s_at	CASK	253.604	625.881	215.918			2.8987	9.05612e-11	186	147	117	71	46	31	16	8	4	X	Xp11.4	8573	calcium/calmodulin-dependent serine protein kinase (MAGUK family)	NM_001126054;NM_001126055;NM_003688;NP_001119526;NP_001119527;NP_003679	Hs.495984	AB039327
211297_s_at	CDK7	153.346	77.8715	193.877			-2.48971	1.35567e-07	31	30	29	25	23	11	7	5	1	5	5q12.1	1022	cyclin-dependent kinase 7	NM_001799;NP_001790	Hs.184298	L20320
211323_s_at	ITPR1	358.096	52.0996	240.035			-4.60724	5.23461e-08	31	30	29	25	23	11	7	5	1	3	3p26-p25	3708	inositol 1,4,5-triphosphate receptor, type 1	NM_001099952;NM_002222;NP_001093422;NP_002213	Hs.567295;Hs.715765	L38019
211340_s_at	MCAM	285.422	98.3104	226.991			-2.30892	2.48417e-05	13	13	12	11	11	9	5	1	1	11	11q23.3	4162	melanoma cell adhesion molecule	NM_006500;NP_006491	Hs.599039	M28882
211366_x_at	CASP1	109.947	43.2981	93.3808			-2.15669	1.28701e-05	151	122	60	47	43	19	11	4	2	11	11q23	834	caspase 1, apoptosis-related cysteine peptidase (interleukin 1, beta, convertase)	NM_001223;NM_033292;NM_033293;NM_033294;NM_033295;NP_001214;NP_150634;NP_150635;NP_150636;NP_150637	Hs.2490	U13698
211368_s_at	CASP1	93.7875	22.8343	73.296			-3.20991	1.39705e-06	47	43	41	34	31	21	13	1	1	11	11q23	834	caspase 1, apoptosis-related cysteine peptidase (interleukin 1, beta, convertase)	NM_001223;NM_033292;NM_033293;NM_033294;NM_033295;NP_001214;NP_150634;NP_150635;NP_150636;NP_150637	Hs.2490	U13700
211373_s_at	PSEN2	165.378	61.94	129.251			-2.08672	1.61149e-05	155	108	96	67	47	32	6	4	2	1	1q31-q42	5664	presenilin 2 (Alzheimer disease 4)	NM_000447;NM_012486;NP_000438;NP_036618	Hs.25363	U34349
211376_s_at	NSMCE4A	329.068	135.329	279.097			-2.06235	2.32072e-05	111	50	47	40	36	26	13	1	1	10	10q26.13	54780	non-SMC element 4 homolog A (S. cerevisiae)	NM_017615;NP_060085	Hs.258798	BC005212
211379_x_at	B3GALNT1	49.2895	20.7783	51.33			-2.47037	0.000469995	104	45	43	36	33	25	4	3	1	3	3q25	8706	beta-1,3-N-acetylgalactosaminyltransferase 1 (globoside blood group)	NM_001038628;NM_003781;NM_033167;NM_033168;NM_033169;NP_001033717;NP_003772;NP_149357;NP_149358;NP_149359	Hs.418062	AB050855
211416_x_at	GGTLC1	128.412	86.5932	212.827			-2.45778	0.000192265	192	65	61	10	10	3	3	2	1	20	20p11.1	92086	gamma-glutamyltransferase light chain 1	NM_080920;NM_178311;NM_178312;NP_563577;NP_842563;NP_842564	Hs.355394	L20492
211417_x_at	GGT1	426.029	229.587	749.322			-3.26378	0.000162418	192	65	61	10	10	3	3	2	1	22	22q11.23	2678	gamma-glutamyltransferase 1	NM_001032364;NM_001032365;NM_005265;NM_013430;NP_001027536;NP_001027537;NP_005256;NP_038347	Hs.595809;Hs.645535	L20493
211423_s_at	SC5DL	2233.59	653.474	1773.19			-2.71349	0.00107217	148	64	60	47	43	19	11	4	2	11	11q23.3	6309	sterol-C5-desaturase (ERG3 delta-5-desaturase homolog, S. cerevisiae)-like	NM_001024956;NM_006918;NP_001020127;NP_008849	Hs.287749	D85181
211425_x_at	SSX4B	13.7215	51.4583	16.5187			3.11515	0.00100562	122	99	89	62	41	28	17	9	4	X	Xp11.23	548313	synovial sarcoma, X breakpoint 4B	NM_001034832;NM_001040612;NP_001030004;NP_001035702	Hs.558402;Hs.648298	AF257500
211470_s_at	SULT1C2	9.76357	99.2981	11.5357			8.60788	4.8056e-05	158	78	73	55	48	33	17	9	4	2	2q11.1-q11.2	6819	sulfotransferase family, cytosolic, 1C, member 2	NM_001056;NM_176825;NP_001047;NP_789795	Hs.436123	AF186255
211474_s_at	SERPINB6	1046.93	290.557	1124			-3.86843	4.7581e-06	155	108	96	67	47	32	6	4	2	6	6p25	5269	serpin peptidase inhibitor, clade B (ovalbumin), member 6	NM_004568;NP_004559	Hs.519523	BC004948
211478_s_at	DPP4	558.436	11.3596	517.671			-45.5711	1.48925e-11	34	8	8	8	8	7	5	1	1	2	2q24.3	1803	dipeptidyl-peptidase 4	NM_001935;NP_001926	Hs.368912	M74777
211519_s_at	KIF2C	17.7523	67.5261	19.072			3.54059	1.81022e-05	123	100	90	63	52	18	12	7	3	1	1p34.1	11004	kinesin family member 2C	NM_006845;NP_006836	Hs.69360	AY026505
211527_x_at	VEGFA	208.326	960.303	87.7785			10.9401	9.57873e-07	195	151	83	51	45	30	16	8	4	6	6p12	7422	vascular endothelial growth factor A	NM_001025366;NM_001025367;NM_001025368;NM_001025369;NM_001025370;NM_001033756;NM_003376;NP_001020537;NP_001020538;NP_001020539;NP_001020540;NP_001020541;NP_001028928;NP_003367	Hs.73793	M27281
211529_x_at	HLA-G	829.027	481.534	1103.37			-2.29137	4.90196e-05	170	136	115	16	14	11	7	5	1	6	6p21.3	3135	major histocompatibility complex, class I, G	NM_002127;NP_002118	Hs.512152	M90684
211548_s_at	HPGD	154.566	24.4257	179.793			-7.36082	4.11621e-07	143	115	102	34	31	21	13	1	1	4	4q34-q35	3248	hydroxyprostaglandin dehydrogenase 15-(NAD)	NM_000860;NP_000851	Hs.655491	J05594
211559_s_at	CCNG2	551.779	254.188	530.438			-2.08679	0.00222601	75	67	63	48	33	25	4	3	1	4	4q21.1	901	cyclin G2	NM_004354;NP_004345	Hs.13291	L49506
211562_s_at	LMOD1	113.468	21.5656	64.3702			-2.98486	4.46748e-05	179	142	50	37	11	9	5	1	1	1	1q32	25802	leiomodin 1 (smooth muscle)	NM_012134;NP_036266	Hs.519075	BC001755
211564_s_at	PDLIM4	93.2818	12.7857	57.6595			-4.50968	3.45421e-11	50	46	44	37	11	9	5	1	1	5	5q31.1	8572	PDZ and LIM domain 4	NM_001131027;NM_003687;NP_001124499;NP_003678	Hs.424312	BC003096
211574_s_at	CD46	531.667	245.765	624.255			-2.54005	0.00071854	134	108	96	67	47	32	6	4	2	1	1q32	4179	CD46 molecule, complement regulatory protein	NM_002389;NM_153826;NM_172350;NM_172351;NM_172352;NM_172353;NM_172354;NM_172355;NM_172356;NM_172357;NM_172358;NM_172359;NM_172360;NM_172361;NP_002380;NP_722548;NP_758860;NP_758861;NP_758862;NP_758863;NP_758864;NP_758865;NP_758866;NP_758867;NP_758868;NP_758869;NP_758870;NP_758871	Hs.510402	D84105
211577_s_at	IGF1	505.463	42.4577	303.949			-7.15885	2.84753e-11	34	8	8	8	8	7	5	1	1	12	12q22-q23	3479	insulin-like growth factor 1 (somatomedin C)	NM_000618;NM_001111283;NM_001111284;NM_001111285;NP_000609;NP_001104753;NP_001104754;NP_001104755	Hs.160562	M37484
211612_s_at	IL13RA1	60.4068	31.895	67.3776			-2.11248	0.00269134	29	28	27	23	21	17	11	4	2	X	Xq24	3597	interleukin 13 receptor, alpha 1	NM_001560;NP_001551	Hs.496646	U62858
211633_x_at	IGHG1	37.0504	334.694	31.6314			10.5811	1.4952e-05	133	107	93	64	19	15	9	6	3	14	14q32.33	3500	immunoglobulin heavy constant gamma 1 (G1m marker)	NA	Hs.510635	M24668
211649_x_at	IGHG1	42.4532	86.8378	35.2374			2.46436	7.71338e-05	138	111	99	21	19	15	9	6	3	14	14q32.33	3500	immunoglobulin heavy constant gamma 1 (G1m marker)	NA	Hs.510635	L14456
211651_s_at	LAMB1	187.803	201.714	90.4938			2.22903	0.00309037	159	126	108	70	41	28	17	9	4	7	7q22	3912	laminin, beta 1	NM_002291;NP_002282	Hs.650585	M20206
211654_x_at	HLA-DQB1	130.358	51.0125	247.895			-4.85949	1.04637e-07	47	43	41	34	31	21	13	1	1	6	6p21.3	3119	major histocompatibility complex, class II, DQ beta 1	NM_002123;NP_002114;XM_001722253;XM_001723447;XP_001722305;XP_001723499	Hs.409934;Hs.534322;Hs.713773	M17565
211656_x_at	HLA-DQB1	183.909	78.8169	297.332			-3.77244	5.7122e-07	143	115	102	34	31	21	13	1	1	6	6p21.3	3119	major histocompatibility complex, class II, DQ beta 1	NM_002123;NP_002114;XM_001722253;XM_001723447;XP_001722305;XP_001723499	Hs.409934;Hs.534322;Hs.713773	M32577
211657_at	CEACAM6	59.9994	1502.47	58.3168			25.764	3.10142e-06	153	123	106	60	50	35	18	6	3	19	19q13.2	4680	carcinoembryonic antigen-related cell adhesion molecule 6 (non-specific cross reacting antigen)	NM_002483;NP_002474	Hs.466814	M18728
211663_x_at	PTGDS	1152.06	71.236	643.857			-9.03837	3.14617e-13	43	39	37	30	28	21	13	1	1	9	9q34.2-q34.3	5730	prostaglandin D2 synthase 21kDa (brain)	NM_000954;NP_000945	Hs.446429	M61900
211675_s_at	MDFIC	249.456	48.4332	228.313			-4.71398	1.1699e-05	113	94	86	32	29	22	14	4	2	7	7q31.1-q31.2	29969	MyoD family inhibitor domain containing	NM_199072;NP_951038	Hs.427236	AF054589
211681_s_at	PDLIM5	75.8059	21.8896	103.606			-4.7331	7.53729e-06	109	91	85	30	28	21	13	1	1	4	4q22	10611	PDZ and LIM domain 5	NM_001011513;NM_001011515;NM_001011516;NM_006457;NP_001011513;NP_001011515;NP_001011516;NP_006448;NR_003257;NR_024179	Hs.480311	AF116705
211685_s_at	NCALD	87.476	49.0465	104.583			-2.13232	0.000136681	120	98	88	61	21	17	11	4	2	8	8q22.2	83988	neurocalcin delta	NM_001040624;NM_001040625;NM_001040626;NM_001040627;NM_001040628;NM_001040629;NM_001040630;NM_032041;NP_001035714;NP_001035715;NP_001035716;NP_001035717;NP_001035718;NP_001035719;NP_001035720;NP_114430	Hs.492427;Hs.680132	AF251061
211696_x_at	HBB	183.659	997.881	439.959			2.26812	0.00255649	30	29	28	24	22	18	12	7	3	11	11p15.5	3043	hemoglobin, beta	NM_000518;NP_000509	Hs.523443	AF349114
211698_at	EID1	1115.2	398.702	1100.09			-2.75918	1.26274e-08	36	33	31	8	8	7	5	1	1	15	15q21.1-q21.2	23741	EP300 interacting inhibitor of differentiation 1	NM_014335;NP_055150	Hs.255973;Hs.714048	AF349444
211699_x_at	HBA1	147.457	764.809	345.191			2.21561	0.00180242	30	29	28	24	22	18	12	7	3	16	16p13.3	3039	hemoglobin, alpha 1	NM_000558;NP_000549	Hs.449630;Hs.654744	AF349571
211711_s_at	PTEN	166.361	29.8783	135.177			-4.52423	8.18926e-08	43	39	37	30	28	21	13	1	1	10	10q23.3	5728	phosphatase and tensin homolog	NM_000314;NP_000305	Hs.500466	BC005821
211713_x_at	KIAA0101	23.2652	51.8471	23.2898			2.22617	5.89996e-05	123	100	90	63	52	18	12	7	3	15	15q22.31	9768	KIAA0101	NM_001029989;NM_014736;NP_001025160;NP_055551	Hs.81892	BC005832
211732_x_at	HNMT	220.417	70.0072	188.402			-2.69117	6.246e-10	115	74	69	52	1	1	1	1	1	2	2q22.1	3176	histamine N-methyltransferase	NM_001024074;NM_001024075;NM_006895;NP_001019245;NP_001019246;NP_008826	Hs.42151	BC005907
211734_s_at	FCER1A	66.1488	16.6348	99.9258			-6.00703	1.63407e-06	89	77	72	40	36	26	13	1	1	1	1q23	2205	Fc fragment of IgE, high affinity I, receptor for; alpha polypeptide	NM_002001;NP_001992	Hs.897	BC005912
211737_x_at	PTN	1087.98	58.9219	1304.35			-22.1369	3.01116e-09	44	40	38	31	18	14	4	3	1	7	7q33-q34	5764	pleiotrophin	NM_002825;NP_002816	Hs.371249	BC005916
211745_x_at	HBA1	224.199	1180.32	505.488			2.33502	0.00155675	30	29	28	24	22	18	12	7	3	16	16p13.3	3039	hemoglobin, alpha 1	NM_000558;NP_000549	Hs.449630;Hs.654744	BC005931
211748_x_at	PTGDS	3778.48	162.871	2173.75			-13.3464	3.08666e-12	43	39	37	30	28	21	13	1	1	9	9q34.2-q34.3	5730	prostaglandin D2 synthase 21kDa (brain)	NM_000954;NP_000945	Hs.446429	BC005939
211753_s_at	RLN1	134.14	22.6161	606.054			-26.7975	2.73904e-05	191	150	119	9	9	8	1	1	1	9	9p24.1	6013	relaxin 1	NM_006911;NP_008842	Hs.368996	BC005956
211758_x_at	TXNDC9	449.107	232.799	470.452			-2.02085	8.41093e-07	127	87	81	54	47	32	6	4	2	2	2q11.2	10190	thioredoxin domain containing 9	NM_005783;NP_005774	Hs.536122	BC005968
211761_s_at	CACYBP	624.605	1452.67	525.191			2.76598	6.91325e-06	129	105	94	65	40	27	10	7	3	1	1q24-q25	27101	calcyclin binding protein	NM_001007214;NM_014412;NP_001007215;NP_055227	Hs.508524	BC005975
211762_s_at	KPNA2	212.56	662.34	258.814			2.55914	0.000163345	174	129	111	56	49	34	12	7	3	17	17q24.2	3838	karyopherin alpha 2 (RAG cohort 1, importin alpha 1)	NM_002266;NP_002257	Hs.594238	BC005978
211792_s_at	CDKN2C	111.528	395.827	93.0046			4.25599	5.08571e-06	160	127	109	68	53	35	18	6	3	1	1p32	1031	cyclin-dependent kinase inhibitor 2C (p18, inhibits CDK4)	NM_001262;NM_078626;NP_001253;NP_523240	Hs.525324;Hs.716664	U17074
211796_s_at	IL23A	143.404	33.7767	132.987			-3.93724	2.99883e-05	149	120	105	34	31	21	13	1	1	12	12q13.2	51561	interleukin 23, alpha subunit p19	NM_016584;NP_057668	Hs.621461;Hs.98309	AF043179
211799_x_at	HLA-C	469.481	284.814	627.575			-2.20345	3.83777e-05	170	136	115	16	14	11	7	5	1	6	6p21.3	3107	major histocompatibility complex, class I, C	NM_002117;NP_002108;XM_001715881;XM_001717045;XM_001719879;XP_001715933;XP_001717097;XP_001719931	Hs.654404;Hs.656020;Hs.77961	U62824
[truncated: 2,674 more rows]
