# Supplementary material for: Meta-analysis of prostate cancer gene expression data identifies a novel discriminatory signature enriched for glycosylating enzymes
Source: BMC Med Genomics. 2014 Dec 31;7:513. doi: 10.1186/s12920-014-0074-9 (PMC4351903; doi:10.1186/s12920-014-0074-9)
Supplement: Additional file 7: Table S5. — Differentially expressed genes comprising signature 3. Genes within signature 3 and sub-signatures defined at more stringent branch thresholds are ranked based on overexpression in localised prostate cancer within dataset GSE3325. Annotation includes the cytogenetic loci, gene names and unigene modules. [file 12920_2014_74_MOESM7_ESM.xlsx]

## Sheet: Sheet1
ID	symbol	benign	metastatic	primary	primary.reporters	primary.reporters1	metastatic.reporters	metastatic.reporters1	dist.0.6	dist.0.8	dist.1.1	dist.1.9	dist.2.5	dist.4.5	dist.10.6	dist.24.7	dist.101.6	chr	cyto	entrez	genename	refseq	unigene	accnum
1552511_a_at	CPA6	47.9033	10.2112	15.8884	-3.01499	3.68751e-07			1	1	1	1	1	1	1	1	1	8	8q13.2	57094	carboxypeptidase A6	NM_001127445;NM_020361;NP_001120917;NP_065094	Hs.658850	NM_020361
1553447_at	AGBL1	25.8781	12.4265	12.2193	-2.11782	1.07928e-05				2	2	2	2	2	2	2	1	15	15q25.3	123624	ATP/GTP binding protein-like 1	NM_152336;NP_689549	Hs.679833	NM_152336
1553705_a_at	CHRM3	26.3431	40.289	80.041	3.03841	0.000133905			3	3	3	3	3	3	3	2	1	1	1q43	1131	cholinergic receptor, muscarinic 3	NM_000740;NP_000731	Hs.7138	NM_000740
1554020_at	BICD1	18.9224	41.4503	52.7815	2.78937	1.87424e-06			4	4	4	4	4	2	2	2	1	12	12p11.2-p11.1	636	bicaudal D homolog 1 (Drosophila)	NM_001003398;NM_001714;NP_001003398;NP_001705	Hs.505202	BC010091
1554079_at	GALNTL4	70.1207	145.184	142.684	2.03484	7.40716e-05			5	5	5	5	5	4	4	3	1	11	11p15.3	374378	UDP-N-acetyl-alpha-D-galactosamine:polypeptide N-acetylgalactosaminyltransferase-like 4	NM_198516;NP_940918	Hs.655152	BC037341
1554101_a_at	TMTC4	19.2823	18.3033	38.7757	2.01095	8.67966e-05	-2.11851	3.7947e-05	6	6	6	6	6	5	1	1	1	13	13q32.3	84899	transmembrane and tetratricopeptide repeat containing 4	NM_001079669;NM_032813;NP_001073137;NP_116202	Hs.713610	BC018707
1554418_s_at	SPOCK3	45.8939	10.3302	15.7461	-2.91461	9.33999e-06			7	7	7	7	7	6	3	2	1	4	4q32.3	50859	sparc/osteonectin, cwcv and kazal-like domains proteoglycan (testican) 3	NM_001040159;NM_016950;NP_001035249;NP_058646	Hs.481133	AB056866
1554420_at	ATF3	109.396	61.6319	332.329	3.03786	8.22124e-07	-5.39216	1.24386e-09	8	8	8	8	8	7	5	1	1	1	1q32.3	467	activating transcription factor 3	NM_001030287;NM_001040619;NM_001674;NM_004024;NP_001025458;NP_001035709;NP_001665;NP_004015	Hs.460	AB078026
1554591_at	GDEP	166.341	21.7976	34.8336	-4.77531	1.01278e-05			9	9	9	9	9	8	1	1	1	4	4q21.1	118425	gene differentially expressed in prostate	NR_026555;XR_000540;XR_000635	Hs.104215	BC020934
1555979_at	FLJ39609	36.1102	15.6919	18.0351	-2.00222	7.19171e-06			10	10	10	10	10	3	3	2	1	1	1p36.33	284598	hypothetical protein FLJ39609	NA	Hs.200644	CA447406
1555980_a_at	FLJ39609	133.393	29.3667	46.5726	-2.86421	2.60885e-06			7	7	7	7	7	6	3	2	1	1	1p36.33	284598	hypothetical protein FLJ39609	NA	Hs.200644	CA447406
1556051_a_at	BICD1	46.6429	69.7601	125.991	2.70117	3.56653e-06			11	11	1	1	1	1	1	1	1	12	12p11.2-p11.1	636	bicaudal D homolog 1 (Drosophila)	NM_001003398;NM_001714;NP_001003398;NP_001705	Hs.505202	CA777994
1556194_a_at	NA	49.1966	24.1528	22.1495	-2.22112	3.54872e-05			12	12	11	5	5	4	4	3	1	NA	NA	NA	NA	NA	NA	BC042959
1557146_a_at	LOC146336	25.3692	25.1372	76.17	3.00245	0.000112282	-3.03016	0.000102462	13	13	12	11	11	9	5	1	1	16	16p13.3	146336	hypothetical LOC146336	NR_027242;XR_040906;XR_040907;XR_040908	Hs.250557;Hs.711586;Hs.711752	T03074
1557207_s_at	LOC283177	55.6936	62.9882	143.424	2.57523	9.84257e-07	-2.27699	6.56641e-06	3	3	3	3	3	3	3	2	1	11	11q25	283177	hypothetical protein LOC283177	NA	Hs.504390	AI743605
1557598_at	NA	17.7425	17.5993	63.4329	3.57519	2.40639e-05	-3.60428	2.22737e-05	9	9	9	9	9	8	1	1	1	NA	NA	NA	NA	NA	NA	BC041378
1559214_at	NA	61.4433	22.9491	25.3529	-2.42352	0.000168282			14	14	13	12	12	10	6	4	2	NA	NA	NA	NA	NA	NA	AL360145
1559276_at	LOC728606	17.8682	43.9309	131.53	7.36114	1.33373e-05			15	15	14	13	12	10	6	4	2	18	18q11.2	728606	hypothetical LOC728606	NR_024259;XM_001127052;XM_001130247;XM_001722936;XP_001127052;XP_001130247;XP_001722988	Hs.170599	AK056805
1559280_a_at	NA	92.6917	9.84829	27.0992	-3.42046	5.19622e-05	-2.75166	0.00041637	16	16	15	14	13	9	5	1	1	NA	NA	NA	NA	NA	NA	AA483467
1564339_a_at	CHRM3	25.3336	30.6371	68.5864	2.70734	3.77814e-05	-2.23868	0.000376828	3	3	3	3	3	3	3	2	1	1	1q43	1131	cholinergic receptor, muscarinic 3	NM_000740;NP_000731	Hs.7138	AF279779
1564796_at	EMP1	54.5258	23.3726	132.895	2.43728	1.88012e-05	-5.68592	9.34638e-10	17	17	16	15	8	7	5	1	1	12	12p12.3	2012	epithelial membrane protein 1	NM_001423;NP_001414	Hs.707901	BC017854
1566163_at	NA	53.2079	16.3097	24.8408	-2.14196	2.00585e-05			18	18	17	16	14	11	7	5	1	NA	NA	NA	NA	NA	NA	AL832482
1566968_at	NA	255.027	47.6651	58.6731	-4.34658	8.35861e-06			19	2	2	2	2	2	2	2	1	NA	NA	NA	NA	NA	NA	AK024556
1568777_at	EML5	41.7523	19.1884	17.5555	-2.3783	5.80179e-05			20	19	18	17	15	12	8	2	1	14	14q31.3	161436	echinoderm microtubule associated protein like 5	NM_183387;NP_899243	Hs.712606	BM677635
1568791_s_at	NA	44.1082	13.5363	14.0378	-3.14211	0.000133081				20	19	2	2	2	2	2	1	NA	NA	NA	NA	NA	NA	AI208948
1569208_a_at	NA	103.935	28.1287	45.5139	-2.28359	0.000174441			22	21	20	18	16	13	4	3	1	NA	NA	NA	NA	NA	NA	BC020895
1569886_a_at	GLB1L3	107.737	14.5304	283.716	2.63342	1.45434e-05	-19.5257	2.18605e-13	23	22	21	19	17	1	1	1	1	11	11q25	112937	galactosidase, beta 1-like 3	NM_001080407;NP_001073876	Hs.436178	BC040605
200644_at	MARCKSL1	829.242	1775.52	2232.22	2.69188	3.59883e-06			24	23	22	18	16	13	4	3	1	1	1p35.1	65108	MARCKS-like 1	NM_023009;NP_075385	Hs.707012;Hs.75061	NM_023009
200884_at	CKB	2140.33	815.792	1009.54	-2.1201	1.41971e-08			25	24	23	20	18	14	4	3	1	14	14q32	1152	creatine kinase, brain	NM_001823;NP_001814	Hs.173724	NM_001823
201286_at	SDC1	499.294	249.424	82.2298	-6.07193	3.40377e-06	3.03326	0.000835225	26	25	24	21	19	15	9	6	3	2	2p24.1	6382	syndecan 1	NM_001006946;NM_002997;NP_001006947;NP_002988	Hs.224607;Hs.665958	Z48199
201287_s_at	SDC1	951.194	641.284	185.266	-5.1342	4.52642e-06	3.46142	0.000127074	26	25	24	21	19	15	9	6	3	2	2p24.1	6382	syndecan 1	NM_001006946;NM_002997;NP_001006947;NP_002988	Hs.224607;Hs.665958	NM_002997
201340_s_at	ENC1	115.788	340.647	249.559	2.15531	0.000121839			27	26	25	22	20	16	10	7	3	5	5q12-q13.3	8507	ectodermal-neural cortex (with BTB-like domain)	NM_003633;NP_003624	Hs.104925	AF010314
201341_at	ENC1	248.565	630.313	604.092	2.43032	1.87498e-06			28	27	26	4	4	2	2	2	1	5	5q12-q13.3	8507	ectodermal-neural cortex (with BTB-like domain)	NM_003633;NP_003624	Hs.104925	NM_003633
201387_s_at	UCHL1	155.527	45.5915	63.5626	-2.44684	7.31166e-06			29	28	27	23	21	17	11	4	2	4	4p14	7345	ubiquitin carboxyl-terminal esterase L1 (ubiquitin thiolesterase)	NM_004181;NP_004172	Hs.518731	NM_004181
201839_s_at	EPCAM	749.807	3021.9	2179.41	2.90662	8.44021e-09			30	29	28	24	22	18	12	7	3	2	2p21	4072	epithelial cell adhesion molecule	NM_002354;NP_002345	Hs.542050	NM_002354
201850_at	CAPG	226.133	38.9196	102.891	-2.19779	8.16623e-07	-2.64368	3.47032e-08	31	30	29	25	23	11	7	5	1	2	2p11.2	822	capping protein (actin filament), gelsolin-like	NM_001747;NP_001738	Hs.516155	NM_001747
202241_at	TRIB1	894.838	904.047	3234.67	3.61482	2.77267e-05	-3.57799	3.05264e-05	32	31	30	26	24	19	11	4	2	8	8q24.13	10221	tribbles homolog 1 (Drosophila)	NM_025195;NP_079471	Hs.444947	NM_025195
202391_at	BASP1	3655.81	1323.89	1452.99	-2.51606	7.04695e-05				15	14	13	12	10	6	4	2	5	5p15.1-p14	10409	brain abundant, membrane attached signal protein 1	NM_006317;NP_006308	Hs.201641	NM_006317
202431_s_at	MYC	289.428	69.6633	838.979	2.89875	8.0049e-07	-12.0433	6.0549e-13	34	8	8	8	8	7	5	1	1	8	8q24.21	4609	v-myc myelocytomatosis viral oncogene homolog (avian)	NM_002467;NP_002458	Hs.202453	NM_002467
202504_at	TRIM29	578.93	29.8132	234.567	-2.46807	1.00178e-05	-7.86789	2.62014e-11	35	32	21	19	17	1	1	1	1	11	11q22-q23	23650	tripartite motif-containing 29	NM_012101;NP_036233	Hs.504115	NM_012101
202662_s_at	ITPR2	78.4437	28.0232	192.448	2.45333	7.74354e-05	-6.86746	1.3995e-09	36	33	31	8	8	7	5	1	1	12	12p11	3709	inositol 1,4,5-triphosphate receptor, type 2	NM_002223;NP_002214	Hs.512235	NM_002223
202709_at	FMOD	288.325	112.548	1148.17	3.98221	2.14707e-08	-10.2016	3.09629e-12	34	8	8	8	8	7	5	1	1	1	1q32	2331	fibromodulin	NM_002023;NP_002014	Hs.519168	NM_002023
202831_at	GPX2	65.1329	28.0543	30.8492	-2.11133	1.26521e-07				34	32	27	25	20	3	2	1	14	14q24.1	2877	glutathione peroxidase 2 (gastrointestinal)	NM_002083;NP_002074	Hs.2704	NM_002083
202833_s_at	SERPINA1	22.1063	22.0297	88.4945	4.00313	7.56407e-07	-4.01705	7.29841e-07	38	35	33	28	26	14	4	3	1	14	14q32.1	5265	serpin peptidase inhibitor, clade A (alpha-1 antiproteinase, antitrypsin), member 1	NM_000295;NM_001002235;NM_001002236;NM_001127700;NM_001127701;NM_001127702;NM_001127703;NM_001127704;NM_001127705;NM_001127706;NM_001127707;NP_000286;NP_001002235;NP_001002236;NP_001121172;NP_001121173;NP_001121174;NP_001121175;NP_001121176;NP_001121177;NP_001121178;NP_001121179	Hs.525557	NM_000295
203074_at	ANXA8L2	157.773	36.4388	67.0307	-2.35375	7.27956e-06			39	7	7	7	7	6	3	2	1	10	10q11.22	244	annexin A8-like 2	NM_001630;NP_001621	Hs.705389	NM_001630
203217_s_at	ST3GAL5	187.826	85.0806	62.9601	-2.98326	6.01903e-07			40	36	34	29	27	15	9	6	3	2	2p11.2	8869	ST3 beta-galactoside alpha-2,3-sialyltransferase 5	NM_001042437;NM_003896;NP_001035902;NP_003887	Hs.415117	NM_003896
203240_at	FCGBP	399.938	95.9027	114.191	-3.50236	3.19153e-05			12	12	11	5	5	4	4	3	1	19	19q13.1	8857	Fc fragment of IgG binding protein	NM_003890;NP_003881	Hs.111732	NM_003890
203474_at	IQGAP2	178.16	79.3962	549.353	3.08348	2.84116e-05	-6.91913	1.31909e-08	41	37	35	23	21	17	11	4	2	5	5q13.3	10788	IQ motif containing GTPase activating protein 2	NM_006633;NP_006624	Hs.291030	NM_006633
203886_s_at	FBLN2	164.791	65.6822	58.9178	-2.79696	2.55651e-09			42	38	36	17	15	12	8	2	1	3	3p25.1	2199	fibulin 2	NM_001004019;NM_001998;NP_001004019;NP_001989	Hs.198862	NM_001998
203932_at	HLA-DMB	255.654	135.328	1110.76	4.34479	2.83754e-06	-8.20793	1.35097e-08	35	32	21	19	17	1	1	1	1	6	6p21.3	3109	major histocompatibility complex, class II, DM beta	NM_002118;NP_002109	Hs.654428	NM_002118
204205_at	APOBEC3G	226.223	20.0577	83.8635	-2.69751	1.95013e-05	-4.18112	1.25257e-07	43	39	37	30	28	21	13	1	1	22	22q13.1-q13.2	60489	apolipoprotein B mRNA editing enzyme, catalytic polypeptide-like 3G	NM_021822;NP_068594	Hs.660143	NM_021822
204337_at	RGS4	121.596	36.4764	45.6984	-2.66083	0.000123594			19	2	2	2	2	2	2	2	1	1	1q23.3	5999	regulator of G-protein signaling 4	NM_001102445;NM_001113380;NM_001113381;NM_005613;NP_001095915;NP_001106851;NP_001106852;NP_005604	Hs.386726	AL514445
204394_at	SLC43A1	131.69	128.887	358.061	2.71896	4.30269e-07	-2.77811	3.14967e-07	44	40	38	31	18	14	4	3	1	11	11p11.2-p11.1	8501	solute carrier family 43, member 1	NM_003627;NP_003618	Hs.591952	NM_003627
204416_x_at	APOC1	88.1418	171.545	187.459	2.12679	3.4542e-07			45	41	39	32	29	22	14	4	2	19	19q13.2	341	apolipoprotein C-I	NM_001645;NP_001636	Hs.110675	NM_001645
204429_s_at	SLC2A5	236.767	27.7701	46.1338	-5.13219	2.41619e-07			46	42	40	33	30	23	15	5	1	1	1p36.2	6518	solute carrier family 2 (facilitated glucose/fructose transporter), member 5	NM_001135585;NM_003039;NP_001129057;NP_003030;NR_024180	Hs.530003	BE560461
204430_s_at	SLC2A5	455.294	16.9256	46.1424	-9.86717	1.3808e-08	-2.72619	0.000619033	46	42	40	33	30	23	15	5	1	1	1p36.2	6518	solute carrier family 2 (facilitated glucose/fructose transporter), member 5	NM_001135585;NM_003039;NP_001129057;NP_003030;NR_024180	Hs.530003	NM_003039
204457_s_at	GAS1	842.779	25.8791	307.226	-2.74319	0.000136305	-11.8716	3.53484e-10	47	43	41	34	31	21	13	1	1	9	9q21.3-q22	2619	growth arrest-specific 1	NM_002048;NP_002039	Hs.65029	NM_002048
204623_at	TFF3	59.082	1077.88	470.151	7.95761	2.3553e-05					42	35	32	24	16	8	4	21	21q22.3	7033	trefoil factor 3 (intestinal)	NM_003226;NP_003217	Hs.82961	NM_003226
204732_s_at	TRIM23	275.75	76.0325	120.778	-2.28312	1.53782e-05			49	45	43	36	33	25	4	3	1	5	5q12.3	373	tripartite motif-containing 23	NM_001656;NM_033227;NM_033228;NP_001647;NP_150230;NP_150231	Hs.792	AI021991
204776_at	THBS4	109.037	75.9416	358.363	3.28662	2.01857e-06	-4.71893	4.04967e-08	50	46	44	37	11	9	5	1	1	5	5q13	7060	thrombospondin 4	NM_003248;NP_003239	Hs.211426	NM_003248
204794_at	DUSP2	287.925	62.9846	96.2305	-2.99204	2.35358e-06			7	7	7	7	7	6	3	2	1	2	2q11	1844	dual specificity phosphatase 2	NM_004418;NP_004409	Hs.1183	NM_004418
204919_at	PRR4	39.8592	57.9661	136.488	3.42425	3.8593e-06	-2.35461	0.000279631	51	47	12	11	11	9	5	1	1	12	12p13	11272	proline rich 4 (lacrimal)	NM_001098538;NM_007244;NP_001092008;NP_009175	Hs.408153	NM_007244
204934_s_at	HPN	44.6759	170.827	249.825	5.59195	6.28021e-05			52	48	45	38	34	12	8	2	1	19	19q11-q13.2	3249	hepsin	NM_002151;NM_182983;NP_002142;NP_892028	Hs.182385	NM_002151
204973_at	GJB1	77.5625	99.806	190.7	2.45866	3.23502e-06			53	49	46	39	35	17	11	4	2	X	Xq13.1	2705	gap junction protein, beta 1, 32kDa	NM_000166;NM_001097642;NP_000157;NP_001091111	Hs.333303;Hs.715578	NM_000166
205082_s_at	AOX1	331.151	38.6095	93.3736	-3.54651	4.43523e-07	-2.41841	5.04487e-05	54	50	47	40	36	26	13	1	1	2	2q33	316	aldehyde oxidase 1	NM_001159;NP_001150	Hs.406238	AB046692
205083_at	AOX1	513.867	18.751	107.063	-4.79967	2.07707e-07	-5.70972	4.18266e-08	47	43	41	34	31	21	13	1	1	2	2q33	316	aldehyde oxidase 1	NM_001159;NP_001150	Hs.406238	NM_001159
205113_at	NEFM	43.5704	16.1995	21.1978	-2.05542	0.000133312			51	47	12	11	11	9	5	1	1	8	8p21	4741	neurofilament, medium polypeptide	NM_001105541;NM_005382;NP_001099011;NP_005373	Hs.458657;Hs.615287	NM_005382
205249_at	EGR2	261.971	29.427	640.918	2.44652	5.42918e-05	-21.78	1.96692e-13	17	17	16	15	8	7	5	1	1	10	10q21.1	1959	early growth response 2 (Krox-20 homolog, Drosophila)	NM_000399;NM_001136177;NM_001136178;NM_001136179;NP_000390;NP_001129649;NP_001129650;NP_001129651	Hs.1395	NM_000399
205309_at	SMPDL3B	20.6344	19.4902	49.4201	2.39503	9.50665e-08	-2.53564	3.57393e-08	55	51	48	31	18	14	4	3	1	1	1p35.3	27293	sphingomyelin phosphodiesterase, acid-like 3B	NM_001009568;NM_014474;NP_001009568;NP_055289	Hs.123659	NM_014474
205405_at	SEMA5A	207.764	90.3941	84.3965	-2.46176	3.01642e-06			5	5	5	5	5	4	4	3	1	5	5p15.2	9037	sema domain, seven thrombospondin repeats (type 1 and type 1-like), transmembrane domain (TM) and short cytoplasmic domain, (semaphorin) 5A	NM_003966;NP_003957	Hs.27621	NM_003966
205421_at	SLC22A3	140.36	10.2893	528.864	3.7679	3.05877e-06	-51.3992	4.43322e-14	34	8	8	8	8	7	5	1	1	6	6q26-q27	6581	solute carrier family 22 (extraneuronal monoamine transporter), member 3	NM_021977;NP_068812	Hs.567337	NM_021977
205439_at	GSTT2	79.8103	35.9932	280.508	3.51468	9.49445e-05	-7.79336	1.46068e-07	49	45	43	36	33	25	4	3	1	22	22q11.2;22q11.23	2953	glutathione S-transferase theta 2	NM_000854;NP_000845	Hs.654462	NM_000854
205472_s_at	DACH1	283.291	33.8264	97.6668	-2.90058	2.0739e-06	-2.8873	2.20066e-06	56	52	49	41	37	11	7	5	1	13	13q22	1602	dachshund homolog 1 (Drosophila)	NM_004392;NM_080759;NM_080760;NP_004383;NP_542937;NP_542938	Hs.129452	NM_004392
205505_at	GCNT1	56.2425	85.3741	211.74	3.76477	4.70719e-07	-2.48014	6.50162e-05	57	53	50	37	11	9	5	1	1	9	9q13	2650	glucosaminyl (N-acetyl) transferase 1, core 2 (beta-1,6-N-acetylglucosaminyltransferase)	NM_001097633;NM_001097634;NM_001097635;NM_001097636;NM_001490;NP_001091102;NP_001091103;NP_001091104;NP_001091105;NP_001481	Hs.521568	NM_001490
205608_s_at	ANGPT1	311.79	23.9626	141.539	-2.20285	9.26211e-05	-5.90666	8.40677e-10	36	33	31	8	8	7	5	1	1	8	8q22.3-q23	284	angiopoietin 1	NM_001146;NP_001137	Hs.369675	U83508
205645_at	REPS2	76.3069	157.45	283.694	3.71781	3.36086e-07			11	11	1	1	1	1	1	1	1	X	Xp22.2	9185	RALBP1 associated Eps domain containing 2	NM_001080975;NM_004726;NP_001074444;NP_004717	Hs.186810	NM_004726
205651_x_at	RAPGEF4	15.0259	15.3821	30.0713	2.00129	0.000161923			6	6	6	6	6	5	1	1	1	2	2q31-q32	11069	Rap guanine nucleotide exchange factor (GEF) 4	NM_001100397;NM_007023;NP_001093867;NP_008954	Hs.470646	NM_007023
205698_s_at	MAP2K6	52.3308	65.9961	133.366	2.54851	3.22629e-06	-2.02081	0.000106677	58	40	38	31	18	14	4	3	1	17	17q24.3	5608	mitogen-activated protein kinase kinase 6	NM_002758;NP_002749	Hs.463978	NM_002758
205725_at	SCGB1A1	342.482	29.2591	33.9292	-10.094	3.24954e-07			59	23	22	18	16	13	4	3	1	11	11q12.3-q13.1	7356	secretoglobin, family 1A, member 1 (uteroglobin)	NM_003357;NP_003348	Hs.523732	NM_003357
205765_at	CYP3A5	122.132	15.296	34.5354	-3.53642	3.82049e-05	-2.2578	0.0028213	60	54	51	3	3	3	3	2	1	7	7q21.1	1577	cytochrome P450, family 3, subfamily A, polypeptide 5	NM_000777;NP_000768	Hs.695915	NM_000777
205856_at	SLC14A1	1028.04	14.0599	235.561	-4.36423	4.0262e-08	-16.7541	6.15506e-13	35	32	21	19	17	1	1	1	1	18	18q11-q12	6563	solute carrier family 14 (urea transporter), member 1 (Kidd blood group)	NM_001128588;NM_015865;NP_001122060;NP_056949	Hs.101307	NM_015865
206004_at	TGM3	18.3026	28.777	37.2464	2.03503	0.000107377			61	55	52	12	12	10	6	4	2	20	20q11.2	7053	transglutaminase 3 (E polypeptide, protein-glutamine-gamma-glutamyltransferase)	NM_003245;NP_003236	Hs.2022	NM_003245
206032_at	DSC3	169.681	14.1415	36.1661	-4.69171	2.69293e-07	-2.55744	0.000161175	35	32	21	19	17	1	1	1	1	18	18q12.1	1825	desmocollin 3	NM_001941;NM_024423;NP_001932;NP_077741	Hs.41690	AI797281
206033_s_at	DSC3	134.352	15.4945	34.3041	-3.91651	1.83582e-05			10	10	10	10	10	3	3	2	1	18	18q12.1	1825	desmocollin 3	NM_001941;NM_024423;NP_001932;NP_077741	Hs.41690	NM_001941
206260_at	TGM4	9883.97	22.601	500.666	-19.7416	3.9688e-06	-22.1524	2.37766e-06	39	7	7	7	7	6	3	2	1	3	3p22-p21.33	7047	transglutaminase 4 (prostate)	NM_003241;NP_003232	Hs.438265	NM_003241
206307_s_at	FOXD1	16.5444	30.4457	49.7801	3.00888	9.24401e-05			62	56	53	42	38	2	2	2	1	5	5q12-q13	2297	forkhead box D1	NM_004472;NP_004463	Hs.519385	NM_004472
206453_s_at	NDRG2	1219.32	328.077	466.029	-2.61641	1.79757e-05			59	23	22	18	16	13	4	3	1	14	14q11.2	57447	NDRG family member 2	NM_016250;NM_201535;NM_201536;NM_201537;NM_201538;NM_201539;NM_201540;NM_201541;NP_057334;NP_963293;NP_963294;NP_963831;NP_963832;NP_963833;NP_963834;NP_963835	Hs.525205	NM_016250
206558_at	SIM2	36.7431	175.113	445.085	12.1134	6.32119e-08			63	57	54	43	39	21	13	1	1	21	21q22.13;21q22.2	6493	single-minded homolog 2 (Drosophila)	NM_005069;NM_009586;NP_005060;NP_033664	Hs.146186	NM_005069
206600_s_at	SLC16A5	210.772	40.3983	68.8403	-3.06175	1.11901e-06			64	58	55	6	6	5	1	1	1	17	17q25.1	9121	solute carrier family 16, member 5 (monocarboxylic acid transporter 6)	NM_004695;NP_004686	Hs.592095	NM_004695
206701_x_at	EDNRB	149.495	30.4934	28.9966	-5.1556	8.8174e-06			20	19	18	17	15	12	8	2	1	13	13q22	1910	endothelin receptor type B	NM_000115;NM_001122659;NM_003991;NP_000106;NP_001116131;NP_003982	Hs.82002	NM_003991
206858_s_at	HOXC6	14.0215	591.67	212.538	15.158	2.58724e-07			65	59	56	44	40	27	10	7	3	12	12q13.3	3223	homeobox C6	NM_004503;NM_153693;NP_004494;NP_710160	Hs.549040	NM_004503
207069_s_at	SMAD6	243.328	76.4578	98.4597	-2.47134	5.34407e-06			66	60	53	42	38	2	2	2	1	15	15q21-q22	4091	SMAD family member 6	NM_001142861;NM_005585;NP_001136333;NP_005576	Hs.153863	NM_005585
207177_at	PTGFR	39.6336	15.4215	16.5888	-2.38918	3.11293e-05				34	32	27	25	20	3	2	1	1	1p31.1	5737	prostaglandin F receptor (FP)	NM_000959;NM_001039585;NP_000950;NP_001034674	Hs.654365	NM_000959
207397_s_at	HOXD13	45.2507	13.4168	14.0793	-3.21399	6.77668e-07			4	4	4	4	4	2	2	2	1	2	2q31.1	3239	homeobox D13	NM_000523;NP_000514	Hs.152414	NM_000523
207802_at	CRISP3	10.7469	166.844	486.393	45.259	6.25065e-05			52	48	45	38	34	12	8	2	1	6	6p12.3	10321	cysteine-rich secretory protein 3	NM_006061;NP_006052	Hs.404466	NM_006061
207981_s_at	ESRRG	51.6376	17.5071	170.047	3.29308	1.34684e-05	-9.71298	8.6909e-10	49	45	43	36	33	25	4	3	1	1	1q41	2104	estrogen-related receptor gamma	NM_001134285;NM_001438;NM_206594;NM_206595;NP_001127757;NP_001429;NP_996317;NP_996318;NR_024099	Hs.444225	NM_001438
208157_at	SIM2	19.9879	49.2794	54.7176	2.73753	3.50758e-06				20	19	2	2	2	2	2	1	21	21q22.13;21q22.2	6493	single-minded homolog 2 (Drosophila)	NM_005069;NM_009586;NP_005060;NP_033664	Hs.146186	NM_009586
208451_s_at	C4B	168.852	131.944	734.418	4.34949	3.20729e-05	-5.56613	4.52334e-06	68	61	57	25	23	11	7	5	1	6	6p21.3	721	complement component 4B (Chido blood group)	NM_000592;NM_001002029;NP_000583;NP_001002029;XM_001722806;XP_001722858	Hs.534847	NM_000592
208510_s_at	PPARG	46.5212	28.1139	17.9998	-2.58454	6.31837e-05			69	62	58	45	41	28	17	9	4	3	3p25	5468	peroxisome proliferator-activated receptor gamma	NM_005037;NM_015869;NM_138711;NM_138712;NP_005028;NP_056953;NP_619725;NP_619726	Hs.162646	NM_015869
209146_at	SC4MOL	1339.23	824.405	509.112	-2.63053	3.95115e-05			70	63	59	46	42	28	17	9	4	4	4q32-q34	6307	sterol-C4-methyl oxidase-like	NM_001017369;NM_006745;NP_001017369;NP_006736	Hs.105269;Hs.593050	AV704962
209291_at	ID4	1842.63	600.461	741.886	-2.48371	2.36264e-05			12	12	11	5	5	4	4	3	1	6	6p22-p21	3400	inhibitor of DNA binding 4, dominant negative helix-loop-helix protein	NM_001546;NP_001537	Hs.519601	AW157094
209292_at	ID4	364.712	77.3558	99.1228	-3.67939	6.05398e-05			12	12	11	5	5	4	4	3	1	6	6p22-p21	3400	inhibitor of DNA binding 4, dominant negative helix-loop-helix protein	NM_001546;NP_001537	Hs.519601	AL022726
209340_at	UAP1	622.565	1178.39	1803.85	2.89745	3.53985e-08			63	57	54	43	39	21	13	1	1	1	1q23.3	6675	UDP-N-acteylglucosamine pyrophosphorylase 1	NM_003115;NP_003106	Hs.492859	S73498
209424_s_at	AMACR	96.5883	507.704	1498.75	15.5169	2.09454e-05			71	64	60	47	43	19	11	4	2	5	5p13	23600	alpha-methylacyl-CoA racemase	NM_014324;NM_203382;NP_055139;NP_976316	Hs.508343	AI796120
209425_at	AMACR	126.512	395.805	1518.6	12.0036	2.28778e-05			71	64	60	47	43	19	11	4	2	5	5p13	23600	alpha-methylacyl-CoA racemase	NM_014324;NM_203382;NP_055139;NP_976316	Hs.508343	AA888589
209426_s_at	AMACR	105.566	462.154	1389.74	13.1646	2.42136e-05			71	64	60	47	43	19	11	4	2	5	5p13	23600	alpha-methylacyl-CoA racemase	NM_014324;NM_203382;NP_055139;NP_976316	Hs.508343	AF047020
209570_s_at	D4S234E	282.179	49.1607	40.968	-6.88779	8.03279e-06			4	4	4	4	4	2	2	2	1	4	4p16.3	27065	DNA segment on chromosome 4 (unique) 234 expressed sequence	NM_001040101;NM_014392;NP_001035190;NP_055207	Hs.518595	BC001745
209602_s_at	GATA3	59.4574	9.84748	19.5361	-3.04346	3.37483e-10			17	17	16	15	8	7	5	1	1	10	10p15	2625	GATA binding protein 3	NM_001002295;NM_002051;NP_001002295;NP_002042	Hs.524134	AI796169
209604_s_at	GATA3	579.279	38.7734	225.675	-2.56688	9.3067e-05	-5.82034	1.76835e-08	72	65	61	10	10	3	3	2	1	10	10p15	2625	GATA binding protein 3	NM_001002295;NM_002051;NP_001002295;NP_002042	Hs.524134	BC003070
209683_at	FAM49A	92.4302	22.2449	43.1951	-2.13983	8.81504e-05			73	66	62	32	29	22	14	4	2	2	2p24.3	81553	family with sequence similarity 49, member A	NM_030797;NP_110424	Hs.467769	AA243659
209691_s_at	DOK4	85.0533	31.3088	37.4795	-2.26933	1.34526e-08			66	60	53	42	38	2	2	2	1	16	16q13	55715	docking protein 4	NM_018110;NP_060580	Hs.279832	BC003541
209863_s_at	TP63	298.568	18.4693	140.201	-2.12956	9.30156e-05	-7.59107	4.10889e-11	35	32	21	19	17	1	1	1	1	3	3q28	8626	tumor protein p63	NM_001114978;NM_001114979;NM_001114980;NM_001114981;NM_001114982;NM_003722;NP_001108450;NP_001108451;NP_001108452;NP_001108453;NP_001108454;NP_003713	Hs.137569	AF091627
210119_at	KCNJ15	40.4689	19.7988	18.7091	-2.16306	7.18158e-07				34	32	27	25	20	3	2	1	21	21q22.2	3772	potassium inwardly-rectifying channel, subfamily J, member 15	NM_002243;NM_170736;NM_170737;NP_002234;NP_733932;NP_733933	Hs.411299	U73191
210994_x_at	TRIM23	108.508	32.4379	54.0345	-2.00812	5.14089e-05			75	67	63	48	33	25	4	3	1	5	5q12.3	373	tripartite motif-containing 23	NM_001656;NM_033227;NM_033228;NP_001647;NP_150230;NP_150231	Hs.792	AF230398
211343_s_at	COL13A1	208.641	21.8188	96.0322	-2.17261	3.06465e-05	-4.40134	2.60238e-09	36	33	31	8	8	7	5	1	1	10	10q22	1305	collagen, type XIII, alpha 1	NM_001130103;NM_005203;NM_080798;NM_080799;NM_080800;NM_080801;NM_080802;NM_080803;NM_080804;NM_080805;NM_080806;NM_080807;NM_080808;NM_080809;NM_080810;NM_080811;NM_080812;NM_080813;NM_080814;NM_080815;NP_001123575;NP_005194;NP_542988;NP_542989;NP_542990;NP_542991;NP_542992;NP_542993;NP_542994;NP_542995;NP_542996;NP_542997;NP_542998;NP_542999;NP_543000;NP_543001;NP_543002;NP_543003;NP_543004;NP_…	Hs.695934	M33653
211429_s_at	SERPINA1	71.4436	79.378	252.186	3.52985	2.79334e-06	-3.17702	8.84559e-06	76	68	64	49	30	23	15	5	1	14	14q32.1	5265	serpin peptidase inhibitor, clade A (alpha-1 antiproteinase, antitrypsin), member 1	NM_000295;NM_001002235;NM_001002236;NM_001127700;NM_001127701;NM_001127702;NM_001127703;NM_001127704;NM_001127705;NM_001127706;NM_001127707;NP_000286;NP_001002235;NP_001002236;NP_001121172;NP_001121173;NP_001121174;NP_001121175;NP_001121176;NP_001121177;NP_001121178;NP_001121179	Hs.525557	AF119873
211610_at	KLF6	27.0498	28.5991	59.562	2.20194	0.000139555	-2.08266	0.000299447	77	69	65	7	7	6	3	2	1	10	10p15	1316	Kruppel-like factor 6	NM_001300;NP_001291	Hs.4055;Hs.709396	U51869
211626_x_at	ERG	29.8322	37.0278	112.335	3.76557	7.18996e-06	-3.03381	6.32377e-05	3	3	3	3	3	3	3	2	1	21	21q22.3	2078	v-ets erythroblastosis virus E26 oncogene homolog (avian)	NM_001136154;NM_001136155;NM_004449;NM_182918;NP_001129626;NP_001129627;NP_004440;NP_891548	Hs.473819	M21535
212327_at	LIMCH1	1412.52	276.64	636.694	-2.21852	2.77622e-06	-2.30152	1.49348e-06	78	70	66	28	26	14	4	3	1	4	4p13	22998	LIM and calponin homology domains 1	NM_001112717;NM_001112718;NM_001112719;NM_001112720;NM_014988;NP_001106188;NP_001106189;NP_001106190;NP_001106191;NP_055803	Hs.335163	AK026815
212328_at	LIMCH1	1912	439.227	830.303	-2.30278	2.32405e-06			79	71	20	18	16	13	4	3	1	4	4p13	22998	LIM and calponin homology domains 1	NM_001112717;NM_001112718;NM_001112719;NM_001112720;NM_014988;NP_001106188;NP_001106189;NP_001106190;NP_001106191;NP_055803	Hs.335163	AB029025
212472_at	MICAL2	68.3764	126.209	188.979	2.76381	1.26436e-05				58	55	6	6	5	1	1	1	11	11p15.3	9645	microtubule associated monoxygenase, calponin and LIM domain containing 2	NM_014632;NP_055447	Hs.501928	BE965029
212473_s_at	MICAL2	295.542	702.832	829.207	2.80571	3.49977e-05				58	55	6	6	5	1	1	1	11	11p15.3	9645	microtubule associated monoxygenase, calponin and LIM domain containing 2	NM_014632;NP_055447	Hs.501928	BE965029
212510_at	GPD1L	2345.97	225.139	714.935	-3.28137	6.33514e-07	-3.17552	9.44802e-07	81	72	67	50	44	29	14	4	2	3	3p22.3	23171	glycerol-3-phosphate dehydrogenase 1-like	NM_015141;NP_055956	Hs.82432	AA135522
212660_at	PHF15	507.45	226.744	253.065	-2.00522	3.17637e-05			71	64	60	47	43	19	11	4	2	5	5q31.1	23338	PHD finger protein 15	NM_015288;NP_056103	Hs.483419	AI735639
212880_at	WDR7	385.239	271.447	181.173	-2.12637	1.24155e-06			82	73	68	51	45	30	16	8	4	18	18q21.1-q22	23335	WD repeat domain 7	NM_015285;NM_052834;NP_056100;NP_443066	Hs.465213	AB011113
213116_at	NEK3	104.722	36.2738	225.154	2.15002	0.000119672	-6.20705	4.61093e-10	6	6	6	6	6	5	1	1	1	13	13q14.13	4752	NIMA (never in mitosis gene a)-related kinase 3	NM_002498;NM_152720;NP_002489;NP_689933	Hs.409989	AI191920
213119_at	SLC36A1	604.63	181.499	245.437	-2.46348	3.82296e-05			68	61	57	25	23	11	7	5	1	5	5q33.1	206358	solute carrier family 36 (proton/amino acid symporter), member 1	NM_078483;NP_510968	Hs.269004	AW058600
213143_at	C2orf72	44.0649	53.6001	94.3936	2.14215	1.37793e-05			83	74	69	52	1	1	1	1	1	2	2q37.1	257407	chromosome 2 open reading frame 72	NM_001144994;NP_001138466;XM_001129456;XM_001132119;XM_001715135;XP_001129456;XP_001132119;XP_001715187	Hs.526596;Hs.551993	BE856707
213169_at	SEMA5A	108.213	37.4123	31.6964	-3.41406	1.67518e-07			5	5	5	5	5	4	4	3	1	5	5p15.2	9037	sema domain, seven thrombospondin repeats (type 1 and type 1-like), transmembrane domain (TM) and short cytoplasmic domain, (semaphorin) 5A	NM_003966;NP_003957	Hs.27621	BG109855
213280_at	GARNL4	116.341	173.748	254.68	2.18909	4.72848e-05			84	60	53	42	38	2	2	2	1	17	17p13.3	23108	GTPase activating Rap/RanGAP domain-like 4	NM_001100398;NM_015085;NP_001093868;NP_055900	Hs.499659	AK000478
213325_at	PVRL3	43.7174	19.8718	110.787	2.53415	2.61607e-06	-5.57507	1.77393e-10	31	30	29	25	23	11	7	5	1	3	3q13	25945	poliovirus receptor-related 3	NM_015480;NP_056295	Hs.293917	AA129716
213541_s_at	ERG	23.0747	30.3194	416.146	18.0348	2.80325e-06	-13.7254	1.0346e-05	3	3	3	3	3	3	3	2	1	21	21q22.3	2078	v-ets erythroblastosis virus E26 oncogene homolog (avian)	NM_001136154;NM_001136155;NM_004449;NM_182918;NP_001129626;NP_001129627;NP_004440;NP_891548	Hs.473819	AI351043
213577_at	SQLE	301.324	326.366	142.023	-2.12166	1.63896e-05	2.29799	4.47467e-06	85	75	70	53	46	31	16	8	4	8	8q24.1	6713	squalene epoxidase	NM_003129;NP_003120	Hs.71465	AA639705
213590_at	SLC16A5	100.73	28.058	46.0962	-2.18521	1.07804e-05			86	54	51	3	3	3	3	2	1	17	17q25.1	9121	solute carrier family 16, member 5 (monocarboxylic acid transporter 6)	NM_004695;NP_004686	Hs.592095	AA705628
213622_at	COL9A2	59.8864	59.9902	241.835	4.03823	0.000179074	-4.03124	0.000181436	6	6	6	6	6	5	1	1	1	1	1p33-p32	1298	collagen, type IX, alpha 2	NM_001852;NP_001843	Hs.418012	AI733465
213659_at	ZNF75D	117.288	41.4123	52.9387	-2.21554	3.24611e-06			29	28	27	23	21	17	11	4	2	X	Xq26.3	7626	zinc finger protein 75D	NM_007131;NP_009062	Hs.533540;Hs.667773	AA209420
213664_at	SLC1A1	80.5439	25.4425	291.498	3.61911	8.14629e-05	-11.4571	1.15703e-08	49	45	43	36	33	25	4	3	1	9	9p24	6505	solute carrier family 1 (neuronal/epithelial high affinity glutamate transporter, system Xag), member 1	NM_004170;NP_004161	Hs.444915	AW235061
213791_at	PENK	430.192	25.4626	72.4749	-5.93573	3.91068e-06	-2.84632	0.00137894	9	9	9	9	9	8	1	1	1	8	8q23-q24	5179	proenkephalin	NM_001135690;NM_006211;NP_001129162;NP_006202	Hs.339831	NM_006211
213943_at	TWIST1	31.3858	104.721	160.669	5.11917	9.13965e-05			62	56	53	42	38	2	2	2	1	7	7p21.2	7291	twist homolog 1 (Drosophila)	NM_000474;NP_000465	Hs.66744	X99268
213954_at	FAM169A	142.808	27.706	39.0274	-3.65917	2.42717e-08			22	21	20	18	16	13	4	3	1	5	5q13.3	26049	family with sequence similarity 169, member A	NM_015566;NP_056381	Hs.91662	AB020695
213974_at	ADAMTSL3	116.017	21.8083	33.7606	-3.43645	7.45006e-07			68	61	57	25	23	11	7	5	1	15	15q25.2	57188	ADAMTS-like 3	NM_207517;NP_997400	Hs.459162	AB033059
213992_at	COL4A6	334.2	18.3213	157.176	-2.12628	1.48387e-06	-8.57886	3.6072e-14	23	22	21	19	17	1	1	1	1	X	Xq22	1288	collagen, type IV, alpha 6	NM_001847;NM_033641;NP_001838;NP_378667	Hs.145586	AI889941
214375_at	PPFIBP1	247.39	215.732	111.68	-2.21518	1.69015e-06			87	63	59	46	42	28	17	9	4	12	12p11.23-p11.22	8496	PTPRF interacting protein, binding protein 1 (liprin beta 1)	NM_003622;NM_177444;NP_003613;NP_803193	Hs.172445	AI962377
214428_x_at	C4A	141.134	121.774	494.516	3.50389	8.50037e-05	-4.06094	2.3143e-05	68	61	57	25	23	11	7	5	1	6	6p21.3	720	complement component 4A (Rodgers blood group)	NM_007293;NP_009224	Hs.534847	K02403
214596_at	CHRM3	25.5929	44.9293	125.104	4.88824	6.76442e-05			3	3	3	3	3	3	3	2	1	1	1q43	1131	cholinergic receptor, muscarinic 3	NM_000740;NP_000731	Hs.7138	T15991
214624_at	UPK1A	80.6245	31.6593	38.6461	-2.08623	0.000100814			88	76	71	54	47	32	6	4	2	19	19q13.13	11045	uroplakin 1A	NM_007000;NP_008931	Hs.159309	AA548647
214774_x_at	TOX3	34.5274	862.027	187.286	5.42427	8.62105e-05	4.60274	0.000257423	26	25	24	21	19	15	9	6	3	16	16q12.1	27324	TOX high mobility group box family member 3	NM_001080430;NP_001073899	Hs.460789	AK027006
214806_at	BICD1	77.7306	118.355	233.037	2.99801	7.3789e-09			83	74	69	52	1	1	1	1	1	12	12p11.2-p11.1	636	bicaudal D homolog 1 (Drosophila)	NM_001003398;NM_001714;NP_001003398;NP_001705	Hs.505202	U90030
214995_s_at	APOBEC3F	45.4883	13.8208	18.2295	-2.49531	7.36657e-05			89	77	72	40	36	26	13	1	1	22	22q13.1	200316	apolipoprotein B mRNA editing enzyme, catalytic polypeptide-like 3F	NM_001006666;NM_145298;NP_001006667;NP_660341	Hs.659809	BF508948
215108_x_at	TOX3	26.9534	553.927	148.209	5.49869	0.000136228	3.73748	0.00160441	26	25	24	21	19	15	9	6	3	16	16q12.1	27324	TOX high mobility group box family member 3	NM_001080430;NP_001073899	Hs.460789	U80736
215318_at	CG012	73.0504	42.7845	35.696	-2.04646	4.27753e-05			90	78	73	55	48	33	17	9	4	13	13q12-q13	116829	hypothetical gene CG012	NA	Hs.687692	AL049782
215323_at	LUZP2	22.2736	27.1846	67.961	3.05118	2.68473e-07	-2.49998	4.2882e-06	91	79	74	52	1	1	1	1	1	11	11p14.3	338645	leucine zipper protein 2	NM_001009909;NP_001009909	Hs.144138;Hs.655032	X81895
216614_at	NA	53.3228	25.7711	112.906	2.11741	7.59035e-06	-4.38112	2.3586e-10	36	33	31	8	8	7	5	1	1	NA	NA	NA	NA	NA	NA	AL049988
216623_x_at	TOX3	28.487	678.729	161.474	5.66834	6.70336e-05	4.20334	0.000489389	26	25	24	21	19	15	9	6	3	16	16q12.1	27324	TOX high mobility group box family member 3	NM_001080430;NP_001073899	Hs.460789	AK025084
217111_at	AMACR	38.778	101.98	158.672	4.09179	1.79065e-05			92	48	45	38	34	12	8	2	1	5	5p13	23600	alpha-methylacyl-CoA racemase	NM_014324;NM_203382;NP_055139;NP_976316	Hs.508343	AK022765
217481_x_at	NA	16.3702	14.1225	35.5881	2.17396	9.95075e-07	-2.51996	7.59988e-08	36	33	31	8	8	7	5	1	1	NA	NA	NA	NA	NA	NA	AL110201
217520_x_at	LOC731884	67.3276	27.7228	20.4801	-3.28746	0.000105858			93	80	75	56	49	34	12	7	3	15	NA	731884	similar to programmed cell death 6 interacting protein	XR_015639	Hs.597835	BG396614
217566_s_at	TGM4	3986.77	23.0141	129.403	-30.8089	6.64928e-07	-5.62276	0.00171527	39	7	7	7	7	6	3	2	1	3	3p22-p21.33	7047	transglutaminase 4 (prostate)	NM_003241;NP_003232	Hs.438265	BF222018
217567_at	TGM4	753.846	21.3312	27.5129	-27.3997	1.48251e-06			94	81	32	27	25	20	3	2	1	3	3p22-p21.33	7047	transglutaminase 4 (prostate)	NM_003241;NP_003232	Hs.438265	BF222018
217974_at	TM7SF3	103.9	83.8183	51.6913	-2.01	3.10535e-05			95	82	76	57	50	35	18	6	3	12	12q11-q12	51768	transmembrane 7 superfamily member 3	NM_016551;NP_057635	Hs.438641	NM_016551
218350_s_at	GMNN	624.393	1008.14	217.612	-2.86929	9.9822e-08	4.63273	2.23692e-10	85	75	70	53	46	31	16	8	4	6	6p22.2	51053	geminin, DNA replication inhibitor	NM_015895;NP_056979	Hs.234896	NM_015895
218454_at	PLBD1	232.608	27.6864	86.4665	-2.69015	0.000142125	-3.12306	2.86555e-05	47	43	41	34	31	21	13	1	1	12	12p13.1	79887	phospholipase B domain containing 1	NM_024829;NP_079105	Hs.131933	NM_024829
218469_at	GREM1	23.3724	19.094	130.298	5.57489	6.75246e-05	-6.82406	1.80133e-05	96	46	44	37	11	9	5	1	1	15	15q13-q15	26585	gremlin 1, cysteine knot superfamily, homolog (Xenopus laevis)	NM_013372;NP_037504	Hs.40098	NM_013372
218487_at	ALAD	582.466	176.318	196.136	-2.9697	3.00901e-07			45	41	39	32	29	22	14	4	2	9	9q33.1	210	aminolevulinate, delta-, dehydratase	NM_000031;NM_001003945;NP_000022;NP_001003945	Hs.1227	BC000977
218489_s_at	ALAD	113.173	56.3082	43.5198	-2.6005	0.00012928			69	62	58	45	41	28	17	9	4	9	9q33.1	210	aminolevulinate, delta-, dehydratase	NM_000031;NM_001003945;NP_000022;NP_001003945	Hs.1227	NM_000031
218692_at	GOLSYN	71.043	267.917	182.442	2.56805	6.64011e-05			5	5	5	5	5	4	4	3	1	8	8q23.2	55638	Golgi-localized protein	NM_001099743;NM_001099744;NM_001099745;NM_001099746;NM_001099747;NM_001099748;NM_001099749;NM_001099750;NM_001099751;NM_001099752;NM_001099753;NM_001099754;NM_001099755;NM_001099756;NM_017786;NP_001093213;NP_001093214;NP_001093215;NP_001093216;NP_001093217;NP_001093218;NP_001093219;NP_001093220;NP_001093221;NP_001093222;NP_001093223;NP_001093224;NP_001093225;NP_001093226;NP_060256	Hs.390738	NM_017786
218909_at	RPS6KC1	203.203	103.58	490.232	2.41252	7.41949e-05	-4.73287	3.15592e-08	91	79	74	52	1	1	1	1	1	1	1q41	26750	ribosomal protein S6 kinase, 52kDa, polypeptide 1	NM_001136138;NM_012424;NP_001129610;NP_036556	Hs.591416	NM_012424
218931_at	RAB17	55.2926	80.1037	135.873	2.45734	1.68268e-05			15	15	14	13	12	10	6	4	2	2	2q37.3	64284	RAB17, member RAS oncogene family	NM_022449;NP_071894	Hs.708264	NM_022449
219008_at	C2orf43	84.3681	17.6026	37.8022	-2.23183	0.000114118	-2.14753	0.000193257	16	16	15	14	13	9	5	1	1	2	2p24.1	60526	chromosome 2 open reading frame 43	NM_021925;NP_068744	Hs.187823	NM_021925
219054_at	C5orf23	77.1284	118.823	308.494	3.99974	1.18059e-05	-2.59625	0.000714577	97	9	9	9	9	8	1	1	1	5	5p13.3	79614	chromosome 5 open reading frame 23	NM_024563;NP_078839	Hs.13528	NM_024563
219250_s_at	FLRT3	232.929	24.411	92.758	-2.51115	2.11925e-07	-3.79984	5.53511e-10	23	22	21	19	17	1	1	1	1	20	20p11	23767	fibronectin leucine rich transmembrane protein 3	NM_013281;NM_198391;NP_037413;NP_938205	Hs.41296	NM_013281
219477_s_at	THSD1	105.986	72.5377	272.663	2.57263	3.89744e-05	-3.75892	4.48022e-07	6	6	6	6	6	5	1	1	1	13	13q14.3	55901	thrombospondin, type I, domain containing 1	NM_018676;NM_199263;NP_061146;NP_954872	Hs.325667	NM_018676
219521_at	B3GAT1	47.7482	57.5248	111.134	2.3275	1.99858e-05			23	22	21	19	17	1	1	1	1	11	11q25	27087	beta-1,3-glucuronyltransferase 1 (glucuronosyltransferase P)	NM_018644;NM_054025;NP_061114;NP_473366	Hs.381050	NM_018644
219584_at	PLA1A	29.7029	13.7688	399.144	13.4379	1.48245e-10	-28.989	1.51442e-12	35	32	21	19	17	1	1	1	1	3	3q13.13-q13.2	51365	phospholipase A1 member A	NM_015900;NP_056984	Hs.437451	NM_015900
219597_s_at	DUOX1	76.3101	23.165	31.8879	-2.39308	1.65126e-06			94	81	32	27	25	20	3	2	1	15	15q15.3	53905	dual oxidase 1	NM_017434;NM_175940;NP_059130;NP_787954	Hs.272813	NM_017434
219737_s_at	PCDH9	114.5	41.3346	54.9785	-2.08263	1.36206e-06			66	60	53	42	38	2	2	2	1	13	13q14.3-q21.1	5101	protocadherin 9	NM_020403;NM_203487;NP_065136;NP_982354	Hs.654709	AI524125
219768_at	VTCN1	48.1796	18.2529	23.6354	-2.03845	2.95405e-05			7	7	7	7	7	6	3	2	1	1	1p13.1	79679	V-set domain containing T cell activation inhibitor 1	NM_024626;NP_078902	Hs.546434	NM_024626
219795_at	SLC6A14	11.9596	10.3877	32.1474	2.688	7.37982e-05	-3.09477	1.51067e-05	16	16	15	14	13	9	5	1	1	X	Xq23-q24	11254	solute carrier family 6 (amino acid transporter), member 14	NM_007231;NP_009162	Hs.522109	NM_007231
219837_s_at	CYTL1	76.5073	21.1182	29.9349	-2.55579	3.53391e-07			98	83	77	58	12	10	6	4	2	4	4p16-p15	54360	cytokine-like 1	NM_018659;NP_061129	Hs.13872	NM_018659
220092_s_at	ANTXR1	50.3165	15.2316	15.9373	-3.15715	4.42349e-06			20	19	18	17	15	12	8	2	1	2	2p13.1	84168	anthrax toxin receptor 1	NM_018153;NM_032208;NM_053034;NP_060623;NP_115584;NP_444262	Hs.165859	NM_018153
220356_at	CORIN	33.5045	10.3486	14.454	-2.31802	3.24649e-05			99	53	50	37	11	9	5	1	1	4	4p13-p12	10699	corin, serine peptidase	NM_006587;NP_006578	Hs.518618	NM_006587
220413_at	SLC39A2	192.09	25.8452	27.4241	-7.00442	1.06447e-05			92	48	45	38	34	12	8	2	1	14	14q11.2	29986	solute carrier family 39 (zinc transporter), member 2	NM_014579;NP_055394	Hs.175783	NM_014579
220794_at	GREM2	17.8252	12.99	68.2076	3.82647	1.05596e-06	-5.25077	4.53421e-08	50	46	44	37	11	9	5	1	1	1	1q43	64388	gremlin 2, cysteine knot superfamily, homolog (Xenopus laevis)	NM_022469;NP_071914	Hs.98206	NM_022469
221018_s_at	TDRD1	10.8438	13.4725	22.9169	2.11337	2.7723e-05			3	3	3	3	3	3	3	2	1	10	10q25.3	56165	tudor domain containing 1	NM_198795;NP_942090	Hs.333132	NM_031278
221424_s_at	OR51E2	31.3358	124.056	450.545	14.3779	2.86737e-06			61	55	52	12	12	10	6	4	2	11	11p15	81285	olfactory receptor, family 51, subfamily E, member 2	NM_030774;NP_110401	Hs.501758;Hs.606330	NM_030774
221489_s_at	SPRY4	256.938	103.497	87.9409	-2.92171	6.92712e-06			42	38	36	17	15	12	8	2	1	5	5q31.3	81848	sprouty homolog 4 (Drosophila)	NM_001127496;NM_030964;NP_001120968;NP_112226	Hs.323308	W48843
221558_s_at	LEF1	86.9567	580.228	189.793	2.18262	0.00017688	3.05715	2.23618e-06	100	84	78	35	32	24	16	8	4	4	4q23-q25	51176	lymphoid enhancer-binding factor 1	NM_001130713;NM_001130714;NM_016269;NP_001124185;NP_001124186;NP_057353	Hs.555947	AF288571
221577_x_at	GDF15	128.277	866.688	1238.56	9.65538	9.28165e-07				15	14	13	12	10	6	4	2	19	19p13.11	9518	growth differentiation factor 15	NM_004864;NP_004855	Hs.616962	AF003934
221879_at	CALML4	94.1694	162.152	208.204	2.21095	3.30933e-05			14	14	13	12	12	10	6	4	2	15	15q23	91860	calmodulin-like 4	NM_001031733;NM_033429;NP_001026903;NP_219501	Hs.709550	AA886335
222008_at	COL9A1	119.857	37.733	38.086	-3.14702	4.00567e-06			19	2	2	2	2	2	2	2	1	6	6q12-q14	1297	collagen, type IX, alpha 1	NM_001851;NM_078485;NP_001842;NP_511040	Hs.590892	NM_001851
222079_at	ERG	19.3673	20.2547	53.9832	2.78733	3.95482e-05	-2.66522	6.63937e-05	3	3	3	3	3	3	3	2	1	21	21q22.3	2078	v-ets erythroblastosis virus E26 oncogene homolog (avian)	NM_001136154;NM_001136155;NM_004449;NM_182918;NP_001129626;NP_001129627;NP_004440;NP_891548	Hs.473819	BF739971
223422_s_at	ARHGAP24	193.566	93.7157	91.4801	-2.11593	0.00015707			5	5	5	5	5	4	4	3	1	4	4q21.23-q21.3	83478	Rho GTPase activating protein 24	NM_001025616;NM_001042669;NM_031305;NP_001020787;NP_001036134;NP_112595	Hs.444229	AI743534
223447_at	REG4	113.348	21.867	26.4363	-4.28761	0.000147384			61	55	52	12	12	10	6	4	2	1	1p13.1-p12	83998	regenerating islet-derived family, member 4	NM_032044;NP_114433	Hs.660883	AY007243
223753_s_at	CFC1	219.081	27.4848	65.6082	-3.33923	7.31935e-05	-2.38707	0.001792	1	1	1	1	1	1	1	1	1	2	2q21.1	55997	cripto, FRL-1, cryptic family 1	NM_032545;NP_115934	Hs.567542;Hs.595719	AF312769
223827_at	TNFRSF19	21.2666	23.2546	51.9639	2.44345	1.09054e-05	-2.23457	3.96947e-05	75	67	63	48	33	25	4	3	1	13	13q12.11-q12.3	55504	tumor necrosis factor receptor superfamily, member 19	NM_018647;NM_148957;NP_061117;NP_683760	Hs.149168	AF246998
224355_s_at	MS4A8B	37.6765	210.693	81.7451	2.16965	5.70741e-05	2.57744	4.73503e-06	101	75	70	53	46	31	16	8	4	11	11q12.2	83661	membrane-spanning 4-domains, subfamily A, member 8B	NM_031457;NP_113645	Hs.150878	AF237905
224994_at	CAMK2D	403.916	229.153	156.697	-2.57769	2.61576e-05			42	38	36	17	15	12	8	2	1	4	4q26	817	calcium/calmodulin-dependent protein kinase II delta	NM_001221;NM_172114;NM_172115;NM_172127;NM_172128;NM_172129;NP_001212;NP_742112;NP_742113;NP_742125;NP_742126;NP_742127	Hs.144114	AA777512
225019_at	CAMK2D	1206.86	831.273	572.116	-2.10948	0.000139037			42	38	36	17	15	12	8	2	1	4	4q26	817	calcium/calmodulin-dependent protein kinase II delta	NM_001221;NM_172114;NM_172115;NM_172127;NM_172128;NM_172129;NP_001212;NP_742112;NP_742113;NP_742125;NP_742126;NP_742127	Hs.144114	BF797381
225450_at	AMOTL1	1545.89	320.234	614.862	-2.51421	4.42074e-05			102	85	79	33	30	23	15	5	1	11	11q14.3	154810	angiomotin like 1	NM_130847;NP_570899	Hs.503594	AI433831
225459_at	AMOTL1	201.416	40.1335	72.6019	-2.77426	4.85155e-06			103	86	80	41	37	11	7	5	1	11	11q14.3	154810	angiomotin like 1	NM_130847;NP_570899	Hs.503594	AU157155
225666_at	TMTC4	158.255	167.36	492.551	3.11239	1.78041e-06	-2.94305	3.54601e-06	11	11	1	1	1	1	1	1	1	13	13q32.3	84899	transmembrane and tetratricopeptide repeat containing 4	NM_001079669;NM_032813;NP_001073137;NP_116202	Hs.713610	D80480
225667_s_at	FAM84A	206.234	204.909	801.93	3.88844	0.000105741	-3.9136	0.000100357	104	45	43	36	33	25	4	3	1	2	2p24.3	151354	family with sequence similarity 84, member A	NM_145175;NP_660158	Hs.260855	AI601101
226130_at	RPS16	36.0244	45.057	100.625	2.79324	7.6145e-07	-2.23327	2.009e-05	7	7	7	7	7	6	3	2	1	19	19q13.1	6217	ribosomal protein S16	NM_001020;NP_001011	Hs.397609	AA583817
226210_s_at	MEG3	99.6033	31.2986	37.0394	-2.68912	0.000177636			14	14	13	12	12	10	6	4	2	14	14q32	55384	maternally expressed 3 (non-protein coding)	NR_002766;NR_003530;NR_003531	Hs.525589;Hs.593706;Hs.654863;Hs.655127	AI291123
226599_at	FHDC1	448.99	121.315	160.399	-2.79921	7.33577e-05			59	23	22	18	16	13	4	3	1	4	4q31.3	85462	FH2 domain containing 1	NM_033393;NP_203751	Hs.132629	AA527080
226829_at	AFAP1L2	51.3947	15.7074	19.5932	-2.62309	5.61286e-05			99	53	50	37	11	9	5	1	1	10	10q25.3	84632	actin filament associated protein 1-like 2	NM_001001936;NM_032550;NP_001001936;NP_115939	Hs.501106	AW138743
226899_at	UNC5B	194.286	126.148	69.3017	-2.80348	3.99974e-06			27	26	25	22	20	16	10	7	3	10	10q22.1	219699	unc-5 homolog B (C. elegans)	NM_170744;NP_734465	Hs.522997	AK022859
226973_at	VSTM2L	72.3986	136.076	163.898	2.26383	6.76816e-05			52	48	45	38	34	12	8	2	1	20	20q11.23	128434	V-set and transmembrane domain containing 2 like	NM_080607;NP_542174	Hs.517029	AA206763
227192_at	PRRT2	306.748	91.4804	75.4685	-4.06459	7.66477e-06			4	4	4	4	4	2	2	2	1	16	16p11.2	112476	proline-rich transmembrane protein 2	NM_145239;NP_660282	Hs.655071	BF060707
227425_at	REPS2	137.344	172.905	438.156	3.1902	1.52497e-05	-2.53408	0.000194153	11	11	1	1	1	1	1	1	1	X	Xp22.2	9185	RALBP1 associated Eps domain containing 2	NM_001080975;NM_004726;NP_001074444;NP_004717	Hs.186810	AI984607
227429_at	EFCAB4A	45.5004	73.1324	109.83	2.41382	1.20709e-06			10	10	10	10	10	3	3	2	1	11	11p15.5	283229	EF-hand calcium binding domain 4A	NM_173584;NP_775855	Hs.660936;Hs.708975	AI683694
227475_at	FOXQ1	419.949	56.1839	128.026	-3.28018	9.15058e-07	-2.2787	9.57614e-05	18	18	17	16	14	11	7	5	1	6	6p25	94234	forkhead box Q1	NM_033260;NP_150285	Hs.591352	AI676059
227655_at	SNORD123	133.542	27.2845	59.6404	-2.23912	9.98995e-06	-2.18587	1.46579e-05	57	53	50	37	11	9	5	1	1	5	5p15.2	100113384	small nucleolar RNA, C/D box 123	NR_003689	Hs.34447	AI631964
227695_at	GLYATL1	46.8827	33.2549	142.1	3.03097	5.57078e-08	-4.27306	6.9878e-10	17	17	16	15	8	7	5	1	1	11	11q12.1	92292	glycine-N-acyltransferase-like 1	NM_080661;NP_542392	Hs.38085;Hs.616909	AW024547
227725_at	ST6GALNAC1	50.592	37.9032	223.88	4.4252	2.35783e-06	-5.90662	1.85065e-07	105	87	81	54	47	32	6	4	2	17	17q25.1	55808	ST6 (alpha-N-acetyl-neuraminyl-2,3-beta-galactosyl-1,3)-N-acetylgalactosaminide alpha-2,6-sialyltransferase 1	NM_018414;NP_060884	Hs.105352	Y11339
227794_at	GLYATL1	92.8497	18.7062	465.297	5.01129	1.23801e-06	-24.874	1.82839e-11	34	8	8	8	8	7	5	1	1	11	11q12.1	92292	glycine-N-acyltransferase-like 1	NM_080661;NP_542392	Hs.38085;Hs.616909	BF432254
227909_at	NCRNA00087	272.721	33.1231	68.9047	-3.95794	2.84746e-08	-2.08026	0.000136958	55	51	48	31	18	14	4	3	1	X	Xq26.3	644596	non-protein coding RNA 87	NR_024493;XM_001721149;XM_927710;XP_001721201;XP_932803	Hs.656427	AI742434
228232_s_at	VSIG2	373.613	59.5789	135.953	-2.7481	2.05742e-05	-2.2819	0.000207049	54	50	47	40	36	26	13	1	1	11	11q24	23584	V-set and immunoglobulin domain containing 2	NM_014312;NP_055127	Hs.112377	NM_014312
228236_at	C20orf54	186.976	49.01	74.4954	-2.5099	6.00805e-05			73	66	62	32	29	22	14	4	2	20	20p13	113278	chromosome 20 open reading frame 54	NM_033409;NP_212134	Hs.283865	AA903862
228360_at	LYPD6B	90.7449	28.883	32.7571	-2.77024	2.54508e-05			92	48	45	38	34	12	8	2	1	2	2q23.2	130576	LY6/PLAUR domain containing 6B	NM_177964;NP_808879	Hs.357567	BF060747
228554_at	PGR	253.702	19.1525	111.981	-2.26558	9.40564e-05	-5.84681	1.70072e-09	50	46	44	37	11	9	5	1	1	11	11q22-q23	5241	progesterone receptor	NM_000926;NP_000917	Hs.32405	AL137566
228555_at	CAMK2D	251.47	51.958	91.5257	-2.74754	3.17372e-06			81	72	67	50	44	29	14	4	2	4	4q26	817	calcium/calmodulin-dependent protein kinase II delta	NM_001221;NM_172114;NM_172115;NM_172127;NM_172128;NM_172129;NP_001212;NP_742112;NP_742113;NP_742125;NP_742126;NP_742127	Hs.144114	AA029441
228762_at	LFNG	177.307	271.881	374.279	2.11091	7.19294e-05			24	23	22	18	16	13	4	3	1	7	7p22.2	3955	LFNG O-fucosylpeptide 3-beta-N-acetylglucosaminyltransferase	NM_001040167;NM_001040168;NP_001035257;NP_001035258	Hs.159142	AW151924
229151_at	SLC14A1	1286.8	19.8801	252.494	-5.09638	1.20497e-07	-12.7008	8.20019e-11	35	32	21	19	17	1	1	1	1	18	18q11-q12	6563	solute carrier family 14 (urea transporter), member 1 (Kidd blood group)	NM_001128588;NM_015865;NP_001122060;NP_056949	Hs.101307	BE673587
229221_at	CD44	23.6764	19.8178	55.0233	2.32397	9.79462e-09	-2.77646	4.09132e-10	36	33	31	8	8	7	5	1	1	11	11p13	960	CD44 molecule (Indian blood group)	NM_000610;NM_001001389;NM_001001390;NM_001001391;NM_001001392;NP_000601;NP_001001389;NP_001001390;NP_001001391;NP_001001392	Hs.502328	BE467023
229369_at	VSIG2	208.613	50.6212	83.7937	-2.4896	4.58717e-06			55	51	48	31	18	14	4	3	1	11	11q24	23584	V-set and immunoglobulin domain containing 2	NM_014312;NP_055127	Hs.112377	AI201858
229497_at	ANKDD1A	95.2424	33.4026	37.947	-2.50988	6.88259e-06			66	60	53	42	38	2	2	2	1	15	15q22.31	348094	ankyrin repeat and death domain containing 1A	NM_182703;NP_874362	Hs.207157	AI760630
229569_at	NA	34.0839	32.6858	72.201	2.11833	1.54771e-05	-2.20894	7.76108e-06	46	42	40	33	30	23	15	5	1	NA	NA	NA	NA	NA	NA	AW572379
229580_at	NA	616.757	121.102	40.9807	-15.0499	1.19723e-06			106	88	82	59	51	31	16	8	4	NA	NA	NA	NA	NA	NA	R71596
229585_at	ADAMTSL1	205.746	36.7173	63.7509	-3.22735	9.6251e-07			8	8	8	8	8	7	5	1	1	9	9p22.2-p22.1	92949	ADAMTS-like 1	NM_001040272;NM_052866;NP_001035362;NP_443098	Hs.522019	AI803088
229599_at	LOC440335	68.433	394.115	148.525	2.17037	3.82979e-06	2.65352	1.42609e-07	107	89	83	51	45	30	16	8	4	16	16p13.3	440335	hypothetical gene supported by BC022385; BC035868; BC048326	XM_001722191;XM_935391;XM_945742;XP_001722243;XP_940484;XP_950835	Hs.390599	AA675917
230064_at	NA	48.2074	31.955	22.783	-2.11594	2.5773e-05			108	90	84	60	50	35	18	6	3	NA	NA	NA	NA	NA	NA	AW296421
230238_at	ANKRD43	162.997	25.9114	29.3061	-5.56187	3.91601e-05			59	23	22	18	16	13	4	3	1	5	5q31.1	134548	ankyrin repeat domain 43	NM_175873;NP_787069	Hs.13308	AI744123
230378_at	SCGB3A1	146.507	42.5974	67.0303	-2.18569	3.06179e-05			7	7	7	7	7	6	3	2	1	5	5q35-qter	92304	secretoglobin, family 3A, member 1	NM_052863;NP_443095	Hs.62492	AA742697
230595_at	LOC572558	1470.54	18.7508	689.334	-2.13328	0.000162679	-36.7629	3.10161e-15	34	8	8	8	8	7	5	1	1	9	9q13	572558	hypothetical locus LOC572558	NR_015423;XR_017794;XR_041305	Hs.552819;Hs.9015	BF677651
230661_at	C8orf84	120.851	16.4226	29.5153	-4.09452	1.89388e-05			68	61	57	25	23	11	7	5	1	8	8q21.11	157869	chromosome 8 open reading frame 84	NM_153225;NP_694957	Hs.439040	AW451999
230784_at	PRAC	1622.99	878.661	3328.49	2.05084	8.99893e-05	-3.78814	1.90114e-08	109	91	85	30	28	21	13	1	1	17	17q21	84366	prostate cancer susceptibility candidate	NM_032391;NP_115767	Hs.116467	BG498699
230785_at	NA	113.773	23.9454	30.8895	-3.68322	1.71664e-06			94	81	32	27	25	20	3	2	1	NA	NA	NA	NA	NA	NA	AI634411
230869_at	FAM155A	47.3236	10.0988	12.9639	-3.65042	3.94128e-09			13	13	12	11	11	9	5	1	1	13	13q33.3	728215	family with sequence similarity 155, member A	NM_001080396;NP_001073865	Hs.535394	H09780
230896_at	BEND4	122.852	24.0256	356.959	2.90559	5.39239e-05	-14.8575	4.90235e-11	35	32	21	19	17	1	1	1	1	4	4p13	389206	BEN domain containing 4	NM_207406;NP_997289	Hs.120591	AA833830
231118_at	ANKRD35	224.802	47.2083	92.7408	-2.42398	2.1262e-07			25	24	23	20	18	14	4	3	1	1	1q21.1	148741	ankyrin repeat domain 35	NM_144698;NP_653299	Hs.710624	AW511401
231609_at	C10orf82	45.4057	20.6189	20.0376	-2.26603	3.18315e-06					32	27	25	20	3	2	1	10	10q25.3	143379	chromosome 10 open reading frame 82	NM_144661;NP_653262	Hs.121347	AW418674
231793_s_at	CAMK2D	345.928	153.37	107.692	-3.21219	1.94149e-06			42	38	36	17	15	12	8	2	1	4	4q26	817	calcium/calmodulin-dependent protein kinase II delta	NM_001221;NM_172114;NM_172115;NM_172127;NM_172128;NM_172129;NP_001212;NP_742112;NP_742113;NP_742125;NP_742126;NP_742127	Hs.144114	AA448956
231867_at	ODZ2	69.1711	13.1989	23.2165	-2.9794	0.000103868			51	47	12	11	11	9	5	1	1	5	5q34-q35.1	57451	odz, odd Oz/ten-m homolog 2 (Drosophila)	NM_001080428;NM_001122679;NP_001073897;NP_001116151	Hs.654631;Hs.715483	AB032953
231964_at	NA	20.8473	26.602	73.4083	3.52124	1.6644e-09	-2.7595	5.3302e-08	111	50	47	40	36	26	13	1	1	NA	NA	NA	NA	NA	NA	AL117598
232381_s_at	DNAH5	30.3932	63.2068	234.54	7.71688	2.05998e-07	-3.71068	7.24123e-05	53	49	46	39	35	17	11	4	2	5	5p15.2	1767	dynein, axonemal, heavy chain 5	NM_001369;NP_001360	Hs.212360	AW272255
232397_at	NA	42.4982	9.12	226.454	5.32855	2.64492e-11	-24.8304	1.67749e-16	34	8	8	8	8	7	5	1	1	NA	NA	NA	NA	NA	NA	R14890
232482_at	OR51E2	15.0041	101.993	441.812	29.4462	1.08202e-05			61	55	52	12	12	10	6	4	2	11	11p15	81285	olfactory receptor, family 51, subfamily E, member 2	NM_030774;NP_110401	Hs.501758;Hs.606330	AF311306
232575_at	PCA3	28.0605	94.8383	325.773	11.6097	9.42108e-07	-3.43504	0.00211293	112	93	39	32	29	22	14	4	2	9	9q21-q22	50652	prostate cancer antigen 3 (non-protein coding)	NR_015342	Hs.663766	AF103907
233059_at	NA	83.3071	14.0188	17.5068	-4.75857	4.34969e-05			10	10	10	10	10	3	3	2	1	NA	NA	NA	NA	NA	NA	AK026384
233072_at	NTNG2	47.4355	20.1944	21.9143	-2.16459	4.4688e-07			94	81	32	27	25	20	3	2	1	9	9q34	84628	netrin G2	NM_032536;NP_115925	Hs.163642	AI348745
233506_at	NA	250.13	48.9355	107.444	-2.328	9.38037e-05	-2.19563	0.000203353	81	72	67	50	44	29	14	4	2	NA	NA	NA	NA	NA	NA	N95440
233932_at	NA	46.8821	10.9852	15.1819	-3.08802	3.79642e-07			77	69	65	7	7	6	3	2	1	NA	NA	NA	NA	NA	NA	AL109791
234605_at	CDC14B	152.578	152.389	71.8482	-2.12361	0.000152641	2.12098	0.000155352	101	75	70	53	46	31	16	8	4	9	9q22.33	8555	CDC14 cell division cycle 14 homolog B (S. cerevisiae)	NM_001077181;NM_003671;NM_033331;NP_001070649;NP_003662;NP_201588	Hs.40582	AK024886
234985_at	LDLRAD3	319.62	219.279	696.766	2.17998	2.80161e-05	-3.17753	1.27394e-07	113	94	86	32	29	22	14	4	2	11	11p13	143458	low density lipoprotein receptor class A domain containing 3	NM_174902;NP_777562	Hs.708347	AW043782
235048_at	FAM169A	271.48	57.9342	90.3224	-3.00568	4.29832e-06			22	21	20	18	16	13	4	3	1	5	5q13.3	26049	family with sequence similarity 169, member A	NM_015566;NP_056381	Hs.91662	AV720650
235209_at	C8orf84	104.74	17.93	29.0065	-3.61092	1.48761e-06			68	61	57	25	23	11	7	5	1	8	8q21.11	157869	chromosome 8 open reading frame 84	NM_153225;NP_694957	Hs.439040	AW662373
235210_s_at	C8orf84	114.859	12.2425	24.2412	-4.73818	6.30879e-07			16	16	15	14	13	9	5	1	1	8	8q21.11	157869	chromosome 8 open reading frame 84	NM_153225;NP_694957	Hs.439040	AW662373
235315_at	TSC22D1	130.686	52.8582	616.225	4.71531	9.69476e-08	-11.6581	4.95425e-11	38	35	33	28	26	14	4	3	1	13	13q14	8848	TSC22 domain family, member 1	NM_006022;NM_183422;NP_006013;NP_904358	Hs.507916	AI809519
235474_at	NA	223.122	97.0691	93.6685	-2.38204	4.1158e-05			28	27	26	4	4	2	2	2	1	NA	NA	NA	NA	NA	NA	AI241810
236002_at	NA	31.472	29.1716	70.454	2.23863	3.11612e-05	-2.41515	1.02334e-05	114	1	1	1	1	1	1	1	1	NA	NA	NA	NA	NA	NA	BE178502
236365_at	NA	12.8528	28.6748	46.9863	3.65573	8.89973e-06			92	48	45	38	34	12	8	2	1	NA	NA	NA	NA	NA	NA	AA400269
236420_s_at	ANO4	162.774	22.342	67.1718	-2.42325	1.55161e-06	-3.00652	6.28929e-08	115	74	69	52	1	1	1	1	1	12	12q23.1-q23.2	121601	anoctamin 4	NM_178826;NP_849148	Hs.58785	BF589515
236681_at	HOXD13	240.824	60.2486	72.6097	-3.31669	8.7355e-08			4	4	4	4	4	2	2	2	1	2	2q31.1	3239	homeobox D13	NM_000523;NP_000514	Hs.152414	AI971104
237673_at	NA	21.4868	22.6268	82.6782	3.84786	4.63915e-05	-3.65399	7.27336e-05	116	67	63	48	33	25	4	3	1	NA	NA	NA	NA	NA	NA	BE465103
238600_at	JAKMIP1	144.335	24.464	20.7899	-6.94254	7.80393e-10			28	27	26	4	4	2	2	2	1	4	4p16.1	152789	janus kinase and microtubule interacting protein 1	NM_001099433;NM_144720;NP_001092903;NP_653321	Hs.479066	AW157571
238625_at	C1orf168	44.3	40.1984	123.056	2.7778	0.00013201	-3.06123	4.75543e-05	9	9	9	9	9	8	1	1	1	1	1p32.2	199920	chromosome 1 open reading frame 168	NM_001004303;NP_001004303	Hs.437655	AI452457
238669_at	PTGS1	265.157	43.3513	48.8694	-5.42584	0.000137391			84	60	53	42	38	2	2	2	1	9	9q32-q33.3	5742	prostaglandin-endoperoxide synthase 1 (prostaglandin G/H synthase and cyclooxygenase)	NM_000962;NM_080591;NP_000953;NP_542158	Hs.201978	BE613133
239319_at	LOC728342	18.6145	18.9384	42.9541	2.30756	2.85926e-07	-2.2681	3.88466e-07	50	46	44	37	11	9	5	1	1	5	5q23.1	728342	hypothetical protein LOC728342	XR_041032;XR_041033;XR_041034	Hs.434420	BE542563
239671_at	NA	157.617	15.7652	29.6155	-5.32213	8.9136e-06			13	13	12	11	11	9	5	1	1	NA	NA	NA	NA	NA	NA	AV703555
239761_at	GCNT1	67.2251	60.7815	410.78	6.11052	5.07738e-07	-6.75831	2.29097e-07	57	53	50	37	11	9	5	1	1	9	9q13	2650	glucosaminyl (N-acetyl) transferase 1, core 2 (beta-1,6-N-acetylglucosaminyltransferase)	NM_001097633;NM_001097634;NM_001097635;NM_001097636;NM_001490;NP_001091102;NP_001091103;NP_001091104;NP_001091105;NP_001481	Hs.521568	AI088120
239806_at	NA	23.4451	16.5047	67.7133	2.88816	1.84017e-05	-4.10267	3.8379e-07	86	54	51	3	3	3	3	2	1	NA	NA	NA	NA	NA	NA	BF508641
240075_at	NA	48.1341	11.6023	13.5022	-3.56492	4.10623e-07			94	81	32	27	25	20	3	2	1	NA	NA	NA	NA	NA	NA	BE549858
240121_x_at	NA	98.7744	36.6704	36.9995	-2.66961	4.61974e-06			4	4	4	4	4	2	2	2	1	NA	NA	NA	NA	NA	NA	AI042344
240435_at	NA	323.927	55.6685	87.2916	-3.71086	8.35327e-05			45	41	39	32	29	22	14	4	2	NA	NA	NA	NA	NA	NA	AI253622
240458_at	NA	92.4459	33.3016	201.3	2.1775	1.77727e-05	-6.04477	4.67867e-11	36	33	31	8	8	7	5	1	1	NA	NA	NA	NA	NA	NA	AI242023
240593_x_at	NA	152.042	88.1804	59.0998	-2.57263	1.17413e-05			42	38	36	17	15	12	8	2	1	NA	NA	NA	NA	NA	NA	R98767
241052_at	NA	45.1902	11.2199	12.1212	-3.72821	4.78197e-07			1	1	1	1	1	1	1	1	1	NA	NA	NA	NA	NA	NA	BE646288
241272_at	NA	70.3081	43.8184	142.78	2.03078	2.61044e-06	-3.25845	1.01607e-09	17	17	16	15	8	7	5	1	1	NA	NA	NA	NA	NA	NA	BE156417
241310_at	NA	14.8356	11.3671	52.8454	3.56207	3.72019e-08	-4.64899	1.71553e-09	23	22	21	19	17	1	1	1	1	NA	NA	NA	NA	NA	NA	AI685841
241404_at	NA	25.6488	12.5451	55.264	2.15465	4.37776e-05	-4.40522	3.54402e-09	34	8	8	8	8	7	5	1	1	NA	NA	NA	NA	NA	NA	AI088104
241726_at	NA	48.4015	231.203	833.022	17.2107	2.29864e-08	-3.60299	0.00064414	63	57	54	43	39	21	13	1	1	NA	NA	NA	NA	NA	NA	AI682088
241926_s_at	ERG	14.4315	16.4641	103.652	7.18233	6.17858e-05	-6.29564	0.000133434	3	3	3	3	3	3	3	2	1	21	21q22.3	2078	v-ets erythroblastosis virus E26 oncogene homolog (avian)	NM_001136154;NM_001136155;NM_004449;NM_182918;NP_001129626;NP_001129627;NP_004440;NP_891548	Hs.473819	AA296657
242052_at	NA	124.3	186.908	458.261	3.68675	2.38859e-07	-2.45181	3.66241e-05	44	40	38	31	18	14	4	3	1	NA	NA	NA	NA	NA	NA	AW979272
242138_at	DLX1	14.7064	32.4924	130.461	8.87106	1.69457e-08	-4.01513	1.13641e-05	117	95	79	33	30	23	15	5	1	2	2q32	1745	distal-less homeobox 1	NM_001038493;NM_178120;NP_001033582;NP_835221	Hs.407015	BF060783
242206_at	NA	59.2515	18.065	25.9949	-2.27935	0.000181449			103	86	80	41	37	11	7	5	1	NA	NA	NA	NA	NA	NA	AW590588
242228_at	NA	17.5442	26.3889	77.9428	4.44266	6.21185e-10	-2.95362	1.079e-07	111	50	47	40	36	26	13	1	1	NA	NA	NA	NA	NA	NA	AA825721
242260_at	MATR3	28.9508	81.623	83.5027	2.8843	6.4544e-05			52	48	45	38	34	12	8	2	1	5	5q31.2	9782	matrin 3	NM_018834;NM_199189;NP_061322;NP_954659	Hs.268939	BG283790
242385_at	RORB	153.914	16.4158	55.2254	-2.78702	4.58806e-06	-3.36417	4.3762e-07	8	8	8	8	8	7	5	1	1	9	9q22	6096	RAR-related orphan receptor B	NM_006914;NP_008845	Hs.494178	R18374
242488_at	NA	16.8229	28.4685	106.342	6.32126	6.85536e-05	-3.73543	0.00184969	3	3	3	3	3	3	3	2	1	NA	NA	NA	NA	NA	NA	R55784
242500_at	NA	52.9597	15.8303	24.4844	-2.163	0.000145516			77	69	65	7	7	6	3	2	1	NA	NA	NA	NA	NA	NA	T87730
242525_at	NA	76.7219	20.4737	21.4781	-3.5721	2.09368e-05				20	19	2	2	2	2	2	1	NA	NA	NA	NA	NA	NA	AA747436
242571_at	REPS2	28.3879	23.7702	73.5857	2.59215	9.16582e-05	-3.09571	1.19919e-05	111	50	47	40	36	26	13	1	1	X	Xp22.2	9185	RALBP1 associated Eps domain containing 2	NM_001080975;NM_004726;NP_001074444;NP_004717	Hs.186810	AW962020
242683_at	FLJ38028	28.7443	31.4131	60.0285	2.08836	0.000109419			118	96	6	6	6	5	1	1	1	18	18p11.31	400643	hypothetical gene supported by AK095347	XR_040234;XR_040235;XR_040236	Hs.253920	AW081766
243049_at	PDCL3	32.0432	31.3686	71.0874	2.21848	3.71794e-05	-2.2662	2.71274e-05	39	7	7	7	7	6	3	2	1	2	2q11.2	79031	phosducin-like 3	NM_024065;NP_076970	Hs.469459	AI791225
243231_at	SLC38A11	40.9918	28.1205	167.571	4.08792	6.0989e-05	-5.95904	3.14326e-06	86	54	51	3	3	3	3	2	1	2	2q24.3	151258	solute carrier family 38, member 11	NM_173512;NP_775783	Hs.658702	N62096
243311_at	DEFB132	89.524	17.78	27.4956	-3.25594	4.18383e-06			81	72	67	50	44	29	14	4	2	20	20p13	400830	defensin, beta 132	NM_207469;NP_997352	Hs.516819	BE044548
243543_at	NA	229.222	172.875	56.2042	-4.07837	4.19796e-05	3.07583	0.000463575	65	59	56	44	40	27	10	7	3	NA	NA	NA	NA	NA	NA	BF508288
243582_at	SH3RF2	27.7195	20.1877	67.0667	2.41947	9.56492e-05	-3.32216	2.10123e-06	3	3	3	3	3	3	3	2	1	5	5q32	153769	SH3 domain containing ring finger 2	NM_152550;NP_689763	Hs.443728	AW082633
243672_at	SALL3	158.375	13.7378	32.7866	-4.83049	4.81838e-07	-2.38659	0.000622535	10	10	10	10	10	3	3	2	1	18	18q23	27164	sal-like 3 (Drosophila)	NM_171999;NP_741996	Hs.700557	R42361
243713_at	NA	13.6884	12.0076	28.3179	2.06875	6.50858e-06	-2.35833	6.69915e-07	35	32	21	19	17	1	1	1	1	NA	NA	NA	NA	NA	NA	AI734054
243929_at	NA	485.492	23.3127	66.0438	-7.35107	8.02465e-05			66	60	53	42	38	2	2	2	1	NA	NA	NA	NA	NA	NA	H15261
244107_at	NA	38.7844	12.4029	14.7967	-2.62116	0.00014208			72	65	61	10	10	3	3	2	1	NA	NA	NA	NA	NA	NA	AW189097
244156_at	NA	29.2357	14.4958	12.4593	-2.3465	3.05639e-05			107	89	83	51	45	30	16	8	4	NA	NA	NA	NA	NA	NA	AW296286
244457_at	NA	157.378	67.3283	338.877	2.15327	2.49532e-05	-5.03321	3.7543e-10	36	33	31	8	8	7	5	1	1	NA	NA	NA	NA	NA	NA	BF724206
244885_at	NA	10.0943	16.3327	22.9424	2.2728	2.70826e-05				20	19	2	2	2	2	2	1	NA	NA	NA	NA	NA	NA	AI016316
117_at	HSPA6	35.9315	122.835	42.0661			2.92004	0.00108574	119	97	87	22	20	16	10	7	3	1	1q23	3310	heat shock 70kDa protein 6 (HSP70B')	NM_002155;NP_002146	Hs.654614	X51757
1405_i_at	CCL5	63.2369	18.1695	62.403			-3.43449	2.20387e-06	43	39	37	30	28	21	13	1	1	17	17q11.2-q12	6352	chemokine (C-C motif) ligand 5	NM_002985;NP_002976	Hs.514821	M21121
1552257_a_at	TTLL12	238.863	166.4	367.828			-2.21051	0.000204661	120	98	88	61	21	17	11	4	2	22	22q13.31	23170	tubulin tyrosine ligase-like family, member 12	NM_015140;NP_055955	Hs.517670	NM_015140
1552309_a_at	NEXN	355.487	19.3453	252.66			-13.0605	2.50034e-10	43	39	37	30	28	21	13	1	1	1	1p31.1	91624	nexilin (F actin binding protein)	NM_144573;NP_653174	Hs.632387	NM_144573
1552326_a_at	CCDC11	20.303	48.1643	20.6957			2.32726	9.86513e-06	121	25	24	21	19	15	9	6	3	18	18q21.1	220136	coiled-coil domain containing 11	NM_145020;NP_659457	Hs.658630	NM_145020
1552390_a_at	C8orf47	25.2135	42.2535	19.1078			2.21132	4.84904e-06	87	63	59	46	42	28	17	9	4	8	8q22.2	203111	chromosome 8 open reading frame 47	NM_173549;NP_775820	Hs.171455	NM_173549
1552463_at	SERPINB11	450.697	316.859	22.8613			13.8601	0.00185656	122	99	89	62	41	28	17	9	4	18	NA	89778	serpin peptidase inhibitor, clade B (ovalbumin), member 11 (gene/pseudogene)	NM_080475;NP_536723	Hs.350958	NM_080475
1552531_a_at	NLRP11	12.1233	31.6491	11.7765			2.68749	6.84693e-05	123	100	90	63	52	18	12	7	3	19	19q13.42	204801	NLR family, pyrin domain containing 11	NM_145007;NP_659444	Hs.375039	NM_145007
1552619_a_at	ANLN	14.2621	46.174	16.4511			2.80675	0.000405957	124	101	91	63	52	18	12	7	3	7	7p15-p14	54443	anillin, actin binding protein	NM_018685;NP_061155	Hs.62180	NM_018685
1552670_a_at	PPP1R3B	133.079	51.7539	109.829			-2.12214	4.25744e-06	125	102	92	49	30	23	15	5	1	8	8p23.1	79660	protein phosphatase 1, regulatory (inhibitor) subunit 3B	NM_024607;NP_078883	Hs.458513	NM_024607
1552673_at	RFX6	12.4966	53.2933	11.3485			4.69606	0.00115535	69	62	58	45	41	28	17	9	4	6	6q22.2	222546	regulatory factor X, 6	NM_173560;NP_775831	Hs.352276	NM_173560
1552701_a_at	CARD16	45.5846	23.0858	46.939			-2.03324	0.00190497	126	103	86	32	29	22	14	4	2	11	NA	114769	caspase recruitment domain family, member 16	NM_001017534;NM_052889;NP_001017534;NP_443121	Hs.348365	NM_052889
1552703_s_at	CARD16	37.4306	12.8642	32.5564			-2.53077	9.66925e-05	126	103	86	32	29	22	14	4	2	11	NA	114769	caspase recruitment domain family, member 16	NM_001017534;NM_052889;NP_001017534;NP_443121	Hs.348365	NM_052889
1552733_at	KLHDC1	120.778	46.0591	114.89			-2.49441	8.72856e-07	25	24	23	20	18	14	4	3	1	14	14q22.1	122773	kelch domain containing 1	NM_172193;NP_751943	Hs.509258	NM_172193
1552774_a_at	SLC25A27	89.8584	43.0489	120.352			-2.7957	8.79948e-09	127	87	81	54	47	32	6	4	2	6	6p11.2-q12	9481	solute carrier family 25, member 27	NM_004277;NP_004268	Hs.40510	NM_004277
1552867_at	NA	29.4668	75.646	33.5679			2.25352	7.86603e-05	40	36	34	29	27	15	9	6	3	NA	NA	NA	NA	NA	NA	NM_138474
1552908_at	C1orf150	21.2774	13.1204	35.4576			-2.70249	0.00228928	13	13	12	11	11	9	5	1	1	1	1q44	148823	chromosome 1 open reading frame 150	NM_145278;NP_660321	Hs.662658	NM_145278
1552978_a_at	SCAMP1	112.671	34.3418	90.7429			-2.64235	0.000382419	75	67	63	48	33	25	4	3	1	5	5q13.3-q14.1	9522	secretory carrier membrane protein 1	NM_004866;NP_004857	Hs.482587	NM_052822
1553030_a_at	SUOX	72.2546	37.4452	80.9562			-2.16199	6.66712e-06	114	1	1	1	1	1	1	1	1	12	12q13.2	6821	sulfite oxidase	NM_000456;NM_001032386;NM_001032387;NP_000447;NP_001027558;NP_001027559	Hs.558403	NM_000456
1553118_at	THEM4	74.2817	43.7933	93.9838			-2.14608	9.18749e-06	117	95	79	33	30	23	15	5	1	1	1q21	117145	thioesterase superfamily member 4	NM_053055;NP_444283	Hs.164070	NM_053055
1553133_at	C9orf72	49.2891	18.1765	70.6631			-3.8876	1.94433e-09	35	32	21	19	17	1	1	1	1	9	9p21.2	203228	chromosome 9 open reading frame 72	NM_018325;NM_145005;NP_060795;NP_659442	Hs.493639	BC020851
1553183_at	UMODL1	10.9817	24.9584	10.9617			2.27686	0.00226298	128	104	93	64	19	15	9	6	3	21	21q22.3	89766	uromodulin-like 1	NM_001004416;NM_173568;NP_001004416;NP_775839	Hs.242520	NM_173568
1553218_a_at	ZNF512	252.292	94.1909	205.733			-2.18421	1.1827e-05	125	102	92	49	30	23	15	5	1	2	2p23	84450	zinc finger protein 512	NM_032434;NP_115810	Hs.529178	NM_032434
1553274_a_at	SNRNP48	45.1522	103.123	35.1906			2.93043	1.35611e-07	129	105	94	65	40	27	10	7	3	6	6p24.3	154007	small nuclear ribonucleoprotein 48kDa (U11/U12)	NM_152551;NP_689764	Hs.13366	NM_152551
1553275_s_at	NA	25.7669	12.5815	28.0637			-2.23056	0.00023121	7	7	7	7	7	6	3	2	1	NA	NA	NA	NA	NA	NA	NM_173594
1553400_a_at	C17orf69	24.6708	49.9071	23.261			2.14553	0.00123569	130	80	75	56	49	34	12	7	3	17	17q21.31	147081	chromosome 17 open reading frame 69	NR_026905;NR_026906;XR_040436;XR_040437;XR_040438	Hs.128813;Hs.718730	NM_152466
1553407_at	MACF1	36.3917	77.6386	33.4249			2.32277	3.6407e-06	131	90	84	60	50	35	18	6	3	1	1p32-p31	23499	microtubule-actin crosslinking factor 1	NM_012090;NM_033044;NP_036222;NP_149033	Hs.580782	NM_033044
1553582_a_at	SPAG11B	11.5896	32.1204	11.849			2.7108	0.000857606	128	104	93	64	19	15	9	6	3	8	8p23-p22	10407	sperm associated antigen 11B	NM_016512;NM_058200;NM_058201;NM_058202;NM_058203;NM_058206;NM_058207;NP_057596;NP_478107;NP_478108;NP_478109;NP_478110;NP_478113;NP_478114	Hs.2717	NM_058207
1553589_a_at	PDZK1IP1	69.2377	51.1025	137.133			-2.68349	9.92509e-05	83	74	69	52	1	1	1	1	1	1	1p33	10158	PDZK1 interacting protein 1	NM_005764;NP_005755	Hs.431099	NM_005764
1553602_at	MUCL1	30.2355	245.034	32.066			7.64154	4.61322e-06	90	78	73	55	48	33	17	9	4	12	12q	118430	mucin-like 1	NM_058173;NP_477521	Hs.348419	NM_058173
1553613_s_at	FOXC1	45.9241	27.7572	61.8362			-2.22776	0.00231825	39	7	7	7	7	6	3	2	1	6	6p25	2296	forkhead box C1	NM_001453;NP_001444	Hs.348883	NM_001453
1553622_a_at	FSIP1	10.8608	29.8791	11.3401			2.63482	0.00266293	69	62	58	45	41	28	17	9	4	15	15q14	161835	fibrous sheath interacting protein 1	NM_152597;NP_689810	Hs.129598	NM_152597
1553693_s_at	CBR4	175.608	97.6616	200.366			-2.05164	6.92415e-06	76	68	64	49	30	23	15	5	1	4	4q32.3	84869	carbonyl reductase 4	NM_032783;NP_116172	Hs.659311	NM_032783
1553715_s_at	C16orf14	136.391	383.153	145.832			2.62736	2.45057e-07	82	73	68	51	45	30	16	8	4	16	16p13.3	84331	chromosome 16 open reading frame 14	NM_138418;NP_612427	Hs.417710	NM_032371
1553764_a_at	JUB	92.8797	19.9965	52.6959			-2.63525	1.5927e-06	125	102	92	49	30	23	15	5	1	14	14q11.2	84962	jub, ajuba homolog (Xenopus laevis)	NM_032876;NM_198086;NP_116265;NP_932352	Hs.655832	NM_032876
1553830_s_at	MAGEA2	10.3081	25.3903	10.6973			2.37351	0.000645056	69	62	58	45	41	28	17	9	4	X	Xq28	4101	melanoma antigen family A, 2	NM_005361;NM_175742;NM_175743;NP_005352;NP_786884;NP_786885	Hs.534597	NM_005361
1553960_at	SNX21	127.392	35.7225	87.3467			-2.44515	1.10743e-05	132	106	95	66	44	29	14	4	2	20	20q13.12	90203	sorting nexin family member 21	NM_001042632;NM_001042633;NM_033421;NM_152897;NP_001036097;NP_001036098;NP_219489;NP_690857	Hs.472854	CA447177
1553962_s_at	RHOB	96.3742	38.3183	130.943			-3.41725	2.53591e-05	89	77	72	40	36	26	13	1	1	2	2p24	388	ras homolog gene family, member B	NM_004040;NP_004031	Hs.502876	BI668074
1553970_s_at	CEL	20.6365	295.192	18.9689			15.5619	4.34055e-06	133	107	93	64	19	15	9	6	3	9	9q34.3	1056	carboxyl ester lipase (bile salt-stimulated lipase)	NM_001807;NP_001798	Hs.533258	BC042510
1553977_a_at	CYP39A1	185.397	42.7515	180.685			-4.2264	3.92598e-06	134	108	96	67	47	32	6	4	2	6	6p21.1-p11.2	51302	cytochrome P450, family 39, subfamily A, polypeptide 1	NM_016593;NP_057677	Hs.387367	BC010358
1553993_s_at	MED25	210.227	458.313	209.523			2.18741	1.11439e-07	135	109	97	68	53	35	18	6	3	19	19q13.3	81857	mediator complex subunit 25	NM_030973;NP_112235	Hs.656639	BC024312
1553998_at	DMRTC1	82.2565	36.6852	81.9573			-2.23407	3.88852e-08	111	50	47	40	36	26	13	1	1	X	Xq13.1	63947	DMRT-like family C1	NM_033053;NP_149042	Hs.558685	BC029799
1554007_at	NA	783.211	109.006	423.162			-3.882	0.00141879	102	85	79	33	30	23	15	5	1	NA	NA	NA	NA	NA	NA	BC036488
1554127_s_at	MSRB3	134.538	27.4168	95.1662			-3.47109	2.45787e-07	50	46	44	37	11	9	5	1	1	12	12q14.3	253827	methionine sulfoxide reductase B3	NM_001031679;NM_198080;NP_001026849;NP_932346	Hs.339024	BC040053
1554147_s_at	C3orf15	18.034	57.5978	23.7666			2.42348	0.00187839	136	110	98	24	22	18	12	7	3	3	3q12-q13.3	89876	chromosome 3 open reading frame 15	NM_033364;NP_203528	Hs.341906	AB063297
1554161_at	SLC25A27	80.9834	51.0229	121.27			-2.37679	8.27632e-07	109	91	85	30	28	21	13	1	1	6	6p11.2-q12	9481	solute carrier family 25, member 27	NM_004277;NP_004268	Hs.40510	BC033091
1554327_a_at	CANT1	110.098	74.2612	171.128			-2.30441	0.000690658	88	76	71	54	47	32	6	4	2	17	17q25.3	124583	calcium activated nucleotidase 1	NM_138793;NP_620148	Hs.8859	AF328554
1554334_a_at	DNAJA4	271.23	48.8326	174.239			-3.56808	1.99408e-06	137	86	80	41	37	11	7	5	1	15	15q25.1	55466	DnaJ (Hsp40) homolog, subfamily A, member 4	NM_001130182;NM_001130183;NM_018602;NP_001123654;NP_001123655;NP_061072	Hs.513053	BC031044
1554397_s_at	UEVLD	83.1666	31.2668	70.2892			-2.24804	0.00012651	75	67	63	48	33	25	4	3	1	11	11p15.1	55293	UEV and lactate/malate dehyrogenase domains	NM_001040697;NM_018314;NP_001035787;NP_060784	Hs.407991	BC011011
1554450_s_at	MIER3	53.8908	23.9061	50.9135			-2.12973	0.000873331	104	45	43	36	33	25	4	3	1	5	5q11.2	166968	mesoderm induction early response 1, family member 3	NM_152622;NP_689835	Hs.657594	BC041348
1554452_a_at	HIG2	73.9574	1233.65	99.6292			12.3825	5.56136e-10	135	109	97	68	53	35	18	6	3	7	7q32.1	29923	hypoxia-inducible protein 2	NM_001098786;NM_013332;NP_001092256;NP_037464	Hs.710088	BC001863
1554464_a_at	CRTAP	210.801	41.8321	165.377			-3.95336	2.27349e-06	132	106	95	66	44	29	14	4	2	3	3p22.3	10491	cartilage associated protein	NM_006371;NP_006362	Hs.517888	BC008745
1554473_at	SRGAP1	31.1396	86.0264	36.8953			2.33163	0.000278562	138	111	99	21	19	15	9	6	3	12	12q14.2	57522	SLIT-ROBO Rho GTPase activating protein 1	NM_020762;NP_065813	Hs.450763	BC029919
1554474_a_at	MOXD1	250.426	62.3142	245.013			-3.93189	0.000378147	139	71	20	18	16	13	4	3	1	6	6q23.1-q23.3	26002	monooxygenase, DBH-like 1	NM_015529;NP_056344	Hs.6909	BC018756
1554547_at	FAM13C	234.941	91.2913	589.893			-6.46166	2.11463e-05	53	49	46	39	35	17	11	4	2	10	10q21.1	220965	family with sequence similarity 13, member C	NM_001001971;NM_001143773;NM_198215;NP_001001971;NP_001137245;NP_937858	Hs.607594	BC036453
1554600_s_at	LMNA	310.192	112.829	241.051			-2.13643	2.52998e-07	140	112	57	25	23	11	7	5	1	1	1q21.2-q21.3	4000	lamin A/C	NM_005572;NM_170707;NM_170708;NP_005563;NP_733821;NP_733822	Hs.594444	BC033088
1554608_at	TGOLN2	89.043	175.734	79.7757			2.20285	0.000524263	40	36	34	29	27	15	9	6	3	2	2p11.2	10618	trans-golgi network protein 2	NM_006464;NP_006455	Hs.593382	BC028219
1554676_at	SRGN	25.604	15.1266	32.8864			-2.17408	0.0002132	16	16	15	14	13	9	5	1	1	10	10q22.1	5552	serglycin	NM_002727;NP_002718	Hs.1908	BC022313
1554696_s_at	TYMS	32.3898	98.4463	34.1982			2.8787	0.00111828	141	113	100	63	52	18	12	7	3	18	18p11.32	7298	thymidylate synthetase	NM_001071;NP_001062	Hs.592338	AB077208
1554726_at	ZNF655	44.6003	9.33023	27.7669			-2.97602	2.37172e-06	50	46	44	37	11	9	5	1	1	7	7q22.1	79027	zinc finger protein 655	NM_001009958;NM_001009960;NM_001083956;NM_001085366;NM_001085367;NM_001085368;NM_024061;NM_138494;NP_001009958;NP_001009960;NP_001077425;NP_001078835;NP_001078836;NP_001078837;NP_076966;NP_612503	Hs.696221	AY099353
1554741_s_at	KGFLP1	142.591	41.7755	131.484			-3.14739	0.000138134	132	106	95	66	44	29	14	4	2	9	9p11.2	387628	keratinocyte growth factor-like protein 1	NR_003674	Hs.439341	AF523265
1554747_a_at	SEPT2	306.396	124.245	265.811			-2.13941	0.00304655	142	114	101	69	54	32	6	4	2	2	2q37	4735	septin 2	NM_001008491;NM_001008492;NM_004404;NM_006155;NP_001008491;NP_001008492;NP_004395;NP_006146	Hs.335057;Hs.716403	BC033559
1554757_a_at	INPP5A	113.582	31.2664	65.0177			-2.07947	0.00118148	89	77	72	40	36	26	13	1	1	10	10q26.3	3632	inositol polyphosphate-5-phosphatase, 40kDa	NM_005539;NP_005530	Hs.523360;Hs.715308	AF273055
1554768_a_at	MAD2L1	24.6915	80.6892	26.8207			3.00847	0.00163357	141	113	100	63	52	18	12	7	3	4	4q27	4085	MAD2 mitotic arrest deficient-like 1 (yeast)	NM_002358;NP_002349	Hs.591697	AF394735
1554789_a_at	PDE8B	272.3	20.2098	177.528			-8.78424	4.89699e-11	140	112	57	25	23	11	7	5	1	5	5q14.1	8622	phosphodiesterase 8B	NM_001029851;NM_001029852;NM_001029853;NM_001029854;NM_003719;NP_001025022;NP_001025023;NP_001025024;NP_001025025;NP_003710	Hs.584830	AB085825
1554806_a_at	FBXO8	218.986	73.509	189.099			-2.57246	1.74727e-05	116	67	63	48	33	25	4	3	1	4	4q34.1	26269	F-box protein 8	NM_012180;NP_036312	Hs.76917	BC040456
1554899_s_at	FCER1G	36.3881	18.0606	44.7148			-2.47582	0.000103692	143	115	102	34	31	21	13	1	1	1	1q23	2207	Fc fragment of IgE, high affinity I, receptor for; gamma polypeptide	NM_004106;NP_004097	Hs.433300	BC020763
1554918_a_at	ABCC4	239.755	56.6802	666.366			-11.7566	4.80815e-06	98	83	77	58	12	10	6	4	2	13	13q32	10257	ATP-binding cassette, sub-family C (CFTR/MRP), member 4	NM_001105515;NM_005845;NP_001098985;NP_005836	Hs.508423	BC041560
1554919_s_at	C7orf63	359.41	52.6253	367.524			-6.9838	8.31553e-08	127	87	81	54	47	32	6	4	2	7	7q21.13	79846	chromosome 7 open reading frame 63	NM_001039706;NP_001034795	Hs.657403	BC036351
1554933_at	PSIP1	11.9848	66.3106	11.8031			5.61806	6.62403e-05	124	101	91	63	52	18	12	7	3	9	9p22.3	11168	PC4 and SFRS1 interacting protein 1	NM_001128217;NM_021144;NM_033222;NP_001121689;NP_066967;NP_150091	Hs.658434	BC033817
1554966_a_at	FILIP1L	420.099	26.2329	325.241			-12.3982	2.80833e-09	43	39	37	30	28	21	13	1	1	3	3q12.1	11259	filamin A interacting protein 1-like	NM_001042459;NM_014890;NM_182909;NP_001035924;NP_055705;NP_878913	Hs.104672	AF329092
1554980_a_at	ATF3	113.448	58.7832	159.594			-2.71495	1.59378e-07	23	22	21	19	17	1	1	1	1	1	1q32.3	467	activating transcription factor 3	NM_001030287;NM_001040619;NM_001674;NM_004024;NP_001025458;NP_001035709;NP_001665;NP_004015	Hs.460	AB066566
1554997_a_at	PTGS2	224.743	13.6762	125.704			-9.19149	1.31055e-07	17	17	16	15	8	7	5	1	1	1	1q25.2-q25.3	5743	prostaglandin-endoperoxide synthase 2 (prostaglandin G/H synthase and cyclooxygenase)	NM_000963;NP_000954	Hs.196384	AY151286
1555037_a_at	IDH1	2563.73	711.489	2452.11			-3.44644	0.00224504	32	31	30	26	24	19	11	4	2	2	2q33.3	3417	isocitrate dehydrogenase 1 (NADP+), soluble	NM_005896;NP_005887	Hs.593422;Hs.714620	BC012846
1555039_a_at	ABCC4	89.5007	28.287	247.448			-8.74776	2.78873e-06	127	87	81	54	47	32	6	4	2	13	13q32	10257	ATP-binding cassette, sub-family C (CFTR/MRP), member 4	NM_001105515;NM_005845;NP_001098985;NP_005836	Hs.508423	AY133679
1555058_a_at	LPGAT1	62.2723	244.153	34.4928			7.07839	4.44895e-11	85	75	70	53	46	31	16	8	4	1	1q32	9926	lysophosphatidylglycerol acyltransferase 1	NM_014873;NP_055688	Hs.497674	BC034621
1555074_a_at	KCNH5	14.0785	36.1955	13.6692			2.64796	0.00352913	27	26	25	22	20	16	10	7	3	14	14q23.1	27133	potassium voltage-gated channel, subfamily H (eag-related), member 5	NM_139318;NM_172375;NM_172376;NP_647479;NP_758963;NP_758964	Hs.27043	BC043409
1555203_s_at	SLC44A4	184.587	41.6727	280.51			-6.73127	5.42993e-05	88	76	71	54	47	32	6	4	2	6	6p21.3	80736	solute carrier family 44, member 4	NM_025257;NP_079533	Hs.335355	AF466766
1555229_a_at	C1S	111.075	14.3064	115.868			-8.09901	1.21461e-05	89	77	72	40	36	26	13	1	1	12	12p13	716	complement component 1, s subcomponent	NM_001734;NM_201442;NP_001725;NP_958850	Hs.458355	BC007010
1555281_x_at	ARMC8	29.1391	59.8052	27.8278			2.14911	0.00323102	136	110	98	24	22	18	12	7	3	3	3q22.3	25852	armadillo repeat containing 8	NM_014154;NM_015396;NM_213654;NP_054873;NP_056211;NP_998819	Hs.266826	BC007934
1555303_at	NA	43.6458	97.8122	46.1229			2.12069	0.000937857	138	111	99	21	19	15	9	6	3	NA	NA	NA	NA	NA	NA	AB062477
1555326_a_at	ADAM9	114.534	39.4112	159.903			-4.05729	6.64616e-07	89	77	72	40	36	26	13	1	1	8	8p11.23	8754	ADAM metallopeptidase domain 9 (meltrin gamma)	NM_001005845;NM_003816;NP_001005845;NP_003807	Hs.591852	AF495383
1555334_s_at	SLC30A5	88.6396	23.4918	90.9988			-3.87364	5.27369e-07	89	77	72	40	36	26	13	1	1	5	5q12.1	64924	solute carrier family 30 (zinc transporter), member 5	NM_022902;NM_024055;NP_075053;NP_076960	Hs.631975	AF439324
1555349_a_at	ITGB2	48.4173	29.6827	59.8534			-2.01644	3.36223e-05	144	116	49	41	37	11	7	5	1	21	21q22.3	3689	integrin, beta 2 (complement component 3 receptor 3 and 4 subunit)	NM_000211;NM_001127491;NP_000202;NP_001120963	Hs.375957	L78790
1555370_a_at	CAMTA1	67.0698	208.501	52.0646			4.00465	1.0521e-08	101	75	70	53	46	31	16	8	4	1	1p36.31-p36.23	23261	calmodulin binding transcription activator 1	NM_015215;NP_056030	Hs.397705	AF111804
1555416_a_at	ALOX15B	203.651	37.2254	181.88			-4.8859	3.06349e-05	114	1	1	1	1	1	1	1	1	17	17p13.1	247	arachidonate 15-lipoxygenase, type B	NM_001039130;NM_001039131;NM_001141;NP_001034219;NP_001034220;NP_001132	Hs.111256	AF468053
1555501_s_at	RSRC1	46.1966	136.398	45.8093			2.97751	1.03608e-05	145	117	103	29	27	15	9	6	3	3	3q25.32	51319	arginine/serine-rich coiled-coil 1	NM_016625;NP_057709	Hs.591283	BC010357
1555536_at	ANTXR2	197.509	74.2614	169.654			-2.28455	2.34041e-05	89	77	72	40	36	26	13	1	1	4	4q21.21	118429	anthrax toxin receptor 2	NM_058172;NP_477520	Hs.162963	AY040326
1555550_at	ZACN	19.1196	93.632	21.9438			4.26689	0.000132154	128	104	93	64	19	15	9	6	3	17	17q25.3	353174	zinc activated ligand-gated ion channel	NM_180990;NP_851321	Hs.714919	AF512521
1555564_a_at	CFI	21.8243	13.7705	47.7344			-3.46643	0.000136803	51	47	12	11	11	9	5	1	1	4	4q25	3426	complement factor I	NM_000204;NP_000195	Hs.312485	BC020718
1555602_a_at	ELAVL3	13.357	36.2409	13.2855			2.72786	0.00227758	27	26	25	22	20	16	10	7	3	19	19p13.2	1995	ELAV (embryonic lethal, abnormal vision, Drosophila)-like 3 (Hu antigen C)	NM_001420;NM_032281;NP_001411;NP_115657	Hs.1701	AY036909
1555630_a_at	RAB34	592.152	84.6635	382.4			-4.51671	5.14842e-07	139	71	20	18	16	13	4	3	1	17	17q11.2	83871	RAB34, member RAS oncogene family	NM_001142624;NM_001142625;NM_001144942;NM_001144943;NM_031934;NP_001136096;NP_001136097;NP_001138414;NP_001138415;NP_114140;NR_024575;NR_024579	Hs.301853	AF327350
1555697_at	KLK4	160.35	100.394	271.674			-2.70607	5.59193e-06	1	1	1	1	1	1	1	1	1	19	19q13.41	9622	kallikrein-related peptidase 4	NM_004917;NP_004908	Hs.218366	AF259970
1555724_s_at	TAGLN	7943.66	267.353	6702.87			-25.0712	3.88631e-11	146	118	104	66	44	29	14	4	2	11	11q23.2	6876	transgelin	NM_001001522;NM_003186;NP_001001522;NP_003177	Hs.410977	BC010946
1555737_a_at	KLK4	235.007	58.0125	561.905			-9.68593	5.35656e-06	127	87	81	54	47	32	6	4	2	19	19q13.41	9622	kallikrein-related peptidase 4	NM_004917;NP_004908	Hs.218366	AF259971
1555745_a_at	LYZ	58.3365	22.3782	131.367			-5.8703	1.19778e-05	16	16	15	14	13	9	5	1	1	12	12q15	4069	lysozyme (renal amyloidosis)	NM_000239;NP_000230	Hs.524579	U25677
1555758_a_at	CDKN3	14.3499	172.544	19.1032			9.03222	2.23212e-06	123	100	90	63	52	18	12	7	3	14	14q22	1033	cyclin-dependent kinase inhibitor 3	NM_001130851;NM_005192;NP_001124323;NP_005183	Hs.84113	AF213040
1555759_a_at	CCL5	103.441	51.4422	111.634			-2.17009	2.81482e-06	54	50	47	40	36	26	13	1	1	17	17q11.2-q12	6352	chemokine (C-C motif) ligand 5	NM_002985;NP_002976	Hs.514821	AF043341
1555772_a_at	CDC25A	10.0766	46.7367	10.7757			4.33724	8.56813e-05	147	119	100	63	52	18	12	7	3	3	3p21	993	cell division cycle 25 homolog A (S. pombe)	NM_001789;NM_201567;NP_001780;NP_963861	Hs.437705	AY137580
1555778_a_at	POSTN	109.525	56.0931	172.325			-3.07213	0.00161441	99	53	50	37	11	9	5	1	1	13	13q13.3	10631	periostin, osteoblast specific factor	NM_001135934;NM_001135935;NM_001135936;NM_006475;NP_001129406;NP_001129407;NP_001129408;NP_006466	Hs.136348	AY140646
1555790_a_at	TMEM192	847.984	356.208	858.863			-2.41113	0.00087103	148	64	60	47	43	19	11	4	2	4	4q32.3	201931	transmembrane protein 192	NM_001100389;NP_001093859	Hs.708090	BC036301
1555800_at	ZNF385B	183.446	16.6525	81.7192			-4.90731	0.000392943	140	112	57	25	23	11	7	5	1	2	2q31.2-q31.3	151126	zinc finger protein 385B	NM_001113397;NM_001113398;NM_152520;NP_001106868;NP_001106869;NP_689733	Hs.655005;Hs.715585	BC038422
1555801_s_at	ZNF385B	268.201	14.8685	107.881			-7.25567	1.31894e-05	140	112	57	25	23	11	7	5	1	2	2q31.2-q31.3	151126	zinc finger protein 385B	NM_001113397;NM_001113398;NM_152520;NP_001106868;NP_001106869;NP_689733	Hs.655005;Hs.715585	BC038422
1555812_a_at	ARHGDIB	195.029	98.3514	232.083			-2.35973	0.000100728	149	120	105	34	31	21	13	1	1	12	12p12.3	397	Rho GDP dissociation inhibitor (GDI) beta	NM_001175;NP_001166	Hs.504877	AF498927
1555847_a_at	LOC284454	336.88	67.9048	273.441			-4.02683	1.28042e-06	18	18	17	16	14	11	7	5	1	19	19p13.13	284454	hypothetical protein LOC284454	NA	Hs.436426	BU617052
1555864_s_at	PDHA1	261.575	521.788	254.033			2.05402	4.04122e-06	150	121	78	35	32	24	16	8	4	X	Xp22.2-p22.1	5160	pyruvate dehydrogenase (lipoamide) alpha 1	NM_000284;NP_000275	Hs.530331	AW057819
1555867_at	GNG4	82.0251	48.1279	161.214			-3.3497	0.00175741	125	102	92	49	30	23	15	5	1	1	1q42.3	2786	guanine nucleotide binding protein (G protein), gamma 4	NM_001098721;NM_001098722;NM_004485;NP_001092191;NP_001092192;NP_004476	Hs.159711	BM666010
1555878_at	RPS24	149.715	101.824	261.122			-2.56444	0.000125837	41	37	35	23	21	17	11	4	2	10	10q22-q23	6229	ribosomal protein S24	NM_001026;NM_001142282;NM_001142283;NM_001142284;NM_001142285;NM_033022;NP_001017;NP_001135754;NP_001135755;NP_001135756;NP_001135757;NP_148982	Hs.280130	AK094613
1555886_at	PDSS2	216.724	43.189	145.839			-3.37676	3.2569e-08	115	74	69	52	1	1	1	1	1	6	6q21	57107	prenyl (decaprenyl) diphosphate synthase, subunit 2	NM_020381;NP_065114	Hs.718509	BC029491
1555888_at	UBR5	57.0784	40.2884	100.699			-2.49946	3.35715e-05	151	122	60	47	43	19	11	4	2	8	8q22	51366	ubiquitin protein ligase E3 component n-recognin 5	NM_015902;NP_056986	Hs.591856	AK095151
1555907_at	hCG_2014417	27.4499	78.7883	37.278			2.11353	1.65006e-08	107	89	83	51	45	30	16	8	4	12	12q14.1	100130776	hypothetical LOC100130776	NR_027032;XM_001717051;XM_001718716;XM_001723105;XP_001717103;XP_001718768;XP_001723157	Hs.656080	BQ184856
1555935_s_at	HUNK	49.2193	81.4681	36.4717			2.23374	0.000938658	123	100	90	63	52	18	12	7	3	21	21q22.1	30811	hormonally up-regulated Neu-associated kinase	NM_014586;NP_055401	Hs.109437	T58129
1555977_at	NA	47.8446	33.1967	72.6513			-2.18851	2.3834e-07	17	17	16	15	8	7	5	1	1	NA	NA	NA	NA	NA	NA	AW467415
1555978_s_at	NA	16.5052	10.7844	22.5381			-2.08988	3.4994e-07	152	69	65	7	7	6	3	2	1	NA	NA	NA	NA	NA	NA	AW467415
1555982_at	ZFYVE16	42.8801	25.7623	58.5296			-2.27191	4.65646e-06	6	6	6	6	6	5	1	1	1	5	5q14	9765	zinc finger, FYVE domain containing 16	NM_001105251;NM_014733;NP_001098721;NP_055548	Hs.482660;Hs.660410	BU078629
1555996_s_at	EIF4A2	98.0118	42.4052	124.878			-2.94488	0.00173121	125	102	92	49	30	23	15	5	1	3	3q28	1974	eukaryotic translation initiation factor 4A, isoform 2	NM_001967;NP_001958	Hs.518475;Hs.599481	AI332397
1555997_s_at	IGFBP5	20.8449	103.045	24.9505			4.12996	0.000460174	138	111	99	21	19	15	9	6	3	2	2q33-q36	3488	insulin-like growth factor binding protein 5	NM_000599;NP_000590	Hs.607212	BM128432
1556006_s_at	CSNK1A1	231.011	136.606	318.767			-2.33348	0.000261759	79	71	20	18	16	13	4	3	1	5	5q32	1452	casein kinase 1, alpha 1	NM_001025105;NM_001892;NP_001020276;NP_001883	Hs.529862;Hs.712555	BQ025347
1556043_a_at	LOC100131039	44.1163	20.9815	44.7196			-2.13138	1.85757e-05	86	54	51	3	3	3	3	2	1	2	2q31.2	100131039	hypothetical protein LOC100131039	XM_001722439;XM_001722454;XM_001726001;XP_001722491;XP_001722506;XP_001726053	Hs.714450	AK093733
1556055_at	NA	41.2466	135.665	56.6558			2.39455	0.000301391	95	82	76	57	50	35	18	6	3	NA	NA	NA	NA	NA	NA	U90905
1556097_at	NA	365.473	130.235	567.059			-4.35413	2.87393e-06	113	94	86	32	29	22	14	4	2	NA	NA	NA	NA	NA	NA	CA442342
1556190_s_at	PRNP	40.2336	13.2426	28.3587			-2.14148	0.000479152	16	16	15	14	13	9	5	1	1	20	20p13	5621	prion protein	NM_000311;NM_001080121;NM_001080122;NM_001080123;NM_183079;NP_000302;NP_001073590;NP_001073591;NP_001073592;NP_898902	Hs.472010;Hs.610285;Hs.707152;Hs.714553	AK056897
1556202_at	SRGAP2	32.7834	59.7541	29.4799			2.02694	0.000211512	153	123	106	60	50	35	18	6	3	1	1q32.1	23380	SLIT-ROBO Rho GTPase activating protein 2	NM_001042758;NM_015326;NP_001036223;NP_056141	Hs.497575	AI263819
1556203_a_at	SRGAP2	41.1145	104.573	47.0284			2.22362	5.05364e-05	136	110	98	24	22	18	12	7	3	1	1q32.1	23380	SLIT-ROBO Rho GTPase activating protein 2	NM_001042758;NM_015326;NP_001036223;NP_056141	Hs.497575	AI263819
1556304_s_at	hCG_2039027	29.02	64.5179	27.5254			2.34394	8.98017e-07	154	84	78	35	32	24	16	8	4	22	NA	100271722	hypothetical LOC100271722	NR_027036	Hs.528519	BC037213
1556329_a_at	NA	36.2899	8.98477	31.1517			-3.46717	0.000107971	13	13	12	11	11	9	5	1	1	NA	NA	NA	NA	NA	NA	BC042378
1556331_a_at	NA	58.8775	18.4562	64.4243			-3.49066	3.16708e-09	44	40	38	31	18	14	4	3	1	NA	NA	NA	NA	NA	NA	BC035063
1556345_s_at	NA	136.073	97.3166	258.047			-2.65162	0.000346045	155	108	96	67	47	32	6	4	2	NA	NA	NA	NA	NA	NA	AF086534
1556364_at	LOC730057	248.205	30.9633	133.312			-4.30548	1.1641e-07	43	39	37	30	28	21	13	1	1	3	3p14.1	730057	hypothetical LOC730057	XM_001132251;XM_001132871;XM_001716450;XP_001132251;XP_001132871;XP_001716502	Hs.660881	AK057923
1556425_a_at	LOC284219	48.0389	161.267	53.1598			3.03363	0.00138296	93	80	75	56	49	34	12	7	3	18	18p11.22	284219	hypothetical protein LOC284219	NA	Hs.657510	BF509747
1556427_s_at	LRRN4CL	95.7918	22.0597	86.1994			-3.90755	5.88292e-08	13	13	12	11	11	9	5	1	1	11	11q12.3	221091	LRRN4 C-terminal like	NM_203422;NP_981967	Hs.427449	AL834319
1556588_at	C15orf37	52.3002	29.7988	60.0484			-2.01513	3.62721e-07	35	32	21	19	17	1	1	1	1	15	15q25.1	283687	chromosome 15 open reading frame 37	NM_175898;NP_787094	Hs.512015	AK091107
1556590_s_at	NA	26.6097	14.9082	40.1297			-2.69178	5.16526e-08	23	22	21	19	17	1	1	1	1	NA	NA	NA	NA	NA	NA	T83966
1556763_at	NA	66.1739	38.6625	88.527			-2.28974	8.93949e-06	98	83	77	58	12	10	6	4	2	NA	NA	NA	NA	NA	NA	AI452799
1556764_s_at	NA	88.0746	32.0454	135.291			-4.22187	3.59328e-08	53	49	46	39	35	17	11	4	2	NA	NA	NA	NA	NA	NA	AI452799
1556911_at	NA	11.2899	29.051	13.434			2.16251	6.64403e-05	138	111	99	21	19	15	9	6	3	NA	NA	NA	NA	NA	NA	BC041487
1556989_at	NA	132.869	65.1027	166.635			-2.55958	1.85504e-05	39	7	7	7	7	6	3	2	1	NA	NA	NA	NA	NA	NA	AF086069
1557051_s_at	NA	135.238	274.253	81.788			3.35322	6.71353e-06	135	109	97	68	53	35	18	6	3	NA	NA	NA	NA	NA	NA	CA448125
1557129_a_at	FAM111B	10.5947	28.0528	10.3965			2.69829	0.000161604	123	100	90	63	52	18	12	7	3	11	11q12.1	374393	family with sequence similarity 111, member B	NM_001142703;NM_001142704;NM_198947;NP_001136175;NP_001136176;NP_945185	Hs.186579	AA960844
1557145_at	STK38	32.0185	66.029	26.6308			2.47942	6.19672e-05	130	80	75	56	49	34	12	7	3	6	6p21	11329	serine/threonine kinase 38	NM_007271;NP_009202	Hs.409578	BU617137
1557203_at	PABPC1L2B	65.885	32.4558	83.0763			-2.55967	4.13188e-06	11	11	1	1	1	1	1	1	1	X	Xq13.1	645974	poly(A) binding protein, cytoplasmic 1-like 2B	NM_001042506;NP_001035971	Hs.567854	BC041956
1557240_a_at	NA	45.058	99.1827	38.5529			2.57264	0.000302349	153	123	106	60	50	35	18	6	3	NA	NA	NA	NA	NA	NA	BU689085
1557383_a_at	NA	29.4679	30.8553	67.7718			-2.19644	0.000502682	151	122	60	47	43	19	11	4	2	NA	NA	NA	NA	NA	NA	AI925316
1557400_at	NA	100.151	34.9289	98.6159			-2.82333	5.16412e-06	115	74	69	52	1	1	1	1	1	NA	NA	NA	NA	NA	NA	AW001036
1557432_at	RASAL2	35.6724	47.4335	22.5444			2.10401	0.00180933	156	124	107	59	51	31	16	8	4	1	1q24	9462	RAS protein activator like 2	NM_004841;NM_170692;NP_004832;NP_733793	Hs.715627	BQ003426
1557459_at	NA	25.3051	15.412	33.1603			-2.1516	0.00098443	68	61	57	25	23	11	7	5	1	NA	NA	NA	NA	NA	NA	AL831884
1557487_at	NA	26.8499	49.9614	17.4372			2.86522	0.000134825	147	119	100	63	52	18	12	7	3	NA	NA	NA	NA	NA	NA	BC030754
1557507_at	NA	37.1331	78.2397	33.0844			2.36485	4.59806e-06	157	125	108	70	41	28	17	9	4	NA	NA	NA	NA	NA	NA	BC016291
1557512_at	NA	70.633	174.872	70.1556			2.49264	0.000163043	158	78	73	55	48	33	17	9	4	NA	NA	NA	NA	NA	NA	BM664532
1557553_at	PPP1R12B	253.157	59.6635	172.38			-2.8892	4.03081e-05	47	43	41	34	31	21	13	1	1	1	1q32.1	4660	protein phosphatase 1, regulatory (inhibitor) subunit 12B	NM_002481;NM_032103;NM_032104;NM_032105;NP_002472;NP_115286;NP_115287;NP_115288	Hs.444403	BF438357
1557599_a_at	NA	8.68759	8.14867	17.5851			-2.15803	0.000204024	9	9	9	9	9	8	1	1	1	NA	NA	NA	NA	NA	NA	BC041378
1557637_at	NA	23.1498	22.9739	52.0598			-2.26604	0.000895429	63	57	54	43	39	21	13	1	1	NA	NA	NA	NA	NA	NA	BC038734
1557688_at	NA	40.8391	159.903	65.8144			2.42961	0.00119037	156	124	107	59	51	31	16	8	4	NA	NA	NA	NA	NA	NA	AL833022
1557689_at	NA	70.3628	40.6124	100.243			-2.46829	6.69191e-06	81	72	67	50	44	29	14	4	2	NA	NA	NA	NA	NA	NA	BU683708
1557690_x_at	NA	71.0213	43.6468	102.263			-2.34296	7.31958e-05	81	72	67	50	44	29	14	4	2	NA	NA	NA	NA	NA	NA	BU683708
1557737_s_at	NKTR	50.731	108.499	48.7249			2.22676	0.00160088	123	100	90	63	52	18	12	7	3	3	3p23-p21	4820	natural killer-tumor recognition sequence	NM_005385;NP_005376	Hs.529509	AI880383
1557744_at	NA	27.3274	70.7191	28.6155			2.47135	1.96747e-05	159	126	108	70	41	28	17	9	4	NA	NA	NA	NA	NA	NA	AI978831
1557803_at	NA	46.5814	230.634	52.5737			4.38687	7.80879e-05	160	127	109	68	53	35	18	6	3	NA	NA	NA	NA	NA	NA	AF086074
1557809_a_at	NA	37.0852	150.3	37.3916			4.01962	3.8084e-06	161	127	109	68	53	35	18	6	3	NA	NA	NA	NA	NA	NA	AF085825
1557810_at	NA	22.259	78.6721	22.9445			3.4288	0.000167988	123	100	90	63	52	18	12	7	3	NA	NA	NA	NA	NA	NA	BM352108
1557905_s_at	CD44	89.6764	35.8117	142.334			-3.9745	2.87456e-09	54	50	47	40	36	26	13	1	1	11	11p13	960	CD44 molecule (Indian blood group)	NM_000610;NM_001001389;NM_001001390;NM_001001391;NM_001001392;NP_000601;NP_001001389;NP_001001390;NP_001001391;NP_001001392	Hs.502328	AL552534
1557915_s_at	GSTO1	622.338	122.63	520.927			-4.24794	2.30334e-06	63	57	54	43	39	21	13	1	1	10	10q25.1	9446	glutathione S-transferase omega 1	NM_004832;NP_004823	Hs.190028	U56250
1557938_s_at	PTRF	616.075	136.734	455.406			-3.33059	3.93222e-08	43	39	37	30	28	21	13	1	1	17	17q21.31	284119	polymerase I and transcript release factor	NM_012232;NP_036364	Hs.437191	AL545542
1557945_at	TCTE3	21.023	37.8771	18.126			2.08966	0.00141411	147	119	100	63	52	18	12	7	3	6	6q27	6991	t-complex-associated-testis-expressed 3	NM_174910;NP_777570	Hs.584808	BC043594
1557948_at	PHLDB3	131.322	41.4285	152.808			-3.68848	2.49927e-07	35	32	21	19	17	1	1	1	1	19	19q13.31	653583	pleckstrin homology-like domain, family B, member 3	NM_198850;NP_942147	Hs.631581	BC007947
1557953_at	ZKSCAN1	286.356	159.078	326.402			-2.05183	1.8222e-05	55	51	48	31	18	14	4	3	1	7	7q21.3-q22.1	7586	zinc finger with KRAB and SCAN domains 1	NM_003439;NP_003430	Hs.615360	BG761185
1557961_s_at	LOC100127983	182.13	12.3052	104.02			-8.45328	8.72666e-10	43	39	37	30	28	21	13	1	1	8	8q21.3	100127983	hypothetical protein LOC100127983	XM_001722508;XM_001722530;XM_001722571;XP_001722560;XP_001722582;XP_001722623	Hs.642655	BG492376
1557965_at	MTERFD2	235.009	71.259	253.472			-3.55705	5.09158e-10	109	91	85	30	28	21	13	1	1	2	2q37.3	130916	MTERF domain containing 2	NM_182501;NP_872307	Hs.159556	AL566167
1557966_x_at	MTERFD2	258.76	84.3355	258.656			-3.06698	3.74252e-09	109	91	85	30	28	21	13	1	1	2	2q37.3	130916	MTERF domain containing 2	NM_182501;NP_872307	Hs.159556	AL566167
1557987_at	LOC653786	448.214	897.162	369.47			2.42824	0.000894882	162	128	110	71	46	31	16	8	4	16	16p12.1	653786	otoancorin pseudogene	NR_003676;XR_017362	Hs.564945	BC042832
1558048_x_at	NA	12.977	43.0178	16.3018			2.63884	0.00120975	163	129	111	56	49	34	12	7	3	NA	NA	NA	NA	NA	NA	BG389789
1558077_s_at	MDH1B	20.2522	260.383	20.3207			12.8137	0.000390666	90	78	73	55	48	33	17	9	4	2	2q33.3	130752	malate dehydrogenase 1B, NAD (soluble)	NM_001039845;NP_001034934	Hs.147816	BG202523
1558078_at	POLR2J4	68.2437	123.467	57.4359			2.14965	0.0014332	27	26	25	22	20	16	10	7	3	7	7p13	84820	polymerase (RNA) II (DNA directed) polypeptide J4, pseudogene	NR_003655;XR_042143;XR_042182	Hs.657028	BQ219651
1558117_s_at	USP31	175.438	172.143	73.8618			2.33061	0.000430923	164	130	112	65	40	27	10	7	3	16	16p12.1	57478	ubiquitin specific peptidase 31	NM_020718;NP_065769	Hs.183817	BG778320
1558164_s_at	PEX13	30.6579	81.4331	34.5666			2.35583	0.000284197	165	131	70	53	46	31	16	8	4	2	2p14-p16	5194	peroxisomal biogenesis factor 13	NM_002618;NP_002609	Hs.161377	BC040953
1558217_at	SLFN13	15.5548	43.3609	15.0945			2.87262	0.00186945	128	104	93	64	19	15	9	6	3	17	17q12	146857	schlafen family member 13	NM_144682;NP_653283	Hs.462833	AK074465
1558236_at	NA	83.5564	21.1622	59.7743			-2.82457	2.24548e-08	31	30	29	25	23	11	7	5	1	NA	NA	NA	NA	NA	NA	BC014318
1558237_x_at	NA	92.2678	26.2561	65.093			-2.47915	1.15791e-06	31	30	29	25	23	11	7	5	1	NA	NA	NA	NA	NA	NA	BC014318
1558331_at	SIRT2	46.9685	92.5552	36.3954			2.54305	4.06951e-07	166	132	113	44	40	27	10	7	3	19	19q13	22933	sirtuin (silent mating type information regulation 2 homolog) 2 (S. cerevisiae)	NM_012237;NM_030593;NP_036369;NP_085096	Hs.466693	BG722779
1558346_at	COX17	33.4854	72.7039	33.9336			2.14253	6.58011e-05	153	123	106	60	50	35	18	6	3	3	3q13.33	10063	COX17 cytochrome c oxidase assembly homolog (S. cerevisiae)	NM_005694;NP_005685	Hs.534383	BG535811
1558365_at	NA	23.556	72.4942	18.9543			3.82469	0.000641793	138	111	99	21	19	15	9	6	3	NA	NA	NA	NA	NA	NA	AK055928
1558430_at	PDXDC1	20.5026	43.5074	20.9686			2.07489	0.000269993	27	26	25	22	20	16	10	7	3	16	16p13.11	23042	pyridoxal-dependent decarboxylase domain containing 1	NM_015027;NP_055842	Hs.370781	R08650
1558692_at	C1orf85	521.012	160.395	1152.6			-7.18596	4.98507e-07	98	83	77	58	12	10	6	4	2	1	1q22	112770	chromosome 1 open reading frame 85	NM_144580;NP_653181	Hs.202522	AW090182
1558738_at	NOL3	222.564	101.857	234.01			-2.29742	0.000172878	53	49	46	39	35	17	11	4	2	16	16q21-q23	8996	nucleolar protein 3 (apoptosis repressor with CARD domain)	NM_003946;NP_003937	Hs.513667	BU785956
1558828_s_at	LOC728264	801.896	16.2158	620.28			-38.2515	4.18661e-15	34	8	8	8	8	7	5	1	1	5	5q33.1	728264	hypothetical LOC728264	NR_027180;XR_041006;XR_041007;XR_041008	Hs.519666	AL703532
1558844_at	LOC387790	20.3829	75.7191	23.7227			3.19184	0.00110406	119	97	87	22	20	16	10	7	3	11	11q13.5	387790	hypothetical LOC387790	NM_001013634;NP_001013656	Hs.503319	AK095089
1558944_at	CACNA1A	11.5828	48.3572	12.0947			3.99821	0.000738506	133	107	93	64	19	15	9	6	3	19	19p13.2-p13.1	773	calcium channel, voltage-dependent, P/Q type, alpha 1A subunit	NM_000068;NM_001127221;NM_001127222;NM_023035;NP_000059;NP_001120693;NP_001120694;NP_075461	Hs.501632	BC042451
1558945_s_at	CACNA1A	9.78211	60.2095	9.8402			6.11872	4.62542e-05	133	107	93	64	19	15	9	6	3	19	19p13.2-p13.1	773	calcium channel, voltage-dependent, P/Q type, alpha 1A subunit	NM_000068;NM_001127221;NM_001127222;NM_023035;NP_000059;NP_001120693;NP_001120694;NP_075461	Hs.501632	BC042451
1559020_a_at	NA	27.6414	64.1274	21.2366			3.01967	5.04345e-05	147	119	100	63	52	18	12	7	3	NA	NA	NA	NA	NA	NA	BM728567
1559063_at	NA	88.3175	37.5912	77.808			-2.06984	4.60731e-07	17	17	16	15	8	7	5	1	1	NA	NA	NA	NA	NA	NA	AL355689
1559117_at	NA	83.0433	35.0482	112.762			-3.21733	1.98684e-08	167	133	114	39	35	17	11	4	2	NA	NA	NA	NA	NA	NA	BF930294
1559132_at	TMEM80	40.3303	106.382	40.6236			2.61873	2.45503e-07	168	134	56	44	40	27	10	7	3	11	11p15.5	283232	transmembrane protein 80	NM_001042463;NM_174940;NP_001035928;NP_777600	Hs.448664	BC038383
1559425_at	NA	174.804	82.8146	219.432			-2.64968	4.70993e-06	53	49	46	39	35	17	11	4	2	NA	NA	NA	NA	NA	NA	AL512701
1559477_s_at	MEIS1	170.02	51.9105	108.937			-2.09856	0.00324466	125	102	92	49	30	23	15	5	1	2	2p14-p13	4211	Meis homeobox 1	NM_002398;NP_002389	Hs.526754;Hs.603755	AL832770
1559529_at	PTK2	25.351	61.793	23.0558			2.68015	0.000208052	130	80	75	56	49	34	12	7	3	8	8q24-qter	5747	PTK2 protein tyrosine kinase 2	NM_005607;NM_153831;NP_005598;NP_722560	Hs.395482	BC043202
1559584_a_at	C16orf54	33.603	10.3211	31.125			-3.01567	0.000101483	118	96	6	6	6	5	1	1	1	16	16p11.2	283897	chromosome 16 open reading frame 54	NM_175900;NP_787096	Hs.331095	BC025741
1559633_a_at	CHRM3	12.97	17.0238	53.3158			-3.13184	0.00230512	3	3	3	3	3	3	3	2	1	1	1q43	1131	cholinergic receptor, muscarinic 3	NM_000740;NP_000731	Hs.7138	AK056349
1559739_at	CHPT1	81.2319	205.396	48.9481			4.1962	2.94725e-06	169	135	68	51	45	30	16	8	4	12	12q	56994	choline phosphotransferase 1	NM_020244;NP_064629	Hs.293077	AK025141
1559776_at	GM2A	181.439	85.9811	210.575			-2.44909	2.25258e-05	53	49	46	39	35	17	11	4	2	5	5q31.3-q33.1	2760	GM2 ganglioside activator	NM_000405;NP_000396	Hs.483873	H41167
1560031_at	FRMD4A	137.887	96.8753	203.49			-2.10054	0.00139829	170	136	115	16	14	11	7	5	1	10	10p13	55691	FERM domain containing 4A	NM_018027;NP_060497	Hs.330463;Hs.656573	R19413
1560119_at	LOC389634	31.3234	49.8952	23.9444			2.08379	0.000187035	123	100	90	63	52	18	12	7	3	12	12p13.31	389634	hypothetical LOC389634	NR_024420;XR_041469;XR_041470;XR_041471	Hs.434403;Hs.696467	AK074886
1560290_at	LOC100129895	20.3998	52.4861	25.4285			2.06407	0.000148244	165	131	70	53	46	31	16	8	4	16	16p13.2	100129895	hypothetical protein LOC100129895	XM_001722541;XM_001722704;XM_001725097;XP_001722593;XP_001722756;XP_001725149	Hs.676041	BC041650
1560332_at	NA	15.9248	33.2928	16.204			2.05461	0.000331115	128	104	93	64	19	15	9	6	3	NA	NA	NA	NA	NA	NA	AL832626
1560359_at	PELO	77.5372	14.0969	43.9189			-3.1155	0.000207787	51	47	12	11	11	9	5	1	1	5	5q11.2	53918	pelota homolog (Drosophila)	NM_015946;NP_057030	Hs.644352;Hs.669791	BG619261
1560386_at	NA	19.4474	90.3685	20.5818			4.3907	1.81501e-07	145	117	103	29	27	15	9	6	3	NA	NA	NA	NA	NA	NA	BC041658
1560648_s_at	TSPYL1	33.1555	13.8132	27.8957			-2.01949	5.55087e-06	132	106	95	66	44	29	14	4	2	6	6q22-q23	7259	TSPY-like 1	NM_003309;NP_003300	Hs.458358;Hs.486292	AI625538
1560728_at	NA	10.4857	21.6159	10.7305			2.01444	0.000538249	163	129	111	56	49	34	12	7	3	NA	NA	NA	NA	NA	NA	AL833050
1560869_a_at	NA	23.1865	22.647	53.335			-2.35506	0.0005711	53	49	46	39	35	17	11	4	2	NA	NA	NA	NA	NA	NA	AF085902
1561166_a_at	NA	103.176	38.9006	103.563			-2.66223	3.87027e-07	38	35	33	28	26	14	4	3	1	NA	NA	NA	NA	NA	NA	T52172
1561181_at	NA	96.0232	89.3064	203.1			-2.27419	0.0025389	15	15	14	13	12	10	6	4	2	NA	NA	NA	NA	NA	NA	AI075770
1561341_at	NA	118.253	15.085	60.0206			-3.97883	6.65169e-06	96	46	44	37	11	9	5	1	1	NA	NA	NA	NA	NA	NA	BC035108
1561378_at	C12orf42	13.3492	30.1266	14.9826			2.01078	0.00270994	128	104	93	64	19	15	9	6	3	12	12q23.2-q23.3	374470	chromosome 12 open reading frame 42	NM_001099336;NM_198521;NP_001092806;NP_940923	Hs.534649	BC039352
1561421_a_at	NA	410.397	66.5264	427.942			-6.43267	0.00082369	127	87	81	54	47	32	6	4	2	NA	NA	NA	NA	NA	NA	AK057259
1561642_at	NA	10.4474	41.6119	12.4824			3.33366	0.000107095	130	80	75	56	49	34	12	7	3	NA	NA	NA	NA	NA	NA	AF085859
1561829_at	NA	13.4417	33.6763	13.7139			2.45564	0.000185559	130	80	75	56	49	34	12	7	3	NA	NA	NA	NA	NA	NA	BC033960
1561895_at	NA	10.1216	18.8142	9.17371			2.05089	0.000222637	130	80	75	56	49	34	12	7	3	NA	NA	NA	NA	NA	NA	BC030740
1561924_at	NA	17.5977	43.5984	17.2918			2.52134	0.000150709	93	80	75	56	49	34	12	7	3	NA	NA	NA	NA	NA	NA	AF085997
1562051_at	LOC284757	12.8843	26.6077	12.4171			2.14282	0.000580537	130	80	75	56	49	34	12	7	3	20	20q13.33	284757	hypothetical protein LOC284757	XR_041615;XR_041616;XR_041617	Hs.656468	AK092805
1562163_at	NA	10.7244	25.0452	11.2514			2.22596	0.00041431	130	80	75	56	49	34	12	7	3	NA	NA	NA	NA	NA	NA	AF085923
1562391_at	B3GALNT2	49.9389	24.1846	59.1995			-2.44781	1.39545e-05	49	45	43	36	33	25	4	3	1	1	1q42.3	148789	beta-1,3-N-acetylgalactosaminyltransferase 2	NM_152490;NP_689703	Hs.716571	AK091497
1562440_at	MAP3K13	21.3591	45.7039	18.4713			2.47432	0.000241578	147	119	100	63	52	18	12	7	3	3	3q27	9175	mitogen-activated protein kinase kinase kinase 13	NM_004721;NP_004712	Hs.656069	BC026249
1562529_s_at	NA	34.3511	80.6837	30.6279			2.63432	0.000478432	27	26	25	22	20	16	10	7	3	NA	NA	NA	NA	NA	NA	BC040965
1562684_at	NA	33.6582	61.5262	25.6056			2.40284	0.00330541	27	26	25	22	20	16	10	7	3	NA	NA	NA	NA	NA	NA	AL049377
1562754_at	LOC339260	12.7355	76.8418	14.9782			5.13023	0.00212941	90	78	73	55	48	33	17	9	4	17	17p11.2	339260	hypothetical protein LOC339260	NA	Hs.661076	BC043529
1562821_a_at	NA	103.408	359.193	13.9959			25.6642	0.00283223	122	99	89	62	41	28	17	9	4	NA	NA	NA	NA	NA	NA	AF401033
1562828_at	NA	301.777	37.4224	173.159			-4.62714	5.01573e-07	96	46	44	37	11	9	5	1	1	NA	NA	NA	NA	NA	NA	BC037816
1562921_at	NA	16.1921	53.201	15.3686			3.46166	4.82279e-05	40	36	34	29	27	15	9	6	3	NA	NA	NA	NA	NA	NA	BC040700
1562946_at	NA	23.0643	46.2044	22.2434			2.07722	0.000100135	171	137	94	65	40	27	10	7	3	NA	NA	NA	NA	NA	NA	BC007626
1563104_at	NA	23.7653	78.8756	21.0317			3.75032	1.11839e-08	166	132	113	44	40	27	10	7	3	NA	NA	NA	NA	NA	NA	BC009036
1563229_at	DLEU2	11.3256	25.16	11.6016			2.16866	1.72791e-05	164	130	112	65	40	27	10	7	3	13	13q14.3	8847	deleted in lymphocytic leukemia 2 (non-protein coding)	NR_002612	Hs.547964	BC038090
1563466_at	MYLK	38.1582	12.7222	26.3599			-2.07195	0.00148168	57	53	50	37	11	9	5	1	1	3	3q21	4638	myosin light chain kinase	NM_053025;NM_053026;NM_053027;NM_053028;NM_053031;NM_053032;NP_444253;NP_444254;NP_444255;NP_444256;NP_444259;NP_444260	Hs.477375	AL832211
1563841_at	NA	216.869	42.4472	116.456			-2.74355	3.06812e-07	140	112	57	25	23	11	7	5	1	NA	NA	NA	NA	NA	NA	AL832549
1563963_at	NA	90.2778	35.2352	86.7756			-2.46275	3.52442e-06	172	138	33	28	26	14	4	3	1	NA	NA	NA	NA	NA	NA	AL117570
1564154_at	NA	215.898	28.2294	121.962			-4.32038	0.00328936	64	58	55	6	6	5	1	1	1	NA	NA	NA	NA	NA	NA	BC041466
1564383_s_at	FLJ35934	22.712	49.5056	17.6568			2.80377	6.07688e-07	123	100	90	63	52	18	12	7	3	17	17p11.2	400579	FLJ35934 protein	XR_041166	Hs.375092	AK093253
1564451_at	NA	33.3786	18.1096	43.0554			-2.37749	0.00218139	60	54	51	3	3	3	3	2	1	NA	NA	NA	NA	NA	NA	AK024864
1564467_at	FAM161A	17.0706	44.7125	18.3425			2.43765	0.000252927	130	80	75	56	49	34	12	7	3	2	2p15	84140	family with sequence similarity 161, member A	NM_032180;NP_115556	Hs.440466	AK091575
1565016_at	PRMT1	35.6876	66.0955	32.4371			2.03765	4.77003e-05	27	26	25	22	20	16	10	7	3	19	19q13.3	3276	protein arginine methyltransferase 1	NM_001536;NM_198318;NM_198319;NP_001527;NP_938074;NP_938075	Hs.20521	AF085918
1565597_at	NA	178.857	56.5029	287.47			-5.08769	4.46867e-06	173	37	35	23	21	17	11	4	2	NA	NA	NA	NA	NA	NA	R89088
1565598_at	NA	159.536	51.1997	158.552			-3.09675	1.27924e-05	173	37	35	23	21	17	11	4	2	NA	NA	NA	NA	NA	NA	BC026299
1565743_at	NA	97.979	120.851	58.5616			2.06366	0.00261307			42	35	32	24	16	8	4	NA	NA	NA	NA	NA	NA	BG545582
1565868_at	CD44	68.2924	33.0495	83.7293			-2.53345	2.74859e-09	35	32	21	19	17	1	1	1	1	11	11p13	960	CD44 molecule (Indian blood group)	NM_000610;NM_001001389;NM_001001390;NM_001001391;NM_001001392;NP_000601;NP_001001389;NP_001001390;NP_001001391;NP_001001392	Hs.502328	W96225
1565936_a_at	LMO3	11.5917	29.55	10.4079			2.8392	0.00124468	128	104	93	64	19	15	9	6	3	12	12p12.3	55885	LIM domain only 3 (rhombotin-like 2)	NM_001001395;NM_018640;NP_001001395;NP_061110	Hs.504908	T24091
1566043_at	NA	12.4857	27.3427	13.154			2.07866	0.000550522	124	101	91	63	52	18	12	7	3	NA	NA	NA	NA	NA	NA	AF085949
1566191_at	SUZ12	33.2239	123.757	29.2541			4.23043	6.71836e-06	174	129	111	56	49	34	12	7	3	17	17q11.2	23512	suppressor of zeste 12 homolog (Drosophila)	NM_015355;NP_056170	Hs.462732	AI907884
1566482_at	NA	50.3962	13.2375	42.3595			-3.19996	1.1711e-07	34	8	8	8	8	7	5	1	1	NA	NA	NA	NA	NA	NA	AL833114
1566528_at	NA	54.0204	17.0033	50.6217			-2.97718	5.45214e-05	53	49	46	39	35	17	11	4	2	NA	NA	NA	NA	NA	NA	AL049919
1566551_at	NA	59.9524	25.3124	108.792			-4.29799	1.20624e-07	18	18	17	16	14	11	7	5	1	NA	NA	NA	NA	NA	NA	AL137307
1566842_at	NA	14.0959	66.1378	14.9705			4.41788	5.63898e-05	124	101	91	63	52	18	12	7	3	NA	NA	NA	NA	NA	NA	AL359568
1566959_at	NA	19.9773	68.9441	25.1995			2.73593	0.00335532	119	97	87	22	20	16	10	7	3	NA	NA	NA	NA	NA	NA	AL049273
1567107_s_at	TPM4	61.6978	19.9421	60.0702			-3.01222	9.93756e-07	81	72	67	50	44	29	14	4	2	19	19p13.1	7171	tropomyosin 4	NM_001145160;NM_003290;NP_001138632;NP_003281	Hs.631618	AF362887
1568760_at	MYH11	592.107	27.9959	443.917			-15.8565	6.37529e-14	34	8	8	8	8	7	5	1	1	16	16p13.11	4629	myosin, heavy chain 11, smooth muscle	NM_001040113;NM_001040114;NM_002474;NM_022844;NP_001035202;NP_001035203;NP_002465;NP_074035	Hs.460109	BF510409
1568765_at	SERPINE1	23.9979	14.877	35.7598			-2.40369	4.53275e-05	7	7	7	7	7	6	3	2	1	7	7q21.3-q22	5054	serpin peptidase inhibitor, clade E (nexin, plasminogen activator inhibitor type 1), member 1	NM_000602;NP_000593	Hs.414795;Hs.713079	BC020765
1568780_at	LOC649305	64.8091	141.705	38.6353			3.66775	0.00127661	141	113	100	63	52	18	12	7	3	8	NA	649305	hypothetical protein LOC649305	XM_001722373;XM_001726970;XP_001722425;XP_001727022	Hs.638932	BC030211
1568838_at	LOC100132169	13.3432	76.849	12.4432			6.17597	2.22591e-05	138	111	99	21	19	15	9	6	3	16	16p13.3	100132169	similar to hCG1742852	XM_001715193;XP_001715245	Hs.498519	AI015847
1568865_at	FNTB	37.8356	84.149	32.8884			2.55862	9.69818e-05	147	119	100	63	52	18	12	7	3	14	14q23-q24	2342	farnesyltransferase, CAAX box, beta	NM_002028;NP_002019	Hs.632345	BC035148
1569003_at	TMEM49	805.844	411.567	892.302			-2.16806	0.00176898	98	83	77	58	12	10	6	4	2	17	17q23.1	81671	transmembrane protein 49	NM_030938;NP_112200	Hs.444569;Hs.708260	AL541655
1569020_at	NEDD9	64.621	39.7937	93.2801			-2.34409	2.7275e-07	17	17	16	15	8	7	5	1	1	6	6p25-p24	4739	neural precursor cell expressed, developmentally down-regulated 9	NM_001142393;NM_006403;NM_182966;NP_001135865;NP_006394;NP_892011	Hs.37982	BC020686
1569057_s_at	MIA3	208.222	69.2862	254.693			-3.67596	1.14462e-07	111	50	47	40	36	26	13	1	1	1	1q41	375056	melanoma inhibitory activity family, member 3	NM_198551;NP_940953	Hs.118474	BC031805
1569111_at	SOX13	23.111	55.332	23.7512			2.32965	1.9246e-06	166	132	113	44	40	27	10	7	3	1	1q32	9580	SRY (sex determining region Y)-box 13	NM_005686;NP_005677	Hs.201671	BC040649
1569180_at	NA	166.772	323.277	151.624			2.1321	0.00295089	163	129	111	56	49	34	12	7	3	NA	NA	NA	NA	NA	NA	BC017896
1569312_at	NA	29.7646	71.5342	31.3988			2.27824	0.000466098	130	80	75	56	49	34	12	7	3	NA	NA	NA	NA	NA	NA	BE383308
1569335_a_at	STRA6	15.1629	41.6384	15.6725			2.65679	0.00281602	119	97	87	22	20	16	10	7	3	15	15q24.1	64220	stimulated by retinoic acid gene 6 homolog (mouse)	NM_001142617;NM_001142618;NM_001142619;NM_001142620;NM_022369;NP_001136089;NP_001136090;NP_001136091;NP_001136092;NP_071764	Hs.24553	BC015881
1569362_at	ALCAM	56.7516	369.742	67.6147			5.46837	5.96351e-08	175	139	42	35	32	24	16	8	4	3	3q13.1	214	activated leukocyte cell adhesion molecule	NM_001627;NP_001618	Hs.591293	BC041127
1569387_at	NA	121.323	52.5399	138.444			-2.63502	0.000771627	15	15	14	13	12	10	6	4	2	NA	NA	NA	NA	NA	NA	BC033525
1569453_a_at	LOC692247	36.4728	84.0929	34.7186			2.42213	0.00020763	156	124	107	59	51	31	16	8	4	11	11p15.5	692247	hypothetical locus LOC692247	NA	Hs.560022	BG772667
1569652_at	MLLT3	24.4994	53.0012	25.7785			2.05602	0.00306395	136	110	98	24	22	18	12	7	3	9	9p22	4300	myeloid/lymphoid or mixed-lineage leukemia (trithorax homolog, Drosophila); translocated to, 3	NM_004529;NP_004520	Hs.591085	BC030550
1570143_at	NA	152.524	276.891	133.854			2.06861	0.000130955	147	119	100	63	52	18	12	7	3	NA	NA	NA	NA	NA	NA	BC014363
1570165_at	NA	17.7894	34.0692	16.7551			2.03337	0.00269951	128	104	93	64	19	15	9	6	3	NA	NA	NA	NA	NA	NA	BC027983
1570248_at	NA	21.8364	48.6386	23.1099			2.10467	3.89941e-05	124	101	91	63	52	18	12	7	3	NA	NA	NA	NA	NA	NA	BC031345
1570249_x_at	NA	32.5023	90.4184	37.4254			2.41597	6.09305e-06	166	132	113	44	40	27	10	7	3	NA	NA	NA	NA	NA	NA	BC031345
1570253_a_at	RHEBL1	10.3467	25.5462	10.1129			2.52611	0.0028653	119	97	87	22	20	16	10	7	3	12	12q13.12	121268	Ras homolog enriched in brain like 1	NM_144593;NP_653194	Hs.159013	BC014155
1570445_a_at	LOC643201	12.829	28.0278	13.6783			2.04907	0.00295437	119	97	87	22	20	16	10	7	3	5	5q35.2	643201	hypothetical protein LOC643201	XM_001716444;XM_001717933;XM_932161;XP_001716496;XP_001717985;XP_937254	Hs.390285	BC034407
1570482_at	NA	181.236	16.7051	414.341			-24.8033	1.72415e-09	23	22	21	19	17	1	1	1	1	NA	NA	NA	NA	NA	NA	AF318340
1570523_s_at	ATG10	27.741	14.2275	29.7028			-2.08771	8.90107e-07	89	77	72	40	36	26	13	1	1	5	5q14.2	83734	ATG10 autophagy related 10 homolog (S. cerevisiae)	NM_001131028;NM_031482;NP_001124500;NP_113670	Hs.713698	AF318326
1570588_at	NA	37.7098	76.4182	36.1341			2.11485	7.22371e-07	166	132	113	44	40	27	10	7	3	NA	NA	NA	NA	NA	NA	AI859267
200008_s_at	GDI2	594.834	278.814	669.508			-2.40127	2.18415e-05	144	116	49	41	37	11	7	5	1	10	10p15	2665	GDP dissociation inhibitor 2	NM_001115156;NM_001494;NP_001108628;NP_001485	Hs.299055	D13988
200595_s_at	EIF3A	1080.67	632.183	1298.9			-2.05463	1.14505e-06	132	106	95	66	44	29	14	4	2	10	10q26	8661	eukaryotic translation initiation factor 3, subunit A	NM_003750;NP_003741	Hs.523299	NM_003750
200597_at	EIF3A	279	117.134	266.78			-2.27756	1.8938e-07	167	133	114	39	35	17	11	4	2	10	10q26	8661	eukaryotic translation initiation factor 3, subunit A	NM_003750;NP_003741	Hs.523299	AI123320
200616_s_at	MLEC	652.287	1387.15	594.138			2.33473	0.000736845	157	125	108	70	41	28	17	9	4	12	12q24.31	9761	malectin	NM_014730;NP_055545	Hs.714322	BC000371
200621_at	CSRP1	4453.09	306.632	3473.03			-11.3264	5.93196e-08	76	68	64	49	30	23	15	5	1	1	1q32	1465	cysteine and glycine-rich protein 1	NM_001144773;NM_004078;NP_001138245;NP_004069	Hs.108080	NM_004078
200661_at	CTSA	266.87	638.75	318.754			2.0039	0.000502262	157	125	108	70	41	28	17	9	4	20	20q13.1	5476	cathepsin A	NM_000308;NM_001127695;NP_000299;NP_001121167	Hs.609336	NM_000308
200662_s_at	TOMM20	1915.47	972.953	2342.17			-2.40728	5.582e-07	44	40	38	31	18	14	4	3	1	1	1q42	9804	translocase of outer mitochondrial membrane 20 homolog (yeast)	NM_014765;NP_055580	Hs.533192	NM_014765
200664_s_at	DNAJB1	505.627	1157.89	448.548			2.58143	0.00115443	164	130	112	65	40	27	10	7	3	19	19p13.2	3337	DnaJ (Hsp40) homolog, subfamily B, member 1	NM_006145;NP_006136	Hs.515210	BG537255
200696_s_at	GSN	2187.68	834.549	2033.52			-2.43667	1.587e-05	96	46	44	37	11	9	5	1	1	9	9q33	2934	gelsolin (amyloidosis, Finnish type)	NM_000177;NM_001127662;NM_001127663;NM_001127664;NM_001127665;NM_001127666;NM_001127667;NM_198252;NP_000168;NP_001121134;NP_001121135;NP_001121136;NP_001121137;NP_001121138;NP_001121139;NP_937895	Hs.522373	NM_000177
200715_x_at	RPL13A	3767.04	2053.01	5355.35			-2.60853	8.01024e-12	23	22	21	19	17	1	1	1	1	19	19q13.3	23521	ribosomal protein L13a	NM_012423;NP_036555	Hs.523185	BC000514
200776_s_at	BZW1L1	858.243	289.935	584.053			-2.01442	0.00148319	142	114	101	69	54	32	6	4	2	3	3q13.31	151579	basic leucine zipper and W2 domains 1 like 1	NR_026584;XM_001721170;XM_045290;XM_938633;XP_001721222;XP_045290;XP_943726	NA	AL518328
200783_s_at	STMN1	105.64	308.105	131.113			2.34992	5.46677e-05	174	129	111	56	49	34	12	7	3	1	1p36.1-p35	3925	stathmin 1/oncoprotein 18	NM_001145454;NM_005563;NM_203399;NM_203401;NP_001138926;NP_005554;NP_981944;NP_981946;XR_042017;XR_042018;XR_042019	Hs.209983	NM_005563
200795_at	SPARCL1	4629.72	1074.77	4051.8			-3.76994	0.000419785	176	140	14	13	12	10	6	4	2	4	4q22.1	8404	SPARC-like 1 (hevin)	NM_001128310;NM_004684;NP_001121782;NP_004675	Hs.62886	NM_004684
200796_s_at	MCL1	57.6475	25.9295	52.2054			-2.01336	0.00218819	144	116	49	41	37	11	7	5	1	1	1q21	4170	myeloid cell leukemia sequence 1 (BCL2-related)	NM_021960;NM_182763;NP_068779;NP_877495	Hs.632486	BF594446
200798_x_at	MCL1	721.653	399.41	1079.18			-2.70194	2.9299e-07	34	8	8	8	8	7	5	1	1	1	1q21	4170	myeloid cell leukemia sequence 1 (BCL2-related)	NM_021960;NM_182763;NP_068779;NP_877495	Hs.632486	NM_021960
200810_s_at	CIRBP	3013.27	576.106	2625.14			-4.55669	6.00736e-07	76	68	64	49	30	23	15	5	1	19	19p13.3	1153	cold inducible RNA binding protein	NM_001280;NP_001271;NR_023312;NR_023313	Hs.634522	NM_001280
200811_at	CIRBP	1416.15	258.413	1335.1			-5.16656	1.90044e-08	44	40	38	31	18	14	4	3	1	19	19p13.3	1153	cold inducible RNA binding protein	NM_001280;NP_001271;NR_023312;NR_023313	Hs.634522	NM_001280
200838_at	CTSB	1048.33	380.51	853.843			-2.24395	0.00139719	112	93	39	32	29	22	14	4	2	8	8p22	1508	cathepsin B	NM_001908;NM_147780;NM_147781;NM_147782;NM_147783;NP_001899;NP_680090;NP_680091;NP_680092;NP_680093	Hs.520898	NM_001908
200853_at	H2AFZ	1123.29	2371.35	988.707			2.39843	1.96338e-05	136	110	98	24	22	18	12	7	3	4	4q24	3015	H2A histone family, member Z	NM_002106;NP_002097	Hs.119192	NM_002106
200859_x_at	FLNA	1686.6	282.692	1343.75			-4.75342	2.07305e-07	25	24	23	20	18	14	4	3	1	X	Xq28	2316	filamin A, alpha (actin binding protein 280)	NM_001110556;NM_001456;NP_001104026;NP_001447	Hs.195464	NM_001456
200866_s_at	PSAP	1193.25	511.531	1154.72			-2.25738	2.99171e-05	142	114	101	69	54	32	6	4	2	10	10q21-q22	5660	prosaposin	NM_001042465;NM_001042466;NM_002778;NP_001035930;NP_001035931;NP_002769	Hs.523004	M32221
200872_at	S100A10	2105.38	385.926	1832.1			-4.74728	6.84524e-09	177	141	17	16	14	11	7	5	1	1	1q21	6281	S100 calcium binding protein A10	NM_002966;NP_002957	Hs.143873	NM_002966
200887_s_at	STAT1	815.872	293.013	743.584			-2.53771	5.95632e-07	118	96	6	6	6	5	1	1	1	2	2q32.2	6772	signal transducer and activator of transcription 1, 91kDa	NM_007315;NM_139266;NP_009330;NP_644671	Hs.642990;Hs.715518	NM_007315
200897_s_at	PALLD	3353.95	1002.07	2816.35			-2.81054	6.48357e-06	173	37	35	23	21	17	11	4	2	4	4q32.3	23022	palladin, cytoskeletal associated protein	NM_016081;NP_057165	Hs.151220	NM_016081
200902_at	2009-09-15	1262.07	581.156	1237.72			-2.12975	1.00556e-05	144	116	49	41	37	11	7	5	1	1	1p31	9403	15 kDa selenoprotein	NM_004261;NM_203341;NP_004252;NP_976086	Hs.362728	NM_004261
200904_at	HLA-E	714.009	307.294	625.853			-2.03666	0.00162092	112	93	39	32	29	22	14	4	2	6	6p21.3	3133	major histocompatibility complex, class I, E	NM_005516;NP_005507	Hs.650174	X56841
200906_s_at	PALLD	438.271	111.81	312.529			-2.79518	0.000114645	132	106	95	66	44	29	14	4	2	4	4q32.3	23022	palladin, cytoskeletal associated protein	NM_016081;NP_057165	Hs.151220	AK025843
200907_s_at	PALLD	2537.6	660.371	1877.89			-2.84369	2.13391e-05	173	37	35	23	21	17	11	4	2	4	4q32.3	23022	palladin, cytoskeletal associated protein	NM_016081;NP_057165	Hs.151220	AU157932
200916_at	TAGLN2	514.753	1187.04	538.115			2.20592	3.98375e-06	178	88	82	59	51	31	16	8	4	1	1q21-q25	8407	transgelin 2	NM_003564;NP_003555	Hs.517168	NM_003564
200930_s_at	VCL	103.608	15.5583	40.3805			-2.59544	0.000820877	179	142	50	37	11	9	5	1	1	10	10q22.2	7414	vinculin	NM_003373;NM_014000;NP_003364;NP_054706	Hs.643896	AA156675
200931_s_at	VCL	1672.1	394.719	1220.27			-3.0915	3.63834e-06	173	37	35	23	21	17	11	4	2	10	10q22.2	7414	vinculin	NM_003373;NM_014000;NP_003364;NP_054706	Hs.643896	NM_014000
200946_x_at	GLUD1	434.988	101.726	537.991			-5.28864	1.08309e-06	155	108	96	67	47	32	6	4	2	10	10q23.3	2746	glutamate dehydrogenase 1	NM_005271;NP_005262	Hs.500409	AI339331
200947_s_at	GLUD1	1049.23	263.148	1245.64			-4.73363	1.26732e-06	155	108	96	67	47	32	6	4	2	10	10q23.3	2746	glutamate dehydrogenase 1	NM_005271;NP_005262	Hs.500409	NM_005271
200952_s_at	CCND2	84.8423	18.1161	41.9278			-2.3144	0.00013273	96	46	44	37	11	9	5	1	1	12	12p13	894	cyclin D2	NM_001759;NP_001750	Hs.376071	AI635187
200953_s_at	CCND2	1081.86	62.4301	681.803			-10.9211	6.93735e-09	146	118	104	66	44	29	14	4	2	12	12p13	894	cyclin D2	NM_001759;NP_001750	Hs.376071	NM_001759
200962_at	RPL31	216.077	167.494	477			-2.84786	0.000436315	180	143	116	26	24	19	11	4	2	2	2q11.2	6160	ribosomal protein L31	NM_000993;NM_001098577;NM_001099693;NP_000984;NP_001092047;NP_001093163	Hs.469473	AI348010
200974_at	ACTA2	9995.64	482.797	8498.59			-17.6028	3.37702e-13	38	35	33	28	26	14	4	3	1	10	10q23.3	59	actin, alpha 2, smooth muscle, aorta	NM_001141945;NM_001613;NP_001135417;NP_001604	Hs.500483	NM_001613
200981_x_at	GNAS	3914.69	9111.68	3861.26			2.35977	5.49071e-09	154	84	78	35	32	24	16	8	4	20	20q13.3	2778	GNAS complex locus	NM_000516;NM_001077488;NM_001077489;NM_001077490;NM_016592;NM_080425;NM_080426;NP_000507;NP_001070956;NP_001070957;NP_001070958;NP_057676;NP_536350;NP_536351;NR_003259	Hs.125898;Hs.694849	NM_016592
200984_s_at	CD59	840.89	329.959	699.953			-2.12133	0.000154743	144	116	49	41	37	11	7	5	1	11	11p13	966	CD59 molecule, complement regulatory protein	NM_000611;NM_001127223;NM_001127225;NM_001127226;NM_001127227;NM_203329;NM_203330;NM_203331;NP_000602;NP_001120695;NP_001120697;NP_001120698;NP_001120699;NP_976074;NP_976075;NP_976076	Hs.278573;Hs.709466;Hs.710641	X16447
200985_s_at	CD59	1211.29	479.913	987.43			-2.05752	3.48835e-05	143	115	102	34	31	21	13	1	1	11	11p13	966	CD59 molecule, complement regulatory protein	NM_000611;NM_001127223;NM_001127225;NM_001127226;NM_001127227;NM_203329;NM_203330;NM_203331;NP_000602;NP_001120695;NP_001120697;NP_001120698;NP_001120699;NP_976074;NP_976075;NP_976076	Hs.278573;Hs.709466;Hs.710641	NM_000611
200986_at	SERPING1	399.138	79.714	413.967			-5.19315	1.00887e-05	113	94	86	32	29	22	14	4	2	11	11q12-q13.1	710	serpin peptidase inhibitor, clade G (C1 inhibitor), member 1	NM_000062;NM_001032295;NP_000053;NP_001027466	Hs.384598	NM_000062
201005_at	CD9	5300.06	2290.04	5484.01			-2.39473	3.86862e-05	142	114	101	69	54	32	6	4	2	12	12p13.3	928	CD9 molecule	NM_001769;NP_001760	Hs.114286	NM_001769
201021_s_at	DSTN	4137.23	1286.92	3984.47			-3.09612	4.40604e-07	47	43	41	34	31	21	13	1	1	20	20p12.1	11034	destrin (actin depolymerizing factor)	NM_001011546;NM_006870;NP_001011546;NP_006861	Hs.304192;Hs.705996	BF697964
201022_s_at	DSTN	7123.26	2632.52	6398.95			-2.43073	8.89656e-07	113	94	86	32	29	22	14	4	2	20	20p12.1	11034	destrin (actin depolymerizing factor)	NM_001011546;NM_006870;NP_001011546;NP_006861	Hs.304192;Hs.705996	NM_006870
201038_s_at	ANP32A	362.713	125.072	302.717			-2.42034	2.04462e-06	125	102	92	49	30	23	15	5	1	15	15q22.3-q23	8125	acidic (leucine-rich) nuclear phosphoprotein 32 family, member A	NM_006305;NP_006296	Hs.458747	T67821
201041_s_at	DUSP1	5407.24	1221.72	6040.77			-4.94446	7.76089e-07	98	83	77	58	12	10	6	4	2	5	5q34	1843	dual specificity phosphatase 1	NM_004417;NP_004408	Hs.171695	NM_004417
201042_at	TGM2	293.143	104.477	467.237			-4.47216	0.00016811	73	66	62	32	29	22	14	4	2	20	20q12	7052	transglutaminase 2 (C polypeptide, protein-glutamine-gamma-glutamyltransferase)	NM_004613;NM_198951;NP_004604;NP_945189	Hs.517033	AL031651
201044_x_at	DUSP1	264.241	46.8247	299.018			-6.3859	7.56445e-08	89	77	72	40	36	26	13	1	1	5	5q34	1843	dual specificity phosphatase 1	NM_004417;NP_004408	Hs.171695	AA530892
201058_s_at	MYL9	2612.64	34.536	1981.36			-57.3711	4.84378e-15	34	8	8	8	8	7	5	1	1	20	20q11.23	10398	myosin, light chain 9, regulatory	NM_006097;NM_181526;NP_006088;NP_852667	Hs.504687	NM_006097
201060_x_at	STOM	475.928	168.228	472.12			-2.80642	5.63694e-05	181	66	62	32	29	22	14	4	2	9	9q34.1	2040	stomatin	NM_004099;NM_198194;NP_004090;NP_937837	Hs.253903	AI537887
201061_s_at	STOM	957.227	254.201	868.27			-3.41568	2.82801e-06	152	69	65	7	7	6	3	2	1	9	9q34.1	2040	stomatin	NM_004099;NM_198194;NP_004090;NP_937837	Hs.253903	M81635
201069_at	MMP2	492.165	77.3928	471.568			-6.09317	5.74987e-08	132	106	95	66	44	29	14	4	2	16	16q13-q21	4313	matrix metallopeptidase 2 (gelatinase A, 72kDa gelatinase, 72kDa type IV collagenase)	NM_001127891;NM_004530;NP_001121363;NP_004521	Hs.513617	NM_004530
201079_at	SYNGR2	569.633	412.884	842.591			-2.04074	0.000955039	134	108	96	67	47	32	6	4	2	17	17q25.3	9144	synaptogyrin 2	NM_004710;NP_004701	Hs.464210;Hs.708616	NM_004710
201088_at	KPNA2	286.211	857.458	369.441			2.32096	0.00054002	153	123	106	60	50	35	18	6	3	17	17q24.2	3838	karyopherin alpha 2 (RAG cohort 1, importin alpha 1)	NM_002266;NP_002257	Hs.594238	NM_002266
201108_s_at	THBS1	207.596	64.7481	194.815			-3.00881	0.000405015	51	47	12	11	11	9	5	1	1	15	15q15	7057	thrombospondin 1	NM_003246;NP_003237	Hs.164226	BF055462
201109_s_at	THBS1	425.332	105.484	448.435			-4.2512	1.74294e-05	81	72	67	50	44	29	14	4	2	15	15q15	7057	thrombospondin 1	NM_003246;NP_003237	Hs.164226	AV726673
201110_s_at	THBS1	430.834	122.282	545.471			-4.46078	3.30488e-05	73	66	62	32	29	22	14	4	2	15	15q15	7057	thrombospondin 1	NM_003246;NP_003237	Hs.164226	NM_003246
201130_s_at	CDH1	159.026	46.2651	184.868			-3.99585	5.94899e-05	111	50	47	40	36	26	13	1	1	16	16q22.1	999	cadherin 1, type 1, E-cadherin (epithelial)	NM_004360;NP_004351	Hs.461086	L08599
201137_s_at	HLA-DPB1	928.253	243.071	964.075			-3.96623	8.50399e-08	98	83	77	58	12	10	6	4	2	6	6p21.3	3115	major histocompatibility complex, class II, DP beta 1	NM_002121;NP_002112	Hs.485130	NM_002121
201139_s_at	SSB	590.542	236.498	551.286			-2.33104	1.23637e-06	76	68	64	49	30	23	15	5	1	2	2q31.1	6741	Sjogren syndrome antigen B (autoantigen La)	NM_003142;NP_003133	Hs.632535	NM_003142
201150_s_at	TIMP3	1584.27	347.795	1010.82			-2.90636	0.0013038	148	64	60	47	43	19	11	4	2	22	22q12.1-q13.2;22q12.3	7078	TIMP metallopeptidase inhibitor 3	NM_000362;NP_000353	Hs.644633	NM_000362
201160_s_at	CSDA	1741.12	847.608	2047.53			-2.41566	0.000829211	182	144	60	47	43	19	11	4	2	12	12p13.1	8531	cold shock domain protein A	NM_001145426;NM_003651;NP_001138898;NP_003642	Hs.221889	AL556190
201161_s_at	CSDA	907.114	421.542	1140.68			-2.70597	0.00114942	182	144	60	47	43	19	11	4	2	12	12p13.1	8531	cold shock domain protein A	NM_001145426;NM_003651;NP_001138898;NP_003642	Hs.221889	NM_003651
201169_s_at	BHLHE40	123.832	341.54	126.099			2.7085	0.00342184	141	113	100	63	52	18	12	7	3	3	3p26	8553	basic helix-loop-helix family, member e40	NM_003670;NP_003661	Hs.171825	BG326045
201176_s_at	ARCN1	1062.39	477.982	1049.93			-2.19658	4.95748e-06	113	94	86	32	29	22	14	4	2	11	11q23.3	372	archain 1	NM_001142281;NM_001655;NP_001135753;NP_001646	Hs.33642	NM_001655
201192_s_at	PITPNA	368.462	89.4953	269.092			-3.00677	1.85849e-08	105	87	81	54	47	32	6	4	2	17	17p13.3	5306	phosphatidylinositol transfer protein, alpha	NM_006224;NP_006215	Hs.429819	NM_006224
201193_at	IDH1	4640.09	1515.82	4170.11			-2.75106	0.00161237	32	31	30	26	24	19	11	4	2	2	2q33.3	3417	isocitrate dehydrogenase 1 (NADP+), soluble	NM_005896;NP_005887	Hs.593422;Hs.714620	NM_005896
201195_s_at	SLC7A5	61.0288	144.669	53.328			2.71281	3.14493e-05	183	145	76	57	50	35	18	6	3	16	16q24.3	8140	solute carrier family 7 (cationic amino acid transporter, y+ system), member 5	NM_003486;NP_003477	Hs.513797	AB018009
201196_s_at	AMD1	3017.53	350.513	2485.39			-7.09071	5.67532e-06	184	146	96	67	47	32	6	4	2	6	6q21-q22	262	adenosylmethionine decarboxylase 1	NM_001033059;NM_001634;NP_001028231;NP_001625	Hs.159118	M21154
201197_at	AMD1	2559.69	632.254	1948.38			-3.08163	3.41111e-05	184	146	96	67	47	32	6	4	2	6	6q21-q22	262	adenosylmethionine decarboxylase 1	NM_001033059;NM_001634;NP_001028231;NP_001625	Hs.159118	NM_001634
201212_at	LGMN	449.683	301.582	759.681			-2.51898	9.22596e-06	132	106	95	66	44	29	14	4	2	14	14q32.1	5641	legumain	NM_001008530;NM_005606;NP_001008530;NP_005597	Hs.18069	D55696
201214_s_at	PPP1R7	828.502	229.162	594.053			-2.59229	9.61787e-06	184	146	96	67	47	32	6	4	2	2	2q37.3	5510	protein phosphatase 1, regulatory (inhibitor) subunit 7	NM_002712;NP_002703	Hs.36587	NM_002712
201234_at	ILK	1101.32	418.783	869.03			-2.07513	1.36033e-06	50	46	44	37	11	9	5	1	1	11	11p15.5-p15.4	3611	integrin-linked kinase	NM_001014794;NM_001014795;NM_004517;NP_001014794;NP_001014795;NP_004508	Hs.706355	NM_004517
201236_s_at	BTG2	1186.72	364.052	1186.32			-3.25864	4.05428e-08	140	112	57	25	23	11	7	5	1	1	1q32	7832	BTG family, member 2	NM_006763;NP_006754	Hs.519162	NM_006763
201237_at	CAPZA2	423.289	145.439	391.298			-2.69047	6.23885e-09	47	43	41	34	31	21	13	1	1	7	7q31.2-q31.3	830	capping protein (actin filament) muscle Z-line, alpha 2	NM_006136;NP_006127	Hs.446123	AV685920
201238_s_at	CAPZA2	962.486	322.729	888.978			-2.75457	9.35213e-07	54	50	47	40	36	26	13	1	1	7	7q31.2-q31.3	830	capping protein (actin filament) muscle Z-line, alpha 2	NM_006136;NP_006127	Hs.446123	BC005338
201242_s_at	ATP1B1	1790.3	3291.6	1325.93			2.48249	1.09204e-05	121	25	24	21	19	15	9	6	3	1	1q24	481	ATPase, Na+/K+ transporting, beta 1 polypeptide	NM_001001787;NM_001677;NP_001001787;NP_001668	Hs.291196;Hs.706952	BC000006
201259_s_at	SYPL1	554.569	145.771	444.641			-3.05027	2.97004e-05	142	114	101	69	54	32	6	4	2	7	7q22.2	6856	synaptophysin-like 1	NM_006754;NM_182715;NP_006745;NP_874384	Hs.80919	AI768845
201260_s_at	SYPL1	743.964	320.863	686.03			-2.13808	0.00174044	148	64	60	47	43	19	11	4	2	7	7q22.2	6856	synaptophysin-like 1	NM_006754;NM_182715;NP_006745;NP_874384	Hs.80919	NM_006754
201278_at	DAB2	129.677	49.0777	175.155			-3.56894	4.47394e-05	112	93	39	32	29	22	14	4	2	5	5p13	1601	disabled homolog 2, mitogen-responsive phosphoprotein (Drosophila)	NM_001343;NP_001334	Hs.481980	N21202
201279_s_at	DAB2	124.196	52.5317	183.583			-3.4947	0.00012574	181	66	62	32	29	22	14	4	2	5	5p13	1601	disabled homolog 2, mitogen-responsive phosphoprotein (Drosophila)	NM_001343;NP_001334	Hs.481980	BC003064
201280_s_at	DAB2	244.575	86.0356	316.801			-3.68221	0.000139608	112	93	39	32	29	22	14	4	2	5	5p13	1601	disabled homolog 2, mitogen-responsive phosphoprotein (Drosophila)	NM_001343;NP_001334	Hs.481980	NM_001343
201288_at	ARHGDIB	461.347	242.443	543.803			-2.24302	0.00131319	112	93	39	32	29	22	14	4	2	12	12p12.3	397	Rho GDP dissociation inhibitor (GDI) beta	NM_001175;NP_001166	Hs.504877	NM_001175
201289_at	CYR61	2371.23	117.409	3018.09			-25.7058	8.04809e-16	34	8	8	8	8	7	5	1	1	1	1p31-p22	3491	cysteine-rich, angiogenic inducer, 61	NM_001554;NP_001545	Hs.8867	NM_001554
201291_s_at	TOP2A	12.6808	604.146	20.6179			29.302	2.0149e-07	160	127	109	68	53	35	18	6	3	17	17q21-q22	7153	topoisomerase (DNA) II alpha 170kDa	NM_001067;NP_001058	Hs.156346	AU159942
201292_at	TOP2A	13.3831	513.657	22.7478			22.5805	3.93736e-07	160	127	109	68	53	35	18	6	3	17	17q21-q22	7153	topoisomerase (DNA) II alpha 170kDa	NM_001067;NP_001058	Hs.156346	AL561834
201295_s_at	WSB1	281.457	65.5199	234.692			-3.58199	1.9861e-05	132	106	95	66	44	29	14	4	2	17	17q11.1	26118	WD repeat and SOCS box-containing 1	NM_015626;NM_134265;NP_056441;NP_599027	Hs.446017	BF111821
201300_s_at	PRNP	1592.21	425.687	1408.56			-3.3089	1.55414e-07	146	118	104	66	44	29	14	4	2	20	20p13	5621	prion protein	NM_000311;NM_001080121;NM_001080122;NM_001080123;NM_183079;NP_000302;NP_001073590;NP_001073591;NP_001073592;NP_898902	Hs.472010;Hs.610285;Hs.707152;Hs.714553	NM_000311
201301_s_at	ANXA4	610.298	277.192	618.387			-2.23089	0.00101355	180	143	116	26	24	19	11	4	2	2	2p13	307	annexin A4	NM_001153;NP_001144	Hs.422986	BC000182
201302_at	ANXA4	668.665	295.846	689.819			-2.33168	0.000578392	180	143	116	26	24	19	11	4	2	2	2p13	307	annexin A4	NM_001153;NP_001144	Hs.422986	NM_001153
201307_at	SEPT11	235.897	690.127	305.852			2.25641	0.000593786	133	107	93	64	19	15	9	6	3	4	4q21.1	55752	septin 11	NM_018243;NP_060713	Hs.128199	AL534972
201309_x_at	C5orf13	142.05	47.6052	134.986			-2.83553	1.33108e-05	125	102	92	49	30	23	15	5	1	5	5q22.1	9315	chromosome 5 open reading frame 13	NM_001142474;NM_001142475;NM_001142476;NM_001142477;NM_001142478;NM_001142479;NM_001142480;NM_001142481;NM_001142482;NM_001142483;NM_004772;NP_001135946;NP_001135947;NP_001135948;NP_001135949;NP_001135950;NP_001135951;NP_001135952;NP_001135953;NP_001135954;NP_001135955;NP_004763	Hs.36053;Hs.483067;Hs.582226	U36189
201311_s_at	SH3BGRL	724.143	207.199	654.249			-3.15759	1.53916e-06	54	50	47	40	36	26	13	1	1	X	Xq13.3	6451	SH3 domain binding glutamic acid-rich protein like	NM_003022;NP_003013	Hs.108029	AL515318
201312_s_at	SH3BGRL	2038.7	565.562	1984.56			-3.50901	7.81176e-07	38	35	33	28	26	14	4	3	1	X	Xq13.3	6451	SH3 domain binding glutamic acid-rich protein like	NM_003022;NP_003013	Hs.108029	NM_003022
201313_at	ENO2	92.5946	314.045	44.3816			7.07602	9.39314e-05	123	100	90	63	52	18	12	7	3	12	12p13	2026	enolase 2 (gamma, neuronal)	NM_001975;NP_001966	Hs.511915	NM_001975
201324_at	EMP1	365.575	174.363	1002.39			-5.74886	0.000128592	98	83	77	58	12	10	6	4	2	12	12p12.3	2012	epithelial membrane protein 1	NM_001423;NP_001414	Hs.707901	NM_001423
201325_s_at	EMP1	113.537	67.8545	265.475			-3.91242	2.26575e-05	181	66	62	32	29	22	14	4	2	12	12p12.3	2012	epithelial membrane protein 1	NM_001423;NP_001414	Hs.707901	NM_001423
201331_s_at	STAT6	629.446	279.036	589.086			-2.11115	1.66076e-08	109	91	85	30	28	21	13	1	1	12	12q13	6778	signal transducer and activator of transcription 6, interleukin-4 induced	NM_003153;NP_003144	Hs.524518	BC004973
201337_s_at	VAMP3	250.55	60.417	169.802			-2.8105	1.11727e-05	116	67	63	48	33	25	4	3	1	1	1p36.23	9341	vesicle-associated membrane protein 3 (cellubrevin)	NM_004781;NP_004772	Hs.66708	NM_004781
201356_at	SF3A1	316.542	178.796	361.508			-2.0219	1.92245e-08	44	40	38	31	18	14	4	3	1	22	22q12.2	10291	splicing factor 3a, subunit 1, 120kDa	NM_001005409;NM_005877;NP_001005409;NP_005868	Hs.406277	BF129339
201360_at	CST3	1482.79	574.511	1575.59			-2.74248	0.000146511	63	57	54	43	39	21	13	1	1	20	20p11.21	1471	cystatin C	NM_000099;NP_000090	Hs.304682	NM_000099
201367_s_at	ZFP36L2	99.5393	33.9113	124.05			-3.65809	1.16261e-06	149	120	105	34	31	21	13	1	1	2	2p22.3-p21	678	zinc finger protein 36, C3H type-like 2	NM_006887;NP_008818	Hs.503093;Hs.645068;Hs.705738	AI356398
201368_at	ZFP36L2	2381.87	956.367	2375.01			-2.48337	2.67334e-06	149	120	105	34	31	21	13	1	1	2	2p22.3-p21	678	zinc finger protein 36, C3H type-like 2	NM_006887;NP_008818	Hs.503093;Hs.645068;Hs.705738	U07802
201369_s_at	ZFP36L2	278.115	149.197	313.814			-2.10336	0.00135918	177	141	17	16	14	11	7	5	1	2	2p22.3-p21	678	zinc finger protein 36, C3H type-like 2	NM_006887;NP_008818	Hs.503093;Hs.645068;Hs.705738	NM_006887
201380_at	CRTAP	256.708	76.1569	222.727			-2.92459	1.60065e-07	120	98	88	61	21	17	11	4	2	3	3p22.3	10491	cartilage associated protein	NM_006371;NP_006362	Hs.517888	NM_006371
201381_x_at	CACYBP	359.646	894.513	328.754			2.72092	1.36942e-06	164	130	112	65	40	27	10	7	3	1	1q24-q25	27101	calcyclin binding protein	NM_001007214;NM_014412;NP_001007215;NP_055227	Hs.508524	AF057356
201383_s_at	LOC100133166	374.21	118.275	311.84			-2.63657	8.63747e-06	89	77	72	40	36	26	13	1	1	17	17q21.31	100133166	similar to neighbor of BRCA1 gene 1	XM_001719040;XP_001719092	Hs.277721	AL044170
201384_s_at	NBR1	1112.7	487.474	1016.32			-2.08487	4.02536e-08	109	91	85	30	28	21	13	1	1	17	17q21.31	4077	neighbor of BRCA1 gene 1	NM_005899;NM_031858;NM_031862;NP_005890;NP_114064;NP_114068	Hs.277721;Hs.373818;Hs.546264	NM_005899
201389_at	ITGA5	331.28	103.173	259.539			-2.51558	6.8344e-05	7	7	7	7	7	6	3	2	1	12	12q11-q13	3678	integrin, alpha 5 (fibronectin receptor, alpha polypeptide)	NM_002205;NP_002196	Hs.505654	NM_002205
201408_at	PPP1CB	894.82	478.042	1088.97			-2.27799	0.000399469	151	122	60	47	43	19	11	4	2	2	2p23	5500	protein phosphatase 1, catalytic subunit, beta isoform	NM_002709;NM_206876;NP_002700;NP_996759	Hs.702907	W67887
201416_at	SOX4	108.54	589.511	197.65			2.9826	0.00184606	163	129	111	56	49	34	12	7	3	6	6p22.3	6659	SRY (sex determining region Y)-box 4	NM_003107;NP_003098	Hs.643910	BG528420
201418_s_at	SOX4	295.39	927.285	402.094			2.30614	0.00161015	163	129	111	56	49	34	12	7	3	6	6p22.3	6659	SRY (sex determining region Y)-box 4	NM_003107;NP_003098	Hs.643910	NM_003107
201426_s_at	VIM	2013.73	947.995	2000.37			-2.1101	0.00251625	181	66	62	32	29	22	14	4	2	10	10p13	7431	vimentin	NM_003380;NP_003371	Hs.628678	AI922599
201445_at	CNN3	494.595	204.252	549.597			-2.69078	3.0833e-05	144	116	49	41	37	11	7	5	1	1	1p22-p21	1266	calponin 3, acidic	NM_001839;NP_001830	Hs.706617	NM_001839
201466_s_at	JUN	837.672	537.941	1553.58			-2.88802	1.31417e-05	76	68	64	49	30	23	15	5	1	1	1p32-p31	3725	jun oncogene	NM_002228;NP_002219	Hs.714791	NM_002228
201468_s_at	NQO1	224.273	102.607	215.552			-2.10076	0.00168248	58	40	38	31	18	14	4	3	1	16	16q22.1	1728	NAD(P)H dehydrogenase, quinone 1	NM_000903;NM_001025433;NM_001025434;NP_000894;NP_001020604;NP_001020605	Hs.406515	NM_000903
201470_at	GSTO1	885.791	259.467	767.641			-2.95853	8.352e-05	63	57	54	43	39	21	13	1	1	10	10q25.1	9446	glutathione S-transferase omega 1	NM_004832;NP_004823	Hs.190028	NM_004832
201473_at	JUNB	534.307	204.512	698.912			-3.41746	9.80964e-07	56	52	49	41	37	11	7	5	1	19	19p13.2	3726	jun B proto-oncogene	NM_002229;NP_002220	Hs.25292	NM_002229
201477_s_at	RRM1	505.77	984.333	412.334			2.38722	0.000179865	123	100	90	63	52	18	12	7	3	11	11p15.5	6240	ribonucleotide reductase M1	NM_001033;NP_001024	Hs.445705	NM_001033
201481_s_at	PYGB	820.036	286.353	787.472			-2.75	3.71476e-09	98	83	77	58	12	10	6	4	2	20	20p11.2-p11.1	5834	phosphorylase, glycogen; brain	NM_002862;NP_002853	Hs.368157	NM_002862
201489_at	PPIF	193.933	447.326	213.532			2.09489	6.17503e-07	154	84	78	35	32	24	16	8	4	10	10q22-q23	10105	peptidylprolyl isomerase F	NM_005729;NP_005720	Hs.381072	BC005020
201495_x_at	MYH11	801.232	33.0523	467.641			-14.1485	6.3369e-10	36	33	31	8	8	7	5	1	1	16	16p13.11	4629	myosin, heavy chain 11, smooth muscle	NM_001040113;NM_001040114;NM_002474;NM_022844;NP_001035202;NP_001035203;NP_002465;NP_074035	Hs.460109	AI889739
201496_x_at	MYH11	3882.01	21.4867	2570.51			-119.633	3.20882e-16	34	8	8	8	8	7	5	1	1	16	16p13.11	4629	myosin, heavy chain 11, smooth muscle	NM_001040113;NM_001040114;NM_002474;NM_022844;NP_001035202;NP_001035203;NP_002465;NP_074035	Hs.460109	S67238
201497_x_at	MYH11	10959.3	144.969	8936.38			-61.6434	8.24296e-19	34	8	8	8	8	7	5	1	1	16	16p13.11	4629	myosin, heavy chain 11, smooth muscle	NM_001040113;NM_001040114;NM_002474;NM_022844;NP_001035202;NP_001035203;NP_002465;NP_074035	Hs.460109	NM_022844
201506_at	TGFBI	346.717	153.739	496.462			-3.22924	3.0999e-06	50	46	44	37	11	9	5	1	1	5	5q31	7045	transforming growth factor, beta-induced, 68kDa	NM_000358;NP_000349	Hs.369397	NM_000358
201510_at	ELF3	181.742	416.353	178.962			2.32649	0.00111714	95	82	76	57	50	35	18	6	3	1	1q32.2	1999	E74-like factor 3 (ets domain transcription factor, epithelial-specific )	NM_001114309;NM_004433;NP_001107781;NP_004424	Hs.67928	AF017307
201516_at	SRM	151.904	463.605	217.234			2.13413	0.000556381	40	36	34	29	27	15	9	6	3	1	1p36-p22	6723	spermidine synthase	NM_003132;NP_003123	Hs.76244	NM_003132
201525_at	APOD	326.063	213.851	927.655			-4.33786	0.00305743	112	93	39	32	29	22	14	4	2	3	3q26.2-qter	347	apolipoprotein D	NM_001647;NP_001638	Hs.522555	NM_001647
201531_at	ZFP36	1208.07	458.957	2646.93			-5.76728	1.10143e-05	98	83	77	58	12	10	6	4	2	19	19q13.1	7538	zinc finger protein 36, C3H type, homolog (mouse)	NM_003407;NP_003398	Hs.534052;Hs.707878	NM_003407
201539_s_at	FHL1	708.749	35.6917	445.257			-12.4751	2.17836e-09	144	116	49	41	37	11	7	5	1	X	Xq26	2273	four and a half LIM domains 1	NM_001449;NP_001440	Hs.435369	U29538
201540_at	FHL1	3698.82	496.382	3227.03			-6.50112	3.65164e-08	177	141	17	16	14	11	7	5	1	X	Xq26	2273	four and a half LIM domains 1	NM_001449;NP_001440	Hs.435369	NM_001449
201559_s_at	CLIC4	178.926	47.147	165.741			-3.51541	3.46524e-05	89	77	72	40	36	26	13	1	1	1	1p36.11	25932	chloride intracellular channel 4	NM_013943;NP_039234	Hs.440544	AF109196
201562_s_at	SORD	911.121	190.542	770.506			-4.04375	0.000102823	142	114	101	69	54	32	6	4	2	15	15q15.3	6652	sorbitol dehydrogenase	NM_003104;NP_003095	Hs.633539;Hs.878	NM_003104
201563_at	SORD	3832.87	1072.01	3519.53			-3.28312	0.00206474	148	64	60	47	43	19	11	4	2	15	15q15.3	6652	sorbitol dehydrogenase	NM_003104;NP_003095	Hs.633539;Hs.878	L29008
201564_s_at	FSCN1	26.6554	51.5277	25.67			2.00731	1.02387e-05	171	137	94	65	40	27	10	7	3	7	7p22	6624	fascin homolog 1, actin-bundling protein (Strongylocentrotus purpuratus)	NM_003088;NP_003079	Hs.118400;Hs.705741	NM_003088
201571_s_at	DCTD	157.561	46.6311	132.814			-2.8482	2.79416e-05	89	77	72	40	36	26	13	1	1	4	4q35.1	1635	dCMP deaminase	NM_001012732;NM_001921;NP_001012750;NP_001912	Hs.183850	AI656493
201572_x_at	DCTD	290.839	126.536	294.121			-2.32441	2.23636e-08	41	37	35	23	21	17	11	4	2	4	4q35.1	1635	dCMP deaminase	NM_001012732;NM_001921;NP_001012750;NP_001912	Hs.183850	NM_001921
201578_at	PODXL	136.577	429.915	153.871			2.79399	8.57526e-07	156	124	107	59	51	31	16	8	4	7	7q32-q33	5420	podocalyxin-like	NM_001018111;NM_005397;NP_001018121;NP_005388	Hs.690098	NM_005397
201579_at	FAT1	666.26	140.181	800.643			-5.7115	6.68144e-08	120	98	88	61	21	17	11	4	2	4	4q35	2195	FAT tumor suppressor homolog 1 (Drosophila)	NM_005245;NP_005236	Hs.481371	NM_005245
201581_at	TMX4	875.668	198.716	662.387			-3.33333	5.34985e-10	31	30	29	25	23	11	7	5	1	20	20p12	56255	thioredoxin-related transmembrane protein 4	NM_021156;NP_066979	Hs.169358	BF572868
201584_s_at	DDX39	260.713	907.502	261.376			3.47201	2.29291e-08	166	132	113	44	40	27	10	7	3	19	19p13.12	10212	DEAD (Asp-Glu-Ala-Asp) box polypeptide 39	NM_005804;NP_005795	Hs.311609	NM_005804
201599_at	OAT	2065.08	410.413	1366.41			-3.32936	1.83325e-05	76	68	64	49	30	23	15	5	1	10	10q26	4942	ornithine aminotransferase (gyrate atrophy)	NM_000274;NP_000265	Hs.523332	NM_000274
201605_x_at	CNN2	256.404	89.3585	234.257			-2.62154	5.69945e-10	17	17	16	15	8	7	5	1	1	19	19p13.3	1265	calponin 2	NM_004368;NM_201277;NP_004359;NP_958434	Hs.651923	NM_004368
201615_x_at	CALD1	417.465	96.3705	289.101			-2.99989	1.3662e-05	181	66	62	32	29	22	14	4	2	7	7q33	800	caldesmon 1	NM_004342;NM_033138;NM_033139;NM_033140;NM_033157;NP_004333;NP_149129;NP_149130;NP_149131;NP_149347	Hs.490203	AI685060
201616_s_at	CALD1	3653.04	765.215	2672.44			-3.49241	0.00182696	148	64	60	47	43	19	11	4	2	7	7q33	800	caldesmon 1	NM_004342;NM_033138;NM_033139;NM_033140;NM_033157;NP_004333;NP_149129;NP_149130;NP_149131;NP_149347	Hs.490203	AL577531
201617_x_at	CALD1	1611.59	162.512	1392.29			-8.56728	3.54374e-05	151	122	60	47	43	19	11	4	2	7	7q33	800	caldesmon 1	NM_004342;NM_033138;NM_033139;NM_033140;NM_033157;NP_004333;NP_149129;NP_149130;NP_149131;NP_149347	Hs.490203	NM_004342
201631_s_at	IER3	785.205	108.427	631.024			-5.81981	2.96558e-10	23	22	21	19	17	1	1	1	1	6	6p21.3	8870	immediate early response 3	NM_003897;NP_003888	Hs.591785	NM_003897
201636_at	FXR1	388.872	698.953	307.98			2.26948	1.36801e-05	124	101	91	63	52	18	12	7	3	3	3q28	8087	fragile X mental retardation, autosomal homolog 1	NM_001013438;NM_001013439;NM_005087;NP_001013456;NP_001013457;NP_005078	Hs.478407	BG025078
201645_at	TNC	409.925	67.4233	513.09			-7.60997	1.46662e-07	43	39	37	30	28	21	13	1	1	9	9q33	3371	tenascin C	NM_002160;NP_002151	Hs.143250	NM_002160
201646_at	SCARB2	788.251	447.161	969.21			-2.16747	0.000984078	142	114	101	69	54	32	6	4	2	4	4q21.1	950	scavenger receptor class B, member 2	NM_005506;NP_005497	Hs.349656	AA885297
201647_s_at	SCARB2	224.126	130.881	304.25			-2.32463	0.00291743	142	114	101	69	54	32	6	4	2	4	4q21.1	950	scavenger receptor class B, member 2	NM_005506;NP_005497	Hs.349656	NM_005506
201656_at	ITGA6	398.004	118.142	379.947			-3.21601	1.57402e-05	63	57	54	43	39	21	13	1	1	2	2q31.1	3655	integrin, alpha 6	NM_000210;NM_001079818;NP_000201;NP_001073286	Hs.133397	NM_000210
201661_s_at	ACSL3	1453.54	611.311	1406.25			-2.30039	0.0023887	155	108	96	67	47	32	6	4	2	2	2q34-q35	2181	acyl-CoA synthetase long-chain family member 3	NM_004457;NM_203372;NP_004448;NP_976251	Hs.655772	NM_004457
201662_s_at	ACSL3	1310.68	410.953	1676.13			-4.07863	7.15935e-05	155	108	96	67	47	32	6	4	2	2	2q34-q35	2181	acyl-CoA synthetase long-chain family member 3	NM_004457;NM_203372;NP_004448;NP_976251	Hs.655772	D89053
201663_s_at	SMC4	66.9919	475.608	62.3701			7.62558	3.94994e-06	129	105	94	65	40	27	10	7	3	3	3q26.1	10051	structural maintenance of chromosomes 4	NM_001002800;NM_005496;NP_001002800;NP_005487	Hs.58992	NM_005496
201664_at	SMC4	142.175	823.483	122.242			6.73648	1.4207e-06	160	127	109	68	53	35	18	6	3	3	3q26.1	10051	structural maintenance of chromosomes 4	NM_001002800;NM_005496;NP_001002800;NP_005487	Hs.58992	AL136877
201667_at	GJA1	2222.45	452.702	1575.99			-3.48131	1.61713e-05	151	122	60	47	43	19	11	4	2	6	6q21-q23.2	2697	gap junction protein, alpha 1, 43kDa	NM_000165;NP_000156	Hs.74471	NM_000165
201693_s_at	EGR1	616.494	62.6349	922.799			-14.733	9.33208e-09	152	69	65	7	7	6	3	2	1	5	5q31.1	1958	early growth response 1	NM_001964;NP_001955	Hs.326035	AV733950
201694_s_at	EGR1	1459.94	119.616	1666.27			-13.9301	1.43181e-09	152	69	65	7	7	6	3	2	1	5	5q31.1	1958	early growth response 1	NM_001964;NP_001955	Hs.326035	NM_001964
201695_s_at	NP	55.6981	167.071	74.223			2.25093	0.00027494	185	107	93	64	19	15	9	6	3	14	14q13.1	4860	nucleoside phosphorylase	NM_000270;NP_000261	Hs.75514	NM_000270
201697_s_at	DNMT1	133.757	420.615	133.997			3.139	0.000225878	163	129	111	56	49	34	12	7	3	19	19p13.2	1786	DNA (cytosine-5-)-methyltransferase 1	NM_001130823;NM_001379;NP_001124295;NP_001370	Hs.202672	NM_001379
201710_at	MYBL2	52.3164	147.811	58.5221			2.52573	0.000139237	27	26	25	22	20	16	10	7	3	20	20q13.1	4605	v-myb myeloblastosis viral oncogene homolog (avian)-like 2	NM_002466;NP_002457	Hs.179718	NM_002466
201712_s_at	RANBP2	216.553	116.198	244.034			-2.10015	4.40462e-05	184	146	96	67	47	32	6	4	2	2	2q12.3	5903	RAN binding protein 2	NM_006267;NP_006258	Hs.199561;Hs.715056	NM_006267
201714_at	TUBG1	208.489	397.773	152.535			2.60775	2.88342e-06	135	109	97	68	53	35	18	6	3	17	17q21	7283	tubulin, gamma 1	NM_001070;NP_001061	Hs.279669	NM_001070
201718_s_at	EPB41L2	85.9037	31.3678	66.2483			-2.11199	0.000360493	179	142	50	37	11	9	5	1	1	6	6q23	2037	erythrocyte membrane protein band 4.1-like 2	NM_001135554;NM_001135555;NM_001431;NP_001129026;NP_001129027;NP_001422	Hs.486470	BF511685
201743_at	CD14	182.3	68.2014	255.294			-3.74324	3.53438e-06	181	66	62	32	29	22	14	4	2	5	5q22-q32;5q31.1	929	CD14 molecule	NM_000591;NM_001040021;NP_000582;NP_001035110	Hs.163867	NM_000591
201746_at	TP53	90.775	42.9998	129.065			-3.00151	2.78648e-05	184	146	96	67	47	32	6	4	2	17	17p13.1	7157	tumor protein p53	NM_000546;NM_001126112;NM_001126113;NM_001126114;NM_001126115;NM_001126116;NM_001126117;NP_000537;NP_001119584;NP_001119585;NP_001119586;NP_001119587;NP_001119588;NP_001119589	Hs.654481	NM_000546
201760_s_at	WSB2	800.875	1884.89	869.832			2.16696	0.00133208	87	63	59	46	42	28	17	9	4	12	12q24.23	55884	WD repeat and SOCS box-containing 2	NM_018639;NP_061109	Hs.506985	NM_018639
201761_at	MTHFD2	252.932	1407.36	546.811			2.57375	0.000103371	153	123	106	60	50	35	18	6	3	2	2p13.1	10797	methylenetetrahydrofolate dehydrogenase (NADP+ dependent) 2, methenyltetrahydrofolate cyclohydrolase	NM_001040409;NM_006636;NP_001035499;NP_006627	Hs.469030	NM_006636
201765_s_at	HEXA	395.726	103.427	422.963			-4.08949	4.7652e-09	137	86	80	41	37	11	7	5	1	15	15q23-q24	3073	hexosaminidase A (alpha polypeptide)	NM_000520;NP_000511	Hs.604479;Hs.709495	AL523158
201787_at	FBLN1	686.743	99.1105	614.001			-6.19512	3.94318e-07	31	30	29	25	23	11	7	5	1	22	22q13.31	2192	fibulin 1	NM_001996;NM_006485;NM_006486;NM_006487;NP_001987;NP_006476;NP_006477;NP_006478	Hs.24601;Hs.593123	NM_001996
201794_s_at	SMG7	187.524	376.014	138.467			2.71554	2.52431e-07	95	82	76	57	50	35	18	6	3	1	1q25	9887	Smg-7 homolog, nonsense mediated mRNA decay factor (C. elegans)	NM_173156;NM_201568;NM_201569;NP_775179;NP_963862;NP_963863	Hs.591463	NM_014837
201798_s_at	MYOF	880.887	91.6723	566.714			-6.18195	1.13858e-10	34	8	8	8	8	7	5	1	1	10	10q24	26509	myoferlin	NM_013451;NM_133337;NP_038479;NP_579899	Hs.602086	NM_013451
201818_at	LPCAT1	178.307	690.331	195.619			3.52896	2.85012e-07	121	25	24	21	19	15	9	6	3	5	5p15.33	79888	lysophosphatidylcholine acyltransferase 1	NM_024830;NP_079106;XM_001717124;XM_001720496;XP_001717176;XP_001720548	Hs.368853	NM_024830
201820_at	KRT5	643.447	25.6442	319.319			-12.4519	1.14838e-10	35	32	21	19	17	1	1	1	1	12	12q12-q13	3852	keratin 5	NM_000424;NP_000415	Hs.433845	NM_000424
201825_s_at	SCCPDH	457.464	195.159	427.857			-2.19235	1.84876e-05	127	87	81	54	47	32	6	4	2	1	1q44	51097	saccharopine dehydrogenase (putative)	NM_016002;NP_057086	Hs.498397	AL572542
201829_at	NET1	532.983	412.909	1054.31			-2.55338	3.4772e-06	76	68	64	49	30	23	15	5	1	10	10p15	10276	neuroepithelial cell transforming 1	NM_001047160;NM_005863;NP_001040625;NP_005854	Hs.25155	AW263232
201830_s_at	NET1	443.6	404.524	878.131			-2.17077	0.000125701	125	102	92	49	30	23	15	5	1	10	10p15	10276	neuroepithelial cell transforming 1	NM_001047160;NM_005863;NP_001040625;NP_005854	Hs.25155	NM_005863
201842_s_at	EFEMP1	772.641	113.506	397.381			-3.50096	0.000366038	182	144	60	47	43	19	11	4	2	2	2p16	2202	EGF-containing fibulin-like extracellular matrix protein 1	NM_001039348;NM_001039349;NM_004105;NP_001034437;NP_001034438;NP_004096	Hs.76224	AI826799
201843_s_at	EFEMP1	189.468	33.7316	105.387			-3.1243	0.000542381	182	144	60	47	43	19	11	4	2	2	2p16	2202	EGF-containing fibulin-like extracellular matrix protein 1	NM_001039348;NM_001039349;NM_004105;NP_001034437;NP_001034438;NP_004096	Hs.76224	NM_004105
201847_at	LIPA	470.224	217.768	591.773			-2.71744	9.2984e-07	143	115	102	34	31	21	13	1	1	10	10q23.2-q23.3	3988	lipase A, lysosomal acid, cholesterol esterase	NM_000235;NM_001127605;NP_000226;NP_001121077	Hs.643030	NM_000235
201853_s_at	CDC25B	148.701	711.575	144.517			4.92382	4.39147e-05	123	100	90	63	52	18	12	7	3	20	20p13	994	cell division cycle 25 homolog B (S. pombe)	NM_004358;NM_021872;NM_021873;NP_004349;NP_068658;NP_068659	Hs.153752	NM_021873
201855_s_at	ATMIN	487.169	194.47	418.737			-2.15322	3.56232e-06	55	51	48	31	18	14	4	3	1	16	16q23.2	23300	ATM interactor	NM_015251;NP_056066	Hs.16349	NM_015251
201858_s_at	SRGN	450.26	122.178	519.824			-4.25463	0.000117061	143	115	102	34	31	21	13	1	1	10	10q22.1	5552	serglycin	NM_002727;NP_002718	Hs.1908	J03223
201862_s_at	LRRFIP1	515.903	280.541	617.26			-2.20025	0.000175382	98	83	77	58	12	10	6	4	2	2	2q37.3	9208	leucine rich repeat (in FLII) interacting protein 1	NM_001137550;NM_001137551;NM_001137552;NM_001137553;NM_004735;NP_001131022;NP_001131023;NP_001131024;NP_001131025;NP_004726	Hs.471779	NM_004735
201884_at	CEACAM5	19.488	650.552	21.5314			30.2141	2.18178e-06	163	129	111	56	49	34	12	7	3	19	19q13.1-q13.2	1048	carcinoembryonic antigen-related cell adhesion molecule 5	NM_004363;NP_004354	Hs.709196	NM_004363
201888_s_at	IL13RA1	90.2149	45.1914	91.5175			-2.02511	0.00148948	29	28	27	23	21	17	11	4	2	X	Xq24	3597	interleukin 13 receptor, alpha 1	NM_001560;NP_001551	Hs.496646	U81379
201890_at	RRM2	21.0099	353.314	61.8269			5.71457	0.000978287	141	113	100	63	52	18	12	7	3	2	2p25-p24	6241	ribonucleotide reductase M2 polypeptide	NM_001034;NP_001025	Hs.226390	BE966236
201893_x_at	DCN	4012.73	548.702	2620.39			-4.77561	6.87495e-07	47	43	41	34	31	21	13	1	1	12	12q21.33	1634	decorin	NM_001920;NM_133503;NM_133504;NM_133505;NM_133506;NM_133507;NP_001911;NP_598010;NP_598011;NP_598012;NP_598013;NP_598014	Hs.718429	AF138300
201896_s_at	PSRC1	25.3882	70.0731	25.7328			2.7231	0.00193379	27	26	25	22	20	16	10	7	3	1	1p13.3	84722	proline/serine-rich coiled-coil 1	NM_001005290;NM_001032290;NM_001032291;NM_032636;NP_001005290;NP_001027461;NP_001027462;NP_116025	Hs.405925	BC001425
201897_s_at	CKS1B	263.465	542.41	182.868			2.96613	0.0015868	141	113	100	63	52	18	12	7	3	1	1q21.2	1163	CDC28 protein kinase regulatory subunit 1B	NM_001826;NP_001817;NR_024163	Hs.374378	NM_001826
201910_at	FARP1	396.085	251.587	555.595			-2.20836	9.22087e-07	6	6	6	6	6	5	1	1	1	13	13q32.2	10160	FERM, RhoGEF (ARHGEF) and pleckstrin domain protein 1 (chondrocyte-derived)	NM_001001715;NM_005766;NP_001001715;NP_005757	Hs.403917	BF213279
201917_s_at	SLC25A36	598.616	1093.1	517.404			2.11267	7.0534e-06	145	117	103	29	27	15	9	6	3	3	3q23	55186	solute carrier family 25, member 36	NM_001104647;NM_018155;NP_001098117;NP_060625	Hs.144130	AI694452
201940_at	CPD	175.42	583.614	248.342			2.35004	0.000180788	145	117	103	29	27	15	9	6	3	17	17q11.2	1362	carboxypeptidase D	NM_001304;NP_001295	Hs.446079	AA897514
201944_at	HEXB	2240.32	718.086	1645.56			-2.29159	0.000105591	54	50	47	40	36	26	13	1	1	5	5q13	3074	hexosaminidase B (beta polypeptide)	NM_000521;NP_000512	Hs.69293	NM_000521
201951_at	ALCAM	479.803	1597.51	513.401			3.11162	8.92767e-11	186	147	117	71	46	31	16	8	4	3	3q13.1	214	activated leukocyte cell adhesion molecule	NM_001627;NP_001618	Hs.591293	BF242905
201952_at	ALCAM	1372.55	4052.43	1475.88			2.74578	2.86388e-09	186	147	117	71	46	31	16	8	4	3	3q13.1	214	activated leukocyte cell adhesion molecule	NM_001627;NP_001618	Hs.591293	AA156721
201955_at	CCNC	765.64	367.279	868.798			-2.3655	4.15287e-07	55	51	48	31	18	14	4	3	1	6	6q21	892	cyclin C	NM_001013399;NM_005190;NP_001013417;NP_005181	Hs.430646	AL137784
201957_at	PPP1R12B	1249.87	160.211	938.587			-5.85846	3.45246e-09	140	112	57	25	23	11	7	5	1	1	1q32.1	4660	protein phosphatase 1, regulatory (inhibitor) subunit 12B	NM_002481;NM_032103;NM_032104;NM_032105;NP_002472;NP_115286;NP_115287;NP_115288	Hs.444403	AF324888
201962_s_at	RNF41	194.272	60.6934	188.051			-3.09838	8.73267e-08	91	79	74	52	1	1	1	1	1	12	12q13.2	10193	ring finger protein 41	NM_005785;NM_194358;NM_194359;NP_005776;NP_919339;NP_919340	Hs.524502	NM_005785
201976_s_at	MYO10	241.088	656.37	281.557			2.33122	4.11303e-08	85	75	70	53	46	31	16	8	4	5	5p15.1-p14.3	4651	myosin X	NM_012334;NP_036466	Hs.481720	NM_012334
201988_s_at	CREBL2	292.838	98.3976	240.693			-2.44612	3.79642e-06	89	77	72	40	36	26	13	1	1	12	12p13	1389	cAMP responsive element binding protein-like 2	NM_001310;NP_001301	Hs.591156	BF438056
201989_s_at	CREBL2	872.731	370.241	761.066			-2.0556	2.03189e-05	134	108	96	67	47	32	6	4	2	12	12p13	1389	cAMP responsive element binding protein-like 2	NM_001310;NP_001301	Hs.591156	AL529409
201990_s_at	CREBL2	360.921	107.017	316.358			-2.95615	4.3703e-05	134	108	96	67	47	32	6	4	2	12	12p13	1389	cAMP responsive element binding protein-like 2	NM_001310;NP_001301	Hs.591156	NM_001310
201996_s_at	SPEN	391.157	620.565	249.647			2.48577	1.77414e-06	131	90	84	60	50	35	18	6	3	1	1p36.33-p36.11	23013	spen homolog, transcriptional regulator (Drosophila)	NM_015001;NP_055816	Hs.558463	AL524033
201998_at	ST6GAL1	473.544	337.526	1257.82			-3.72658	4.43886e-05	149	120	105	34	31	21	13	1	1	3	3q27-q28	6480	ST6 beta-galactosamide alpha-2,6-sialyltranferase 1	NM_003032;NM_173216;NM_173217;NP_003023;NP_775323;NP_775324	Hs.207459	AI743792
202011_at	TJP1	1096.53	629.035	1292.46			-2.05467	0.000210387	151	122	60	47	43	19	11	4	2	15	15q13	7082	tight junction protein 1 (zona occludens 1)	NM_003257;NM_175610;NP_003248;NP_783297	Hs.510833	NM_003257
202016_at	MEST	239.127	663.083	291.788			2.27248	0.00121761	163	129	111	56	49	34	12	7	3	7	7q32	4232	mesoderm specific transcript homolog (mouse)	NM_002402;NM_177524;NM_177525;NP_002393;NP_803490;NP_803491	Hs.270978	NM_002402
202018_s_at	LTF	1818.66	39.2557	6588.22			-167.829	4.59951e-11	34	8	8	8	8	7	5	1	1	3	3p21.31	4057	lactotransferrin	NM_002343;NP_002334	Hs.529517	NM_002343
202026_at	SDHD	617.169	208.253	632.346			-3.03643	4.73577e-06	47	43	41	34	31	21	13	1	1	11	11q23	6392	succinate dehydrogenase complex, subunit D, integral membrane protein	NM_003002;NP_002993	Hs.356270	NM_003002
202036_s_at	SFRP1	154.029	32.5201	176.986			-5.44235	1.21317e-10	50	46	44	37	11	9	5	1	1	8	8p12-p11.1	6422	secreted frizzled-related protein 1	NM_003012;NP_003003	Hs.713546	AF017987
202037_s_at	SFRP1	420.225	110.244	638.783			-5.79429	1.53997e-11	34	8	8	8	8	7	5	1	1	8	8p12-p11.1	6422	secreted frizzled-related protein 1	NM_003012;NP_003003	Hs.713546	NM_003012
202068_s_at	LDLR	576.377	236.464	518.5			-2.19272	0.00123637	58	40	38	31	18	14	4	3	1	19	19p13.3	3949	low density lipoprotein receptor	NM_000527;NP_000518	Hs.213289;Hs.713967	NM_000527
202069_s_at	IDH3A	314.097	103.203	222.556			-2.15649	1.56769e-05	144	116	49	41	37	11	7	5	1	15	15q25.1-q25.2	3419	isocitrate dehydrogenase 3 (NAD+) alpha	NM_005530;NP_005521	Hs.591110	AI826060
202075_s_at	PLTP	170.227	70.3541	171.817			-2.44217	0.000258986	187	70	66	28	26	14	4	3	1	20	20q12-q13.1	5360	phospholipid transfer protein	NM_006227;NM_182676;NP_006218;NP_872617	Hs.439312	NM_006227
202081_at	IER2	1797.15	818.144	2853.59			-3.48789	3.46858e-08	140	112	57	25	23	11	7	5	1	19	19p13.13	9592	immediate early response 2	NM_004907;NP_004898	Hs.501629	NM_004907
202086_at	MX1	332.747	95.0305	232.568			-2.4473	7.54156e-05	6	6	6	6	6	5	1	1	1	21	21q22.3	4599	myxovirus (influenza virus) resistance 1, interferon-inducible protein p78 (mouse)	NM_001144925;NM_002462;NP_001138397;NP_002453	Hs.517307	NM_002462
202094_at	BIRC5	15.0742	65.4818	18.4901			3.54145	1.84905e-05	124	101	91	63	52	18	12	7	3	17	17q25	332	baculoviral IAP repeat-containing 5	NM_001012270;NM_001012271;NM_001168;NP_001012270;NP_001012271;NP_001159	Hs.514527;Hs.718461	AA648913
202095_s_at	BIRC5	19.0577	145.159	25.6901			5.65039	8.31561e-07	123	100	90	63	52	18	12	7	3	17	17q25	332	baculoviral IAP repeat-containing 5	NM_001012270;NM_001012271;NM_001168;NP_001012270;NP_001012271;NP_001159	Hs.514527;Hs.718461	NM_001168
202096_s_at	TSPO	657.702	319.406	639.317			-2.00158	2.16609e-05	127	87	81	54	47	32	6	4	2	22	22q13.31	706	translocator protein (18kDa)	NM_000714;NM_007311;NP_000705;NP_009295	Hs.202	NM_000714
202100_at	RALB	730.849	234.385	469.284			-2.0022	0.000554325	176	140	14	13	12	10	6	4	2	2	2cen-q13	5899	v-ral simian leukemia viral oncogene homolog B (ras related; GTP binding protein)	NM_002881;NP_002872	Hs.469820	BG169673
202101_s_at	RALB	213.1	52.8569	128.063			-2.42283	0.00145279	142	114	101	69	54	32	6	4	2	2	2cen-q13	5899	v-ral simian leukemia viral oncogene homolog B (ras related; GTP binding protein)	NM_002881;NP_002872	Hs.469820	NM_002881
202107_s_at	MCM2	105.907	719.836	114.6			6.28132	0.000146053	163	129	111	56	49	34	12	7	3	3	3q21	4171	minichromosome maintenance complex component 2	NM_004526;NP_004517	Hs.477481	NM_004526
202133_at	WWTR1	1257.49	346.895	1187.37			-3.42284	0.000285422	139	71	20	18	16	13	4	3	1	3	3q23-q24	25937	WW domain containing transcription regulator 1	NM_015472;NP_056287	Hs.477921	BF674349
202136_at	ZMYND11	1397.91	505.425	1129.87			-2.23549	2.22699e-06	72	65	61	10	10	3	3	2	1	10	10p14	10771	zinc finger, MYND domain containing 11	NM_006624;NM_212479;NP_006615;NP_997644	Hs.292265	BE250417
202137_s_at	ZMYND11	171.09	45.5587	140.622			-3.08661	6.0137e-07	144	116	49	41	37	11	7	5	1	10	10p14	10771	zinc finger, MYND domain containing 11	NM_006624;NM_212479;NP_006615;NP_997644	Hs.292265	NM_006624
202149_at	NEDD9	406.612	148.293	499.614			-3.3691	1.43051e-05	184	146	96	67	47	32	6	4	2	6	6p25-p24	4739	neural precursor cell expressed, developmentally down-regulated 9	NM_001142393;NM_006403;NM_182966;NP_001135865;NP_006394;NP_892011	Hs.37982	AL136139
202150_s_at	NEDD9	143.478	84.9637	191.172			-2.25004	3.16091e-05	72	65	61	10	10	3	3	2	1	6	6p25-p24	4739	neural precursor cell expressed, developmentally down-regulated 9	NM_001142393;NM_006403;NM_182966;NP_001135865;NP_006394;NP_892011	Hs.37982	U64317
202157_s_at	CUGBP2	670.075	137.309	508.037			-3.69995	0.00141997	176	140	14	13	12	10	6	4	2	10	10p13	10659	CUG triplet repeat, RNA binding protein 2	NM_001025076;NM_001025077;NM_001083591;NM_006561;NP_001020247;NP_001020248;NP_001077060;NP_006552	Hs.309288	U69546
202158_s_at	CUGBP2	146.603	42.2016	105.894			-2.50924	0.000969141	73	66	62	32	29	22	14	4	2	10	10p13	10659	CUG triplet repeat, RNA binding protein 2	NM_001025076;NM_001025077;NM_001083591;NM_006561;NP_001020247;NP_001020248;NP_001077060;NP_006552	Hs.309288	NM_006561
202165_at	PPP1R2	227.34	86.1114	202.894			-2.35618	1.21748e-05	38	35	33	28	26	14	4	3	1	3	3q29	5504	protein phosphatase 1, regulatory (inhibitor) subunit 2	NM_006241;NP_006232	Hs.535731;Hs.706920	BF966540
202179_at	BLMH	106.356	196.113	96.2138			2.03831	0.000384763	130	80	75	56	49	34	12	7	3	17	17q11.2	642	bleomycin hydrolase	NM_000386;NP_000377	Hs.371914	NM_000386
202185_at	PLOD3	180.876	464.914	217.99			2.13273	2.30848e-07	106	88	82	59	51	31	16	8	4	7	7q22	8985	procollagen-lysine, 2-oxoglutarate 5-dioxygenase 3	NM_001084;NP_001075	Hs.153357	NM_001084
202193_at	LIMK2	207.155	103.539	208.252			-2.01133	9.19699e-06	76	68	64	49	30	23	15	5	1	22	22q12.2	3985	LIM domain kinase 2	NM_001031801;NM_005569;NM_016733;NP_001026971;NP_005560;NP_057952	Hs.474596	NM_005569
202194_at	TMED5	808.221	439.868	984.967			-2.23923	1.81483e-05	143	115	102	34	31	21	13	1	1	1	1pter-q31.3	50999	transmembrane emp24 protein transport domain containing 5	NM_016040;NP_057124	Hs.482873	AL117354
202195_s_at	TMED5	56.591	24.817	63.1287			-2.54376	0.000561048	143	115	102	34	31	21	13	1	1	1	1pter-q31.3	50999	transmembrane emp24 protein transport domain containing 5	NM_016040;NP_057124	Hs.482873	NM_016040
202196_s_at	DKK3	264.274	17.7191	151.109			-8.52807	2.61127e-10	54	50	47	40	36	26	13	1	1	11	11p15.2	27122	dickkopf homolog 3 (Xenopus laevis)	NM_001018057;NM_013253;NM_015881;NP_001018067;NP_037385;NP_056965	Hs.292156	NM_013253
202200_s_at	SRPK1	258.503	571.35	258.359			2.21146	2.00625e-07	166	132	113	44	40	27	10	7	3	6	6p21.3-p21.2	6732	SFRS protein kinase 1	NM_003137;NP_003128	Hs.443861	NM_003137
202202_s_at	LAMA4	211.557	55.5836	154.055			-2.7716	0.000283981	51	47	12	11	11	9	5	1	1	6	6q21	3910	laminin, alpha 4	NM_001105206;NM_001105207;NM_001105208;NM_001105209;NM_002290;NP_001098676;NP_001098677;NP_001098678;NP_001098679;NP_002281	Hs.654572	NM_002290
202222_s_at	DES	1960.38	28.7484	1191.21			-41.4356	7.85113e-16	34	8	8	8	8	7	5	1	1	2	2q35	1674	desmin	NM_001927;NP_001918	Hs.594952	NM_001927
202240_at	PLK1	22.2835	54.6431	25.4973			2.14309	0.000354696	130	80	75	56	49	34	12	7	3	16	16p12.1	5347	polo-like kinase 1 (Drosophila)	NM_005030;NP_005021	Hs.592049	NM_005030
202260_s_at	STXBP1	174.433	653.445	191.391			3.41418	0.000295419	27	26	25	22	20	16	10	7	3	9	9q34.1	6812	syntaxin binding protein 1	NM_001032221;NM_003165;NP_001027392;NP_003156	Hs.288229	NM_003165
202269_x_at	GBP1	341.613	63.7139	337.121			-5.29116	8.13487e-08	172	138	33	28	26	14	4	3	1	1	1p22.2	2633	guanylate binding protein 1, interferon-inducible, 67kDa	NM_002053;NP_002044	Hs.62661	BC002666
202270_at	GBP1	281.038	41.942	310.047			-7.39228	1.60791e-10	34	8	8	8	8	7	5	1	1	1	1p22.2	2633	guanylate binding protein 1, interferon-inducible, 67kDa	NM_002053;NP_002044	Hs.62661	NM_002053
202274_at	ACTG2	9790.31	40.0641	7873.19			-196.515	4.56664e-21	34	8	8	8	8	7	5	1	1	2	2p13.1	72	actin, gamma 2, smooth muscle, enteric	NM_001615;NP_001606	Hs.516105	NM_001615
202283_at	SERPINF1	1137.61	142.61	1081.85			-7.58613	2.47269e-05	181	66	62	32	29	22	14	4	2	17	17p13.1	5176	serpin peptidase inhibitor, clade F (alpha-2 antiplasmin, pigment epithelium derived factor), member 1	NM_002615;NP_002606	Hs.532768;Hs.694727	NM_002615
202286_s_at	TACSTD2	5412.89	1976.32	6343.09			-3.20954	0.00045678	148	64	60	47	43	19	11	4	2	1	1p32-p31	4070	tumor-associated calcium signal transducer 2	NM_002353;NP_002344	Hs.23582	J04152
202291_s_at	MGP	3710.47	991.813	5723.91			-5.77116	1.9544e-06	132	106	95	66	44	29	14	4	2	12	12p13.1-p12.3	4256	matrix Gla protein	NM_000900;NP_000891	Hs.365706	NM_000900
202304_at	FNDC3A	478.357	87.6659	504.629			-5.75628	2.45419e-06	188	148	54	43	39	21	13	1	1	13	13q14.2	22862	fibronectin type III domain containing 3A	NM_001079673;NM_014923;NP_001073141;NP_055738	Hs.508010	NM_014923
202318_s_at	SENP6	506.001	207.556	543.071			-2.61651	6.541e-10	38	35	33	28	26	14	4	3	1	6	6q13-q14.3	26054	SUMO1/sentrin specific peptidase 6	NM_001100409;NM_015571;NP_001093879;NP_056386	Hs.485784	AF306508
202321_at	GGPS1	169.605	42.036	176.048			-4.18803	2.59787e-09	36	33	31	8	8	7	5	1	1	1	1q43	9453	geranylgeranyl diphosphate synthase 1	NM_001037277;NM_001037278;NM_004837;NP_001032354;NP_001032355;NP_004828	Hs.647791	AW299507
202322_s_at	GGPS1	690.409	295.355	643.071			-2.17728	9.05333e-08	41	37	35	23	21	17	11	4	2	1	1q43	9453	geranylgeranyl diphosphate synthase 1	NM_001037277;NM_001037278;NM_004837;NP_001032354;NP_001032355;NP_004828	Hs.647791	NM_004837
202330_s_at	UNG	113.581	410.121	129.869			3.15795	3.90636e-11	135	109	97	68	53	35	18	6	3	12	12q23-q24.1	7374	uracil-DNA glycosylase	NM_003362;NM_080911;NP_003353;NP_550433	Hs.191334	NM_003362
202336_s_at	PAM	1571.43	657.254	1394.87			-2.12228	3.53429e-06	13	13	12	11	11	9	5	1	1	5	5q14-q21	5066	peptidylglycine alpha-amidating monooxygenase	NM_000919;NM_138766;NM_138821;NM_138822;NP_000910;NP_620121;NP_620176;NP_620177	Hs.369430	NM_000919
202338_at	TK1	35.5196	91.3914	41.3761			2.2088	1.25881e-05	161	127	109	68	53	35	18	6	3	17	17q23.2-q25.3	7083	thymidine kinase 1, soluble	NM_003258;NP_003249	Hs.515122	NM_003258
202340_x_at	NR4A1	567.084	142.462	978.284			-6.86697	2.88976e-12	17	17	16	15	8	7	5	1	1	12	12q13	3164	nuclear receptor subfamily 4, group A, member 1	NM_002135;NM_173157;NP_002126;NP_775180	Hs.524430	NM_002135
202350_s_at	MATN2	1372.91	120.13	1128.14			-9.39102	4.34236e-08	44	40	38	31	18	14	4	3	1	8	8q22	4147	matrilin 2	NM_002380;NM_030583;NP_002371;NP_085072	Hs.189445;Hs.660622	NM_002380
202351_at	ITGAV	1193.45	711.757	1436.52			-2.01828	0.00190694	148	64	60	47	43	19	11	4	2	2	2q31-q32	3685	integrin, alpha V (vitronectin receptor, alpha polypeptide, antigen CD51)	NM_001144999;NM_001145000;NM_002210;NP_001138471;NP_001138472;NP_002201	Hs.436873	AI093579
202357_s_at	CFB	184.012	32.9018	635.466			-19.3141	9.2464e-09	115	74	69	52	1	1	1	1	1	6	6p21.3	629	complement factor B	NM_001710;NP_001701	Hs.69771	NM_001710
202362_at	RAP1A	1290.82	559.924	1224.01			-2.18602	0.000153582	73	66	62	32	29	22	14	4	2	1	1p13.3	5906	RAP1A, member of RAS oncogene family	NM_001010935;NM_002884;NP_001010935;NP_002875	Hs.190334	NM_002884
202376_at	SERPINA3	1291.76	259.426	3134.75			-12.0834	0.000276446	113	94	86	32	29	22	14	4	2	14	14q32.1	12	serpin peptidase inhibitor, clade A (alpha-1 antiproteinase, antitrypsin), member 3	NM_001085;NP_001076	Hs.534293;Hs.710488	NM_001085
202377_at	NA	894.385	420.081	857.66			-2.04165	0.000280972	112	93	39	32	29	22	14	4	2	NA	NA	NA	NA	NA	NA	AW026535
202381_at	ADAM9	917.411	701.281	1499.18			-2.13778	0.000221282	151	122	60	47	43	19	11	4	2	8	8p11.23	8754	ADAM metallopeptidase domain 9 (meltrin gamma)	NM_001005845;NM_003816;NP_001005845;NP_003807	Hs.591852	NM_003816
202382_s_at	GNPDA1	287.539	487.98	223.897			2.17949	1.36509e-06	87	63	59	46	42	28	17	9	4	5	5q21	10007	glucosamine-6-phosphate deaminase 1	NM_005471;NP_005462	Hs.633853	NM_005471
202401_s_at	SRF	310.001	98.9282	275.407			-2.78391	9.62337e-09	140	112	57	25	23	11	7	5	1	6	6p21.1	6722	serum response factor (c-fos serum response element-binding transcription factor)	NM_003131;NP_003122	Hs.520140	NM_003131
202412_s_at	USP1	235.669	393.226	175.829			2.23641	1.81224e-05	136	110	98	24	22	18	12	7	3	1	1p31.3	7398	ubiquitin specific peptidase 1	NM_001017415;NM_001017416;NM_003368;NP_001017415;NP_001017416;NP_003359	Hs.35086	AW499935
202414_at	ERCC5	233.907	88.1825	182.359			-2.06797	6.6869e-07	38	35	33	28	26	14	4	3	1	13	13q33	2073	excision repair cross-complementing rodent repair deficiency, complementation group 5	NM_000123;NP_000114	Hs.258429	NM_000123
202432_at	PPP3CB	896.036	314.726	762.113			-2.42152	3.78237e-08	55	51	48	31	18	14	4	3	1	10	10q21-q22	5532	protein phosphatase 3 (formerly 2B), catalytic subunit, beta isoform	NM_001142353;NM_001142354;NM_021132;NP_001135825;NP_001135826;NP_066955	Hs.500067	NM_021132
202435_s_at	CYP1B1	737.617	83.4501	503.337			-6.03159	0.000124088	184	146	96	67	47	32	6	4	2	2	2p21	1545	cytochrome P450, family 1, subfamily B, polypeptide 1	NM_000104;NP_000095	Hs.154654;Hs.715731	AU154504
202436_s_at	CYP1B1	1570.87	138.74	1051.98			-7.58237	3.98627e-05	184	146	96	67	47	32	6	4	2	2	2p21	1545	cytochrome P450, family 1, subfamily B, polypeptide 1	NM_000104;NP_000095	Hs.154654;Hs.715731	AU144855
202437_s_at	CYP1B1	1217.93	108.241	1019.55			-9.41923	5.40659e-05	184	146	96	67	47	32	6	4	2	2	2p21	1545	cytochrome P450, family 1, subfamily B, polypeptide 1	NM_000104;NP_000095	Hs.154654;Hs.715731	NM_000104
202444_s_at	ERLIN1	86.8617	27.9352	64.4369			-2.30666	0.000221591	75	67	63	48	33	25	4	3	1	10	10q21-q22	10613	ER lipid raft associated 1	NM_001100626;NM_006459;NP_001094096;NP_006450	Hs.150087	NM_006459
202450_s_at	CTSK	249.143	81.4851	261.99			-3.21519	4.24139e-05	181	66	62	32	29	22	14	4	2	1	1q21	1513	cathepsin K	NM_000396;NP_000387	Hs.632466	NM_000396
202454_s_at	ERBB3	249.553	103.13	384.992			-3.73309	6.82976e-06	173	37	35	23	21	17	11	4	2	12	12q13	2065	v-erb-b2 erythroblastic leukemia viral oncogene homolog 3 (avian)	NM_001005915;NM_001982;NP_001005915;NP_001973	Hs.118681	NM_001982
202458_at	PRSS23	737.973	175.367	435.125			-2.48122	0.00014679	132	106	95	66	44	29	14	4	2	11	11q14.1	11098	protease, serine, 23	NM_007173;NP_009104	Hs.25338	NM_007173
202465_at	PCOLCE	286.64	161.463	337.587			-2.0908	0.000846369	13	13	12	11	11	9	5	1	1	7	7q22	5118	procollagen C-endopeptidase enhancer	NM_002593;NP_002584	Hs.202097	NM_002593
202466_at	POLS	309.715	637.995	267.644			2.38375	1.68778e-05	124	101	91	63	52	18	12	7	3	5	5p15	11044	polymerase (DNA directed) sigma	NM_006999;NP_008930	Hs.481542	NM_006999
202487_s_at	H2AFV	523.661	1086.18	516.331			2.10366	0.000180772	136	110	98	24	22	18	12	7	3	7	7p13	94239	H2A histone family, member V	NM_012412;NM_138635;NM_201436;NM_201516;NM_201517;NP_036544;NP_619541;NP_958844;NP_958924;NP_958925	Hs.488189;Hs.624870	NM_012412
202503_s_at	KIAA0101	67.1533	852.658	152.546			5.5895	1.76067e-05	123	100	90	63	52	18	12	7	3	15	15q22.31	9768	KIAA0101	NM_001029989;NM_014736;NP_001025160;NP_055551	Hs.81892	NM_014736
202512_s_at	ATG5	222.657	79.8696	164.577			-2.06057	1.0328e-05	180	143	116	26	24	19	11	4	2	6	6q21	9474	ATG5 autophagy related 5 homolog (S. cerevisiae)	NM_004849;NP_004840	Hs.486063	NM_004849
202517_at	CRMP1	83.8925	331.975	111.692			2.97224	9.42126e-05	123	100	90	63	52	18	12	7	3	4	4p16.1-p15	1400	collapsin response mediator protein 1	NM_001014809;NM_001313;NP_001014809;NP_001304	Hs.135270	NM_001313
202551_s_at	CRIM1	310.527	99.538	259.211			-2.60414	1.438e-05	177	141	17	16	14	11	7	5	1	2	2p21	51232	cysteine rich transmembrane BMP regulator 1 (chordin-like)	NM_016441;NP_057525	Hs.699247	BG546884
202552_s_at	CRIM1	121.061	38.2123	102.941			-2.69392	2.15768e-06	177	141	17	16	14	11	7	5	1	2	2p21	51232	cysteine rich transmembrane BMP regulator 1 (chordin-like)	NM_016441;NP_057525	Hs.699247	NM_016441
202555_s_at	MYLK	8679.63	213.362	6366.95			-29.8411	7.32223e-16	34	8	8	8	8	7	5	1	1	3	3q21	4638	myosin light chain kinase	NM_053025;NM_053026;NM_053027;NM_053028;NM_053031;NM_053032;NP_444253;NP_444254;NP_444255;NP_444256;NP_444259;NP_444260	Hs.477375	NM_005965
202565_s_at	SVIL	1232.38	255.477	876.024			-3.42897	6.49238e-06	173	37	35	23	21	17	11	4	2	10	10p11.2	6840	supervillin	NM_003174;NM_021738;NP_003165;NP_068506	Hs.499209	NM_003174
202566_s_at	SVIL	506.592	85.0578	348.8			-4.10074	6.34201e-07	25	24	23	20	18	14	4	3	1	10	10p11.2	6840	supervillin	NM_003174;NM_021738;NP_003165;NP_068506	Hs.499209	AF051851
202575_at	CRABP2	196.407	261.711	96.2054			2.72034	0.00102767	27	26	25	22	20	16	10	7	3	1	1q21.3	1382	cellular retinoic acid binding protein 2	NM_001878;NP_001869	Hs.405662	NM_001878
202580_x_at	FOXM1	18.5637	65.3669	21.9816			2.97372	4.73731e-05	124	101	91	63	52	18	12	7	3	12	12p13	2305	forkhead box M1	NM_021953;NM_202002;NM_202003;NP_068772;NP_973731;NP_973732	Hs.239	NM_021953
202589_at	TYMS	95.1911	489.822	106.16			4.61398	0.00168404	141	113	100	63	52	18	12	7	3	18	18p11.32	7298	thymidylate synthetase	NM_001071;NP_001062	Hs.592338	NM_001071
202604_x_at	ADAM10	103.361	41.6482	96.6309			-2.32017	0.000137044	116	67	63	48	33	25	4	3	1	15	15q2;15q22	102	ADAM metallopeptidase domain 10	NM_001110;NP_001101	Hs.578508	NM_001110
202619_s_at	PLOD2	165.121	512.726	129.773			3.95094	0.00134337	174	129	111	56	49	34	12	7	3	3	3q23-q24	5352	procollagen-lysine, 2-oxoglutarate 5-dioxygenase 2	NM_000935;NM_182943;NP_000926;NP_891988	Hs.477866	AI754404
202626_s_at	LYN	177.587	392.283	185.565			2.11399	0.000411702	158	78	73	55	48	33	17	9	4	8	8q13	4067	v-yes-1 Yamaguchi sarcoma viral related oncogene homolog	NM_001111097;NM_002350;NP_001104567;NP_002341	Hs.699154	NM_002350
202630_at	APPBP2	415.387	164.993	345.193			-2.09217	4.17084e-08	36	33	31	8	8	7	5	1	1	17	17q21-q23	10513	amyloid beta precursor protein (cytoplasmic tail) binding protein 2	NM_006380;NP_006371	Hs.84084	AA046411
202633_at	TOPBP1	200.606	742.686	202.845			3.66135	6.99957e-07	160	127	109	68	53	35	18	6	3	3	3q22.1	11073	topoisomerase (DNA) II binding protein 1	NM_007027;NP_008958	Hs.53454	NM_007027
202645_s_at	MEN1	167.042	348.13	173.671			2.00454	1.7417e-07	107	89	83	51	45	30	16	8	4	11	11q13	4221	multiple endocrine neoplasia I	NM_000244;NM_130799;NM_130800;NM_130801;NM_130802;NM_130803;NM_130804;NP_000235;NP_570711;NP_570712;NP_570713;NP_570714;NP_570715;NP_570716	Hs.423348	NM_000244
202651_at	LPGAT1	270.64	992.427	174.106			5.70013	3.44649e-11	186	147	117	71	46	31	16	8	4	1	1q32	9926	lysophosphatidylglycerol acyltransferase 1	NM_014873;NP_055688	Hs.497674	NM_014873
202653_s_at	2009-03-07	544.263	247.103	616.531			-2.49504	1.49684e-06	76	68	64	49	30	23	15	5	1	2	2q24.2	64844	membrane-associated ring finger (C3HC4) 7	NM_022826;NP_073737	Hs.529272	BC003404
202654_x_at	2009-03-07	167.757	72.9129	178.461			-2.44759	8.91111e-05	75	67	63	48	33	25	4	3	1	2	2q24.2	64844	membrane-associated ring finger (C3HC4) 7	NM_022826;NP_073737	Hs.529272	NM_022826
202660_at	ITPR2	108.307	32.2234	289.497			-8.98409	9.56149e-09	120	98	88	61	21	17	11	4	2	12	12p11	3709	inositol 1,4,5-triphosphate receptor, type 2	NM_002223;NP_002214	Hs.512235	AA834576
202664_at	WIPF1	265.15	73.9636	214.413			-2.8989	0.000182765	126	103	86	32	29	22	14	4	2	2	2q31.1	7456	WAS/WASL interacting protein family, member 1	NM_001077269;NM_003387;NP_001070737;NP_003378	Hs.128067	AW058622
202666_s_at	ACTL6A	167.174	608.434	273.365			2.22573	0.000282089	145	117	103	29	27	15	9	6	3	3	3q26.33	86	actin-like 6A	NM_004301;NM_177989;NM_178042;NP_004292;NP_817126;NP_829888	Hs.435326	NM_004301
202668_at	EFNB2	778.887	208.151	756.638			-3.63504	6.72137e-05	88	76	71	54	47	32	6	4	2	13	13q33	1948	ephrin-B2	NM_004093;NP_004084	Hs.149239	BF001670
202669_s_at	EFNB2	438.167	130.92	373.589			-2.85357	0.000168707	88	76	71	54	47	32	6	4	2	13	13q33	1948	ephrin-B2	NM_004093;NP_004084	Hs.149239	U16797
202672_s_at	ATF3	725.065	277.26	1415.76			-5.10624	3.46342e-08	17	17	16	15	8	7	5	1	1	1	1q32.3	467	activating transcription factor 3	NM_001030287;NM_001040619;NM_001674;NM_004024;NP_001025458;NP_001035709;NP_001665;NP_004015	Hs.460	NM_001674
202679_at	NPC1	150.435	281.532	123.351			2.28237	1.08438e-08	107	89	83	51	45	30	16	8	4	18	18q11-q12	4864	Niemann-Pick disease, type C1	NM_000271;NP_000262	Hs.464779;Hs.715623	NM_000271
202686_s_at	AXL	342.651	46.5246	245.089			-5.26795	1.64897e-07	132	106	95	66	44	29	14	4	2	19	19q13.1	558	AXL receptor tyrosine kinase	NM_001699;NM_021913;NP_001690;NP_068713	Hs.590970	NM_021913
202687_s_at	TNFSF10	639.149	106.293	855.49			-8.04843	9.26075e-07	151	122	60	47	43	19	11	4	2	3	3q26	8743	tumor necrosis factor (ligand) superfamily, member 10	NM_003810;NP_003801	Hs.478275	U57059
202688_at	TNFSF10	2061.18	338.375	2868.86			-8.47834	1.53888e-07	151	122	60	47	43	19	11	4	2	3	3q26	8743	tumor necrosis factor (ligand) superfamily, member 10	NM_003810;NP_003801	Hs.478275	NM_003810
202693_s_at	STK17A	120.226	53.6116	128.441			-2.39577	0.000568895	188	148	54	43	39	21	13	1	1	7	7p12-p14	9263	serine/threonine kinase 17a	NM_004760;NP_004751	Hs.709489	AW194730
202705_at	CCNB2	39.8477	470.003	68.4823			6.86313	4.3671e-06	160	127	109	68	53	35	18	6	3	15	15q22.2	9133	cyclin B2	NM_004701;NP_004692	Hs.194698	NM_004701
202719_s_at	TES	471.598	69.7796	269.025			-3.85535	1.89599e-06	146	118	104	66	44	29	14	4	2	7	7q31.2	26136	testis derived transcript (3 LIM domains)	NM_015641;NM_152829;NP_056456;NP_690042	Hs.592286;Hs.664957	BC001451
202720_at	TES	1203.12	150.587	927.543			-6.15953	1.94518e-06	146	118	104	66	44	29	14	4	2	7	7q31.2	26136	testis derived transcript (3 LIM domains)	NM_015641;NM_152829;NP_056456;NP_690042	Hs.592286;Hs.664957	NM_015641
202724_s_at	FOXO1	184.658	71.8268	145.569			-2.02667	0.000241146	180	143	116	26	24	19	11	4	2	13	13q14.1	2308	forkhead box O1	NM_002015;NP_002006	Hs.370666	NM_002015
202726_at	LIG1	78.0283	189.188	75.1219			2.51841	0.00181695	141	113	100	63	52	18	12	7	3	19	19q13.2-q13.3	3978	ligase I, DNA, ATP-dependent	NM_000234;NP_000225	Hs.1770	NM_000234
202730_s_at	PDCD4	285.788	123.65	371.587			-3.00516	4.86252e-07	109	91	85	30	28	21	13	1	1	10	10q24	27250	programmed cell death 4 (neoplastic transformation inhibitor)	NM_014456;NM_145341;NP_055271;NP_663314	Hs.711490	NM_014456
202731_at	PDCD4	318.225	111.769	419.516			-3.75341	1.56106e-07	109	91	85	30	28	21	13	1	1	10	10q24	27250	programmed cell death 4 (neoplastic transformation inhibitor)	NM_014456;NM_145341;NP_055271;NP_663314	Hs.711490	NM_014456
202732_at	PKIG	458.982	146.692	351.313			-2.3949	3.65171e-05	50	46	44	37	11	9	5	1	1	20	20q12-q13.1	11142	protein kinase (cAMP-dependent, catalytic) inhibitor gamma	NM_007066;NM_181804;NM_181805;NP_008997;NP_861520;NP_861521	Hs.472831	NM_007066
202733_at	P4HA2	136.402	429.836	136.734			3.1436	1.00206e-09	107	89	83	51	45	30	16	8	4	5	5q31	8974	prolyl 4-hydroxylase, alpha polypeptide II	NM_001017973;NM_001017974;NM_001142598;NM_001142599;NM_004199;NP_001017973;NP_001017974;NP_001136070;NP_001136071;NP_004190	Hs.519568	NM_004199
202740_at	ACY1	160.987	88.6829	241.634			-2.7247	5.74394e-07	91	79	74	52	1	1	1	1	1	3	3p21.1	95	aminoacylase 1	NM_000666;NP_000657	Hs.334707	NM_000666
202741_at	PRKACB	1196.3	397.756	1237.5			-3.1112	5.63153e-08	98	83	77	58	12	10	6	4	2	1	1p36.1	5567	protein kinase, cAMP-dependent, catalytic, beta	NM_002731;NM_182948;NM_207578;NP_002722;NP_891993;NP_997461	Hs.487325	AA130247
202742_s_at	PRKACB	402.252	83.7661	355.566			-4.24474	4.66779e-10	109	91	85	30	28	21	13	1	1	1	1p36.1	5567	protein kinase, cAMP-dependent, catalytic, beta	NM_002731;NM_182948;NM_207578;NP_002722;NP_891993;NP_997461	Hs.487325	NM_002731
202743_at	PIK3R3	148.845	447.612	159.155			2.81243	3.95158e-05	145	117	103	29	27	15	9	6	3	1	1p34.1	8503	phosphoinositide-3-kinase, regulatory subunit 3 (gamma)	NM_001114172;NM_003629;NP_001107644;NP_003620	Hs.655387	BE622627
202748_at	GBP2	462.275	83.0581	365.239			-4.39739	1.68788e-06	113	94	86	32	29	22	14	4	2	1	1p22.2	2634	guanylate binding protein 2, interferon-inducible	NM_004120;NP_004111	Hs.386567	NM_004120
202765_s_at	FBN1	111.595	35.4128	91.9091			-2.59536	2.75544e-05	179	142	50	37	11	9	5	1	1	15	15q21.1	2200	fibrillin 1	NM_000138;NP_000129	Hs.591133	AI264196
202766_s_at	FBN1	635.974	173.472	536.626			-3.09344	1.04848e-05	132	106	95	66	44	29	14	4	2	15	15q21.1	2200	fibrillin 1	NM_000138;NP_000129	Hs.591133	NM_000138
202767_at	ACP2	242.147	136.553	289.752			-2.12189	9.46399e-08	91	79	74	52	1	1	1	1	1	11	11p11.2-p11.11;11p12-p11	53	acid phosphatase 2, lysosomal	NM_001131064;NM_001610;NP_001124536;NP_001601	Hs.532492	NM_001610
202768_at	FOSB	304.192	22.0523	602.868			-27.3381	2.70915e-10	17	17	16	15	8	7	5	1	1	19	19q13.32	2354	FBJ murine osteosarcoma viral oncogene homolog B	NM_001114171;NM_006732;NP_001107643;NP_006723	Hs.590958	NM_006732
202775_s_at	SFRS8	101.856	185.741	92.3729			2.01078	0.000149685	157	125	108	70	41	28	17	9	4	12	12q24.33	6433	splicing factor, arginine/serine-rich 8 (suppressor-of-white-apricot homolog, Drosophila)	NM_004592;NP_004583	Hs.308171	NM_004592
202779_s_at	UBE2S	112.368	395.538	121.312			3.26051	0.000134387	147	119	100	63	52	18	12	7	3	19	19q13.43	27338	ubiquitin-conjugating enzyme E2S	NM_014501;NP_055316	Hs.396393	NM_014501
202790_at	CLDN7	275.982	390.989	186.864			2.09237	0.00315944	87	63	59	46	42	28	17	9	4	17	17p13	1366	claudin 7	NM_001307;NP_001298	Hs.513915	NM_001307
202794_at	INPP1	243.594	84.5761	174.888			-2.06782	1.86673e-05	76	68	64	49	30	23	15	5	1	2	2q32	3628	inositol polyphosphate-1-phosphatase	NM_001128928;NM_002194;NP_001122400;NP_002185	Hs.32309	NM_002194
202803_s_at	ITGB2	57.8209	25.168	65.3341			-2.59592	5.2939e-05	143	115	102	34	31	21	13	1	1	21	21q22.3	3689	integrin, beta 2 (complement component 3 receptor 3 and 4 subunit)	NM_000211;NM_001127491;NP_000202;NP_001120963	Hs.375957	NM_000211
202808_at	C10orf26	613.269	239.711	500.847			-2.08938	2.5728e-06	167	133	114	39	35	17	11	4	2	10	10q24.32	54838	chromosome 10 open reading frame 26	NM_001083913;NM_017787;NP_001077382;NP_060257	Hs.500897;Hs.693257;Hs.707763	AK000161
202832_at	GCC2	536.822	196.758	655.836			-3.33321	4.45642e-08	105	87	81	54	47	32	6	4	2	2	2q12.3	9648	GRIP and coiled-coil domain containing 2	NM_014635;NM_181453;NP_055450;NP_852118	Hs.436505	NM_014635
202838_at	FUCA1	802.95	314.886	899.541			-2.85672	3.21253e-05	155	108	96	67	47	32	6	4	2	1	1p34	2517	fucosidase, alpha-L- 1, tissue	NM_000147;NP_000138	Hs.370858	NM_000147
202854_at	HPRT1	519.434	1016.99	448.687			2.26659	2.52142e-05	145	117	103	29	27	15	9	6	3	X	Xq26.1	3251	hypoxanthine phosphoribosyltransferase 1	NM_000194;NP_000185	Hs.412707	NM_000194
202856_s_at	SLC16A3	57.7435	85.561	41.6023			2.05664	8.23072e-05	174	129	111	56	49	34	12	7	3	17	17q25	9123	solute carrier family 16, member 3 (monocarboxylic acid transporter 4)	NM_001042422;NM_001042423;NM_004207;NP_001035887;NP_001035888;NP_004198	Hs.500761	NM_004207
202870_s_at	CDC20	21.4684	264.451	24.8151			10.6569	4.5153e-06	123	100	90	63	52	18	12	7	3	1	1p34.1	991	cell division cycle 20 homolog (S. cerevisiae)	NM_001255;NP_001246	Hs.524947	NM_001255
202887_s_at	DDIT4	508.399	2355.78	248.007			9.49886	6.76363e-11	135	109	97	68	53	35	18	6	3	10	10pter-q26.12	54541	DNA-damage-inducible transcript 4	NM_019058;NP_061931	Hs.523012	NM_019058
202888_s_at	ANPEP	875.914	18.9017	594.005			-31.426	1.87435e-09	91	79	74	52	1	1	1	1	1	15	15q25-q26	290	alanyl (membrane) aminopeptidase	NM_001150;NP_001141	Hs.1239	NM_001150
202890_at	MAP7	527.647	312.116	775.461			-2.48453	0.00175948	32	31	30	26	24	19	11	4	2	6	6q23.3	9053	microtubule-associated protein 7	NM_003980;NP_003971	Hs.486548	AW242297
2028_s_at	E2F1	24.0426	54.4001	26.6617			2.04038	4.86964e-06	166	132	113	44	40	27	10	7	3	20	20q11.2	1869	E2F transcription factor 1	NM_005225;NP_005216	Hs.654393	M96577
202910_s_at	CD97	95.609	56.3098	118.485			-2.10415	4.63621e-05	152	69	65	7	7	6	3	2	1	19	19p13	976	CD97 molecule	NM_001025160;NM_001784;NM_078481;NP_001020331;NP_001775;NP_510966	Hs.466039	NM_001784
202911_at	MSH6	305.554	659.143	295.911			2.22751	0.00109044	174	129	111	56	49	34	12	7	3	2	2p16	2956	mutS homolog 6 (E. coli)	NM_000179;NP_000170	Hs.445052	NM_000179
202912_at	ADM	175.169	1060.55	263.235			4.02891	0.00017189	163	129	111	56	49	34	12	7	3	11	11p15.4	133	adrenomedullin	NM_001124;NP_001115	Hs.441047	NM_001124
202915_s_at	FAM20B	357.13	649.026	301.402			2.15335	3.16646e-08	135	109	97	68	53	35	18	6	3	1	1q25	9917	family with sequence similarity 20, member B	NM_014864;NP_055679	Hs.5737	BF115776
202916_s_at	FAM20B	238.393	399.746	195.92			2.04035	4.97869e-08	166	132	113	44	40	27	10	7	3	1	1q25	9917	family with sequence similarity 20, member B	NM_014864;NP_055679	Hs.5737	NM_014864
202930_s_at	SUCLA2	567.916	225.315	504.197			-2.23774	1.66058e-05	36	33	31	8	8	7	5	1	1	13	13q12.2-q13.3	8803	succinate-CoA ligase, ADP-forming, beta subunit	NM_003850;NP_003841	Hs.546323	NM_003850
202931_x_at	BIN1	290.258	107.762	234.746			-2.17838	2.94224e-07	38	35	33	28	26	14	4	3	1	2	2q14	274	bridging integrator 1	NM_004305;NM_139343;NM_139344;NM_139345;NM_139346;NM_139347;NM_139348;NM_139349;NM_139350;NM_139351;NP_004296;NP_647593;NP_647594;NP_647595;NP_647596;NP_647597;NP_647598;NP_647599;NP_647600;NP_647601	Hs.193163	NM_004305
202934_at	HK2	170.863	612.49	146.851			4.17083	0.000118485	160	127	109	68	53	35	18	6	3	2	2p13	3099	hexokinase 2	NM_000189;NP_000180	Hs.406266;Hs.591588	AI761561
202935_s_at	SOX9	1368.72	841.399	2007.15			-2.3855	9.77225e-05	117	95	79	33	30	23	15	5	1	17	17q24.3-q25.1	6662	SRY (sex determining region Y)-box 9	NM_000346;NP_000337	Hs.647409	AI382146
202936_s_at	SOX9	507.115	214.846	705.957			-3.28587	2.63574e-05	117	95	79	33	30	23	15	5	1	17	17q24.3-q25.1	6662	SRY (sex determining region Y)-box 9	NM_000346;NP_000337	Hs.647409	NM_000346
202948_at	IL1R1	1386.25	289.196	1618.19			-5.59547	0.00103186	176	140	14	13	12	10	6	4	2	2	2q12	3554	interleukin 1 receptor, type I	NM_000877;NP_000868	Hs.701982	NM_000877
202949_s_at	FHL2	1156.16	110.956	950.547			-8.56686	8.30231e-12	34	8	8	8	8	7	5	1	1	2	2q12-q14	2274	four and a half LIM domains 2	NM_001039492;NM_001450;NM_201555;NM_201557;NP_001034581;NP_001441;NP_963849;NP_963851	Hs.443687	NM_001450
202950_at	CRYZ	556.46	159.049	371.243			-2.33414	7.52057e-05	125	102	92	49	30	23	15	5	1	1	1p31-p22	1429	crystallin, zeta (quinone reductase)	NM_001130042;NM_001130043;NM_001134759;NM_001889;NP_001123514;NP_001123515;NP_001128231;NP_001880	Hs.83114	NM_001889
202954_at	UBE2C	29.1163	509.193	47.3394			10.7562	5.14329e-07	123	100	90	63	52	18	12	7	3	20	20q13.12	11065	ubiquitin-conjugating enzyme E2C	NM_007019;NM_181799;NM_181800;NM_181801;NM_181802;NM_181803;NP_008950;NP_861515;NP_861516;NP_861517;NP_861518;NP_861519	Hs.93002	NM_007019
202965_s_at	CAPN6	150.38	21.3345	124			-5.81217	1.88916e-08	25	24	23	20	18	14	4	3	1	X	Xq23	827	calpain 6	NM_014289;NP_055104	Hs.496593	NM_014289
202967_at	GSTA4	1049.61	316.305	915.02			-2.89284	1.81171e-06	31	30	29	25	23	11	7	5	1	6	6p12.1	2941	glutathione S-transferase alpha 4	NM_001512;NP_001503	Hs.485557	NM_001512
202971_s_at	DYRK2	64.4069	114.438	56.0223			2.04271	0.000409544	136	110	98	24	22	18	12	7	3	12	12q15	8445	dual-specificity tyrosine-(Y)-phosphorylation regulated kinase 2	NM_003583;NM_006482;NP_003574;NP_006473	Hs.173135	NM_006482
202972_s_at	FAM13A	188.08	594.063	184.571			3.21862	0.000155634	123	100	90	63	52	18	12	7	3	4	4q22.1	10144	family with sequence similarity 13, member A	NM_001015045;NM_014883;NP_001015045;NP_055698	Hs.97270	AW450403
202988_s_at	RGS1	84.8053	31.1236	116.857			-3.75461	0.000534583	109	91	85	30	28	21	13	1	1	1	1q31	5996	regulator of G-protein signaling 1	NM_002922;NP_002913	Hs.75256	NM_002922
202994_s_at	FBLN1	842.304	134.3	867.095			-6.45639	4.70188e-08	146	118	104	66	44	29	14	4	2	22	22q13.31	2192	fibulin 1	NM_001996;NM_006485;NM_006486;NM_006487;NP_001987;NP_006476;NP_006477;NP_006478	Hs.24601;Hs.593123	Z95331
202995_s_at	FBLN1	799.83	77.5489	870.075			-11.2197	2.21026e-08	47	43	41	34	31	21	13	1	1	22	22q13.31	2192	fibulin 1	NM_001996;NM_006485;NM_006486;NM_006487;NP_001987;NP_006476;NP_006477;NP_006478	Hs.24601;Hs.593123	NM_006486
203002_at	AMOTL2	456.646	99.3702	414.328			-4.16954	8.78308e-09	146	118	104	66	44	29	14	4	2	3	3q21-q22	51421	angiomotin like 2	NM_016201;NP_057285	Hs.426312;Hs.713601	NM_016201
203008_x_at	TXNDC9	316.658	164.594	363.076			-2.20589	3.45839e-06	127	87	81	54	47	32	6	4	2	2	2q11.2	10190	thioredoxin domain containing 9	NM_005783;NP_005774	Hs.536122	NM_005783
203022_at	RNASEH2A	58.7803	285.251	71.0391			4.01542	7.38944e-06	163	129	111	56	49	34	12	7	3	19	19p13.13	10535	ribonuclease H2, subunit A	NM_006397;NP_006388	Hs.532851	NM_006397
203029_s_at	PTPRN2	273.152	147.343	484.228			-3.28641	0.000402807	102	85	79	33	30	23	15	5	1	7	7q36	5799	protein tyrosine phosphatase, receptor type, N polypeptide 2	NM_002847;NM_130842;NM_130843;NP_002838;NP_570857;NP_570858	Hs.490789;Hs.715864;Hs.716042	NM_002847
203037_s_at	MTSS1	599.864	1106.29	504.675			2.19207	3.04005e-05	153	123	106	60	50	35	18	6	3	8	8p22	9788	metastasis suppressor 1	NM_014751;NP_055566	Hs.336994;Hs.700429	NM_014751
203038_at	PTPRK	921.864	323.38	865.293			-2.67578	1.78679e-06	173	37	35	23	21	17	11	4	2	6	6q22.2-q22.3	5796	protein tyrosine phosphatase, receptor type, K	NM_001135648;NM_002844;NP_001129120;NP_002835	Hs.155919	NM_002844
203041_s_at	LAMP2	885.43	501.861	1253.23			-2.49716	0.00211249	142	114	101	69	54	32	6	4	2	X	Xq24	3920	lysosomal-associated membrane protein 2	NM_001122606;NM_002294;NM_013995;NP_001116078;NP_002285;NP_054701	Hs.496684	J04183
203046_s_at	TIMELESS	44.9059	205.41	55.9835			3.66911	0.000157081	163	129	111	56	49	34	12	7	3	12	12q12-q13	8914	timeless homolog (Drosophila)	NM_003920;NP_003911	Hs.118631	NM_003920
203052_at	C2	111.425	93.6539	202.479			-2.162	6.02638e-05	3	3	3	3	3	3	3	2	1	6	6p21.3	717	complement component 2	NM_000063;NP_000054	Hs.408903;Hs.69771	NM_000063
203062_s_at	MDC1	163.791	237.419	116.73			2.03392	0.00244265	141	113	100	63	52	18	12	7	3	6	6p21.3	9656	mediator of DNA damage checkpoint 1	NM_014641;NP_055456	Hs.653495	NM_014641
203065_s_at	CAV1	397.725	28.745	169.705			-5.90381	1.71704e-08	54	50	47	40	36	26	13	1	1	7	7q31.1	857	caveolin 1, caveolae protein, 22kDa	NM_001753;NP_001744	Hs.74034	NM_001753
203066_at	GALNAC4S-6ST	232.327	413.841	198.493			2.08492	0.00220086	156	124	107	59	51	31	16	8	4	10	10q26	51363	B cell RAG associated protein	NM_015892;NP_056976	Hs.287537	NM_014863
203069_at	SV2A	52.8255	154.907	46.5871			3.32511	5.47046e-05	123	100	90	63	52	18	12	7	3	1	1q21.2	9900	synaptic vesicle glycoprotein 2A	NM_014849;NP_055664	Hs.516153	NM_014849
203088_at	FBLN5	319.891	103.28	241.512			-2.33841	0.00086785	182	144	60	47	43	19	11	4	2	14	14q32.1	10516	fibulin 5	NM_006329;NP_006320	Hs.332708	NM_006329
203104_at	CSF1R	149.424	58.8874	176.861			-3.00337	4.60817e-07	146	118	104	66	44	29	14	4	2	5	5q33-q35	1436	colony stimulating factor 1 receptor	NM_005211;NP_005202	Hs.586219;Hs.654394	NM_005211
203116_s_at	FECH	225.353	111.708	269.229			-2.41011	1.05675e-05	97	9	9	9	9	8	1	1	1	18	18q21.3	2235	ferrochelatase (protoporphyria)	NM_000140;NM_001012515;NP_000131;NP_001012533	Hs.365365	NM_000140
203132_at	RB1	405.133	116.973	458.197			-3.91711	0.000621948	63	57	54	43	39	21	13	1	1	13	13q14.2	5925	retinoblastoma 1	NM_000321;NP_000312	Hs.408528	NM_000321
203140_at	BCL6	794.631	2301.97	868.008			2.65201	3.29758e-06	183	145	76	57	50	35	18	6	3	3	3q27	604	B-cell CLL/lymphoma 6	NM_001130845;NM_001134738;NM_001706;NM_138931;NP_001124317;NP_001128210;NP_001697;NP_620309	Hs.478588	NM_001706
203144_s_at	KIAA0040	80.9629	137.931	59.2581			2.32764	0.00111634	69	62	58	45	41	28	17	9	4	1	1q24-q25	9674	KIAA0040	NR_015350;XM_001720799;XM_001726215;XM_001726436;XP_001720851;XP_001726267;XP_001726488;XR_041163;XR_041164;XR_041165	Hs.518138	NM_014656
203145_at	SPAG5	28.3929	208.713	30.6858			6.80162	7.80059e-07	123	100	90	63	52	18	12	7	3	17	17q11.2	10615	sperm associated antigen 5	NM_006461;NP_006452	Hs.514033	NM_006461
203153_at	IFIT1	176.125	27.8485	164.017			-5.88961	6.73223e-08	6	6	6	6	6	5	1	1	1	10	10q25-q26	3434	interferon-induced protein with tetratricopeptide repeats 1	NM_001548;NP_001539	Hs.20315	NM_001548
203178_at	GATM	157.24	15.6233	99.9262			-6.39599	1.1353e-09	146	118	104	66	44	29	14	4	2	15	15q21.1	2628	glycine amidinotransferase (L-arginine:glycine amidinotransferase)	NM_001482;NP_001473	Hs.75335	NM_001482
203186_s_at	S100A4	1247.05	95.4413	652.259			-6.83414	7.90129e-07	43	39	37	30	28	21	13	1	1	1	1q21	6275	S100 calcium binding protein A4	NM_002961;NM_019554;NP_002952;NP_062427	Hs.654444	NM_002961
203196_at	ABCC4	743.078	199.851	1680.09			-8.40673	0.000440877	176	140	14	13	12	10	6	4	2	13	13q32	10257	ATP-binding cassette, sub-family C (CFTR/MRP), member 4	NM_001105515;NM_005845;NP_001098985;NP_005836	Hs.508423	AI948503
203209_at	RFC5	97.0876	337.782	81.334			4.15302	6.53445e-06	129	105	94	65	40	27	10	7	3	12	12q24.23	5985	replication factor C (activator 1) 5, 36.5kDa	NM_001130112;NM_001130113;NM_007370;NM_181578;NP_001123584;NP_001123585;NP_031396;NP_853556	Hs.506989	BC001866
203210_s_at	RFC5	37.1293	111.203	34.9535			3.18147	2.03873e-05	136	110	98	24	22	18	12	7	3	12	12q24.23	5985	replication factor C (activator 1) 5, 36.5kDa	NM_001130112;NM_001130113;NM_007370;NM_181578;NP_001123584;NP_001123585;NP_031396;NP_853556	Hs.506989	NM_007370
203213_at	CDC2	17.37	360.62	37.2069			9.69229	1.33552e-06	160	127	109	68	53	35	18	6	3	10	10q21.1	983	cell division cycle 2, G1 to S and G2 to M	NM_001130829;NM_001786;NM_033379;NP_001124301;NP_001777;NP_203698	Hs.334562	AL524035
203214_x_at	CDC2	38.8856	248.86	48.3465			5.14743	9.59007e-06	160	127	109	68	53	35	18	6	3	10	10q21.1	983	cell division cycle 2, G1 to S and G2 to M	NM_001130829;NM_001786;NM_033379;NP_001124301;NP_001777;NP_203698	Hs.334562	NM_001786
203252_at	CDK2AP2	169.08	411.247	167.304			2.45809	0.000210172	157	125	108	70	41	28	17	9	4	11	11q13	10263	cyclin-dependent kinase 2 associated protein 2	NM_005851;NP_005842	Hs.523835	NM_005851
203253_s_at	HISPPD1	217.311	138.107	276.582			-2.00267	2.52318e-05	29	28	27	23	21	17	11	4	2	5	5q21.1	23262	histidine acid phosphatase domain containing 1	NM_015216;NP_056031	Hs.212046	NM_015216
203256_at	CDH3	241.924	125.893	298.372			-2.37004	5.61032e-07	8	8	8	8	8	7	5	1	1	16	16q22.1	1001	cadherin 3, type 1, P-cadherin (placental)	NM_001793;NP_001784	Hs.191842	NM_001793
203259_s_at	HDDC2	694.24	207.363	588.423			-2.83764	0.000299623	180	143	116	26	24	19	11	4	2	6	6q13-q24.3	51020	HD domain containing 2	NM_016063;NP_057147	Hs.32826	BC001671
203262_s_at	FAM50A	281.477	565.725	246.418			2.29579	1.16319e-08	107	89	83	51	45	30	16	8	4	X	Xq28	9130	family with sequence similarity 50, member A	NM_004699;NP_004690	Hs.54277	NM_004699
203276_at	LMNB1	32.296	231.791	37.9858			6.10204	1.82665e-05	153	123	106	60	50	35	18	6	3	5	5q23.3-q31.1	4001	lamin B1	NM_005573;NP_005564	Hs.89497	NM_005573
203290_at	HLA-DQA1	124.76	42.8251	312.522			-7.29763	0.000102902	96	46	44	37	11	9	5	1	1	6	6p21.3	3117	major histocompatibility complex, class II, DQ alpha 1	NM_002122;NP_002113;XM_001722240;XM_001723439;XP_001722292;XP_001723491	Hs.387679	NM_002122
203295_s_at	ATP1A2	135.99	29.931	76.8003			-2.56591	3.90257e-05	17	17	16	15	8	7	5	1	1	1	1q21-q23	477	ATPase, Na+/K+ transporting, alpha 2 (+) polypeptide	NM_000702;NP_000693	Hs.34114	AW440492
203296_s_at	ATP1A2	494.823	15.0926	266.068			-17.629	6.89028e-12	34	8	8	8	8	7	5	1	1	1	1q21-q23	477	ATPase, Na+/K+ transporting, alpha 2 (+) polypeptide	NM_000702;NP_000693	Hs.34114	NM_000702
203302_at	DCK	114.827	314.765	138.718			2.26911	2.32521e-05	145	117	103	29	27	15	9	6	3	4	4q13.3-q21.1	1633	deoxycytidine kinase	NM_000788;NP_000779	Hs.709	NM_000788
203303_at	DYNLT3	978.79	1381.81	644.878			2.14275	0.000125567	87	63	59	46	42	28	17	9	4	X	Xp21	6990	dynein, light chain, Tctex-type 3	NM_006520;NP_006511	Hs.446392	NM_006520
203306_s_at	SLC35A1	660.691	275.754	950.129			-3.44556	2.60431e-06	41	37	35	23	21	17	11	4	2	6	6q15	10559	solute carrier family 35 (CMP-sialic acid transporter), member A1	NM_006416;NP_006407	Hs.423163	NM_006416
203318_s_at	ZNF148	598.48	1061.17	476.561			2.22673	6.19747e-06	131	90	84	60	50	35	18	6	3	3	3q21	7707	zinc finger protein 148	NM_021964;NP_068799	Hs.592591	NM_021964
203323_at	CAV2	406.537	28.3136	235.341			-8.31192	1.57015e-09	43	39	37	30	28	21	13	1	1	7	7q31.1	858	caveolin 2	NM_001233;NM_198212;NP_001224;NP_937855	Hs.212332;Hs.603096	BF197655
203324_s_at	CAV2	482.438	35.8196	284.083			-7.93095	2.951e-10	43	39	37	30	28	21	13	1	1	7	7q31.1	858	caveolin 2	NM_001233;NM_198212;NP_001224;NP_937855	Hs.212332;Hs.603096	NM_001233
203337_x_at	ITGB1BP1	111.42	117.823	56.8656			2.07195	1.91894e-05	145	117	103	29	27	15	9	6	3	2	2p25.2	9270	integrin beta 1 binding protein 1	NM_004763;NM_022334;NP_004754;NP_071729	Hs.467662	NM_004763
203339_at	SLC25A12	151.911	38.3992	94.012			-2.44828	1.04536e-06	25	24	23	20	18	14	4	3	1	2	2q24	8604	solute carrier family 25 (mitochondrial carrier, Aralar), member 12	NM_003705;NP_003696	Hs.470608	AI887457
203343_at	UGDH	575.58	233.286	820.411			-3.51676	8.61599e-07	167	133	114	39	35	17	11	4	2	4	4p15.1	7358	UDP-glucose dehydrogenase	NM_003359;NP_003350	Hs.572518	NM_003359
203344_s_at	RBBP8	254.286	631.221	210.068			3.00485	6.80871e-07	123	100	90	63	52	18	12	7	3	18	18q11.2	5932	retinoblastoma binding protein 8	NM_002894;NM_203291;NM_203292;NP_002885;NP_976036;NP_976037	Hs.546282	NM_002894
203358_s_at	EZH2	20.9476	326.842	37.7536			8.65724	6.44909e-07	123	100	90	63	52	18	12	7	3	7	7q35-q36	2146	enhancer of zeste homolog 2 (Drosophila)	NM_004456;NM_152998;NP_004447;NP_694543	Hs.444082	NM_004456
203362_s_at	MAD2L1	32.121	215.898	44.8736			4.81124	0.000121032	123	100	90	63	52	18	12	7	3	4	4q27	4085	MAD2 mitotic arrest deficient-like 1 (yeast)	NM_002358;NP_002349	Hs.591697	NM_002358
203370_s_at	PDLIM7	148.871	51.7191	123.294			-2.38392	4.92253e-05	99	53	50	37	11	9	5	1	1	5	5q35.3	9260	PDZ and LIM domain 7 (enigma)	NM_005451;NM_203352;NM_213636;NP_005442;NP_976227;NP_998801	Hs.533040	NM_005451
203404_at	ARMCX2	669.077	182.307	575.904			-3.15898	0.000906796	170	136	115	16	14	11	7	5	1	X	Xq21.33-q22.2	9823	armadillo repeat containing, X-linked 2	NM_014782;NM_177949;NP_055597;NP_808818	Hs.48924	NM_014782
203415_at	PDCD6	453.181	1019.67	441.295			2.31063	0.000283316	145	117	103	29	27	15	9	6	3	5	5p15.33	10016	programmed cell death 6	NM_013232;NP_037364;XM_001714855;XM_001720072;XM_001723249;XP_001714907;XP_001720124;XP_001723301	Hs.50823	NM_013232
203418_at	CCNA2	17.1943	97.0017	20.895			4.64235	3.04266e-06	123	100	90	63	52	18	12	7	3	4	4q25-q31	890	cyclin A2	NM_001237;NP_001228	Hs.58974	NM_001237
203426_s_at	IGFBP5	47.0871	125.683	42.6994			2.94345	1.00282e-07	121	25	24	21	19	15	9	6	3	2	2q33-q36	3488	insulin-like growth factor binding protein 5	NM_000599;NP_000590	Hs.607212	M65062
203432_at	TMPO	103.72	454.457	113.762			3.99481	3.25441e-06	129	105	94	65	40	27	10	7	3	12	12q22	7112	thymopoietin	NM_001032283;NM_001032284;NM_003276;NP_001027454;NP_001027455;NP_003267	Hs.11355	AW272611
203434_s_at	MME	337.643	28.7938	130.593			-4.53544	6.63273e-05	127	87	81	54	47	32	6	4	2	3	3q25.1-q25.2	4311	membrane metallo-endopeptidase	NM_000902;NM_007287;NM_007288;NM_007289;NP_000893;NP_009218;NP_009219;NP_009220	Hs.307734	AI433463
203435_s_at	MME	640.789	90.9071	318.121			-3.4994	9.0191e-07	53	49	46	39	35	17	11	4	2	3	3q25.1-q25.2	4311	membrane metallo-endopeptidase	NM_000902;NM_007287;NM_007288;NM_007289;NP_000893;NP_009218;NP_009219;NP_009220	Hs.307734	NM_007287
203438_at	STC2	47.3422	285.008	46.3874			6.14408	3.50331e-06	123	100	90	63	52	18	12	7	3	5	5q35.2	8614	stanniocalcin 2	NM_003714;NP_003705	Hs.233160	AI435828
203439_s_at	STC2	43.1766	114.259	37.4654			3.04973	4.45435e-07	166	132	113	44	40	27	10	7	3	5	5q35.2	8614	stanniocalcin 2	NM_003714;NP_003705	Hs.233160	BC000658
203477_at	COL15A1	354.959	49.2035	515.962			-10.4863	1.72766e-09	146	118	104	66	44	29	14	4	2	9	9q21-q22	1306	collagen, type XV, alpha 1	NM_001855;NP_001846	Hs.409034	NM_001855
203498_at	RCAN2	499.306	49.9042	219.941			-4.40725	2.8694e-07	25	24	23	20	18	14	4	3	1	6	6p12.3	10231	regulator of calcineurin 2	NM_005822;NP_005813	Hs.440168	NM_005822
203501_at	PGCP	287.141	128.71	261.917			-2.03493	0.00265033	112	93	39	32	29	22	14	4	2	8	8q22.2	10404	plasma glutamate carboxypeptidase	NM_016134;NP_057218	Hs.156178	NM_006102
203509_at	SORL1	1077.15	446.282	905.887			-2.02986	0.000569452	22	21	20	18	16	13	4	3	1	11	11q23.2-q24.2	6653	sortilin-related receptor, L(DLR class) A repeats-containing	NM_003105;NP_003096	Hs.368592	NM_003105
203510_at	MET	217.028	40.2168	193.862			-4.82043	7.68368e-06	140	112	57	25	23	11	7	5	1	7	7q31	4233	met proto-oncogene (hepatocyte growth factor receptor)	NM_000245;NM_001127500;NP_000236;NP_001120972	Hs.132966	BG170541
203525_s_at	APC	177.273	55.5672	125.799			-2.26391	0.000177359	49	45	43	36	33	25	4	3	1	5	5q21-q22	324	adenomatous polyposis coli	NM_000038;NM_001127510;NM_001127511;NP_000029;NP_001120982;NP_001120983	Hs.158932	AI375486
203543_s_at	KLF9	379.072	113.379	362.616			-3.19826	0.00112076	148	64	60	47	43	19	11	4	2	9	9q13	687	Kruppel-like factor 9	NM_001206;NP_001197	Hs.150557;Hs.602267	NM_001206
203548_s_at	LPL	18.236	107.041	16.7832			6.37789	7.31519e-10	135	109	97	68	53	35	18	6	3	8	8p22	4023	lipoprotein lipase	NM_000237;NP_000228	Hs.180878	BF672975
203549_s_at	LPL	40.4898	171.347	38.3102			4.47262	9.22729e-09	186	147	117	71	46	31	16	8	4	8	8p22	4023	lipoprotein lipase	NM_000237;NP_000228	Hs.180878	NM_000237
203554_x_at	PTTG1	80.7388	1050.32	143.993			7.29428	7.25532e-07	160	127	109	68	53	35	18	6	3	5	5q35.1	9232	pituitary tumor-transforming 1	NM_004219;NP_004210	Hs.350966	NM_004219
203556_at	ZHX2	554.43	211.45	502.451			-2.37621	2.42981e-07	177	141	17	16	14	11	7	5	1	8	8q24.13	22882	zinc fingers and homeoboxes 2	NM_014943;NP_055758	Hs.377090;Hs.658443	NM_014943
203560_at	GGH	28.8336	266.501	34.5834			7.70605	1.30281e-05	153	123	106	60	50	35	18	6	3	8	8q12.3	8836	gamma-glutamyl hydrolase (conjugase, folylpolygammaglutamyl hydrolase)	NM_003878;NP_003869	Hs.78619	NM_003878
203564_at	FANCG	103.02	278.205	106.612			2.60951	1.36068e-05	166	132	113	44	40	27	10	7	3	9	9p13	2189	Fanconi anemia, complementation group G	NM_004629;NP_004620	Hs.591084	NM_004629
203566_s_at	AGL	603.444	157.882	576.542			-3.65172	1.88367e-08	49	45	43	36	33	25	4	3	1	1	1p21	178	amylo-1, 6-glucosidase, 4-alpha-glucanotransferase	NM_000028;NM_000642;NM_000643;NM_000644;NM_000645;NM_000646;NP_000019;NP_000633;NP_000634;NP_000635;NP_000636;NP_000637	Hs.904	NM_000645
203571_s_at	C10orf116	3885.14	61.8298	1835.92			-29.693	3.46491e-13	35	32	21	19	17	1	1	1	1	10	10q23.2	10974	chromosome 10 open reading frame 116	NM_006829;NP_006820	Hs.642660;Hs.714477	NM_006829
203581_at	RAB4A	746.743	176.425	688.376			-3.90181	1.70084e-08	41	37	35	23	21	17	11	4	2	1	1q42-q43	5867	RAB4A, member RAS oncogene family	NM_004578;NP_004569	Hs.296169	BC002438
203582_s_at	RAB4A	511.383	84.3788	467.535			-5.54091	1.19872e-08	55	51	48	31	18	14	4	3	1	1	1q42-q43	5867	RAB4A, member RAS oncogene family	NM_004578;NP_004569	Hs.296169	NM_004578
203585_at	ZNF185	513.448	80.1183	474.576			-5.92344	9.8613e-08	8	8	8	8	8	7	5	1	1	X	Xq28	7739	zinc finger protein 185 (LIM domain)	NM_007150;NP_009081	Hs.16622	NM_007150
203588_s_at	TFDP2	147.259	261.987	114.225			2.29362	4.27803e-05	121	25	24	21	19	15	9	6	3	3	3q23	7029	transcription factor Dp-2 (E2F dimerization partner 2)	NM_006286;NP_006277	Hs.379018	BG034328
203595_s_at	IFIT5	280.348	78.7959	204.368			-2.59363	6.65529e-07	49	45	43	36	33	25	4	3	1	10	10q23.31	24138	interferon-induced protein with tetratricopeptide repeats 5	NM_012420;NP_036552	Hs.252839	N47725
203598_s_at	WBP4	109.299	38.7231	86.2708			-2.22789	0.000220333	38	35	33	28	26	14	4	3	1	13	13q14.11	11193	WW domain binding protein 4 (formin binding protein 21)	NM_007187;NP_009118	Hs.411300	AK000979
203599_s_at	WBP4	129.082	60.7455	124.94			-2.05678	5.71892e-05	104	45	43	36	33	25	4	3	1	13	13q14.11	11193	WW domain binding protein 4 (formin binding protein 21)	NM_007187;NP_009118	Hs.411300	NM_007187
203604_at	ZNF516	119.477	27.3457	65.9392			-2.41132	1.3791e-05	13	13	12	11	11	9	5	1	1	18	18q23	9658	zinc finger protein 516	NM_014643;NP_055458	Hs.709890	N38750
203614_at	UTP14C	429.652	169.984	372.562			-2.19175	4.04596e-06	137	86	80	41	37	11	7	5	1	13	13q14.2	9724	UTP14, U3 small nucleolar ribonucleoprotein, homolog C (yeast)	NM_021645;NP_067677	Hs.512963	NM_021645
203615_x_at	SULT1A1	172.552	351.756	169.079			2.08042	0.0002419	119	97	87	22	20	16	10	7	3	16	16p12.1	6817	sulfotransferase family, cytosolic, 1A, phenol-preferring, member 1	NM_001055;NM_177529;NM_177530;NM_177534;NM_177536;NP_001046;NP_803565;NP_803566;NP_803878;NP_803880	Hs.567342	NM_001055
203619_s_at	FAIM2	29.4345	15.4264	32.964			-2.13686	6.05119e-05	17	17	16	15	8	7	5	1	1	12	12q13	23017	Fas apoptotic inhibitory molecule 2	NM_012306;NP_036438	Hs.567424	NM_012306
203625_x_at	SKP2	131.476	311.863	106.553			2.92685	0.00351702	163	129	111	56	49	34	12	7	3	5	5p13	6502	S-phase kinase-associated protein 2 (p45)	NM_005983;NM_032637;NP_005974;NP_116026	Hs.23348	BG105365
203629_s_at	COG5	208.122	143.251	288.632			-2.01487	0.000180798	88	76	71	54	47	32	6	4	2	7	7q22-q31	10466	component of oligomeric golgi complex 5	NM_006348;NM_181733;NP_006339;NP_859422	Hs.239631;Hs.97627	AU152134
203630_s_at	COG5	319.366	187.12	387.561			-2.07119	0.000192382	88	76	71	54	47	32	6	4	2	7	7q22-q31	10466	component of oligomeric golgi complex 5	NM_006348;NM_181733;NP_006339;NP_859422	Hs.239631;Hs.97627	NM_006348
203632_s_at	GPRC5B	195.2	219.759	68.3193			3.21665	0.000377156	141	113	100	63	52	18	12	7	3	16	16p12	51704	G protein-coupled receptor, family C, group 5, member B	NM_016235;NP_057319	Hs.148685	NM_016235
203638_s_at	FGFR2	593.086	89.6062	351.056			-3.91777	1.36562e-05	76	68	64	49	30	23	15	5	1	10	10q26	2263	fibroblast growth factor receptor 2	NM_000141;NM_001144913;NM_001144914;NM_001144915;NM_001144916;NM_001144917;NM_001144918;NM_001144919;NM_022970;NP_000132;NP_001138385;NP_001138386;NP_001138387;NP_001138388;NP_001138389;NP_001138390;NP_001138391;NP_075259	Hs.533683	NM_022969
203639_s_at	FGFR2	113.506	26.8812	69.4317			-2.58291	4.31731e-06	75	67	63	48	33	25	4	3	1	10	10q26	2263	fibroblast growth factor receptor 2	NM_000141;NM_001144913;NM_001144914;NM_001144915;NM_001144916;NM_001144917;NM_001144918;NM_001144919;NM_022970;NP_000132;NP_001138385;NP_001138386;NP_001138387;NP_001138388;NP_001138389;NP_001138390;NP_001138391;NP_075259	Hs.533683	M80634
203640_at	MBNL2	457.477	62.2329	374.804			-6.0226	1.07386e-07	113	94	86	32	29	22	14	4	2	13	13q32.1	10150	muscleblind-like 2 (Drosophila)	NM_144778;NM_207304;NP_659002;NP_997187	Hs.657347	BE328496
203641_s_at	COBLL1	153.741	76.5131	276.433			-3.61289	1.6359e-05	134	108	96	67	47	32	6	4	2	2	2q24.3	22837	COBL-like 1	NM_014900;NP_055715	Hs.470457	BF002844
203642_s_at	COBLL1	348.542	195.327	661.76			-3.38795	0.000154681	151	122	60	47	43	19	11	4	2	2	2q24.3	22837	COBL-like 1	NM_014900;NP_055715	Hs.470457	NM_014900
203659_s_at	TRIM13	175.89	52.1979	171.041			-3.27679	1.15812e-10	109	91	85	30	28	21	13	1	1	13	13q14	10206	tripartite motif-containing 13	NM_001007278;NM_005798;NM_052811;NM_213590;NP_001007279;NP_005789;NP_434698;NP_998755	Hs.436922	NM_005798
203660_s_at	PCNT	153.129	437.899	171.547			2.55265	2.03625e-06	159	126	108	70	41	28	17	9	4	21	21q22.3	5116	pericentrin	NM_006031;NP_006022	Hs.474069	NM_006031
203693_s_at	E2F3	85.5187	259.847	108.384			2.39747	1.30611e-05	160	127	109	68	53	35	18	6	3	6	6p22	1871	E2F transcription factor 3	NM_001949;NP_001940	Hs.269408;Hs.703174	NM_001949
203697_at	FRZB	110.909	566.631	92.581			6.12038	0.000805693	185	107	93	64	19	15	9	6	3	2	2qter	2487	frizzled-related protein	NM_001463;NP_001454	Hs.128453	U91903
203698_s_at	FRZB	99.7262	494.347	81.4928			6.06615	0.000713584	185	107	93	64	19	15	9	6	3	2	2qter	2487	frizzled-related protein	NM_001463;NP_001454	Hs.128453	NM_001463
203699_s_at	DIO2	76.6739	16.5192	63.5792			-3.84881	4.91398e-08	50	46	44	37	11	9	5	1	1	14	14q24.2-q24.3	1734	deiodinase, iodothyronine, type II	NM_000793;NM_001007023;NM_013989;NP_000784;NP_001007024;NP_054644	Hs.202354;Hs.708526	U53506
203700_s_at	DIO2	83.5863	21.1569	80.5938			-3.80934	3.50057e-07	50	46	44	37	11	9	5	1	1	14	14q24.2-q24.3	1734	deiodinase, iodothyronine, type II	NM_000793;NM_001007023;NM_013989;NP_000784;NP_001007024;NP_054644	Hs.202354;Hs.708526	NM_013989
203706_s_at	FZD7	473.193	95.8748	362.448			-3.78043	0.000186408	151	122	60	47	43	19	11	4	2	2	2q33	8324	frizzled homolog 7 (Drosophila)	NM_003507;NP_003498	Hs.173859	NM_003507
203707_at	ZNF263	220.769	373.671	184.635			2.02383	1.45687e-05	93	80	75	56	49	34	12	7	3	16	16p13.3	10127	zinc finger protein 263	NM_005741;NP_005732	Hs.611475	NM_005741
203708_at	PDE4B	372.618	75.0923	278.067			-3.703	0.00125899	176	140	14	13	12	10	6	4	2	1	1p31	5142	phosphodiesterase 4B, cAMP-specific (phosphodiesterase E4 dunce homolog, Drosophila)	NM_001037339;NM_001037340;NM_001037341;NM_002600;NP_001032416;NP_001032417;NP_001032418;NP_002591	Hs.198072	NM_002600
203710_at	ITPR1	537.094	83.2618	387.254			-4.65104	1.78129e-09	140	112	57	25	23	11	7	5	1	3	3p26-p25	3708	inositol 1,4,5-triphosphate receptor, type 1	NM_001099952;NM_002222;NP_001093422;NP_002213	Hs.567295;Hs.715765	NM_002222
203716_s_at	DPP4	659.93	29.323	664.547			-22.663	1.23805e-09	109	91	85	30	28	21	13	1	1	2	2q24.3	1803	dipeptidyl-peptidase 4	NM_001935;NP_001926	Hs.368912	M80536
203717_at	DPP4	1245.77	38.4382	1176.09			-30.5968	3.14926e-14	34	8	8	8	8	7	5	1	1	2	2q24.3	1803	dipeptidyl-peptidase 4	NM_001935;NP_001926	Hs.368912	NM_001935
203729_at	EMP3	330.03	68.1537	166.753			-2.44671	6.59553e-05	188	148	54	43	39	21	13	1	1	19	19q13.3	2014	epithelial membrane protein 3	NM_001425;NP_001416	Hs.9999	NM_001425
203735_x_at	PPFIBP1	97.2693	45.1964	98.1986			-2.17271	0.000321105	151	122	60	47	43	19	11	4	2	12	12p11.23-p11.22	8496	PTPRF interacting protein, binding protein 1 (liprin beta 1)	NM_003622;NM_177444;NP_003613;NP_803193	Hs.172445	N35896
203744_at	HMGB3	100.009	846.278	149.045			5.67801	1.06229e-07	131	90	84	60	50	35	18	6	3	X	Xq28	3149	high-mobility group box 3	NM_005342;NP_005333	Hs.19114	NM_005342
203755_at	BUB1B	22.0053	187.555	30.6074			6.12778	5.43019e-05	123	100	90	63	52	18	12	7	3	15	15q15	701	budding uninhibited by benzimidazoles 1 homolog beta (yeast)	NM_001211;NP_001202	Hs.631699	NM_001211
203757_s_at	CEACAM6	26.7973	607.769	29.4834			20.6139	3.30592e-06	153	123	106	60	50	35	18	6	3	19	19q13.2	4680	carcinoembryonic antigen-related cell adhesion molecule 6 (non-specific cross reacting antigen)	NM_002483;NP_002474	Hs.466814	BC005008
203758_at	CTSO	230.308	38.6829	361.094			-9.33473	2.76484e-12	55	51	48	31	18	14	4	3	1	4	4q31-q32	1519	cathepsin O	NM_001334;NP_001325	Hs.75262	AV729484
203764_at	DLGAP5	14.6419	141.288	18.6585			7.57229	4.29364e-05	123	100	90	63	52	18	12	7	3	14	14q22.3	9787	discs, large (Drosophila) homolog-associated protein 5	NM_014750;NP_055565	Hs.77695	NM_014750
203766_s_at	LMOD1	1053.71	37.4126	651.172			-17.4051	1.0356e-11	34	8	8	8	8	7	5	1	1	1	1q32	25802	leiomodin 1 (smooth muscle)	NM_012134;NP_036266	Hs.519075	NM_012134
203780_at	MPZL2	538.366	41.7334	429.498			-10.2915	3.61777e-10	167	133	114	39	35	17	11	4	2	11	11q24	10205	myelin protein zero-like 2	NM_005797;NM_144765;NP_005788;NP_658911	Hs.116651	AF275945
203786_s_at	TPD52L1	1015.74	341.489	1086.06			-3.18035	0.000177781	180	143	116	26	24	19	11	4	2	6	6q22-q23	7164	tumor protein D52-like 1	NM_001003395;NM_001003396;NM_001003397;NM_003287;NP_001003395;NP_001003396;NP_001003397;NP_003278	Hs.591347	NM_003287
203788_s_at	SEMA3C	192.711	22.7302	126.446			-5.56289	8.55112e-09	89	77	72	40	36	26	13	1	1	7	7q21-q31	10512	sema domain, immunoglobulin domain (Ig), short basic domain, secreted, (semaphorin) 3C	NM_006379;NP_006370	Hs.269109	AI962897
203789_s_at	SEMA3C	1822.97	31.6699	1458.2			-46.0438	3.23188e-17	34	8	8	8	8	7	5	1	1	7	7q21-q31	10512	sema domain, immunoglobulin domain (Ig), short basic domain, secreted, (semaphorin) 3C	NM_006379;NP_006370	Hs.269109	NM_006379
203791_at	DMXL1	2447.29	294.455	1598.8			-5.42968	1.62198e-05	32	31	30	26	24	19	11	4	2	5	5q22	1657	Dmx-like 1	NM_005509;NP_005500	Hs.181042	NM_005509
203799_at	CD302	400.798	102.608	518.796			-5.0561	1.00481e-05	182	144	60	47	43	19	11	4	2	2	2q24.2	9936	CD302 molecule	NM_014880;NP_055695	Hs.130014	NM_014880
203801_at	MRPS14	179.908	59.3042	167.667			-2.82725	8.32733e-10	109	91	85	30	28	21	13	1	1	1	1q23-q25	63931	mitochondrial ribosomal protein S14	NM_022100;NP_071383	Hs.702192	AA013164
203803_at	PCYOX1	270.624	117.047	253.345			-2.16447	0.00295852	142	114	101	69	54	32	6	4	2	2	2p13.3	51449	prenylcysteine oxidase 1	NM_016297;NP_057381	Hs.567502	N45309
203805_s_at	FANCA	19.7723	49.7452	23.1834			2.14573	0.000135444	130	80	75	56	49	34	12	7	3	16	16q24.3	2175	Fanconi anemia, complementation group A	NM_000135;NM_001018112;NP_000126;NP_001018122	Hs.290154	AW083279
203810_at	DNAJB4	280.608	115.597	232.006			-2.00702	0.000509814	181	66	62	32	29	22	14	4	2	1	1p31.1	11080	DnaJ (Hsp40) homolog, subfamily B, member 4	NM_007034;NP_008965	Hs.13852	BG252490
203821_at	HBEGF	157.735	74.0411	182.201			-2.46081	4.60138e-05	81	72	67	50	44	29	14	4	2	5	5q23	1839	heparin-binding EGF-like growth factor	NM_001945;NP_001936	Hs.592942;Hs.799	NM_001945
203851_at	IGFBP6	690.188	70.6815	482.761			-6.83009	4.5303e-08	47	43	41	34	31	21	13	1	1	12	12q13	3489	insulin-like growth factor binding protein 6	NM_002178;NP_002169	Hs.274313	NM_002178
203854_at	CFI	67.3137	49.9337	152.467			-3.0534	0.000544707	51	47	12	11	11	9	5	1	1	4	4q25	3426	complement factor I	NM_000204;NP_000195	Hs.312485	NM_000204
203865_s_at	ADARB1	199.89	52.0207	133.635			-2.56888	2.64365e-08	34	8	8	8	8	7	5	1	1	21	21q22.3	104	adenosine deaminase, RNA-specific, B1 (RED1 homolog rat)	NM_001033049;NM_001112;NM_001145407;NM_015833;NM_015834;NP_001028221;NP_001103;NP_001138879;NP_056648;NP_056649	Hs.474018	NM_015833
203868_s_at	VCAM1	78.4037	32.2519	119.847			-3.71595	0.000781503	126	103	86	32	29	22	14	4	2	1	1p32-p31	7412	vascular cell adhesion molecule 1	NM_001078;NM_080682;NP_001069;NP_542413	Hs.109225	NM_001078
203872_at	ACTA1	62.467	26.3992	133.07			-5.04069	0.00120913	9	9	9	9	9	8	1	1	1	1	1q42.13	58	actin, alpha 1, skeletal muscle	NM_001100;NP_001091	Hs.1288	NM_001100
203874_s_at	SMARCA1	486.785	97.7412	595.783			-6.09551	4.53674e-11	91	79	74	52	1	1	1	1	1	X	Xq25	6594	SWI/SNF related, matrix associated, actin dependent regulator of chromatin, subfamily a, member 1	NM_003069;NM_139035;NP_003060;NP_620604	Hs.152292	NM_003069
203875_at	SMARCA1	408.869	104.884	536.778			-5.11781	9.9873e-12	91	79	74	52	1	1	1	1	1	X	Xq25	6594	SWI/SNF related, matrix associated, actin dependent regulator of chromatin, subfamily a, member 1	NM_003069;NM_139035;NP_003060;NP_620604	Hs.152292	NM_003069
203882_at	IRF9	428.949	142.359	443.8			-3.11747	3.7419e-09	6	6	6	6	6	5	1	1	1	14	14q11.2	10379	interferon regulatory factor 9	NM_006084;NP_006075	Hs.1706	NM_006084
203884_s_at	RAB11FIP2	328.279	100.101	264.06			-2.63794	2.63379e-08	55	51	48	31	18	14	4	3	1	10	10q26.11	22841	RAB11 family interacting protein 2 (class I)	NM_014904;NP_055719	Hs.173656	NM_014904
203885_at	RAB21	359.269	683.833	308.874			2.21396	6.92504e-05	122	99	89	62	41	28	17	9	4	12	12q21.1	23011	RAB21, member RAS oncogene family	NM_014999;NP_055814	Hs.524590	NM_014999
203892_at	WFDC2	335.88	155.894	335.545			-2.1524	0.000404656	22	21	20	18	16	13	4	3	1	20	20q12-q13.2	10406	WAP four-disulfide core domain 2	NM_006103;NP_006094	Hs.2719	NM_006103
203895_at	PLCB4	128.689	99.8181	249.825			-2.5028	0.000430815	63	57	54	43	39	21	13	1	1	20	20p12	5332	phospholipase C, beta 4	NM_000933;NM_182797;NP_000924;NP_877949	Hs.472101	AL535113
203903_s_at	HEPH	181.558	24.6913	123.119			-4.98632	6.35225e-06	81	72	67	50	44	29	14	4	2	X	Xq11-q12	9843	hephaestin	NM_001130860;NM_014799;NM_138737;NP_001124332;NP_055614;NP_620074	Hs.31720	NM_014799
203910_at	ARHGAP29	505.104	322.154	727.107			-2.25702	2.57651e-05	188	148	54	43	39	21	13	1	1	1	1p22.1	9411	Rho GTPase activating protein 29	NM_004815;NP_004806	Hs.483238	NM_004815
203913_s_at	HPGD	55.4633	15.748	77.4407			-4.91751	1.07556e-05	114	1	1	1	1	1	1	1	1	4	4q34-q35	3248	hydroxyprostaglandin dehydrogenase 15-(NAD)	NM_000860;NP_000851	Hs.655491	AL574184
203914_x_at	HPGD	223.969	31.8894	287.515			-9.01599	7.35927e-08	143	115	102	34	31	21	13	1	1	4	4q34-q35	3248	hydroxyprostaglandin dehydrogenase 15-(NAD)	NM_000860;NP_000851	Hs.655491	NM_000860
203923_s_at	CYBB	52.5354	27.5018	58.9045			-2.14184	0.00174043	142	114	101	69	54	32	6	4	2	X	Xp21.1	1536	cytochrome b-245, beta polypeptide	NM_000397;NP_000388	Hs.292356	NM_000397
203935_at	ACVR1	295.9	139.697	302.238			-2.16352	0.000353957	139	71	20	18	16	13	4	3	1	2	2q23-q24	90	activin A receptor, type I	NM_001105;NM_001111067;NP_001096;NP_001104537	Hs.470316	NM_001105
203939_at	NT5E	186.165	21.7043	100.511			-4.63094	2.05267e-07	132	106	95	66	44	29	14	4	2	6	6q14-q21	4907	5'-nucleotidase, ecto (CD73)	NM_002526;NP_002517	Hs.153952	NM_002526
203951_at	CNN1	3293.46	103.845	2707.08			-26.0684	7.42653e-16	34	8	8	8	8	7	5	1	1	19	19p13.2-p13.1	1264	calponin 1, basic, smooth muscle	NM_001299;NP_001290	Hs.465929	NM_001299
203967_at	CDC6	11.5644	54.2626	12.278			4.41951	9.98974e-06	123	100	90	63	52	18	12	7	3	17	17q21.3	990	cell division cycle 6 homolog (S. cerevisiae)	NM_001254;NP_001245	Hs.405958	U77949
203968_s_at	CDC6	10.7754	32.8688	11.4542			2.86958	8.33859e-06	124	101	91	63	52	18	12	7	3	17	17q21.3	990	cell division cycle 6 homolog (S. cerevisiae)	NM_001254;NP_001245	Hs.405958	NM_001254
203970_s_at	PEX3	219.952	77.6038	162.917			-2.09934	2.83942e-05	79	71	20	18	16	13	4	3	1	6	6q24.2	8504	peroxisomal biogenesis factor 3	NM_003630;NP_003621	Hs.592832;Hs.7277	NM_003630
203972_s_at	PEX3	214.311	77.3622	161.129			-2.08278	0.0014104	29	28	27	23	21	17	11	4	2	6	6q24.2	8504	peroxisomal biogenesis factor 3	NM_003630;NP_003621	Hs.592832;Hs.7277	AB035307
203976_s_at	CHAF1A	56.5351	94.4409	46.8863			2.01425	0.000164064	27	26	25	22	20	16	10	7	3	19	19p13.3	10036	chromatin assembly factor 1, subunit A (p150)	NM_005483;NP_005474	Hs.79018	NM_005483
203979_at	CYP27A1	273.665	103.822	233.2			-2.24616	7.04781e-09	54	50	47	40	36	26	13	1	1	2	2q33-qter	1593	cytochrome P450, family 27, subfamily A, polypeptide 1	NM_000784;NP_000775	Hs.516700	NM_000784
204011_at	SPRY2	227.124	23.2101	173.129			-7.45922	9.82809e-09	109	91	85	30	28	21	13	1	1	13	13q31.1	10253	sprouty homolog 2 (Drosophila)	NM_005842;NP_005833	Hs.18676	NM_005842
204018_x_at	HBA1	204.22	999.473	440.108			2.27097	0.00142763	30	29	28	24	22	18	12	7	3	16	16p13.3	3039	hemoglobin, alpha 1	NM_000558;NP_000549	Hs.449630;Hs.654744	NM_000558
204023_at	RFC4	108.75	549.396	118.933			4.61936	4.29881e-06	123	100	90	63	52	18	12	7	3	3	3q27	5984	replication factor C (activator 1) 4, 37kDa	NM_002916;NM_181573;NP_002907;NP_853551	Hs.714318	NM_002916
204026_s_at	ZWINT	50.5827	490.311	133.294			3.67841	0.00143496	163	129	111	56	49	34	12	7	3	10	10q21-q22	11130	ZW10 interactor	NM_001005413;NM_007057;NM_032997;NP_001005413;NP_008988;NP_127490	Hs.591363	NM_007057
204033_at	TRIP13	20.2994	71.8013	30.5545			2.34994	0.000103007	93	80	75	56	49	34	12	7	3	5	5p15.33	9319	thyroid hormone receptor interactor 13	NM_004237;NP_004228	Hs.436187	NM_004237
204034_at	ETHE1	262.578	78.8433	263.92			-3.3474	3.99114e-06	63	57	54	43	39	21	13	1	1	19	19q13.31	23474	ethylmalonic encephalopathy 1	NM_014297;NP_055112	Hs.7486	NM_014297
204036_at	LPAR1	374.737	46.9625	254.607			-5.4215	6.34975e-09	146	118	104	66	44	29	14	4	2	9	9q31.3	1902	lysophosphatidic acid receptor 1	NM_001401;NM_057159;NP_001392;NP_476500	Hs.126667	AW269335
204037_at	LPAR1	159.119	42.8218	108.538			-2.53465	3.16677e-06	146	118	104	66	44	29	14	4	2	9	9q31.3	1902	lysophosphatidic acid receptor 1	NM_001401;NM_057159;NP_001392;NP_476500	Hs.126667	BF055366
204041_at	MAOB	1128.1	42.1325	796.524			-18.9052	3.96892e-14	34	8	8	8	8	7	5	1	1	X	Xp11.23	4129	monoamine oxidase B	NM_000898;NP_000889	Hs.654473	NM_000898
204042_at	WASF3	240.053	166.135	345.783			-2.08134	0.000108527	173	37	35	23	21	17	11	4	2	13	13q12	10810	WAS protein family, member 3	NM_006646;NP_006637	Hs.635221	AB020707
204045_at	TCEAL1	606.282	178.104	476.055			-2.67291	1.85328e-07	36	33	31	8	8	7	5	1	1	X	Xq22.1	9338	transcription elongation factor A (SII)-like 1	NM_001006639;NM_001006640;NM_004780;NP_001006640;NP_001006641;NP_004771	Hs.95243	NM_004780
204048_s_at	PHACTR2	649.58	197.806	451.209			-2.28107	0.00219388	148	64	60	47	43	19	11	4	2	6	6q24.2	9749	phosphatase and actin regulator 2	NM_001100164;NM_001100165;NM_001100166;NM_014721;NP_001093634;NP_001093635;NP_001093636;NP_055536	Hs.102471	AA551142
204049_s_at	PHACTR2	586.905	156.121	516.687			-3.30953	6.09191e-06	151	122	60	47	43	19	11	4	2	6	6q24.2	9749	phosphatase and actin regulator 2	NM_001100164;NM_001100165;NM_001100166;NM_014721;NP_001093634;NP_001093635;NP_001093636;NP_055536	Hs.102471	NM_014721
204051_s_at	SFRP4	149.33	36.0767	305.353			-8.464	1.17998e-07	96	46	44	37	11	9	5	1	1	7	7p14.1	6424	secreted frizzled-related protein 4	NM_003014;NP_003005	Hs.658169	AW089415
204052_s_at	SFRP4	27.3967	17.949	65.179			-3.63135	3.45135e-05	51	47	12	11	11	9	5	1	1	7	7p14.1	6424	secreted frizzled-related protein 4	NM_003014;NP_003005	Hs.658169	NM_003014
204053_x_at	PTEN	280.503	100.341	291.008			-2.9002	3.73242e-06	188	148	54	43	39	21	13	1	1	10	10q23.3	5728	phosphatase and tensin homolog	NM_000314;NP_000305	Hs.500466	U96180
204054_at	PTEN	65.9622	15.4468	51.6336			-3.34268	3.48683e-07	31	30	29	25	23	11	7	5	1	10	10q23.3	5728	phosphatase and tensin homolog	NM_000314;NP_000305	Hs.500466	NM_000314
204067_at	SUOX	251.433	79.3759	268.989			-3.3888	3.11573e-07	155	108	96	67	47	32	6	4	2	12	12q13.2	6821	sulfite oxidase	NM_000456;NM_001032386;NM_001032387;NP_000447;NP_001027558;NP_001027559	Hs.558403	AA129776
204070_at	RARRES3	401.595	184.978	411.34			-2.22372	0.00338857	126	103	86	32	29	22	14	4	2	11	11q23	5920	retinoic acid receptor responder (tazarotene induced) 3	NM_004585;NP_004576	Hs.17466	NM_004585
204083_s_at	TPM2	5191.89	198.608	3779.44			-19.0296	8.02159e-14	34	8	8	8	8	7	5	1	1	9	9p13.2-p13.1	7169	tropomyosin 2 (beta)	NM_003289;NM_213674;NP_003280;NP_998839	Hs.300772	NM_003289
204085_s_at	CLN5	141.095	43.398	94.9268			-2.18735	0.000367988	112	93	39	32	29	22	14	4	2	13	13q21.1-q32	1203	ceroid-lipofuscinosis, neuronal 5	NM_006493;NP_006484	Hs.30213	NM_006493
204086_at	PRAME	18.3994	40.6326	20.2825			2.00334	0.000655263	128	104	93	64	19	15	9	6	3	22	22q11.22	23532	preferentially expressed antigen in melanoma	NM_006115;NM_206953;NM_206954;NM_206955;NM_206956;NP_006106;NP_996836;NP_996837;NP_996838;NP_996839	Hs.30743	NM_006115
204092_s_at	AURKA	21.4392	195.33	28.9462			6.74804	3.56033e-05	123	100	90	63	52	18	12	7	3	20	20q13.2-q13.3	6790	aurora kinase A	NM_003600;NM_198433;NM_198434;NM_198435;NM_198436;NM_198437;NP_003591;NP_940835;NP_940836;NP_940837;NP_940838;NP_940839	Hs.250822	NM_003600
204093_at	CCNH	490.753	125.933	432.194			-3.43193	2.37146e-09	38	35	33	28	26	14	4	3	1	5	5q13.3-q14	902	cyclin H	NM_001239;NP_001230	Hs.292524	NM_001239
204103_at	CCL4	134.668	51.6072	175.365			-3.39807	8.91553e-08	34	8	8	8	8	7	5	1	1	17	17q12	6351	chemokine (C-C motif) ligand 4	NM_002984;NP_002975	Hs.75703	NM_002984
204105_s_at	NRCAM	22.9084	127.372	25.4175			5.0112	0.000110301	163	129	111	56	49	34	12	7	3	7	7q31.1-q31.2	4897	neuronal cell adhesion molecule	NM_001037132;NM_001037133;NM_005010;NP_001032209;NP_001032210;NP_005001	Hs.21422	NM_005010
204112_s_at	HNMT	769.518	64.6096	789.993			-12.2272	4.2693e-09	105	87	81	54	47	32	6	4	2	2	2q22.1	3176	histamine N-methyltransferase	NM_001024074;NM_001024075;NM_006895;NP_001019245;NP_001019246;NP_008826	Hs.42151	NM_006895
204113_at	CUGBP1	34.181	70.2379	34.9083			2.01207	1.55943e-05	135	109	97	68	53	35	18	6	3	11	11p11	10658	CUG triplet repeat, RNA binding protein 1	NM_001025596;NM_006560;NM_198700;NP_001020767;NP_006551;NP_941989	Hs.632137	NM_006560
204118_at	CD48	124.586	67.4478	144.392			-2.1408	0.00272012	126	103	86	32	29	22	14	4	2	1	1q21.3-q22	962	CD48 molecule	NM_001778;NP_001769	Hs.243564	NM_001778
204122_at	TYROBP	178.014	79.8581	230.771			-2.88977	4.17005e-05	143	115	102	34	31	21	13	1	1	19	19q13.1	7305	TYRO protein tyrosine kinase binding protein	NM_003332;NM_198125;NP_003323;NP_937758	Hs.515369	NM_003332
204135_at	FILIP1L	675.684	41.621	573.354			-13.7756	1.64978e-09	17	17	16	15	8	7	5	1	1	3	3q12.1	11259	filamin A interacting protein 1-like	NM_001042459;NM_014890;NM_182909;NP_001035924;NP_055705;NP_878913	Hs.104672	NM_014890
204142_at	ENOSF1	543.903	302.676	785.763			-2.59605	2.63686e-06	43	39	37	30	28	21	13	1	1	18	18p11.32	55556	enolase superfamily member 1	NM_001126123;NM_017512;NM_202758;NP_001119595;NP_059982;NP_974487	Hs.369762;Hs.658550	NM_017512
204143_s_at	ENOSF1	483.835	188.443	713.334			-3.78541	2.77439e-09	43	39	37	30	28	21	13	1	1	18	18p11.32	55556	enolase superfamily member 1	NM_001126123;NM_017512;NM_202758;NP_001119595;NP_059982;NP_974487	Hs.369762;Hs.658550	NM_017512
204154_at	CDO1	85.9447	16.3167	176.147			-10.7955	2.8232e-07	6	6	6	6	6	5	1	1	1	5	5q22-q23	1036	cysteine dioxygenase, type I	NM_001801;NP_001792	Hs.442378	NM_001801
204156_at	KIAA0999	54.9827	16.2278	37.3012			-2.29859	4.38355e-05	89	77	72	40	36	26	13	1	1	11	11q23.3	23387	KIAA0999 protein	NM_025164;NP_079440	Hs.167451	AA044154
204159_at	CDKN2C	137.089	1028.86	105.934			9.71228	2.56138e-07	160	127	109	68	53	35	18	6	3	1	1p32	1031	cyclin-dependent kinase inhibitor 2C (p18, inhibits CDK4)	NM_001262;NM_078626;NP_001253;NP_523240	Hs.525324;Hs.716664	NM_001262
204163_at	EMILIN1	190.451	56.6149	160.298			-2.83138	6.68322e-06	81	72	67	50	44	29	14	4	2	2	2p23.3-p23.2	11117	elastin microfibril interfacer 1	NM_007046;NP_008977	Hs.63348	NM_007046
204168_at	MGST2	513.477	279.876	573.781			-2.05012	0.00161683	134	108	96	67	47	32	6	4	2	4	4q28.3	4258	microsomal glutathione S-transferase 2	NM_002413;NP_002404	Hs.81874	NM_002413
204170_s_at	CKS2	241.82	1172.51	298.802			3.92404	5.66224e-05	129	105	94	65	40	27	10	7	3	9	9q22	1164	CDC28 protein kinase regulatory subunit 2	NM_001827;NP_001818	Hs.83758	NM_001827
204174_at	ALOX5AP	87.4146	40.6523	90.0406			-2.2149	0.000210441	181	66	62	32	29	22	14	4	2	13	13q12	241	arachidonate 5-lipoxygenase-activating protein	NM_001629;NP_001620	Hs.507658	NM_001629
204176_at	KLHL20	120.528	48.9066	124.191			-2.53936	2.16329e-05	31	30	29	25	23	11	7	5	1	1	1q24.1-q24.3	27252	kelch-like 20 (Drosophila)	NM_014458;NP_055273	Hs.495035	AA808694
204180_s_at	ZBTB43	101.48	166.353	81.7992			2.03368	2.29569e-06	162	128	110	71	46	31	16	8	4	9	9q33-q34	23099	zinc finger and BTB domain containing 43	NM_001135776;NM_014007;NP_001129248;NP_054726	Hs.355581;Hs.718657	AI745225
204187_at	GMPR	362.539	113.905	440.348			-3.86593	2.43745e-05	134	108	96	67	47	32	6	4	2	6	6p23	2766	guanosine monophosphate reductase	NM_006877;NP_006868	Hs.484741	NM_006877
204199_at	RALGPS1	110.794	228.867	108.254			2.11417	0.0031014	141	113	100	63	52	18	12	7	3	9	9q33.3	9649	Ral GEF with PH domain and SH3 binding motif 1	NM_014636;NP_055451	Hs.648175	NM_014636
204201_s_at	PTPN13	112.219	57.0893	153.143			-2.68253	2.16354e-05	184	146	96	67	47	32	6	4	2	4	4q21.3	5783	protein tyrosine phosphatase, non-receptor type 13 (APO-1/CD95 (Fas)-associated phosphatase)	NM_006264;NM_080683;NM_080684;NM_080685;NP_006255;NP_542414;NP_542415;NP_542416	Hs.436142	NM_006264
204203_at	CEBPG	80.9761	230.892	61.0339			3.78301	4.35706e-09	186	147	117	71	46	31	16	8	4	19	19q13.11	1054	CCAAT/enhancer binding protein (C/EBP), gamma	NM_001806;NP_001797	Hs.429666	NM_001806
204215_at	C7orf23	196.759	72.135	154.177			-2.13734	0.00231195	189	149	118	33	30	23	15	5	1	7	7q21.1-q21.2	79161	chromosome 7 open reading frame 23	NM_024315;NP_077291	Hs.196129	NM_024315
204221_x_at	GLIPR1	73.3195	19.8538	84.2935			-4.24571	3.16777e-07	146	118	104	66	44	29	14	4	2	12	12q21.2	11010	GLI pathogenesis-related 1	NM_006851;NP_006842	Hs.205558	U16307
204222_s_at	GLIPR1	100.016	18.0842	88.114			-4.87244	1.00894e-06	96	46	44	37	11	9	5	1	1	12	12q21.2	11010	GLI pathogenesis-related 1	NM_006851;NP_006842	Hs.205558	NM_006851
204224_s_at	GCH1	114.185	550.111	169.085			3.25345	6.00353e-06	95	82	76	57	50	35	18	6	3	14	14q22.1-q22.2	2643	GTP cyclohydrolase 1	NM_000161;NM_001024024;NM_001024070;NM_001024071;NP_000152;NP_001019195;NP_001019241;NP_001019242	Hs.86724	NM_000161
204225_at	HDAC4	124.239	47.02	130.733			-2.78037	7.251e-08	140	112	57	25	23	11	7	5	1	2	2q37.3	9759	histone deacetylase 4	NM_006037;NP_006028	Hs.20516;Hs.688314	NM_006037
204226_at	STAU2	80.7074	232.508	83.9677			2.76902	3.36355e-06	145	117	103	29	27	15	9	6	3	8	8q13-q21.1	27067	staufen, RNA binding protein, homolog 2 (Drosophila)	NM_014393;NP_055208	Hs.561815	NM_014393
204231_s_at	FAAH	201.61	114.364	233.635			-2.04291	0.00287923	190	55	52	12	12	10	6	4	2	1	1p35-p34	2166	fatty acid amide hydrolase	NM_001441;NP_001432	Hs.163424	NM_001441
204249_s_at	LMO2	119.927	272.966	92.9675			2.93614	0.000222315	145	117	103	29	27	15	9	6	3	11	11p13	4005	LIM domain only 2 (rhombotin-like 1)	NM_001142315;NM_001142316;NM_005574;NP_001135787;NP_001135788;NP_005565	Hs.34560;Hs.716597	NM_005574
204259_at	MMP7	311.293	33.507	604.859			-18.0517	3.46448e-08	17	17	16	15	8	7	5	1	1	11	11q21-q22	4316	matrix metallopeptidase 7 (matrilysin, uterine)	NM_002423;NP_002414	Hs.2256	NM_002423
204268_at	S100A2	150.314	48.7447	100.06			-2.05274	0.00311185	22	21	20	18	16	13	4	3	1	1	1q21	6273	S100 calcium binding protein A2	NM_005978;NP_005969	Hs.516484	NM_005978
204284_at	PPP1R3C	656.788	83.1464	330.67			-3.97696	0.000230564	79	71	20	18	16	13	4	3	1	10	10q23-q24	5507	protein phosphatase 1, regulatory (inhibitor) subunit 3C	NM_005398;NP_005389	Hs.303090	N26005
204285_s_at	PMAIP1	152.203	441.229	108.852			4.05347	0.000206001	183	145	76	57	50	35	18	6	3	18	18q21.32	5366	phorbol-12-myristate-13-acetate-induced protein 1	NM_021127;NP_066950	Hs.96	AI857639
204286_s_at	PMAIP1	49.4296	140.315	36.7609			3.81696	0.00180079	183	145	76	57	50	35	18	6	3	18	18q21.32	5366	phorbol-12-myristate-13-acetate-induced protein 1	NM_021127;NP_066950	Hs.96	NM_021127
204288_s_at	SORBS2	1016.7	250.783	1005.1			-4.00782	0.000187299	32	31	30	26	24	19	11	4	2	4	4q35.1	8470	sorbin and SH3 domain containing 2	NM_001145670;NM_001145671;NM_001145672;NM_001145673;NM_001145674;NM_001145675;NM_003603;NM_021069;NP_001139142;NP_001139143;NP_001139144;NP_001139145;NP_001139146;NP_001139147;NP_003594;NP_066547	Hs.619806;Hs.655143	NM_021069
204291_at	ZNF518A	103.047	38.8807	128.618			-3.30803	6.9447e-09	76	68	64	49	30	23	15	5	1	10	10q23.33	9849	zinc finger protein 518A	NM_014803;NP_055618	Hs.600823	NM_014803
204304_s_at	PROM1	46.5765	15.7178	117.77			-7.49276	2.23788e-05	83	74	69	52	1	1	1	1	1	4	4p15.32	8842	prominin 1	NM_006017;NP_006008	Hs.614734	NM_006017
204313_s_at	CREB1	425.785	180.01	416.558			-2.31408	6.8993e-06	125	102	92	49	30	23	15	5	1	2	2q34	1385	cAMP responsive element binding protein 1	NM_004379;NM_134442;NP_004370;NP_604391	Hs.516646	AA161486
204318_s_at	GTSE1	14.6471	113.553	17.9331			6.33202	4.32019e-07	160	127	109	68	53	35	18	6	3	22	22q13.2-q13.3	51512	G-2 and S-phase expressed 1	NM_016426;NP_057510	Hs.386189	NM_016426
204319_s_at	RGS10	342.485	158.453	606.377			-3.82687	0.00216257	176	140	14	13	12	10	6	4	2	10	10q25	6001	regulator of G-protein signaling 10	NM_001005339;NM_002925;NP_001005339;NP_002916	Hs.501200	NM_002925
204321_at	NEO1	153.296	101.697	225.341			-2.21579	5.03153e-05	137	86	80	41	37	11	7	5	1	15	15q22.3-q23	4756	neogenin homolog 1 (chicken)	NM_002499;NP_002490	Hs.388613	NM_002499
204326_x_at	MT1X	1429.31	484.028	1065.25			-2.20079	1.80901e-05	191	150	119	9	9	8	1	1	1	16	16q13	4501	metallothionein 1X	NM_005952;NP_005943	Hs.374950	NM_002450
204332_s_at	AGA	245.488	114.906	343.785			-2.99187	0.000558243	182	144	60	47	43	19	11	4	2	4	4q32-q33	175	aspartylglucosaminidase	NM_000027;NP_000018	Hs.207776	M64073
204359_at	FLRT2	261.106	21.6028	233.828			-10.824	3.57731e-08	146	118	104	66	44	29	14	4	2	14	14q24-q32	23768	fibronectin leucine rich transmembrane protein 2	NM_013231;NP_037363	Hs.533710;Hs.624735;Hs.706878	NM_013231
204362_at	SKAP2	266.571	459.762	216.546			2.12317	0.000211439	153	123	106	60	50	35	18	6	3	7	7p21-p15	8935	src kinase associated phosphoprotein 2	NM_003930;NP_003921	Hs.200770;Hs.644804	NM_003930
204363_at	F3	545.678	21.5413	745.641			-34.6145	5.00729e-14	43	39	37	30	28	21	13	1	1	1	1p22-p21	2152	coagulation factor III (thromboplastin, tissue factor)	NM_001993;NP_001984	Hs.62192	NM_001993
204378_at	BCAS1	171	18.8933	158.142			-8.37029	1.44366e-11	115	74	69	52	1	1	1	1	1	20	20q13.2	8537	breast carcinoma amplified sequence 1	NM_003657;NP_003648	Hs.400556	NM_003657
204392_at	CAMK1	156.857	59.1614	155.511			-2.62858	3.48177e-07	127	87	81	54	47	32	6	4	2	3	3p25.3	8536	calcium/calmodulin-dependent protein kinase I	NM_003656;NP_003647	Hs.434875	NM_003656
204400_at	EFS	271.575	45.3483	149.955			-3.30674	0.000445595	79	71	20	18	16	13	4	3	1	14	14q11.2-q12	10278	embryonal Fyn-associated substrate	NM_005864;NM_032459;NP_005855;NP_115835	Hs.24587	NM_005864
204401_at	KCNN4	89.3424	57.6252	152.828			-2.65211	0.00010378	117	95	79	33	30	23	15	5	1	19	19q13.2	3783	potassium intermediate/small conductance calcium-activated channel, subfamily N, member 4	NM_002250;NP_002241	Hs.10082	NM_002250
204404_at	SLC12A2	145.906	56.1658	314.841			-5.60557	2.71689e-09	91	79	74	52	1	1	1	1	1	5	5q23.3	6558	solute carrier family 12 (sodium/potassium/chloride transporters), member 2	NM_001046;NP_001037	Hs.162585;Hs.712970	NM_001046
204405_x_at	DIMT1L	763.54	246.97	791.49			-3.2048	3.21503e-09	78	70	66	28	26	14	4	3	1	5	5q11-q14	27292	DIM1 dimethyladenosine transferase 1-like (S. cerevisiae)	NM_014473;NP_055288	Hs.533222	NM_014473
204409_s_at	EIF1AY	244.535	72.9985	211.274			-2.89422	0.00230058	189	149	118	33	30	23	15	5	1	Y	Yq11.222	9086	eukaryotic translation initiation factor 1A, Y-linked	NM_004681;NP_004672	Hs.461178	BC005248
204412_s_at	NEFH	2026.86	73.9777	1548.99			-20.9386	1.70825e-13	34	8	8	8	8	7	5	1	1	22	22q12.2	4744	neurofilament, heavy polypeptide	NM_021076;NP_066554	Hs.198760	NM_021076
204417_at	GALC	294.857	32.5438	377.981			-11.6145	1.86924e-08	177	141	17	16	14	11	7	5	1	14	14q31	2581	galactosylceramidase	NM_000153;NM_001037525;NP_000144;NP_001032614	Hs.513439	NM_000153
204418_x_at	GSTM2	453.83	73.2441	325.579			-4.44513	1.0713e-11	54	50	47	40	36	26	13	1	1	1	1p13.3	2946	glutathione S-transferase mu 2 (muscle)	NM_000848;NM_001142368;NP_000839;NP_001135840	Hs.279837	NM_000848
204422_s_at	FGF2	62.2352	17.4607	46.576			-2.66748	0.000140112	13	13	12	11	11	9	5	1	1	4	4q26-q27	2247	fibroblast growth factor 2 (basic)	NM_002006;NP_001997	Hs.284244	NM_002006
204426_at	TMED2	410.387	135.89	408.56			-3.00654	1.87687e-05	89	77	72	40	36	26	13	1	1	12	12q24.31	10959	transmembrane emp24 domain trafficking protein 2	NM_006815;NP_006806	Hs.592682;Hs.75914	NM_006815
204427_s_at	TMED2	605.913	192.734	606.315			-3.14586	2.10648e-05	89	77	72	40	36	26	13	1	1	12	12q24.31	10959	transmembrane emp24 domain trafficking protein 2	NM_006815;NP_006806	Hs.592682;Hs.75914	NM_006815
204435_at	NUPL1	218.773	665.275	262.412			2.53524	1.50026e-07	162	128	110	71	46	31	16	8	4	13	13q12.13	9818	nucleoporin like 1	NM_001008564;NM_001008565;NM_014089;NP_001008564;NP_001008565;NP_054808	Hs.594723;Hs.706388	NM_014778
204439_at	IFI44L	40.3485	17.3811	39.2988			-2.26101	0.00296556	118	96	6	6	6	5	1	1	1	1	1p31.1	10964	interferon-induced protein 44-like	NM_006820;NP_006811;XM_001725615;XM_001726761;XM_001726800;XP_001725667;XP_001726813;XP_001726852	Hs.715563	NM_006820
204441_s_at	POLA2	53.3618	115.988	53.6757			2.16091	0.000137222	124	101	91	63	52	18	12	7	3	11	11q13.1	23649	polymerase (DNA directed), alpha 2 (70kD subunit)	NM_002689;NP_002680	Hs.201897	NM_002689
204442_x_at	LTBP4	224.202	52.793	155.371			-2.94302	5.96689e-07	23	22	21	19	17	1	1	1	1	19	19q13.1-q13.2	8425	latent transforming growth factor beta binding protein 4	NM_001042544;NM_001042545;NM_003573;NP_001036009;NP_001036010;NP_003564	Hs.466766	NM_003573
204444_at	KIF11	11.2158	62.5125	14.3091			4.36871	0.000544082	163	129	111	56	49	34	12	7	3	10	10q24.1	3832	kinesin family member 11	NM_004523;NP_004514	Hs.8878	NM_004523
204446_s_at	ALOX5	171.496	70.2915	239.368			-3.40536	5.81969e-05	189	149	118	33	30	23	15	5	1	10	10q11.2	240	arachidonate 5-lipoxygenase	NM_000698;NP_000689	Hs.89499	NM_000698
204451_at	FZD1	362.072	114.26	287.184			-2.51343	5.96764e-06	104	45	43	36	33	25	4	3	1	7	7q21	8321	frizzled homolog 1 (Drosophila)	NM_003505;NP_003496	Hs.94234	NM_003505
204455_at	DST	371.566	18.6495	364.927			-19.5677	1.42901e-11	44	40	38	31	18	14	4	3	1	6	6p12.1	667	dystonin	NM_001144769;NM_001144770;NM_001144771;NM_001723;NM_015548;NM_020388;NM_183380;NP_001138241;NP_001138242;NP_001138243;NP_001714;NP_056363;NP_065121;NP_899236	Hs.631992;Hs.669931	NM_001723
204462_s_at	SLC16A2	73.0783	30.1456	62.3503			-2.0683	6.51057e-07	8	8	8	8	8	7	5	1	1	X	Xq13.2	6567	solute carrier family 16, member 2 (monocarboxylic acid transporter 8)	NM_006517;NP_006508	Hs.75317	NM_006517
204463_s_at	EDNRA	625.727	29.5974	403.909			-13.6468	1.96091e-11	43	39	37	30	28	21	13	1	1	4	4q31.23	1909	endothelin receptor type A	NM_001957;NP_001948	Hs.183713	AU118882
204464_s_at	EDNRA	962.016	43.4117	642.988			-14.8114	1.08079e-11	43	39	37	30	28	21	13	1	1	4	4q31.23	1909	endothelin receptor type A	NM_001957;NP_001948	Hs.183713	NM_001957
204466_s_at	SNCA	137.935	28.2181	107.452			-3.80791	2.6504e-06	179	142	50	37	11	9	5	1	1	4	4q21	6622	synuclein, alpha (non A4 component of amyloid precursor)	NM_000345;NM_007308;NP_000336;NP_009292	Hs.271771	BG260394
204470_at	CXCL1	109.869	55.1955	111.343			-2.01725	0.0030668	81	72	67	50	44	29	14	4	2	4	4q21	2919	chemokine (C-X-C motif) ligand 1 (melanoma growth stimulating activity, alpha)	NM_001511;NP_001502	Hs.789	NM_001511
204483_at	ENO3	26.9132	79.2196	34.7472			2.27989	0.00226063	138	111	99	21	19	15	9	6	3	17	17pter-p11	2027	enolase 3 (beta, muscle)	NM_001976;NM_053013;NP_001967;NP_443739	Hs.224171	NM_001976
204485_s_at	TOM1L1	419.038	244.093	649.149			-2.65943	2.41514e-08	115	74	69	52	1	1	1	1	1	17	17q23.2	10040	target of myb1 (chicken)-like 1	NM_005486;NP_005477;XM_001723684;XM_001725529;XM_001726674;XP_001723736;XP_001725581;XP_001726726	Hs.153504	NM_005486
204489_s_at	CD44	376.708	77.1924	517.933			-6.70963	6.14092e-10	38	35	33	28	26	14	4	3	1	11	11p13	960	CD44 molecule (Indian blood group)	NM_000610;NM_001001389;NM_001001390;NM_001001391;NM_001001392;NP_000601;NP_001001389;NP_001001390;NP_001001391;NP_001001392	Hs.502328	NM_000610
204490_s_at	CD44	131.987	29.9001	182.714			-6.11081	7.3084e-10	55	51	48	31	18	14	4	3	1	11	11p13	960	CD44 molecule (Indian blood group)	NM_000610;NM_001001389;NM_001001390;NM_001001391;NM_001001392;NP_000601;NP_001001389;NP_001001390;NP_001001391;NP_001001392	Hs.502328	M24915
204491_at	PDE4D	424.197	60.6265	350.608			-5.78309	2.31344e-08	173	37	35	23	21	17	11	4	2	5	5q12	5144	phosphodiesterase 4D, cAMP-specific (phosphodiesterase E3 dunce homolog, Drosophila)	NM_001104631;NM_006203;NP_001098101;NP_006194	Hs.117545	R40917
204497_at	ADCY9	167.542	317.746	120.419			2.63866	0.000106729	183	145	76	57	50	35	18	6	3	16	16p13.3	115	adenylate cyclase 9	NM_001116;NP_001107	Hs.391860;Hs.610484	AB011092
204510_at	CDC7	16.2086	100.252	18.7604			5.34379	0.000933766	147	119	100	63	52	18	12	7	3	1	1p22	8317	cell division cycle 7 homolog (S. cerevisiae)	NM_001134419;NM_001134420;NM_003503;NP_001127891;NP_001127892;NP_003494	Hs.533573	NM_003503
204523_at	ZNF140	188.882	83.6136	214.541			-2.56586	0.0011637	125	102	92	49	30	23	15	5	1	12	12q24.32-q24.33	7699	zinc finger protein 140	NM_003440;NP_003431	Hs.181552	NM_003440
204529_s_at	TOX	20.874	123.479	16.0659			7.68576	0.000583348	163	129	111	56	49	34	12	7	3	8	8q12.1	9760	thymocyte selection-associated high mobility group box	NM_014729;NP_055544	Hs.491805;Hs.634856	AI961231
204531_s_at	BRCA1	26.4947	90.9399	28.2193			3.22261	0.000111813	124	101	91	63	52	18	12	7	3	17	17q21	672	breast cancer 1, early onset	NM_007294;NM_007295;NM_007296;NM_007297;NM_007298;NM_007299;NM_007300;NM_007302;NM_007303;NM_007304;NM_007305;NP_009225;NP_009226;NP_009227;NP_009228;NP_009229;NP_009230;NP_009231;NP_009233;NP_009234;NP_009235;NP_009236	Hs.194143	NM_007295
204537_s_at	GABRE	161.639	36.7685	106.152			-2.88703	1.75366e-05	78	70	66	28	26	14	4	3	1	X	Xq28	2564	gamma-aminobutyric acid (GABA) A receptor, epsilon	NM_004961;NM_021984;NM_021987;NM_021990;NP_004952;NP_068819;NP_068822;NP_068830	Hs.22785	NM_004961
204540_at	EEF1A2	91.4287	253.014	60.1514			4.20629	4.86393e-05	147	119	100	63	52	18	12	7	3	20	20q13.3	1917	eukaryotic translation elongation factor 1 alpha 2	NM_001958;NP_001949	Hs.433839	NM_001958
204541_at	SEC14L2	176.969	42.3706	110.204			-2.60094	1.15746e-06	91	79	74	52	1	1	1	1	1	22	22q12.2	23541	SEC14-like 2 (S. cerevisiae)	NM_012429;NM_033382;NP_036561;NP_203740	Hs.335614	NM_012429
204550_x_at	GSTM1	280.991	52.1856	189.643			-3.63401	3.82681e-09	54	50	47	40	36	26	13	1	1	1	1p13.3	2944	glutathione S-transferase mu 1	NM_000561;NM_146421;NP_000552;NP_666533	Hs.301961	NM_000561
204557_s_at	DZIP1	39.5065	10.6812	25.3345			-2.37187	0.00148817	13	13	12	11	11	9	5	1	1	13	13q32.1	22873	DAZ interacting protein 1	NM_014934;NM_198968;NP_055749;NP_945319	Hs.656580	NM_014934
204558_at	RAD54L	24.1996	102.967	27.5385			3.73904	0.000142944	124	101	91	63	52	18	12	7	3	1	1p32	8438	RAD54-like (S. cerevisiae)	NM_001142548;NM_003579;NP_001136020;NP_003570	Hs.642042	NM_003579
204570_at	COX7A1	743.322	84.9373	533.407			-6.28	1.66628e-08	43	39	37	30	28	21	13	1	1	19	19q13.1	1346	cytochrome c oxidase subunit VIIa polypeptide 1 (muscle)	NM_001864;NP_001855	Hs.421621	NM_001864
204573_at	CROT	746.625	205.564	651.57			-3.16967	1.96415e-06	184	146	96	67	47	32	6	4	2	7	7q21.1	54677	carnitine O-octanoyltransferase	NM_001143935;NM_021151;NP_001137407;NP_066974;NR_026585	Hs.125039	NM_021151
204589_at	NUAK1	272.97	719.481	196.164			3.66775	0.00160436	174	129	111	56	49	34	12	7	3	12	12q23.3	9891	NUAK family, SNF1-like kinase, 1	NM_014840;NP_055655	Hs.524692	NM_014840
204595_s_at	STC1	60.2764	533.661	70.6404			7.55461	2.01203e-12	186	147	117	71	46	31	16	8	4	8	8p21-p11.2	6781	stanniocalcin 1	NM_003155;NP_003146	Hs.25590	AI300520
204596_s_at	STC1	24.9095	60.7065	25.3924			2.39074	2.4421e-07	106	88	82	59	51	31	16	8	4	8	8p21-p11.2	6781	stanniocalcin 1	NM_003155;NP_003146	Hs.25590	U46768
204597_x_at	STC1	21.7587	206.218	23.381			8.81988	8.52048e-13	186	147	117	71	46	31	16	8	4	8	8p21-p11.2	6781	stanniocalcin 1	NM_003155;NP_003146	Hs.25590	NM_003155
204602_at	DKK1	116.379	13.0147	79.6884			-6.12298	3.67718e-05	39	7	7	7	7	6	3	2	1	10	10q11.2	22943	dickkopf homolog 1 (Xenopus laevis)	NM_012242;NP_036374	Hs.40499	NM_012242
204621_s_at	NR4A2	233.54	38.5861	348.999			-9.04468	1.86021e-06	17	17	16	15	8	7	5	1	1	2	2q22-q23	4929	nuclear receptor subfamily 4, group A, member 2	NM_006186;NM_173171;NM_173172;NM_173173;NP_006177;NP_775263;NP_775264;NP_775265	Hs.563344	AI935096
204622_x_at	NR4A2	360.733	45.8694	549.203			-11.9732	4.12408e-07	17	17	16	15	8	7	5	1	1	2	2q22-q23	4929	nuclear receptor subfamily 4, group A, member 2	NM_006186;NM_173171;NM_173172;NM_173173;NP_006177;NP_775263;NP_775264;NP_775265	Hs.563344	NM_006186
204624_at	ATP7B	31.5862	29.9466	60.4845			-2.01975	0.000425573	104	45	43	36	33	25	4	3	1	13	13q14.3	540	ATPase, Cu++ transporting, beta polypeptide	NM_000053;NM_001005918;NP_000044;NP_001005918	Hs.492280	NM_000053
204633_s_at	RPS6KA5	342.218	436.092	188.607			2.31217	4.5339e-05	174	129	111	56	49	34	12	7	3	14	14q31-q32.1	9252	ribosomal protein S6 kinase, 90kDa, polypeptide 5	NM_004755;NM_182398;NP_004746;NP_872198	Hs.510225	AF074393
204638_at	ACP5	167.728	68.112	146.138			-2.14555	0.00313603	114	1	1	1	1	1	1	1	1	19	19p13.3-p13.2	54	acid phosphatase 5, tartrate resistant	NM_001111034;NM_001111035;NM_001111036;NM_001611;NP_001104504;NP_001104505;NP_001104506;NP_001602	Hs.1211	NM_001611
204641_at	NEK2	41.1018	97.271	24.8753			3.91035	4.39258e-05	123	100	90	63	52	18	12	7	3	1	1q32.2-q41	4751	NIMA (never in mitosis gene a)-related kinase 2	NM_002497;NP_002488	Hs.153704	NM_002497
204646_at	DPYD	225.714	69.9242	204			-2.91744	0.00238587	182	144	60	47	43	19	11	4	2	1	1p22	1806	dihydropyrimidine dehydrogenase	NM_000110;NP_000101	Hs.335034	NM_000110
204649_at	TROAP	47.9257	181.636	60.3129			3.01157	0.000380874	27	26	25	22	20	16	10	7	3	12	12q13.12	10024	trophinin associated protein (tastin)	NM_001100620;NM_005480;NP_001094090;NP_005471	Hs.524399	NM_005480
204655_at	CCL5	59.545	16.445	60.3022			-3.66691	2.23484e-07	43	39	37	30	28	21	13	1	1	17	17q11.2-q12	6352	chemokine (C-C motif) ligand 5	NM_002985;NP_002976	Hs.514821	NM_002985
204662_at	CP110	207.79	501.93	196.954			2.54846	0.00216706	141	113	100	63	52	18	12	7	3	16	16p12.3	9738	CP110 protein	NM_014711;NP_055526	Hs.279912	NM_014711
204670_x_at	HLA-DRB5	1137.24	384.251	1588.93			-4.13515	4.32159e-08	146	118	104	66	44	29	14	4	2	6	6p21.3	3127	major histocompatibility complex, class II, DR beta 5	NM_002125;NP_002116	Hs.534322	NM_002125
204675_at	SRD5A1	41.6784	383.225	68.5357			5.59161	3.77792e-11	186	147	117	71	46	31	16	8	4	5	5p15	6715	steroid-5-alpha-reductase, alpha polypeptide 1 (3-oxo-5 alpha-steroid delta 4-dehydrogenase alpha 1)	NM_001047;NP_001038	Hs.552	NM_001047
204677_at	CDH5	25.1333	60.5779	25.3166			2.39281	1.15601e-05	100	84	78	35	32	24	16	8	4	16	16q22.1	1003	cadherin 5, type 2 (vascular endothelium)	NM_001795;NP_001786	Hs.76206	NM_001795
204684_at	NPTX1	42.0926	112.584	46.889			2.40108	0.000582428	138	111	99	21	19	15	9	6	3	17	17q25.1-q25.2	4884	neuronal pentraxin I	NM_002522;NP_002513	Hs.514556;Hs.702002	NM_002522
204686_at	IRS1	341.872	28.6696	305.895			-10.6697	3.1557e-15	34	8	8	8	8	7	5	1	1	2	2q36	3667	insulin receptor substrate 1	NM_005544;NP_005535	Hs.716618	NM_005544
204695_at	CDC25A	48.2661	152.379	51.9024			2.93588	0.000400405	124	101	91	63	52	18	12	7	3	3	3p21	993	cell division cycle 25 homolog A (S. pombe)	NM_001789;NM_201567;NP_001780;NP_963861	Hs.437705	AI343459
204709_s_at	KIF23	11.419	56.5012	12.0918			4.67267	0.000580218	147	119	100	63	52	18	12	7	3	15	15q23	9493	kinesin family member 23	NM_004856;NM_138555;NP_004847;NP_612565	Hs.270845	NM_004856
204712_at	WIF1	181.073	30.678	176.859			-5.76501	9.80689e-06	16	16	15	14	13	9	5	1	1	12	12q14.3	11197	WNT inhibitory factor 1	NM_007191;NP_009122	Hs.284122	NM_007191
204717_s_at	SLC29A2	23.6698	56.5277	25.3965			2.22581	6.48288e-06	154	84	78	35	32	24	16	8	4	11	11q13	3177	solute carrier family 29 (nucleoside transporters), member 2	NM_001532;NP_001523	Hs.569017	AF034102
204718_at	EPHB6	160.332	52.257	157.505			-3.01405	2.94011e-08	35	32	21	19	17	1	1	1	1	7	7q33-q35	2051	EPH receptor B6	NM_004445;NP_004436	Hs.380089	NM_004445
204719_at	ABCA8	160.007	23.2677	290.442			-12.4826	6.86797e-10	43	39	37	30	28	21	13	1	1	17	17q24	10351	ATP-binding cassette, sub-family A (ABC1), member 8	NM_007168;NP_009099	Hs.58351	NM_007168
204720_s_at	DNAJC6	35.6245	72.2177	23.5373			3.06823	5.49408e-08	186	147	117	71	46	31	16	8	4	1	1pter-q31.3	9829	DnaJ (Hsp40) homolog, subfamily C, member 6	NM_014787;NP_055602	Hs.647643	AV729634
204730_at	RIMS3	59.9065	194.509	40.7894			4.76862	0.00269838	119	97	87	22	20	16	10	7	3	1	1pter-p22.2	9783	regulating synaptic membrane exocytosis 3	NM_014747;NP_055562	Hs.654808	NM_014747
204743_at	TAGLN3	31.9614	88.4924	35.2614			2.50961	0.000796836	27	26	25	22	20	16	10	7	3	3	3q13.2	29114	transgelin 3	NM_001008272;NM_001008273;NM_013259;NP_001008273;NP_001008274;NP_037391	Hs.169330	NM_013259
204745_x_at	MT1G	1934.83	566.711	1320.68			-2.33043	0.000138324	191	150	119	9	9	8	1	1	1	16	16q13	4495	metallothionein 1G	NM_005950;NP_005941	Hs.433391	NM_005950
204748_at	PTGS2	744.615	13.1219	455.512			-34.7139	5.83927e-13	43	39	37	30	28	21	13	1	1	1	1q25.2-q25.3	5743	prostaglandin-endoperoxide synthase 2 (prostaglandin G/H synthase and cyclooxygenase)	NM_000963;NP_000954	Hs.196384	NM_000963
204753_s_at	HLF	131.113	20.2193	96.6073			-4.77797	1.49792e-08	36	33	31	8	8	7	5	1	1	17	17q22	3131	hepatic leukemia factor	NM_002126;NP_002117	Hs.196952	AI810712
204754_at	HLF	146.606	22.2053	108.819			-4.90057	2.04448e-09	34	8	8	8	8	7	5	1	1	17	17q22	3131	hepatic leukemia factor	NM_002126;NP_002117	Hs.196952	W60800
204755_x_at	HLF	139.271	18.7075	89.0754			-4.76147	2.85617e-08	34	8	8	8	8	7	5	1	1	17	17q22	3131	hepatic leukemia factor	NM_002126;NP_002117	Hs.196952	M95585
204759_at	RCBTB2	392.325	57.337	347.804			-6.06596	7.88532e-08	188	148	54	43	39	21	13	1	1	13	13q14.3	1102	regulator of chromosome condensation (RCC1) and BTB (POZ) domain containing protein 2	NM_001268;NP_001259	Hs.657385	NM_001268
204766_s_at	NUDT1	57.3347	111.593	50.6674			2.20246	1.69403e-05	124	101	91	63	52	18	12	7	3	7	7p22	4521	nudix (nucleoside diphosphate linked moiety X)-type motif 1	NM_002452;NM_198948;NM_198949;NM_198950;NM_198952;NM_198953;NM_198954;NP_002443;NP_945186;NP_945187;NP_945188;NP_945190;NP_945191;NP_945192	Hs.534331	NM_002452
204767_s_at	FEN1	118.634	378.858	134.234			2.82237	0.00234688	163	129	111	56	49	34	12	7	3	11	11q12	2237	flap structure-specific endonuclease 1	NM_004111;NP_004102	Hs.409065	BC000323
204768_s_at	FEN1	68.8453	208.989	70.555			2.96208	0.00162846	141	113	100	63	52	18	12	7	3	11	11q12	2237	flap structure-specific endonuclease 1	NM_004111;NP_004102	Hs.409065	NM_004111
204779_s_at	HOXB7	24.1536	187.194	27.8703			6.71662	3.78917e-09	135	109	97	68	53	35	18	6	3	17	17q21.3	3217	homeobox B7	NM_004502;NP_004493	Hs.436181	NM_004502
204780_s_at	FAS	169.938	56.7333	159.879			-2.81808	3.76736e-05	177	141	17	16	14	11	7	5	1	10	10q24.1	355	Fas (TNF receptor superfamily, member 6)	NM_000043;NM_152871;NM_152872;NM_152873;NM_152874;NM_152875;NM_152876;NM_152877;NP_000034;NP_690610;NP_690611;NP_690612;NP_690613;NP_690614;NP_690615;NP_690616	Hs.244139	AA164751
204781_s_at	FAS	152.248	71.3203	145.858			-2.04512	0.000387666	72	65	61	10	10	3	3	2	1	10	10q24.1	355	Fas (TNF receptor superfamily, member 6)	NM_000043;NM_152871;NM_152872;NM_152873;NM_152874;NM_152875;NM_152876;NM_152877;NP_000034;NP_690610;NP_690611;NP_690612;NP_690613;NP_690614;NP_690615;NP_690616	Hs.244139	NM_000043
204783_at	MLF1	21.5434	173.556	34.8466			4.98058	3.93456e-07	26	25	24	21	19	15	9	6	3	3	3q25.1	4291	myeloid leukemia factor 1	NM_001130156;NM_001130157;NM_022443;NP_001123628;NP_001123629;NP_071888	Hs.85195	AI911434
204784_s_at	MLF1	67.4995	417.885	98.3978			4.24689	1.04024e-06	174	129	111	56	49	34	12	7	3	3	3q25.1	4291	myeloid leukemia factor 1	NM_001130156;NM_001130157;NM_022443;NP_001123628;NP_001123629;NP_071888	Hs.85195	NM_022443
204793_at	GPRASP1	380.9	42.4926	218.235			-5.13584	1.13032e-11	177	141	17	16	14	11	7	5	1	X	Xq22.1	9737	G protein-coupled receptor associated sorting protein 1	NM_001099410;NM_001099411;NM_014710;NP_001092880;NP_001092881;NP_055525	Hs.710048	NM_014710
204800_s_at	DHRS12	99.7387	25.2353	72.1138			-2.85766	2.95075e-09	54	50	47	40	36	26	13	1	1	13	13q14.3	79758	dehydrogenase/reductase (SDR family) member 12	NM_001031719;NM_024705;NP_001026889;NP_078981	Hs.266728	AW194384
204808_s_at	TMEM5	244.59	473.796	235.601			2.01101	0.000102887	157	125	108	70	41	28	17	9	4	12	12q14.2	10329	transmembrane protein 5	NM_014254;NP_055069	Hs.216386	NM_014254
204813_at	MAPK10	235.829	107.249	288.246			-2.68764	0.000154812	151	122	60	47	43	19	11	4	2	4	4q22.1-q23	5602	mitogen-activated protein kinase 10	NM_002753;NM_138980;NM_138981;NM_138982;NP_002744;NP_620446;NP_620447;NP_620448	Hs.125503	NM_002753
204817_at	ESPL1	19.7437	61.348	25.5946			2.39691	2.43563e-05	123	100	90	63	52	18	12	7	3	12	12q	9700	extra spindle pole bodies homolog 1 (S. cerevisiae)	NM_012291;NP_036423	Hs.153479	NM_012291
204819_at	FGD1	70.2931	146.017	69.725			2.09418	2.03873e-07	186	147	117	71	46	31	16	8	4	X	Xp11.21	2245	FYVE, RhoGEF and PH domain containing 1	NM_004463;NP_004454	Hs.709201	NM_004463
204822_at	TTK	14.7173	140.261	21.5684			6.50308	5.64165e-05	163	129	111	56	49	34	12	7	3	6	6q13-q21	7272	TTK protein kinase	NM_003318;NP_003309	Hs.169840	NM_003318
204825_at	MELK	17.1773	242.208	25.9389			9.33766	3.62177e-06	123	100	90	63	52	18	12	7	3	9	9p13.2	9833	maternal embryonic leucine zipper kinase	NM_014791;NP_055606	Hs.184339	NM_014791
204832_s_at	BMPR1A	187.009	57.084	159.28			-2.79026	2.94374e-08	55	51	48	31	18	14	4	3	1	10	10q22.3	657	bone morphogenetic protein receptor, type IA	NM_004329;NP_004320	Hs.524477	NM_004329
204835_at	POLA1	73.5354	195.519	70.9338			2.75636	9.1496e-05	163	129	111	56	49	34	12	7	3	X	Xp22.1-p21.3	5422	polymerase (DNA directed), alpha 1, catalytic subunit	NM_016937;NP_058633	Hs.567319	NM_016937
204839_at	POP5	446.188	1007.59	396.184			2.54323	1.31494e-05	157	125	108	70	41	28	17	9	4	12	12q24.31	51367	processing of precursor 5, ribonuclease P/MRP subunit (S. cerevisiae)	NM_015918;NM_198202;NP_057002;NP_937845	Hs.279913	NM_015918
204851_s_at	DCX	10.4151	54.5697	10.4024			5.24589	0.00158177	119	97	87	22	20	16	10	7	3	X	Xq22.3-q23	1641	doublecortin	NM_000555;NM_178151;NM_178152;NM_178153;NP_000546;NP_835364;NP_835365;NP_835366	Hs.34780	AF040254
204855_at	SERPINB5	192.901	22.1067	106.475			-4.81642	1.55075e-06	25	24	23	20	18	14	4	3	1	18	18q21.3	5268	serpin peptidase inhibitor, clade B (ovalbumin), member 5	NM_002639;NP_002630	Hs.55279	NM_002639
204857_at	MAD1L1	64.3875	210.846	49.003			4.30271	0.000602552	122	99	89	62	41	28	17	9	4	7	7p22	8379	MAD1 mitotic arrest deficient-like 1 (yeast)	NM_001013836;NM_001013837;NM_003550;NP_001013858;NP_001013859;NP_003541	Hs.654838	NM_003550
204864_s_at	IL6ST	57.9911	18.9142	43.1829			-2.28309	0.00177939	89	77	72	40	36	26	13	1	1	5	5q11	3572	interleukin 6 signal transducer (gp130, oncostatin M receptor)	NM_002184;NM_175767;NP_002175;NP_786943	Hs.532082	NM_002184
204866_at	PHF16	105.162	203.565	92.4248			2.20249	3.13534e-06	131	90	84	60	50	35	18	6	3	X	Xp11.3	9767	PHD finger protein 16	NM_001077445;NM_014735;NP_001070913;NP_055550	Hs.371977	NM_014735
204867_at	GCHFR	86.7464	184.826	61.8984			2.98596	3.21179e-06	121	25	24	21	19	15	9	6	3	15	15q15	2644	GTP cyclohydrolase I feedback regulator	NM_005258;NP_005249	Hs.631717	NM_005258
204894_s_at	AOC3	508.295	51.4172	474.361			-9.22571	6.59746e-09	43	39	37	30	28	21	13	1	1	17	17q21	8639	amine oxidase, copper containing 3 (vascular adhesion protein 1)	NM_003734;NP_003725	Hs.198241	NM_003734
204897_at	PTGER4	142.677	51.0849	178.825			-3.50054	0.000728813	148	64	60	47	43	19	11	4	2	5	5p13.1	5734	prostaglandin E receptor 4 (subtype EP4)	NM_000958;NP_000949	Hs.199248	AA897516
204912_at	IL10RA	63.985	40.8381	85.7405			-2.09952	0.000637352	126	103	86	32	29	22	14	4	2	11	11q23	3587	interleukin 10 receptor, alpha	NM_001558;NP_001549;NR_026691	Hs.504035	NM_001558
204913_s_at	SOX11	9.35488	38.5549	9.50638			4.05568	0.00190344	119	97	87	22	20	16	10	7	3	2	2p25	6664	SRY (sex determining region Y)-box 11	NM_003108;NP_003099	Hs.432638	AI360875
204914_s_at	SOX11	11.3169	51.241	12.5833			4.07215	0.00126571	119	97	87	22	20	16	10	7	3	2	2p25	6664	SRY (sex determining region Y)-box 11	NM_003108;NP_003099	Hs.432638	AW157202
204920_at	CPS1	19.7257	369.705	17.1931			21.5031	0.000265267	122	99	89	62	41	28	17	9	4	2	2q35	1373	carbamoyl-phosphate synthetase 1, mitochondrial	NM_001122633;NM_001122634;NM_001875;NP_001116105;NP_001116106;NP_001866	Hs.149252	AF154830
204931_at	TCF21	367.1	16.1382	243.147			-15.0666	9.96291e-13	34	8	8	8	8	7	5	1	1	6	6pter-qter	6943	transcription factor 21	NM_003206;NM_198392;NP_003197;NP_938206	Hs.78061	NM_003206
204938_s_at	PLN	143.677	14.0573	169.135			-12.0318	5.35406e-07	36	33	31	8	8	7	5	1	1	6	6q22.1	5350	phospholamban	NM_002667;NP_002658	Hs.170839	M60411
204939_s_at	PLN	672.446	17.6368	740.675			-41.9959	8.53132e-12	34	8	8	8	8	7	5	1	1	6	6q22.1	5350	phospholamban	NM_002667;NP_002658	Hs.170839	NM_002667
204940_at	PLN	137.656	9.75101	167.994			-17.2284	6.34915e-09	36	33	31	8	8	7	5	1	1	6	6q22.1	5350	phospholamban	NM_002667;NP_002658	Hs.170839	NM_002667
204947_at	E2F1	39.455	109.726	39.9497			2.74662	2.15487e-07	166	132	113	44	40	27	10	7	3	20	20q11.2	1869	E2F transcription factor 1	NM_005225;NP_005216	Hs.654393	NM_005225
204948_s_at	FST	106.353	52.6767	154.252			-2.92828	6.2057e-08	36	33	31	8	8	7	5	1	1	5	5q11.2	10468	follistatin	NM_006350;NM_013409;NP_006341;NP_037541	Hs.9914	NM_013409
204955_at	SRPX	244.691	49.6224	162.969			-3.28419	0.000362603	148	64	60	47	43	19	11	4	2	X	Xp21.1	8406	sushi-repeat-containing protein, X-linked	NM_006307;NP_006298	Hs.15154	NM_006307
204959_at	MNDA	30.6666	12.4992	33.9135			-2.71324	0.000257587	16	16	15	14	13	9	5	1	1	1	1q22	4332	myeloid cell nuclear differentiation antigen	NM_002432;NP_002423	Hs.153837	NM_002432
204962_s_at	CENPA	16.434	237.55	21.926			10.8341	2.1602e-07	160	127	109	68	53	35	18	6	3	2	2p24-p21	1058	centromere protein A	NM_001042426;NM_001809;NP_001035891;NP_001800	Hs.1594	NM_001809
204963_at	SSPN	106.922	26.5733	81.7445			-3.07619	1.6299e-06	34	8	8	8	8	7	5	1	1	12	12p11.2	8082	sarcospan (Kras oncogene-associated gene)	NM_001135823;NM_005086;NP_001129295;NP_005077	Hs.183428	AL136756
204964_s_at	SSPN	159.665	25.2404	94.3933			-3.73977	2.13511e-07	43	39	37	30	28	21	13	1	1	12	12p11.2	8082	sarcospan (Kras oncogene-associated gene)	NM_001135823;NM_005086;NP_001129295;NP_005077	Hs.183428	NM_005086
204970_s_at	MAFG	62.5354	143.57	57.3509			2.50337	5.88594e-09	106	88	82	59	51	31	16	8	4	17	17q25.3	4097	v-maf musculoaponeurotic fibrosarcoma oncogene homolog G (avian)	NM_002359;NM_032711;NP_002350;NP_116100	Hs.252229	NM_002359
204972_at	OAS2	39.935	25.9062	57.6229			-2.22429	4.43277e-05	118	96	6	6	6	5	1	1	1	12	12q24.2	4939	2'-5'-oligoadenylate synthetase 2, 69/71kDa	NM_001032731;NM_002535;NM_016817;NP_001027903;NP_002526;NP_058197	Hs.414332	NM_016817
204982_at	GIT2	34.2845	119.328	32.4885			3.67294	3.31918e-09	107	89	83	51	45	30	16	8	4	12	12q24.1	9815	G protein-coupled receptor kinase interacting ArfGAP 2	NM_001135213;NM_001135214;NM_014776;NM_057169;NM_057170;NM_139201;NP_001128685;NP_001128686;NP_055591;NP_476510;NP_476511;NP_631940	Hs.434996	NM_014776
204995_at	CDK5R1	11.9084	48.0372	13.7027			3.50569	0.00326244	27	26	25	22	20	16	10	7	3	17	17q11.2	8851	cyclin-dependent kinase 5, regulatory subunit 1 (p35)	NM_003885;NP_003876	Hs.500015	AL567411
205005_s_at	NMT2	56.6953	19.5414	47.4532			-2.42835	5.01816e-06	109	91	85	30	28	21	13	1	1	10	10p13	9397	N-myristoyltransferase 2	NM_004808;NP_004799	Hs.60339	AW293531
205006_s_at	NMT2	83.4771	33.1183	69.3496			-2.094	0.000197714	188	148	54	43	39	21	13	1	1	10	10p13	9397	N-myristoyltransferase 2	NM_004808;NP_004799	Hs.60339	NM_004808
205010_at	GNL3L	64.3534	155.6	63.9278			2.434	1.78761e-06	175	139	42	35	32	24	16	8	4	X	Xp11.22	54552	guanine nucleotide binding protein-like 3 (nucleolar)-like	NM_019067;NP_061940	Hs.654677	NM_019067
205011_at	VWA5A	243.986	54.1937	167.073			-3.08288	8.39901e-06	113	94	86	32	29	22	14	4	2	11	11q23	4013	von Willebrand factor A domain containing 5A	NM_001130142;NM_014622;NM_198315;NP_001123614;NP_055437;NP_938057	Hs.152944	NM_014622
205018_s_at	MBNL2	175.528	24.6562	113.491			-4.60293	4.31835e-06	89	77	72	40	36	26	13	1	1	13	13q32.1	10150	muscleblind-like 2 (Drosophila)	NM_144778;NM_207304;NP_659002;NP_997187	Hs.657347	NM_005757
205027_s_at	MAP3K8	34.9967	14.7265	31.0495			-2.10841	0.00222862	51	47	12	11	11	9	5	1	1	10	10p11.23	1326	mitogen-activated protein kinase kinase kinase 8	NM_005204;NP_005195	Hs.432453	NM_005204
205029_s_at	FABP7	12.5596	31.2347	11.188			2.79181	0.00196477	128	104	93	64	19	15	9	6	3	6	6q22-q23	2173	fatty acid binding protein 7, brain	NM_001446;NP_001437	Hs.26770	NM_001446
205030_at	FABP7	15.324	84.0156	12.9218			6.50187	0.000211832	133	107	93	64	19	15	9	6	3	6	6q22-q23	2173	fatty acid binding protein 7, brain	NM_001446;NP_001437	Hs.26770	NM_001446
205031_at	EFNB3	46.5073	93.8349	42.5454			2.20552	0.00172698	130	80	75	56	49	34	12	7	3	17	17p13.1-p11.2	1949	ephrin-B3	NM_001406;NP_001397	Hs.26988	NM_001406
205034_at	CCNE2	12.5142	208.185	13.9705			14.9018	5.93171e-06	153	123	106	60	50	35	18	6	3	8	8q22.1	9134	cyclin E2	NM_057749;NP_477097	Hs.567387	NM_004702
205041_s_at	ORM1	114.156	17.3788	304.704			-17.5331	3.26963e-05	64	58	55	6	6	5	1	1	1	9	9q31-q32	5004	orosomucoid 1	NM_000607;NP_000598	Hs.522356	NM_000607
205042_at	GNE	256.428	157.908	503.835			-3.19068	2.89893e-05	58	40	38	31	18	14	4	3	1	9	9p13.3	10020	glucosamine (UDP-N-acetyl)-2-epimerase/N-acetylmannosamine kinase	NM_001128227;NM_005476;NP_001121699;NP_005467	Hs.5920	NM_005476
205043_at	CFTR	63.3126	27.6373	69.6562			-2.52037	1.08239e-06	23	22	21	19	17	1	1	1	1	7	7q31.2	1080	cystic fibrosis transmembrane conductance regulator (ATP-binding cassette sub-family C, member 7)	NM_000492;NP_000483	Hs.489786;Hs.621460;Hs.661104	NM_000492
205046_at	CENPE	19.4903	102.96	20.1232			5.1165	2.35304e-06	123	100	90	63	52	18	12	7	3	4	4q24-q25	1062	centromere protein E, 312kDa	NM_001813;NP_001804	Hs.75573	NM_001813
205047_s_at	ASNS	255.487	833.559	236.468			3.52504	2.42013e-09	154	84	78	35	32	24	16	8	4	7	7q21.3	440	asparagine synthetase	NM_001673;NM_133436;NM_183356;NP_001664;NP_597680;NP_899199	Hs.489207	NM_001673
205048_s_at	PSPH	76.5753	179.753	37.4502			4.7998	0.000908889	164	130	112	65	40	27	10	7	3	7	7p15.2-p15.1	5723	phosphoserine phosphatase	NM_004577;NP_004568	Hs.512656	NM_003832
205052_at	AUH	1067.46	278.714	784.449			-2.81453	2.95153e-05	103	86	80	41	37	11	7	5	1	9	9q22.31	549	AU RNA binding protein/enoyl-Coenzyme A hydratase	NM_001698;NP_001689	Hs.175905	NM_001698
205053_at	PRIM1	56.4348	134.498	56.0165			2.40105	0.00102135	141	113	100	63	52	18	12	7	3	12	12q13	5557	primase, DNA, polypeptide 1 (49kDa)	NM_000946;NP_000937	Hs.534339	NM_000946
205079_s_at	MPDZ	313.947	104.26	258.128			-2.47581	1.13403e-05	76	68	64	49	30	23	15	5	1	9	9p24-p22	8777	multiple PDZ domain protein	NM_003829;NP_003820	Hs.169378	NM_003829
205081_at	CRIP1	57.1322	347.889	63.9403			5.44084	7.79199e-05	163	129	111	56	49	34	12	7	3	14	14q32.33	1396	cysteine-rich protein 1 (intestinal)	NM_001311;NP_001302	Hs.70327	NM_001311
205084_at	BCAP29	102.371	48.037	140.183			-2.91824	0.000585575	88	76	71	54	47	32	6	4	2	7	7q22-q31	55973	B-cell receptor-associated protein 29	NM_001008405;NM_001008406;NM_001008407;NM_018844;NP_001008405;NP_001008406;NP_001008407;NP_061332	Hs.303787	NM_018844
205097_at	SLC26A2	1303.67	347.247	853.638			-2.4583	0.000434477	76	68	64	49	30	23	15	5	1	5	5q31-q34	1836	solute carrier family 26 (sulfate transporter), member 2	NM_000112;NP_000103	Hs.302738	AI025519
205102_at	TMPRSS2	572.304	298.745	711.481			-2.38157	0.00339255	88	76	71	54	47	32	6	4	2	21	21q22.3	7113	transmembrane protease, serine 2	NM_005656;NP_005647;XM_001717226;XM_001722209;XM_001726078;XP_001717278;XP_001722261;XP_001726130	Hs.439309	NM_005656
205110_s_at	FGF13	492.183	317.448	714.463			-2.25064	0.00295884	187	70	66	28	26	14	4	3	1	X	Xq26.3	2258	fibroblast growth factor 13	NM_001139498;NM_001139500;NM_001139501;NM_001139502;NM_004114;NM_033642;NP_001132970;NP_001132972;NP_001132973;NP_001132974;NP_004105;NP_378668	Hs.6540;Hs.711551	NM_004114
205114_s_at	CCL3	104.698	47.1276	171.373			-3.63636	9.26419e-05	13	13	12	11	11	9	5	1	1	17	17q11-q21	6348	chemokine (C-C motif) ligand 3	NM_002983;NP_002974	Hs.514107	NM_002983
205122_at	TMEFF1	21.7117	78.1553	22.5811			3.46109	2.79966e-05	129	105	94	65	40	27	10	7	3	9	9q31	8577	transmembrane protein with EGF-like and two follistatin-like domains 1	NM_003692;NP_003683	Hs.598100	BF439316
205132_at	ACTC1	1058.02	48.495	399.645			-8.24095	1.93158e-08	36	33	31	8	8	7	5	1	1	15	15q11-q14	70	actin, alpha, cardiac muscle 1	NM_005159;NP_005150	Hs.118127	NM_005159
205139_s_at	UST	73.0283	29.2901	77.6594			-2.65139	4.06962e-06	111	50	47	40	36	26	13	1	1	6	6q25.1	10090	uronyl-2-sulfotransferase	NM_005715;NP_005706	Hs.657370	NM_005715
205141_at	ANG	248.859	46.8116	154.553			-3.30159	4.99828e-05	184	146	96	67	47	32	6	4	2	14	14q11.1-q11.2	283	angiogenin, ribonuclease, RNase A family, 5	NM_001097577;NM_001145;NP_001091046;NP_001136	Hs.283749;Hs.718848	NM_001145
205145_s_at	MYL5	99.5958	39.3659	94.0825			-2.38995	2.89427e-07	91	79	74	52	1	1	1	1	1	4	4p16.3	4636	myosin, light chain 5, regulatory	NM_002477;NP_002468	Hs.410970	NM_002477
205157_s_at	KRT17	254.706	26.2768	200.708			-7.6382	3.85542e-12	23	22	21	19	17	1	1	1	1	17	17q12-q21	3872	keratin 17	NM_000422;NP_000413	Hs.2785	NM_000422
205158_at	RNASE4	784.86	72.2591	475.853			-6.58536	8.22953e-06	134	108	96	67	47	32	6	4	2	14	14q11.1	6038	ribonuclease, RNase A family, 4	NM_002937;NM_194431;NP_002928;NP_919412	Hs.283749	NM_002937
205164_at	GCAT	300.674	86.2313	285.421			-3.30995	6.19888e-07	120	98	88	61	21	17	11	4	2	22	22q13.1	23464	glycine C-acetyltransferase (2-amino-3-ketobutyrate coenzyme A ligase)	NM_014291;NP_055106	Hs.54609	NM_014291
205165_at	CELSR3	19.7639	93.3277	20.0532			4.654	6.45327e-06	123	100	90	63	52	18	12	7	3	3	3p24.1-p21.2	1951	cadherin, EGF LAG seven-pass G-type receptor 3 (flamingo homolog, Drosophila)	NM_001407;NP_001398	Hs.631926	NM_001407
205167_s_at	CDC25C	13.84	45.3185	15.6366			2.89824	7.08949e-05	123	100	90	63	52	18	12	7	3	5	5q31	995	cell division cycle 25 homolog C (S. pombe)	NM_001790;NM_022809;NP_001781;NP_073720	Hs.656	NM_001790
205168_at	DDR2	272.465	66.0787	214.007			-3.23866	5.29291e-06	81	72	67	50	44	29	14	4	2	1	1q23.3	4921	discoidin domain receptor tyrosine kinase 2	NM_001014796;NM_006182;NP_001014796;NP_006173	Hs.275757;Hs.593833	NM_006182
205174_s_at	QPCT	52.1531	29.4646	65.0057			-2.20623	0.00102069	62	56	53	42	38	2	2	2	1	2	2p22.2	25797	glutaminyl-peptide cyclotransferase	NM_012413;NP_036545	Hs.79033	NM_012413
205176_s_at	ITGB3BP	171.681	503.025	213.001			2.36161	1.80999e-05	164	130	112	65	40	27	10	7	3	1	1p31.3	23421	integrin beta 3 binding protein (beta3-endonexin)	NM_014288;NP_055103	Hs.166539	NM_014288
205206_at	KAL1	130.772	689.319	135.093			5.10254	3.16359e-05	70	63	59	46	42	28	17	9	4	X	Xp22.32	3730	Kallmann syndrome 1 sequence	NM_000216;NP_000207	Hs.521869	NM_000216
205207_at	IL6	56.1377	32.7911	85.8278			-2.61741	6.93126e-06	39	7	7	7	7	6	3	2	1	7	7p21	3569	interleukin 6 (interferon, beta 2)	NM_000600;NP_000591	Hs.654458	NM_000600
205214_at	STK17B	34.8473	21.1203	47.8263			-2.26447	2.39507e-06	188	148	54	43	39	21	13	1	1	2	2q32.3	9262	serine/threonine kinase 17b	NM_004226;NP_004217	Hs.710234;Hs.88297	NM_004226
205221_at	HGD	289.78	79.115	269.099			-3.40136	0.000646928	190	55	52	12	12	10	6	4	2	3	3q13.33	3081	homogentisate 1,2-dioxygenase (homogentisate oxidase)	NM_000187;NP_000178	Hs.368254;Hs.616526	NM_000187
205225_at	ESR1	163.385	17.5964	198.353			-11.2724	1.04048e-11	36	33	31	8	8	7	5	1	1	6	6q25.1	2099	estrogen receptor 1	NM_000125;NM_001122740;NM_001122741;NM_001122742;NP_000116;NP_001116212;NP_001116213;NP_001116214	Hs.208124	NM_000125
205240_at	GPSM2	45.7399	128.48	45.5214			2.82242	0.00137839	147	119	100	63	52	18	12	7	3	1	1p13.3	29899	G-protein signaling modulator 2 (AGS3-like, C. elegans)	NM_013296;NP_037428	Hs.584901;Hs.658489	NM_013296
205242_at	CXCL13	96.7701	155.697	13.9627			11.1509	0.000381876	131	90	84	60	50	35	18	6	3	4	4q21	10563	chemokine (C-X-C motif) ligand 13	NM_006419;NP_006410	Hs.100431	NM_006419
205251_at	PER2	600.921	71.4024	572.15			-8.01304	7.01671e-10	177	141	17	16	14	11	7	5	1	2	2q37.3	8864	period homolog 2 (Drosophila)	NM_022817;NP_073728	Hs.58756	NM_022817
205260_s_at	ACYP1	119.01	494.705	113.422			4.36165	2.66282e-06	129	105	94	65	40	27	10	7	3	14	14q24.3	97	acylphosphatase 1, erythrocyte (common) type	NM_001107;NM_203488;NP_001098;NP_982355	Hs.18573	NM_001107
205266_at	LIF	62.7183	41.8324	90.2463			-2.15733	0.00100668	7	7	7	7	7	6	3	2	1	22	22q12.2	3976	leukemia inhibitory factor (cholinergic differentiation factor)	NM_002309;NP_002300	Hs.2250	NM_002309
205268_s_at	ADD2	25.6694	54.6094	25.5095			2.14075	0.000997397	165	131	70	53	46	31	16	8	4	2	2p14-p13	119	adducin 2 (beta)	NM_001617;NM_017482;NM_017483;NM_017484;NM_017488;NP_001608;NP_059516;NP_059517;NP_059518;NP_059522	Hs.188528	NM_017488
205280_at	GLRB	32.2345	19.2839	40.4413			-2.09715	0.00163709	125	102	92	49	30	23	15	5	1	4	4q31.3	2743	glycine receptor, beta	NM_000824;NP_000815	Hs.32973	NM_000824
205281_s_at	PIGA	54.4008	118.018	47.8316			2.46737	4.33863e-05	150	121	78	35	32	24	16	8	4	X	Xp22.1	5277	phosphatidylinositol glycan anchor biosynthesis, class A	NM_002641;NM_020473;NP_002632;NP_065206	Hs.137154	NM_002641
205282_at	LRP8	12.0582	45.1205	12.6995			3.55294	0.000192296	123	100	90	63	52	18	12	7	3	1	1p34	7804	low density lipoprotein receptor-related protein 8, apolipoprotein e receptor	NM_001018054;NM_004631;NM_017522;NM_033300;NP_001018064;NP_004622;NP_059992;NP_150643	Hs.576154	NM_004631
205288_at	CDC14A	23.4934	18.2201	39.1055			-2.14628	4.22044e-05	51	47	12	11	11	9	5	1	1	1	1p21	8556	CDC14 cell division cycle 14 homolog A (S. cerevisiae)	NM_003672;NM_033312;NM_033313;NP_003663;NP_201569;NP_201570	Hs.127411	NM_003672
205296_at	RBL1	13.6014	28.5895	12.8936			2.21733	0.000904588	130	80	75	56	49	34	12	7	3	20	20q11.2	5933	retinoblastoma-like 1 (p107)	NM_002895;NM_183404;NP_002886;NP_899662	Hs.207745;Hs.617220	AL365505
205311_at	DDC	32.3696	263.982	22.1828			11.9003	2.73248e-05	163	129	111	56	49	34	12	7	3	7	7p12.2	1644	dopa decarboxylase (aromatic L-amino acid decarboxylase)	NM_000790;NM_001082971;NP_000781;NP_001076440	Hs.359698	NM_000790
205316_at	NA	970.021	64.3752	782.334			-12.1527	4.58144e-08	44	40	38	31	18	14	4	3	1	NA	NA	NA	NA	NA	NA	BF223679
205317_s_at	SLC15A2	311.522	50.5371	252.272			-4.99182	1.90573e-07	55	51	48	31	18	14	4	3	1	3	3q13.33	6565	solute carrier family 15 (H+/peptide transporter), member 2	NM_021082;NP_066568	Hs.518089	NM_021082
205327_s_at	ACVR2A	270.663	106.718	272.892			-2.55712	4.99209e-07	76	68	64	49	30	23	15	5	1	2	2q22.3	92	activin A receptor, type IIA	NM_001616;NP_001607	Hs.470174	NM_001616
205336_at	PVALB	12.2801	29.2046	12.0346			2.42672	0.00089472	128	104	93	64	19	15	9	6	3	22	22q12-q13.1;22q13.1	5816	parvalbumin	NM_002854;NP_002845	Hs.295449	NM_002854
205339_at	STIL	63.8168	245.838	89.3018			2.75289	0.00223985	141	113	100	63	52	18	12	7	3	1	1p32;1q32	6491	SCL/TAL1 interrupting locus	NM_001048166;NM_003035;NP_001041631;NP_003026	Hs.525198	NM_003035
205342_s_at	SULT1C2	10.995	89.8948	12.44			7.22628	3.73698e-05	158	78	73	55	48	33	17	9	4	2	2q11.1-q11.2	6819	sulfotransferase family, cytosolic, 1C, member 2	NM_001056;NM_176825;NP_001047;NP_789795	Hs.436123	AF026303
205345_at	BARD1	182.962	375.8	161.235			2.33075	0.000898075	163	129	111	56	49	34	12	7	3	2	2q34-q35	580	BRCA1 associated RING domain 1	NM_000465;NP_000456	Hs.591642	NM_000465
205350_at	CRABP1	20.6832	83.4134	20.7269			4.02441	0.000160081	163	129	111	56	49	34	12	7	3	15	15q24	1381	cellular retinoic acid binding protein 1	NM_004378;NP_004369	Hs.346950	NM_004378
205357_s_at	AGTR1	363.172	17.2654	174.026			-10.0794	3.73887e-07	35	32	21	19	17	1	1	1	1	3	3q21-q25	185	angiotensin II receptor, type 1	NM_000685;NM_004835;NM_009585;NM_031850;NM_032049;NP_000676;NP_004826;NP_033611;NP_114038;NP_114438	Hs.477887;Hs.714694	NM_000685
205366_s_at	HOXB6	15.5839	65.3199	15.5207			4.20857	2.10127e-07	121	25	24	21	19	15	9	6	3	17	17q21.3	3216	homeobox B6	NM_018952;NP_061825	Hs.98428	NM_018952
205367_at	SH2B2	214.524	535.097	263.608			2.02989	4.72103e-05	171	137	94	65	40	27	10	7	3	7	7q22	10603	SH2B adaptor protein 2	NM_020979;NP_066189	Hs.489448	NM_020979
205373_at	CTNNA2	10.9365	28.5507	11.6261			2.45573	0.000884638	128	104	93	64	19	15	9	6	3	2	2p12-p11.1	1496	catenin (cadherin-associated protein), alpha 2	NM_004389;NP_004380	Hs.167368	NM_004389
205379_at	CBR3	134.662	54.4173	203.171			-3.73357	1.92977e-10	17	17	16	15	8	7	5	1	1	21	21q22.2	874	carbonyl reductase 3	NM_001236;NP_001227	Hs.154510	NM_001236
205382_s_at	CFD	397.988	47.5506	178.897			-3.76224	0.00010328	53	49	46	39	35	17	11	4	2	19	19p13.3	1675	complement factor D (adipsin)	NM_001928;NP_001919	Hs.155597	NM_001928
205384_at	FXYD1	270.01	47.3178	155.51			-3.28649	9.65403e-06	47	43	41	34	31	21	13	1	1	19	19q13.1	5348	FXYD domain containing ion transport regulator 1	NM_005031;NM_021902;NP_005022;NP_068702	Hs.442498	NM_005031
205386_s_at	MDM2	14.0891	27.3459	13.3094			2.05463	0.00153655	69	62	58	45	41	28	17	9	4	12	12q14.3-q15	4193	Mdm2 p53 binding protein homolog (mouse)	NM_001145336;NM_001145337;NM_001145339;NM_001145340;NM_002392;NM_006878;NM_006879;NM_006881;NM_006882;NP_001138808;NP_001138809;NP_001138811;NP_001138812;NP_002383;NP_006869;NP_006870;NP_006872;NP_006873	Hs.484551;Hs.567303	NM_002392
205394_at	CHEK1	11.3322	34.5639	12.0082			2.87835	0.0014252	27	26	25	22	20	16	10	7	3	11	11q24-q24	1111	CHK1 checkpoint homolog (S. pombe)	NM_001114121;NM_001114122;NM_001274;NP_001107593;NP_001107594;NP_001265	Hs.24529	NM_001274
205402_x_at	PRSS2	24.3967	62.4571	28.0109			2.22974	0.001436	128	104	93	64	19	15	9	6	3	7	7q34	5645	protease, serine, 2 (trypsin 2)	NM_002770;NP_002761	Hs.622865	NM_002770
205404_at	HSD11B1	78.9658	26.6646	75.456			-2.82982	4.51958e-05	47	43	41	34	31	21	13	1	1	1	1q32-q41	3290	hydroxysteroid (11-beta) dehydrogenase 1	NM_005525;NM_181755;NP_005516;NP_861420	Hs.195040	NM_005525
205412_at	ACAT1	785.122	155.814	687.643			-4.41322	6.9871e-07	189	149	118	33	30	23	15	5	1	11	11q22.3-q23.1	38	acetyl-Coenzyme A acetyltransferase 1	NM_000019;NP_000010	Hs.232375	NM_000019
205413_at	MPPED2	402.346	55.4152	242.499			-4.37604	0.00126685	176	140	14	13	12	10	6	4	2	11	11p13	744	metallophosphoesterase domain containing 2	NM_001145399;NM_001584;NP_001138871;NP_001575	Hs.289795	NM_001584
205419_at	GPR183	76.3594	28.36	116.037			-4.09156	7.04518e-06	181	66	62	32	29	22	14	4	2	13	13q32.3	1880	G protein-coupled receptor 183	NM_004951;NP_004942	Hs.784	NM_004951
205420_at	PEX7	123.234	66.5419	172.27			-2.58889	7.14484e-05	32	31	30	26	24	19	11	4	2	6	6q23.3	5191	peroxisomal biogenesis factor 7	NM_000288;NP_000279	Hs.280932	NM_000288
205428_s_at	CALB2	31.9766	79.5833	35.9236			2.21535	0.000261214	138	111	99	21	19	15	9	6	3	16	16q22.2	794	calbindin 2	NM_001740;NM_007087;NM_007088;NP_001731;NP_009018;NP_009019	Hs.106857	NM_001740
205436_s_at	H2AFX	139.745	303.224	140.28			2.16157	0.00110719	163	129	111	56	49	34	12	7	3	11	11q23.2-q23.3	3014	H2A histone family, member X	NM_002105;NP_002096	Hs.477879	NM_002105
205449_at	SAC3D1	79.9572	208.464	80.5165			2.58908	3.12879e-07	166	132	113	44	40	27	10	7	3	11	11q13.1	29901	SAC3 domain containing 1	NM_013299;NP_037431	Hs.23642	NM_013299
205453_at	HOXB2	121.581	651.164	137.636			4.73106	1.48402e-06	154	84	78	35	32	24	16	8	4	17	17q21-q22	3212	homeobox B2	NM_002145;NP_002136	Hs.514289	NM_002145
205463_s_at	PDGFA	279.121	90.0093	234.598			-2.60638	0.000223908	98	83	77	58	12	10	6	4	2	7	7p22	5154	platelet-derived growth factor alpha polypeptide	NM_002607;NM_033023;NP_002598;NP_148983	Hs.535898	NM_002607
205464_at	SCNN1B	28.0725	251.037	27.8588			9.01105	1.12342e-05	158	78	73	55	48	33	17	9	4	16	16p12.2-p12.1	6338	sodium channel, nonvoltage-gated 1, beta	NM_000336;NP_000327	Hs.414614	NM_000336
205466_s_at	HS3ST1	38.214	204.386	32.851			6.2216	6.24902e-05	40	36	34	29	27	15	9	6	3	4	4p16	9957	heparan sulfate (glucosamine) 3-O-sulfotransferase 1	NM_005114;NP_005105	Hs.507348;Hs.605349	NM_005114
205470_s_at	KLK11	364.845	750.035	241.985			3.09951	0.000198211	70	63	59	46	42	28	17	9	4	19	19q13.3-q13.4	11012	kallikrein-related peptidase 11	NM_001136032;NM_006853;NM_144947;NP_001129504;NP_006844;NP_659196	Hs.57771	NM_006853
205471_s_at	DACH1	315.138	43.8931	144.556			-3.29336	0.000193274	56	52	49	41	37	11	7	5	1	13	13q22	1602	dachshund homolog 1 (Drosophila)	NM_004392;NM_080759;NM_080760;NP_004383;NP_542937;NP_542938	Hs.129452	AW772082
205475_at	SCRG1	164.455	23.7851	192.683			-8.101	1.16367e-08	50	46	44	37	11	9	5	1	1	4	4q31-q32	11341	scrapie responsive protein 1	NM_007281;NP_009212	Hs.7122	NM_007281
205486_at	TESK2	345.759	96.4731	215.873			-2.23765	1.1153e-05	167	133	114	39	35	17	11	4	2	1	1p32	10420	testis-specific kinase 2	NM_007170;NP_009101	Hs.591499	NM_007170
205489_at	CRYM	633.745	125.281	464.724			-3.70945	1.70529e-08	109	91	85	30	28	21	13	1	1	16	16p13.11-p12.3	1428	crystallin, mu	NM_001014444;NM_001888;NP_001014444;NP_001879	Hs.924	NM_001888
205500_at	C5	83.1224	145.115	72.0672			2.01361	0.0024631	158	78	73	55	48	33	17	9	4	9	9q33-q34	727	complement component 5	NM_001735;NP_001726	Hs.494997	NM_001735
205509_at	CPB1	38.6365	18.9036	98.3155			-5.20088	6.93088e-05	13	13	12	11	11	9	5	1	1	3	3q24	1360	carboxypeptidase B1 (tissue)	NM_001871;NP_001862	Hs.477891	NM_001871
205519_at	WDR76	17.7397	38.1976	16.3286			2.33931	0.000163983	130	80	75	56	49	34	12	7	3	15	15q15.3	79968	WD repeat domain 76	NM_024908;NP_079184	Hs.250154	NM_024908
205522_at	HOXD4	39.9277	130.628	36.5164			3.57723	0.00108931	119	97	87	22	20	16	10	7	3	2	2q31.1	3233	homeobox D4	NM_014621;NP_055436	Hs.591609	NM_014621
205525_at	CALD1	229.094	56.2758	169.362			-3.00951	0.000112167	73	66	62	32	29	22	14	4	2	7	7q33	800	caldesmon 1	NM_004342;NM_033138;NM_033139;NM_033140;NM_033157;NP_004333;NP_149129;NP_149130;NP_149131;NP_149347	Hs.490203	NM_018495
205547_s_at	TAGLN	9539.95	291.783	8182.08			-28.0417	5.11897e-11	146	118	104	66	44	29	14	4	2	11	11q23.2	6876	transgelin	NM_001001522;NM_003186;NP_001001522;NP_003177	Hs.410977	NM_003186
205549_at	PCP4	3155.72	297.836	2119.15			-7.11516	8.46241e-05	79	71	20	18	16	13	4	3	1	21	21q22.2	5121	Purkinje cell protein 4	NM_006198;NP_006189	Hs.80296	NM_006198
205564_at	PAGE4	1288.37	21.7415	1310.17			-60.2611	3.76419e-14	34	8	8	8	8	7	5	1	1	X	Xp11.23	9506	P antigen family, member 4 (prostate associated)	NM_007003;NP_008934	Hs.441038	NM_007003
205567_at	CHST1	28.9485	150.992	30.0539			5.02402	5.5267e-06	174	129	111	56	49	34	12	7	3	11	11p11.2-p11.1	8534	carbohydrate (keratan sulfate Gal-6) sulfotransferase 1	NM_003654;NP_003645	Hs.104576	NM_003654
205569_at	LAMP3	71.1286	162.196	64.8338			2.50173	0.00292229	163	129	111	56	49	34	12	7	3	3	3q26.3-q27	27074	lysosomal-associated membrane protein 3	NM_014398;NP_055213	Hs.518448	NM_014398
205571_at	LIPT1	242.03	55.3607	216.622			-3.91292	3.8899e-05	102	85	79	33	30	23	15	5	1	2	2q11.2	51601	lipoyltransferase 1	NM_015929;NM_145196;NM_145197;NM_145198;NM_145199;NP_057013;NP_660197;NP_660198;NP_660199;NP_660200	Hs.590896	NM_015929
205572_at	ANGPT2	16.2004	67.6756	20.8039			3.25303	1.84422e-05	156	124	107	59	51	31	16	8	4	8	8p23.1	285	angiopoietin 2	NM_001118887;NM_001118888;NM_001147;NP_001112359;NP_001112360;NP_001138	Hs.583870	NM_001147
205573_s_at	SNX7	349.286	73.7913	202.815			-2.74849	0.00089046	29	28	27	23	21	17	11	4	2	1	1p21.3	51375	sorting nexin 7	NM_015976;NM_152238;NP_057060;NP_689424	Hs.197015	NM_015976
205575_at	C1QL1	51.4411	85.5415	41.6542			2.05361	2.47919e-05	186	147	117	71	46	31	16	8	4	17	17q21	10882	complement component 1, q subcomponent-like 1	NM_006688;NP_006679	Hs.134012	NM_006688
205577_at	PYGM	108.516	22.2961	82.1266			-3.68345	3.6383e-09	57	53	50	37	11	9	5	1	1	11	11q12-q13.2	5837	phosphorylase, glycogen, muscle	NM_005609;NP_005600	Hs.154084	NM_005609
205593_s_at	PDE9A	686.563	207.996	499.692			-2.40241	0.00135049	72	65	61	10	10	3	3	2	1	21	21q22.3	5152	phosphodiesterase 9A	NM_001001567;NM_001001568;NM_001001569;NM_001001570;NM_001001571;NM_001001572;NM_001001573;NM_001001574;NM_001001575;NM_001001576;NM_001001577;NM_001001578;NM_001001579;NM_001001580;NM_001001581;NM_001001582;NM_001001583;NM_001001584;NM_001001585;NM_002606;NP_001001567;NP_001001568;NP_001001569;NP_001001570;NP_001001571;NP_001001572;NP_001001573;NP_001001574;NP_001001575;NP_001001576;NP_001001577…	Hs.473927	NM_002606
205597_at	SLC44A4	714.116	177.803	1142.87			-6.42773	0.00211273	176	140	14	13	12	10	6	4	2	6	6p21.3	80736	solute carrier family 44, member 4	NM_025257;NP_079533	Hs.335355	NM_025257
205609_at	ANGPT1	317.443	17.2345	179.354			-10.4067	1.51e-11	34	8	8	8	8	7	5	1	1	8	8q22.3-q23	284	angiopoietin 1	NM_001146;NP_001137	Hs.369675	NM_001146
205624_at	CPA3	270.058	24.2002	319.409			-13.1986	1.2946e-06	54	50	47	40	36	26	13	1	1	3	3q21-q25	1359	carboxypeptidase A3 (mast cell)	NM_001870;NP_001861	Hs.646	NM_001870
205637_s_at	SH3GL3	31.0062	97.7845	25.0236			3.90769	4.61171e-05	147	119	100	63	52	18	12	7	3	15	15q24	6457	SH3-domain GRB2-like 3	NM_003027;NP_003018;NR_026799	Hs.270055;Hs.666365	NM_003027
205668_at	LY75	37.9292	10.1186	26.0685			-2.57628	2.6689e-05	47	43	41	34	31	21	13	1	1	2	2q24	4065	lymphocyte antigen 75	NM_002349;NP_002340	Hs.153563	NM_002349
205672_at	XPA	310.546	125.559	255.429			-2.03433	2.39802e-05	137	86	80	41	37	11	7	5	1	9	9q22.3	7507	xeroderma pigmentosum, complementation group A	NM_000380;NP_000371	Hs.654364	NM_000380
205683_x_at	TPSAB1	289.514	43.2164	262.102			-6.06487	5.98674e-07	149	120	105	34	31	21	13	1	1	16	16p13.3	7177	tryptase alpha/beta 1	NM_003294;NP_003285;XM_001720738;XM_001720740;XP_001720790;XP_001720792	Hs.405479	NM_003294
205687_at	UBFD1	109.073	232.844	107.745			2.16106	8.63916e-06	100	84	78	35	32	24	16	8	4	16	16p12	56061	ubiquitin family domain containing 1	NM_019116;NP_061989	Hs.3459	NM_019116
205691_at	SYNGR3	16.2355	99.4045	17.4342			5.70171	3.68386e-05	123	100	90	63	52	18	12	7	3	16	16p13	9143	synaptogyrin 3	NM_004209;NP_004200	Hs.435277	NM_004209
205692_s_at	CD38	163.233	27.5671	221.533			-8.03612	1.29299e-05	114	1	1	1	1	1	1	1	1	4	4p15	952	CD38 molecule	NM_001775;NP_001766	Hs.479214	NM_001775
205726_at	DIAPH2	239.145	77.9637	190.595			-2.44467	1.88065e-05	99	53	50	37	11	9	5	1	1	X	Xq21.33	1730	diaphanous homolog 2 (Drosophila)	NM_006729;NM_007309;NP_006720;NP_009293	Hs.226483;Hs.716101	NM_006729
205728_at	NA	98.6397	12.1179	96.4438			-7.9588	1.32073e-07	23	22	21	19	17	1	1	1	1	NA	NA	NA	NA	NA	NA	AL022718
205729_at	OSMR	43.3672	21.2367	52.6298			-2.47825	0.000199828	179	142	50	37	11	9	5	1	1	5	5p13.1	9180	oncostatin M receptor	NM_003999;NP_003990	Hs.120658	NM_003999
205733_at	BLM	25.0184	88.6378	36.4151			2.4341	0.000810759	27	26	25	22	20	16	10	7	3	15	15q26.1	641	Bloom syndrome	NM_000057;NP_000048	Hs.716515	NM_000057
205749_at	CYP1A1	20.6332	61.7547	21.6457			2.85298	0.00297421	90	78	73	55	48	33	17	9	4	15	15q24.1	1543	cytochrome P450, family 1, subfamily A, polypeptide 1	NM_000499;NP_000490	Hs.72912	NM_000499
205751_at	SH3GL2	14.5241	69.7834	14.7989			4.71543	5.78394e-05	174	129	111	56	49	34	12	7	3	9	9p22	6456	SH3-domain GRB2-like 2	NM_003026;NP_003017	Hs.715611	NM_003026
205752_s_at	GSTM5	182.461	42.8059	96.1536			-2.24627	0.000735414	151	122	60	47	43	19	11	4	2	1	1p13.3	2949	glutathione S-transferase mu 5	NM_000851;NP_000842	Hs.75652	NM_000851
205771_s_at	AKAP7	173.988	29.3358	252.137			-8.59483	1.04171e-10	91	79	74	52	1	1	1	1	1	6	6q23	9465	A kinase (PRKA) anchor protein 7	NM_004842;NM_016377;NM_138633;NP_004833;NP_057461;NP_619539	Hs.486483	AL137063
205773_at	CPEB3	29.6054	14.8452	39.9086			-2.68831	2.07581e-07	115	74	69	52	1	1	1	1	1	10	10q23.32	22849	cytoplasmic polyadenylation element binding protein 3	NM_014912;NP_055727	Hs.131683	NM_014912
205776_at	FMO5	98.6956	43.5047	175.546			-4.03511	1.04993e-07	167	133	114	39	35	17	11	4	2	1	1q21.1	2330	flavin containing monooxygenase 5	NM_001144829;NM_001144830;NM_001461;NP_001138301;NP_001138302;NP_001452	Hs.642706	NM_001461
205782_at	FGF7	69.7288	13.197	41.212			-3.12284	0.000371545	16	16	15	14	13	9	5	1	1	15	15q15-q21.1	2252	fibroblast growth factor 7 (keratinocyte growth factor)	NM_002009;NP_002000	Hs.567268	NM_002009
205823_at	RGS12	87.7463	107.673	51.6602			2.08426	0.00189544	26	25	24	21	19	15	9	6	3	4	4p16.3	6002	regulator of G-protein signaling 12	NM_002926;NM_198227;NM_198229;NP_002917;NP_937870;NP_937872	Hs.527061	AI824113
205825_at	PCSK1	10.0825	60.2276	10.0409			5.99822	7.86186e-05	163	129	111	56	49	34	12	7	3	5	5q15-q21	5122	proprotein convertase subtilisin/kexin type 1	NM_000439;NP_000430	Hs.78977	NM_000439
205827_at	CCK	232.668	25.846	97.5457			-3.77411	0.000432303	114	1	1	1	1	1	1	1	1	3	3p22-p21.3	885	cholecystokinin	NM_000729;NP_000720	Hs.458426	NM_000729
205831_at	CD2	79.4436	33.0429	95.3733			-2.88635	1.82495e-05	43	39	37	30	28	21	13	1	1	1	1p13	914	CD2 molecule	NM_001767;NP_001758	Hs.523500	NM_001767
205834_s_at	PART1	78.9786	48.6347	133.463			-2.74419	4.84012e-05	53	49	46	39	35	17	11	4	2	5	5q12.1	25859	prostate androgen-regulated transcript 1	NR_024617;XR_040430;XR_040431;XR_040432	Hs.661347	NM_016590
205857_at	SLC18A2	52.5062	11.3498	28.1339			-2.47881	0.00123991	118	96	6	6	6	5	1	1	1	10	10q25	6571	solute carrier family 18 (vesicular monoamine), member 2	NM_003054;NP_003045	Hs.654476	AI269290
205866_at	FCN3	16.2418	71.6433	17.9432			3.99278	4.78835e-06	156	124	107	59	51	31	16	8	4	1	1p36.11	8547	ficolin (collagen/fibrinogen domain containing) 3 (Hakata antigen)	NM_003665;NM_173452;NP_003656;NP_775628	Hs.333383	NM_003665
205880_at	PRKD1	410.638	161.079	434.63			-2.69824	1.38741e-05	139	71	20	18	16	13	4	3	1	14	14q11	5587	protein kinase D1	NM_002742;NP_002733	Hs.508999	NM_002742
205896_at	SLC22A4	167.205	20.4267	106.203			-5.19923	5.89997e-07	91	79	74	52	1	1	1	1	1	5	5q31.1	6583	solute carrier family 22 (organic cation/ergothioneine transporter), member 4	NM_003059;NP_003050	Hs.310591;Hs.640104	NM_003059
205898_at	CX3CR1	186.988	16.1253	111.403			-6.90859	1.62034e-06	25	24	23	20	18	14	4	3	1	3	3p21;3p21.3	1524	chemokine (C-X3-C motif) receptor 1	NM_001337;NP_001328	Hs.78913	U20350
205906_at	FOXJ1	38.3476	112.824	38.435			2.93545	3.10367e-05	121	25	24	21	19	15	9	6	3	17	17q22-q25	2302	forkhead box J1	NM_001454;NP_001445	Hs.651204	NM_001454
205907_s_at	OMD	35.8534	17.3322	43.8391			-2.52934	0.00205724	146	118	104	66	44	29	14	4	2	9	9q22.31	4958	osteomodulin	NM_005014;NP_005005	Hs.94070	AI765819
205908_s_at	OMD	29.5185	15.9679	34.6061			-2.16723	0.00272278	96	46	44	37	11	9	5	1	1	9	9q22.31	4958	osteomodulin	NM_005014;NP_005005	Hs.94070	NM_005014
205909_at	POLE2	40.6091	141.814	46.2819			3.06414	0.000437403	163	129	111	56	49	34	12	7	3	14	14q21-q22	5427	polymerase (DNA directed), epsilon 2 (p59 subunit)	NM_002692;NP_002683	Hs.162777	NM_002692
205910_s_at	CEL	20.1266	272.234	17.7881			15.3043	4.36692e-06	133	107	93	64	19	15	9	6	3	9	9q34.3	1056	carboxyl ester lipase (bile salt-stimulated lipase)	NM_001807;NP_001798	Hs.533258	NM_001807
205925_s_at	RAB3B	96.0982	52.5444	120.888			-2.30069	0.000124443	116	67	63	48	33	25	4	3	1	1	1p32-p31	5865	RAB3B, member RAS oncogene family	NM_002867;NP_002858	Hs.123072	NM_002867
205932_s_at	MSX1	85.5557	242.809	61.3911			3.95512	5.70449e-09	178	88	82	59	51	31	16	8	4	4	4p16.3-p16.1	4487	msh homeobox 1	NM_002448;NP_002439	Hs.424414	NM_002448
205934_at	PLCL1	91.8391	18.6443	50.7221			-2.72051	0.000281142	89	77	72	40	36	26	13	1	1	2	2q33	5334	phospholipase C-like 1	NM_001114661;NM_006226;NP_001108133;NP_006217	Hs.153322	NM_006226
205935_at	FOXF1	289.204	22.1696	235.94			-10.6425	2.91286e-10	34	8	8	8	8	7	5	1	1	16	16q24	2294	forkhead box F1	NM_001451;NP_001442	Hs.155591	NM_001451
205942_s_at	ACSM3	68.9317	27.3471	104.965			-3.83825	1.21775e-07	49	45	43	36	33	25	4	3	1	16	16p13.11	6296	acyl-CoA synthetase medium-chain family member 3	NM_005622;NM_202000;NP_005613;NP_973729	Hs.706754	NM_005622
205948_at	PTPRT	23.862	74.0704	32.1028			2.30729	0.00131709	90	78	73	55	48	33	17	9	4	20	20q12-q13	11122	protein tyrosine phosphatase, receptor type, T	NM_007050;NM_133170;NP_008981;NP_573400	Hs.526879	NM_007050
205967_at	HIST1H4C	419.668	883.087	342.218			2.58048	0.000545378	123	100	90	63	52	18	12	7	3	6	6p21.3	8364	histone cluster 1, H4c	NM_003542;NP_003533	Hs.46423	NM_003542
205991_s_at	PRRX1	107.29	24.1346	81.0988			-3.36027	6.87913e-05	89	77	72	40	36	26	13	1	1	1	1q24	5396	paired related homeobox 1	NM_006902;NM_022716;NP_008833;NP_073207	Hs.283416	NM_006902
206001_at	NPY	1163.06	33.0674	3063.41			-92.6413	7.00393e-08	35	32	21	19	17	1	1	1	1	7	7p15.1	4852	neuropeptide Y	NM_000905;NP_000896	Hs.1832	NM_000905
206003_at	CEP135	41.5429	120.071	43.6662			2.74976	0.000148709	147	119	100	63	52	18	12	7	3	4	4q12	9662	centrosomal protein 135kDa	NM_025009;NP_079285	Hs.518767	NM_014645
206013_s_at	ACTL6B	14.3899	28.8978	14.2926			2.02187	0.00266801	27	26	25	22	20	16	10	7	3	7	7q22	51412	actin-like 6B	NM_016188;NP_057272	Hs.259831	NM_016188
206014_at	ACTL6B	16.5441	40.1419	18.3959			2.18211	0.000458597	27	26	25	22	20	16	10	7	3	7	7q22	51412	actin-like 6B	NM_016188;NP_057272	Hs.259831	NM_016188
206018_at	FOXG1	10.9818	285.763	11.1697			25.5838	5.66612e-05	147	119	100	63	52	18	12	7	3	14	14q13	2290	forkhead box G1	NM_005249;NP_005240	Hs.695962;Hs.708841	NM_005249
206022_at	NDP	95.6155	12.9415	50.5377			-3.90508	5.5456e-06	16	16	15	14	13	9	5	1	1	X	Xp11.4	4693	Norrie disease (pseudoglioma)	NM_000266;NP_000257	Hs.522615	NM_000266
206023_at	NMU	14.3018	38.544	15.1005			2.5525	9.69696e-05	128	104	93	64	19	15	9	6	3	4	4q12	10874	neuromedin U	NM_006681;NP_006672	Hs.418367	NM_006681
206042_x_at	SNURF	1607.57	470.312	1015.24			-2.15865	0.00174421	46	42	40	33	30	23	15	5	1	15	15q12	8926	SNRPN upstream reading frame	NM_005678;NM_022804;NP_005669;NP_073715	Hs.564847	NM_022804
206043_s_at	ATP2C2	275.859	77.2716	244.497			-3.16413	4.74569e-05	132	106	95	66	44	29	14	4	2	16	16q24.1	9914	ATPase, Ca++ transporting, type 2C, member 2	NM_014861;NP_055676	Hs.6168	NM_014861
206045_s_at	NOL4	11.1888	35.4184	12.1447			2.91637	0.000794633	27	26	25	22	20	16	10	7	3	18	18q12	8715	nucleolar protein 4	NM_003787;NP_003778	Hs.514795	NM_003787
206070_s_at	EPHA3	285.31	30.4504	256.949			-8.43827	7.79864e-07	43	39	37	30	28	21	13	1	1	3	3p11.2	2042	EPH receptor A3	NM_005233;NM_182644;NP_005224;NP_872585	Hs.123642	AF213459
206071_s_at	EPHA3	55.703	15.5518	37.7556			-2.42773	0.00162332	89	77	72	40	36	26	13	1	1	3	3p11.2	2042	EPH receptor A3	NM_005233;NM_182644;NP_005224;NP_872585	Hs.123642	NM_005233
206088_at	LRRC37A	36.0988	109.889	41.8053			2.62859	0.000237152	136	110	98	24	22	18	12	7	3	17	17q21.31	9884	leucine rich repeat containing 37A	NM_014834;NP_055649	Hs.696401	NM_014834
206101_at	ECM2	204.197	39.0345	199.984			-5.12326	1.19231e-05	81	72	67	50	44	29	14	4	2	9	9q22.3	1842	extracellular matrix protein 2, female organ and adipocyte specific	NM_001393;NP_001384	Hs.117060	NM_001393
206102_at	GINS1	26.414	126.434	25.5869			4.94137	0.000571282	141	113	100	63	52	18	12	7	3	20	20p11.21	9837	GINS complex subunit 1 (Psf1 homolog)	NM_021067;NP_066545	Hs.658464	NM_021067
206110_at	HIST1H3H	14.7022	91.0917	20.558			4.43097	2.83806e-05	156	124	107	59	51	31	16	8	4	6	6p22-p21.3	8357	histone cluster 1, H3h	NM_003536;NP_003527	Hs.591778	NM_003536
206115_at	EGR3	178.223	16.3904	451.164			-27.526	8.45797e-13	17	17	16	15	8	7	5	1	1	8	8p23-p21	1960	early growth response 3	NM_004430;NP_004421	Hs.534313	NM_004430
206116_s_at	TPM1	2669.07	208.297	1687.46			-8.10123	1.68716e-08	43	39	37	30	28	21	13	1	1	15	15q22.1	7168	tropomyosin 1 (alpha)	NM_000366;NM_001018004;NM_001018005;NM_001018006;NM_001018007;NM_001018008;NM_001018020;NP_000357;NP_001018004;NP_001018005;NP_001018006;NP_001018007;NP_001018008;NP_001018020	Hs.133892	NM_000366
206132_at	MCC	174.971	66.0439	148.231			-2.24443	5.24651e-06	57	53	50	37	11	9	5	1	1	5	5q21	4163	mutated in colorectal cancers	NM_001085377;NM_002387;NP_001078846;NP_002378	Hs.593171	NM_002387
206135_at	ST18	10.0844	38.9093	9.60986			4.0489	0.00310226	119	97	87	22	20	16	10	7	3	8	8q11.23	9705	suppression of tumorigenicity 18 (breast carcinoma) (zinc finger protein)	NM_014682;NP_055497	Hs.655499;Hs.715750	NM_014682
206140_at	LHX2	11.0699	44.8572	10.7782			4.16186	0.00188784	119	97	87	22	20	16	10	7	3	9	9q33-q34.1	9355	LIM homeobox 2	NM_004789;NP_004780	Hs.696425	NM_004789
206157_at	PTX3	23.5076	38.9603	10.4652			3.72285	0.00236979	90	78	73	55	48	33	17	9	4	3	3q25	5806	pentraxin-related gene, rapidly induced by IL-1 beta	NM_002852;NP_002843	Hs.591286;Hs.658046	NM_002852
206167_s_at	ARHGAP6	1343.76	210.651	1307.55			-6.20721	0.0011606	148	64	60	47	43	19	11	4	2	X	Xp22.3	395	Rho GTPase activating protein 6	NM_001174;NM_006125;NM_013422;NM_013423;NM_013427;NP_001165;NP_006116;NP_038266;NP_038267;NP_038286	Hs.435291	NM_001174
206170_at	ADRB2	339.485	62.1013	455.075			-7.32794	5.14398e-08	98	83	77	58	12	10	6	4	2	5	5q31-q32	154	adrenergic, beta-2-, receptor, surface	NM_000024;NP_000015	Hs.591251	NM_000024
206176_at	BMP6	19.7568	44.4478	21.5124			2.06615	4.19885e-07	107	89	83	51	45	30	16	8	4	6	6p24-p23	654	bone morphogenetic protein 6	NM_001718;NP_001709	Hs.285671	NM_001718
206177_s_at	ARG1	11.6552	266.642	11.9663			22.2827	0.000227762	90	78	73	55	48	33	17	9	4	6	6q23	383	arginase, liver	NM_000045;NP_000036	Hs.440934	NM_000045
206196_s_at	RUNDC3A	16.9194	47.8526	17.1897			2.7838	0.00209142	27	26	25	22	20	16	10	7	3	17	17q21.31	10900	RUN domain containing 3A	NM_001144825;NM_001144826;NM_006695;NP_001138297;NP_001138298;NP_006686	Hs.500197	NM_006695
206211_at	SELE	61.5653	18.846	150.898			-8.00689	4.21206e-07	115	74	69	52	1	1	1	1	1	1	1q22-q25	6401	selectin E	NM_000450;NP_000441	Hs.82848	NM_000450
206247_at	MICB	28.3032	93.8028	27.4436			3.41802	0.000498398	141	113	100	63	52	18	12	7	3	6	6p21.3	4277	MHC class I polypeptide-related sequence B	NM_005931;NP_005922	Hs.130838	NM_005931
206249_at	MAP3K13	32.7844	90.9257	37.226			2.44253	2.15296e-05	129	105	94	65	40	27	10	7	3	3	3q27	9175	mitogen-activated protein kinase kinase kinase 13	NM_004721;NP_004712	Hs.656069	NM_004721
206261_at	ZNF239	110.271	55.663	131.353			-2.35978	8.17012e-06	64	58	55	6	6	5	1	1	1	10	10q11.22-q11.23	8187	zinc finger protein 239	NM_001099282;NM_001099283;NM_001099284;NM_005674;NP_001092752;NP_001092753;NP_001092754;NP_005665	Hs.25040	NM_005674
206271_at	TLR3	58.738	11.4241	32.2078			-2.81928	3.4474e-07	31	30	29	25	23	11	7	5	1	4	4q35	7098	toll-like receptor 3	NM_003265;NP_003256	Hs.657724	NM_003265
206272_at	SPHAR	320.47	67.1683	261.22			-3.88903	3.09519e-06	32	31	30	26	24	19	11	4	2	1	1q42.11-q42.3	10638	S-phase response (cyclin-related)	NM_006542;NP_006533	Hs.716553	NM_006542
206314_at	ZNF167	39.0822	16.3305	36.8589			-2.25707	1.70352e-05	191	150	119	9	9	8	1	1	1	3	3p22.3-p21.1	55888	zinc finger protein 167	NM_018651;NM_025169;NP_061121;NP_079445	Hs.529512;Hs.696570	NM_018651
206316_s_at	KNTC1	26.7204	125.261	29.7155			4.21535	6.12036e-05	163	129	111	56	49	34	12	7	3	12	12q24.31	9735	kinetochore associated 1	NM_014708;NP_055523	Hs.300559	NM_014708
206320_s_at	SMAD9	44.9343	73.3791	33.0377			2.22107	0.00333762	128	104	93	64	19	15	9	6	3	13	13q12-q14	4093	SMAD family member 9	NM_001127217;NM_005905;NP_001120689;NP_005896	Hs.123119	NM_005905
206326_at	GRP	20.8209	363.943	19.5005			18.6633	5.62641e-06	153	123	106	60	50	35	18	6	3	18	18q21.1-q21.32	2922	gastrin-releasing peptide	NM_001012512;NM_001012513;NM_002091;NP_001012530;NP_001012531;NP_002082	Hs.153444	NM_002091
206336_at	CXCL6	27.6643	11.9916	36.3673			-3.03274	0.000337754	51	47	12	11	11	9	5	1	1	4	4q21	6372	chemokine (C-X-C motif) ligand 6 (granulocyte chemotactic protein 2)	NM_002993;NP_002984	Hs.164021	NM_002993
206363_at	MAF	238.531	49.803	185.919			-3.7331	1.92536e-08	167	133	114	39	35	17	11	4	2	16	16q22-q23	4094	v-maf musculoaponeurotic fibrosarcoma oncogene homolog (avian)	NM_001031804;NM_005360;NP_001026974;NP_005351	Hs.134859	NM_005360
206364_at	KIF14	13.8629	100.547	15.8539			6.34208	1.54259e-05	124	101	91	63	52	18	12	7	3	1	1q32.1	9928	kinesin family member 14	NM_014875;NP_055690	Hs.3104	NM_014875
206374_at	DUSP8	68.5458	150.901	56.181			2.68598	2.04444e-05	166	132	113	44	40	27	10	7	3	11	11p15.5	1850	dual specificity phosphatase 8	NM_004420;NP_004411	Hs.41688	NM_004420
206391_at	RARRES1	133.098	22.5045	154.899			-6.88305	2.51907e-05	73	66	62	32	29	22	14	4	2	3	3q25.32-q25.33	5918	retinoic acid receptor responder (tazarotene induced) 1	NM_002888;NM_206963;NP_002879;NP_996846	Hs.131269	NM_002888
206392_s_at	RARRES1	423.205	71.9062	527.192			-7.33167	0.00010181	73	66	62	32	29	22	14	4	2	3	3q25.32-q25.33	5918	retinoic acid receptor responder (tazarotene induced) 1	NM_002888;NM_206963;NP_002879;NP_996846	Hs.131269	NM_002888
206403_at	ZNF536	26.7781	45.7075	21.1544			2.16066	0.00295603	124	101	91	63	52	18	12	7	3	19	19q12	9745	zinc finger protein 536	NM_014717;NP_055532	Hs.378901	NM_014717
206404_at	FGF9	27.6174	78.0329	19.0504			4.09614	0.000265529	141	113	100	63	52	18	12	7	3	13	13q11-q12	2254	fibroblast growth factor 9 (glia-activating factor)	NM_002010;NP_002001	Hs.111	NM_002010
206433_s_at	SPOCK3	164.012	19.0301	52.0503			-2.73515	0.000894267	16	16	15	14	13	9	5	1	1	4	4q32.3	50859	sparc/osteonectin, cwcv and kazal-like domains proteoglycan (testican) 3	NM_001040159;NM_016950;NP_001035249;NP_058646	Hs.481133	BC000460
206434_at	SPOCK3	239.833	14.691	98.6385			-6.71423	2.17042e-06	36	33	31	8	8	7	5	1	1	4	4q32.3	50859	sparc/osteonectin, cwcv and kazal-like domains proteoglycan (testican) 3	NM_001040159;NM_016950;NP_001035249;NP_058646	Hs.481133	NM_016950
206448_at	ZNF365	79.923	28.2109	64.2642			-2.278	2.27949e-05	99	53	50	37	11	9	5	1	1	10	10q21.2	22891	zinc finger protein 365	NM_014951;NM_199450;NM_199451;NM_199452;NP_055766;NP_955522;NP_955523;NP_955524	Hs.22653	NM_014951
206457_s_at	DIO1	10.9202	41.7411	12.4123			3.36289	0.00333287	90	78	73	55	48	33	17	9	4	1	1p33-p32	1733	deiodinase, iodothyronine, type I	NM_000792;NM_001039715;NM_001039716;NM_213593;NP_000783;NP_001034804;NP_001034805;NP_998758	Hs.251415	NM_000792
206461_x_at	MT1H	1882.75	642.175	1332.35			-2.07475	0.000484144	191	150	119	9	9	8	1	1	1	16	16q13	4496	metallothionein 1H	NM_005951;NP_005942	Hs.438462	NM_005951
206483_at	LRRC6	25.6101	56.3376	26.5117			2.12501	1.71106e-05	108	90	84	60	50	35	18	6	3	8	8q24.22	23639	leucine rich repeat containing 6	NM_012472;NP_036604	Hs.591865	NM_012472
206488_s_at	CD36	18.033	35.1069	15.947			2.20147	0.000678529	165	131	70	53	46	31	16	8	4	7	7q11.2	948	CD36 molecule (thrombospondin receptor)	NM_000072;NM_001001547;NM_001001548;NM_001127443;NM_001127444;NP_000063;NP_001001547;NP_001001548;NP_001120915;NP_001120916	Hs.120949	NM_000072
206493_at	ITGA2B	28.3288	67.6559	27.3724			2.47169	0.000164075	124	101	91	63	52	18	12	7	3	17	17q21.32	3674	integrin, alpha 2b (platelet glycoprotein IIb of IIb/IIIa complex, antigen CD41)	NM_000419;NP_000410	Hs.411312	NM_000419
206500_s_at	C14orf106	25.3632	61.0659	26.3659			2.3161	2.41024e-05	160	127	109	68	53	35	18	6	3	14	14q21.3	55320	chromosome 14 open reading frame 106	NM_018353;NP_060823	Hs.437941	NM_018353
206502_s_at	INSM1	10.8123	276.086	36.7226			7.51814	9.76043e-05	27	26	25	22	20	16	10	7	3	20	20p11.2	3642	insulinoma-associated 1	NM_002196;NP_002187	Hs.89584	NM_002196
206529_x_at	SLC26A4	146.964	17.5743	393.642			-22.3987	2.68826e-07	115	74	69	52	1	1	1	1	1	7	7q31	5172	solute carrier family 26, member 4	NM_000441;NP_000432	Hs.571246	NM_000441
206542_s_at	SMARCA2	447.136	127.052	386.248			-3.04007	0.000104648	29	28	27	23	21	17	11	4	2	9	9p22.3	6595	SWI/SNF related, matrix associated, actin dependent regulator of chromatin, subfamily a, member 2	NM_003070;NM_139045;NP_003061;NP_620614	Hs.298990	AV725365
206544_x_at	SMARCA2	223.448	49.8386	197.914			-3.97109	1.90702e-05	29	28	27	23	21	17	11	4	2	9	9p22.3	6595	SWI/SNF related, matrix associated, actin dependent regulator of chromatin, subfamily a, member 2	NM_003070;NM_139045;NP_003061;NP_620614	Hs.298990	NM_003070
206550_s_at	NUP155	61.5411	160.411	60.8508			2.63613	2.56108e-05	136	110	98	24	22	18	12	7	3	5	5p13.1	9631	nucleoporin 155kDa	NM_004298;NM_153485;NP_004289;NP_705618	Hs.547696	NM_004298
206554_x_at	SETMAR	153.042	56.7902	140.299			-2.47049	2.86061e-08	78	70	66	28	26	14	4	3	1	3	3p26.2	6419	SET domain and mariner transposase fusion gene	NM_006515;NP_006506;NR_024022	Hs.475300	NM_006515
206557_at	ZNF702P	41.8989	16.4711	50.0962			-3.04145	1.33673e-06	191	150	119	9	9	8	1	1	1	19	19q13.41	79986	zinc finger protein 702 pseudogene	NR_003578	Hs.714428	NM_024924
206565_x_at	SMA4	58.549	133.26	62.6727			2.12628	1.14074e-06	106	88	82	59	51	31	16	8	4	5	5q13	11039	glucuronidase, beta pseudogene	NA	Hs.529793;Hs.654587;Hs.654588	NM_006780
206580_s_at	EFEMP2	288.951	64.1883	174.536			-2.71913	5.4123e-07	140	112	57	25	23	11	7	5	1	11	11q13.1	30008	EGF-containing fibulin-like extracellular matrix protein 2	NM_016938;NP_058634	Hs.170622	NM_016938
206587_at	CCT6B	55.5	21.9922	49.6494			-2.25759	5.91548e-06	31	30	29	25	23	11	7	5	1	17	17q12	10693	chaperonin containing TCP1, subunit 6B (zeta 2)	NM_006584;NP_006575	Hs.73072	NM_006584
206609_at	MAGEC1	15.5943	36.267	15.6244			2.32118	0.00142134	122	99	89	62	41	28	17	9	4	X	Xq26	9947	melanoma antigen family C, 1	NM_005462;NP_005453	Hs.132194	NM_005462
206624_at	USP9Y	141.837	47.1638	160.552			-3.40414	2.01652e-05	143	115	102	34	31	21	13	1	1	Y	Yq11.2	8287	ubiquitin specific peptidase 9, Y-linked (fat facets-like, Drosophila)	NM_004654;NP_004645	Hs.598540	NM_004654
206626_x_at	SSX1	14.3898	88.751	17.3193			5.12441	0.000506624	122	99	89	62	41	28	17	9	4	X	Xp11.23-p11.22	6756	synovial sarcoma, X breakpoint 1	NM_005635;NP_005626	Hs.434142;Hs.694472;Hs.713144	BC001003
206632_s_at	APOBEC3B	12.995	90.4104	16.7947			5.38326	0.000230998	163	129	111	56	49	34	12	7	3	22	22q13.1-q13.2	9582	apolipoprotein B mRNA editing enzyme, catalytic polypeptide-like 3B	NM_004900;NP_004891	Hs.226307	NM_004900
206636_at	RASA2	57.6242	112.28	54.0774			2.07629	4.60176e-05	145	117	103	29	27	15	9	6	3	3	3q22-q23	5922	RAS p21 protein activator 2	NM_006506;NP_006497	Hs.655941	NM_006506
206655_s_at	GP1BB	29.7476	63.0183	28.6455			2.19994	5.01892e-06	106	88	82	59	51	31	16	8	4	22	22q11.21;22q11.21-q11.23	2812	glycoprotein Ib (platelet), beta polypeptide	NM_000407;NP_000398	Hs.283743	NM_000407
206667_s_at	SCAMP1	60.9974	21.5671	46.8786			-2.17362	0.000673229	191	150	119	9	9	8	1	1	1	5	5q13.3-q14.1	9522	secretory carrier membrane protein 1	NM_004866;NP_004857	Hs.482587	AF005037
206668_s_at	SCAMP1	143.029	50.4119	112.718			-2.23594	0.000151849	75	67	63	48	33	25	4	3	1	5	5q13.3-q14.1	9522	secretory carrier membrane protein 1	NM_004866;NP_004857	Hs.482587	NM_004866
206681_x_at	GP2	70.0481	373.923	59.4857			6.28594	0.00100307	122	99	89	62	41	28	17	9	4	16	16p12	2813	glycoprotein 2 (zymogen granule membrane)	NM_001007240;NM_001007241;NM_001007242;NM_001502;NP_001007241;NP_001007242;NP_001007243;NP_001493	Hs.53985	NM_001502
206700_s_at	JARID1D	318.215	129.69	336.122			-2.59173	2.73995e-06	189	149	118	33	30	23	15	5	1	Y	Yq11	8284	jumonji, AT rich interactive domain 1D	NM_004653;NP_004644	Hs.80358	NM_004653
206714_at	ALOX15B	411.945	31.815	407.637			-12.8127	8.98602e-07	23	22	21	19	17	1	1	1	1	17	17p13.1	247	arachidonate 15-lipoxygenase, type B	NM_001039130;NM_001039131;NM_001141;NP_001034219;NP_001034220;NP_001132	Hs.111256	NM_001141
206757_at	PDE5A	82.0376	21.1148	92.4536			-4.37861	0.000465255	75	67	63	48	33	25	4	3	1	4	4q25-q27	8654	phosphodiesterase 5A, cGMP-specific	NM_001083;NM_033430;NM_033437;NP_001074;NP_236914;NP_246273	Hs.587281;Hs.647971	NM_001083
206770_s_at	SLC35A3	533.693	315.348	650.962			-2.06427	0.00234423	134	108	96	67	47	32	6	4	2	1	1p21	23443	solute carrier family 35 (UDP-N-acetylglucosamine (UDP-GlcNAc) transporter), member A3	NM_012243;NP_036375	Hs.448979	NM_012243
206771_at	UPK3A	236.549	57.6544	146.032			-2.53288	0.000150629	89	77	72	40	36	26	13	1	1	22	22q13.31	7380	uroplakin 3A	NM_006953;NP_008884	Hs.632787	NM_006953
206827_s_at	TRPV6	258.767	103.364	251.779			-2.43586	0.000170883	167	133	114	39	35	17	11	4	2	7	7q33-q34	55503	transient receptor potential cation channel, subfamily V, member 6	NM_018646;NP_061116	Hs.302740;Hs.638966	NM_014274
206833_s_at	ACYP2	163.255	61.5025	146.182			-2.37685	2.27543e-05	25	24	23	20	18	14	4	3	1	2	2p16.2	98	acylphosphatase 2, muscle type	NM_138448;NP_612457	Hs.516173;Hs.642983	NM_001108
206857_s_at	FKBP1B	133.898	23.0565	214.781			-9.31542	6.69348e-12	6	6	6	6	6	5	1	1	1	2	2p23.3	2281	FK506 binding protein 1B, 12.6 kDa	NM_004116;NM_054033;NP_004107;NP_473374	Hs.709461	NM_004116
206875_s_at	SLK	403.727	161.087	425.496			-2.64142	2.42988e-05	104	45	43	36	33	25	4	3	1	10	10q25.1	9748	STE20-like kinase (yeast)	NM_014720;NP_055535	Hs.591922	NM_014720
206938_at	SRD5A2	229.741	69.7311	180.719			-2.59165	1.31117e-05	109	91	85	30	28	21	13	1	1	2	2p23	6716	steroid-5-alpha-reductase, alpha polypeptide 2 (3-oxo-5 alpha-steroid delta 4-dehydrogenase alpha 2)	NM_000348;NP_000339	Hs.458345	NM_000348
206951_at	HIST1H4E	35.686	105.666	48.7402			2.16795	7.02603e-05	156	124	107	59	51	31	16	8	4	6	6p21.3	8367	histone cluster 1, H4e	NM_003545;NP_003536	Hs.662174	NM_003545
206953_s_at	LPHN2	241.481	99.7864	220.231			-2.20702	0.000397181	31	30	29	25	23	11	7	5	1	1	1p31.1	23266	latrophilin 2	NM_012302;NP_036434	Hs.24212	NM_012302
206973_at	PPFIA2	20.1904	71.7833	22.5498			3.18332	0.00251602	69	62	58	45	41	28	17	9	4	12	12q21.31	8499	protein tyrosine phosphatase, receptor type, f polypeptide (PTPRF), interacting protein (liprin), alpha 2	NM_003625;NP_003616	Hs.506216	NM_003625
206976_s_at	HSPH1	806.298	1821.58	536.835			3.39319	7.02248e-06	164	130	112	65	40	27	10	7	3	13	13q12.3	10808	heat shock 105kDa/110kDa protein 1	NM_006644;NP_006635	Hs.36927	NM_006644
207001_x_at	TSC22D3	178.41	92.898	199.769			-2.15041	5.69893e-05	83	74	69	52	1	1	1	1	1	X	Xq22.3	1831	TSC22 domain family, member 3	NM_001015881;NM_004089;NM_198057;NP_001015881;NP_004080;NP_932174	Hs.716410	NM_004089
207002_s_at	PLAGL1	130.01	23.0485	157.665			-6.84057	4.00416e-08	146	118	104	66	44	29	14	4	2	6	6q24-q25	5325	pleiomorphic adenoma gene-like 1	NM_001080951;NM_001080952;NM_001080953;NM_001080954;NM_001080955;NM_001080956;NM_002656;NM_006718;NP_001074420;NP_001074421;NP_001074422;NP_001074423;NP_001074424;NP_001074425;NP_002647;NP_006709	Hs.715495	NM_002656
207016_s_at	ALDH1A2	345.382	32.0441	384.253			-11.9914	1.6253e-13	34	8	8	8	8	7	5	1	1	15	15q22.1	8854	aldehyde dehydrogenase 1 family, member A2	NM_003888;NM_170696;NM_170697;NP_003879;NP_733797;NP_733798	Hs.643455	AB015228
207018_s_at	RAB27B	49.7579	15.8421	33.0072			-2.08351	0.00144954	97	9	9	9	9	8	1	1	1	18	18q21.2	5874	RAB27B, member RAS oncogene family	NM_004163;NP_004154	Hs.25318	NM_004163
207039_at	CDKN2A	12.9655	83.8889	15.7514			5.3258	1.54537e-07	160	127	109	68	53	35	18	6	3	9	9p21	1029	cyclin-dependent kinase inhibitor 2A (melanoma, p16, inhibits CDK4)	NM_000077;NM_058195;NM_058197;NP_000068;NP_478102;NP_478104	Hs.512599	NM_000077
207056_s_at	SLC4A8	19.0992	31.7674	11.8571			2.67918	0.00147931	138	111	99	21	19	15	9	6	3	12	12q13.13	9498	solute carrier family 4, sodium bicarbonate cotransporter, member 8	NM_001039960;NM_004858;NP_001035049;NP_004849	Hs.370636	NM_004858
207063_at	CYorf14	140.231	48.0022	108.071			-2.25138	0.00022363	117	95	79	33	30	23	15	5	1	Y	Yq11.222	55410	chromosome Y open reading frame 14	NR_001544	Hs.138453	NM_018542
207131_x_at	GGT1	346.208	182.615	562.657			-3.08112	0.000214285	192	65	61	10	10	3	3	2	1	22	22q11.23	2678	gamma-glutamyltransferase 1	NM_001032364;NM_001032365;NM_005265;NM_013430;NP_001027536;NP_001027537;NP_005256;NP_038347	Hs.595809;Hs.645535	NM_013430
207134_x_at	TPSB2	286.371	35.3469	265.867			-7.52165	3.65264e-07	149	120	105	34	31	21	13	1	1	16	16p13.3	64499	tryptase beta 2	NM_024164;NP_077078	Hs.405479;Hs.592982	NM_024164
207165_at	HMMR	10.9142	145.727	21.92			6.64811	8.87604e-05	174	129	111	56	49	34	12	7	3	5	5q33.2-qter	3161	hyaluronan-mediated motility receptor (RHAMM)	NM_001142556;NM_001142557;NM_012484;NM_012485;NP_001136028;NP_001136029;NP_036616;NP_036617	Hs.72550	NM_012485
207172_s_at	CDH11	92.6332	42.803	126.556			-2.95671	1.54719e-05	179	142	50	37	11	9	5	1	1	16	16q22.1	1009	cadherin 11, type 2, OB-cadherin (osteoblast)	NM_001797;NP_001788	Hs.116471	NM_001797
207173_x_at	CDH11	275.769	43.8762	418.808			-9.5452	1.54852e-07	132	106	95	66	44	29	14	4	2	16	16q22.1	1009	cadherin 11, type 2, OB-cadherin (osteoblast)	NM_001797;NP_001788	Hs.116471	D21254
207183_at	GPR19	10.6973	26.2644	12.8665			2.0413	3.70799e-05	123	100	90	63	52	18	12	7	3	12	12p12.3	2842	G protein-coupled receptor 19	NM_006143;NP_006134	Hs.657862	NM_006143
207191_s_at	ISLR	124.709	37.4271	112.128			-2.99591	1.03079e-05	17	17	16	15	8	7	5	1	1	15	15q23-q24	3671	immunoglobulin superfamily containing leucine-rich repeat	NM_005545;NM_201526;NP_005536;NP_958934	Hs.699822;Hs.710506	NM_005545
207227_x_at	RFPL2	485.317	62.3868	352.01			-5.64237	3.10653e-07	86	54	51	3	3	3	3	2	1	22	22q12.3	10739	ret finger protein-like 2	NM_001098527;NM_006605;NP_001091997;NP_006596	Hs.157427	NM_006605
207238_s_at	PTPRC	73.547	34.4942	85.8577			-2.48905	0.00249126	126	103	86	32	29	22	14	4	2	1	1q31-q32	5788	protein tyrosine phosphatase, receptor type, C	NM_002838;NM_080921;NM_080922;NM_080923;NP_002829;NP_563578;NP_563579;NP_563580	Hs.654514	NM_002838
207239_s_at	PCTK1	61.0048	211.297	67.8598			3.11373	6.3987e-09	107	89	83	51	45	30	16	8	4	X	Xp11.3-p11.23	5127	PCTAIRE protein kinase 1	NM_006201;NM_033018;NP_006192;NP_148978	Hs.496068	NM_006201
207253_s_at	UBN1	90.2985	210.912	91.2272			2.31194	3.01633e-06	161	127	109	68	53	35	18	6	3	16	16p13.3	29855	ubinuclein 1	NM_001079514;NM_016936;NP_001072982;NP_058632	Hs.440219	NM_016936
207267_s_at	DSCR6	11.4618	45.9759	12.7283			3.61209	0.00112734	27	26	25	22	20	16	10	7	3	21	21q22.2	53820	Down syndrome critical region gene 6	NM_018962;NP_061835	Hs.254560	NM_018962
207317_s_at	CASQ2	64.21	31.1872	66.909			-2.1454	5.83642e-05	16	16	15	14	13	9	5	1	1	1	1p13.3-p11	845	calsequestrin 2 (cardiac muscle)	NM_001232;NP_001223	Hs.57975	NM_001232
207332_s_at	TFRC	378.372	1514.08	313.544			4.82893	9.49351e-06	123	100	90	63	52	18	12	7	3	3	3q29	7037	transferrin receptor (p90, CD71)	NM_001128148;NM_003234;NP_001121620;NP_003225	Hs.529618	NM_003234
207362_at	SLC30A4	55.0453	20.4688	78.0525			-3.81324	7.01689e-06	88	76	71	54	47	32	6	4	2	15	15q11.2-q21.3;15q21.1	7782	solute carrier family 30 (zinc transporter), member 4	NM_013309;NP_037441	Hs.162989	NM_013309
207387_s_at	GK	16.9331	30.597	14.3822			2.12742	0.000133275	193	139	42	35	32	24	16	8	4	X	Xp21.3	2710	glycerol kinase	NM_000167;NM_001128127;NM_203391;NP_000158;NP_001121599;NP_976325	Hs.1466	NM_000167
207390_s_at	SMTN	916.184	64.3821	544.322			-8.45456	1.80693e-10	17	17	16	15	8	7	5	1	1	22	22q12.2	6525	smoothelin	NM_006932;NM_134269;NM_134270;NP_008863;NP_599031;NP_599032	Hs.149098	NM_006932
207412_x_at	CELP	23.2958	88.3971	25.7432			3.43381	0.000189294	128	104	93	64	19	15	9	6	3	9	9q34.3	1057	carboxyl ester lipase pseudogene	NR_001275	Hs.533258;Hs.654361	NM_001808
207414_s_at	PCSK6	36.5943	30.7055	83.0655			-2.70523	2.03233e-05	81	72	67	50	44	29	14	4	2	15	15q26.3	5046	proprotein convertase subtilisin/kexin type 6	NM_002570;NM_138319;NM_138320;NM_138321;NM_138322;NM_138323;NM_138324;NM_138325;NP_002561;NP_612192;NP_612193;NP_612194;NP_612195;NP_612196;NP_612197;NP_612198	Hs.498494;Hs.665989	NM_002570
207467_x_at	CAST	884.511	284.983	682.442			-2.39467	5.86114e-05	151	122	60	47	43	19	11	4	2	5	5q15	831	calpastatin	NM_001042440;NM_001042441;NM_001042442;NM_001042443;NM_001042444;NM_001042445;NM_001042446;NM_001750;NM_173060;NM_173061;NM_173063;NP_001035905;NP_001035906;NP_001035907;NP_001035908;NP_001035909;NP_001035910;NP_001035911;NP_001741;NP_775083;NP_775084;NP_775086	Hs.436186	NM_001750
207469_s_at	PIR	106.073	137.003	56.781			2.41283	0.000938612	193	139	42	35	32	24	16	8	4	X	Xp22.2	8544	pirin (iron-binding nuclear protein)	NM_001018109;NM_003662;NP_001018119;NP_003653	Hs.495728	NM_003662
207480_s_at	MEIS2	1847.03	89.9067	1008.05			-11.2122	4.27776e-08	177	141	17	16	14	11	7	5	1	15	15q14	4212	Meis homeobox 2	NM_002399;NM_170674;NM_170675;NM_170676;NM_170677;NM_172315;NM_172316;NP_002390;NP_733774;NP_733775;NP_733776;NP_733777;NP_758526;NP_758527	Hs.510989	NM_020149
207492_at	NGLY1	55.6717	126.456	51.5119			2.45489	2.40319e-05	147	119	100	63	52	18	12	7	3	3	3p24.2	55768	N-glycanase 1	NM_001145293;NM_001145294;NM_001145295;NM_018297;NP_001138765;NP_001138766;NP_001138767;NP_060767	Hs.368960	NM_025105
207493_x_at	SSX2	18.7036	49.5865	20.2034			2.45437	0.000969472	122	99	89	62	41	28	17	9	4	X	Xp11.22	6757	synovial sarcoma, X breakpoint 2	NM_003147;NM_175698;NP_003138;NP_783629	Hs.289105;Hs.661107	NM_003147
207507_s_at	ATP5G3	1012.41	408.78	921.808			-2.25503	9.28487e-06	75	67	63	48	33	25	4	3	1	2	2q31.1	518	ATP synthase, H+ transporting, mitochondrial F0 complex, subunit C3 (subunit 9)	NM_001002258;NM_001689;NP_001002258;NP_001680	Hs.429	NM_001689
207541_s_at	EXOSC10	238.143	487.51	204.3			2.38625	0.00187538	133	107	93	64	19	15	9	6	3	1	1p36.22	5394	exosome component 10	NM_001001998;NM_002685;NP_001001998;NP_002676	Hs.632368	NM_002685
207543_s_at	P4HA1	275.493	1242.13	410.014			3.02947	1.46648e-09	107	89	83	51	45	30	16	8	4	10	10q21.3-q23.1	5033	prolyl 4-hydroxylase, alpha polypeptide I	NM_000917;NM_001017962;NM_001142595;NM_001142596;NP_000908;NP_001017962;NP_001136067;NP_001136068	Hs.500047;Hs.593005	NM_000917
207547_s_at	FAM107A	141.832	65.5013	136.023			-2.07664	2.15443e-06	115	74	69	52	1	1	1	1	1	3	3p21.1	11170	family with sequence similarity 107, member A	NM_001076778;NM_007177;NP_001070246;NP_009108	Hs.506357	NM_007177
207549_x_at	CD46	603.761	257.078	696.71			-2.71011	0.000579183	134	108	96	67	47	32	6	4	2	1	1q32	4179	CD46 molecule, complement regulatory protein	NM_002389;NM_153826;NM_172350;NM_172351;NM_172352;NM_172353;NM_172354;NM_172355;NM_172356;NM_172357;NM_172358;NM_172359;NM_172360;NM_172361;NP_002380;NP_722548;NP_758860;NP_758861;NP_758862;NP_758863;NP_758864;NP_758865;NP_758866;NP_758867;NP_758868;NP_758869;NP_758870;NP_758871	Hs.510402	NM_002389
207574_s_at	GADD45B	489.272	268.591	836.727			-3.11524	1.63651e-07	77	69	65	7	7	6	3	2	1	19	19p13.3	4616	growth arrest and DNA-damage-inducible, beta	NM_015675;NP_056490	Hs.110571	NM_015675
207605_x_at	ZNF117	46.1017	108.143	50.4459			2.14373	3.73498e-06	145	117	103	29	27	15	9	6	3	7	7q11.21	51351	zinc finger protein 117	NM_015852;NP_056936	Hs.250693	NM_024498
207620_s_at	CASK	59.0442	129.001	55.0871			2.34176	1.56355e-07	175	139	42	35	32	24	16	8	4	X	Xp11.4	8573	calcium/calmodulin-dependent serine protein kinase (MAGUK family)	NM_001126054;NM_001126055;NM_003688;NP_001119526;NP_001119527;NP_003679	Hs.495984	NM_003688
207627_s_at	TFCP2	131.67	67.8535	138.815			-2.0458	0.000144303	104	45	43	36	33	25	4	3	1	12	12q13	7024	transcription factor CP2	NM_005653;NP_005644	Hs.48849	NM_005653
207629_s_at	ARHGEF2	55.3092	122.674	55.3756			2.21531	1.13706e-06	166	132	113	44	40	27	10	7	3	1	1q21-q22	9181	rho/rac guanine nucleotide exchange factor (GEF) 2	NM_004723;NP_004714	Hs.655209	NM_004723
207655_s_at	BLNK	166.478	38.9054	224.293			-5.76508	2.47237e-09	146	118	104	66	44	29	14	4	2	10	10q23.2-q23.33	29760	B-cell linker	NM_001114094;NM_013314;NP_001107566;NP_037446	Hs.665244	NM_013314
207658_s_at	FOXG1	37.877	79.6412	36.8859			2.15912	0.00115234	119	97	87	22	20	16	10	7	3	14	14q13	2290	forkhead box G1	NM_005249;NP_005240	Hs.695962;Hs.708841	NM_004471
207666_x_at	SSX3	16.0781	49.7962	17.406			2.86086	0.000686442	122	99	89	62	41	28	17	9	4	X	Xp11.23	10214	synovial sarcoma, X breakpoint 3	NM_021014;NM_175711;NP_066294;NP_783642	Hs.558445	NM_021014
207717_s_at	PKP2	102.62	45.5412	135.814			-2.98222	2.13481e-05	188	148	54	43	39	21	13	1	1	12	12p11	5318	plakophilin 2	NM_001005242;NM_004572;NP_001005242;NP_004563	Hs.164384	NM_004572
207741_x_at	TPSAB1	234.609	84.5267	230.109			-2.72232	0.000103118	46	42	40	33	30	23	15	5	1	16	16p13.3	7177	tryptase alpha/beta 1	NM_003294;NP_003285;XM_001720738;XM_001720740;XP_001720790;XP_001720792	Hs.405479	NM_003293
207746_at	POLQ	15.0415	80.622	16.9046			4.76924	5.68281e-05	163	129	111	56	49	34	12	7	3	3	3q13.33	10721	polymerase (DNA directed), theta	NM_199420;NP_955452	Hs.241517	NM_014125
207776_s_at	CACNB2	85.7964	34.5614	73.7145			-2.13286	6.96936e-05	57	53	50	37	11	9	5	1	1	10	10p12	783	calcium channel, voltage-dependent, beta 2 subunit	NM_000724;NM_201570;NM_201571;NM_201572;NM_201590;NM_201593;NM_201596;NM_201597;NP_000715;NP_963864;NP_963865;NP_963866;NP_963884;NP_963887;NP_963890;NP_963891	Hs.709353	NM_000724
207781_s_at	ZNF711	13.2144	27.3588	11.6419			2.35002	0.000521357	147	119	100	63	52	18	12	7	3	X	Xq21.1-q21.2	7552	zinc finger protein 711	NM_021998;NP_068838	Hs.326801	NM_021998
207808_s_at	PROS1	180.286	43.2164	329.579			-7.62626	1.93797e-07	96	46	44	37	11	9	5	1	1	3	3q11.2	5627	protein S (alpha)	NM_000313;NP_000304	Hs.64016	NM_000313
207826_s_at	ID3	934.236	126.101	410.033			-3.25161	6.90175e-05	79	71	20	18	16	13	4	3	1	1	1p36.13-p36.12	3399	inhibitor of DNA binding 3, dominant negative helix-loop-helix protein	NM_002167;NP_002158	Hs.76884	NM_002167
207828_s_at	CENPF	27.2353	383.267	47.2861			8.10527	1.7197e-06	160	127	109	68	53	35	18	6	3	1	1q32-q41	1063	centromere protein F, 350/400ka (mitosin)	NM_016343;NP_057427	Hs.497741	NM_005196
207836_s_at	RBPMS	159.895	42.4668	139.944			-3.29536	1.03956e-06	17	17	16	15	8	7	5	1	1	8	8p12-p11	11030	RNA binding protein with multiple splicing	NM_001008710;NM_001008711;NM_001008712;NM_006867;NP_001008710;NP_001008711;NP_001008712;NP_006858	Hs.334587	NM_006867
207847_s_at	MUC1	61.9522	167.548	81.8682			2.04655	5.15415e-05	183	145	76	57	50	35	18	6	3	1	1q21	4582	mucin 1, cell surface associated	NM_001018016;NM_001018017;NM_001044390;NM_001044391;NM_001044392;NM_001044393;NM_002456;NP_001018016;NP_001018017;NP_001037855;NP_001037856;NP_001037857;NP_001037858;NP_002447	Hs.89603	NM_002456
207876_s_at	FLNC	470.644	92.9698	284.269			-3.05765	5.0198e-06	81	72	67	50	44	29	14	4	2	7	7q32-q35	2318	filamin C, gamma (actin binding protein 280)	NM_001127487;NM_001458;NP_001120959;NP_001449	Hs.58414	NM_001458
207936_x_at	RFPL3	154.59	39.4131	131.905			-3.34673	1.08525e-06	86	54	51	3	3	3	3	2	1	22	22q12.3	10738	ret finger protein-like 3	NM_001098535;NM_006604;NP_001092005;NP_006595	Hs.558455	NM_006604
207938_at	PI15	103.728	24.0287	77.2821			-3.21624	0.000230478	83	74	69	52	1	1	1	1	1	8	8q21.11	51050	peptidase inhibitor 15	NM_015886;NP_056970	Hs.98558	NM_015886
207943_x_at	PLAGL1	123.503	25.2941	140.161			-5.54125	8.9253e-09	146	118	104	66	44	29	14	4	2	6	6q24-q25	5325	pleiomorphic adenoma gene-like 1	NM_001080951;NM_001080952;NM_001080953;NM_001080954;NM_001080955;NM_001080956;NM_002656;NM_006718;NP_001074420;NP_001074421;NP_001074422;NP_001074423;NP_001074424;NP_001074425;NP_002647;NP_006709	Hs.715495	NM_006718
207961_x_at	MYH11	5950.62	155.01	4300.68			-27.7445	1.8467e-17	34	8	8	8	8	7	5	1	1	16	16p13.11	4629	myosin, heavy chain 11, smooth muscle	NM_001040113;NM_001040114;NM_002474;NM_022844;NP_001035202;NP_001035203;NP_002465;NP_074035	Hs.460109	NM_022870
207977_s_at	DPT	81.9271	20.6992	55.1758			-2.6656	0.00335692	114	1	1	1	1	1	1	1	1	1	1q12-q23	1805	dermatopontin	NM_001937;NP_001928	Hs.80552	NM_001937
207978_s_at	NR4A3	52.6251	15.5031	48.4926			-3.12794	4.33201e-06	50	46	44	37	11	9	5	1	1	9	9q22	8013	nuclear receptor subfamily 4, group A, member 3	NM_006981;NM_173198;NM_173199;NM_173200;NP_008912;NP_775290;NP_775291;NP_775292	Hs.279522	NM_006981
207980_s_at	CITED2	136.897	47.8717	170.098			-3.5532	2.39708e-06	75	67	63	48	33	25	4	3	1	6	6q23.3	10370	Cbp/p300-interacting transactivator, with Glu/Asp-rich carboxy-terminal domain, 2	NM_006079;NP_006070	Hs.82071	NM_006079
207992_s_at	AMPD3	139.15	73.8607	189.629			-2.56739	7.85473e-05	117	95	79	33	30	23	15	5	1	11	11p15	272	adenosine monophosphate deaminase (isoform E)	NM_000480;NM_001025389;NM_001025390;NP_000471;NP_001020560;NP_001020561	Hs.501890	NM_000480
207996_s_at	C18orf1	249.894	29.685	159.187			-5.36254	4.71403e-07	78	70	66	28	26	14	4	3	1	18	18p11.2	753	chromosome 18 open reading frame 1	NM_001003674;NM_001003675;NM_004338;NM_181481;NM_181482;NM_181483;NP_001003674;NP_001003675;NP_004329;NP_852146;NP_852147;NP_852148	Hs.149363	NM_004338
208002_s_at	ACOT7	87.5706	215.438	69.5838			3.0961	1.58112e-08	121	25	24	21	19	15	9	6	3	1	1p36.31-p36.11	11332	acyl-CoA thioesterase 7	NM_007274;NM_181864;NM_181865;NM_181866;NP_009205;NP_863654;NP_863655;NP_863656	Hs.126137	NM_007274
208066_s_at	GTF2B	369.646	167.09	342.421			-2.04932	2.96422e-05	189	149	118	33	30	23	15	5	1	1	1p22-p21	2959	general transcription factor IIB	NM_001514;NP_001505	Hs.481852	NM_001514
208079_s_at	AURKA	21.3773	283.411	25.6267			11.0592	1.10408e-05	123	100	90	63	52	18	12	7	3	20	20q13.2-q13.3	6790	aurora kinase A	NM_003600;NM_198433;NM_198434;NM_198435;NM_198436;NM_198437;NP_003591;NP_940835;NP_940836;NP_940837;NP_940838;NP_940839	Hs.250822	NM_003158
208103_s_at	ANP32E	41.4174	142.029	29.0577			4.88781	0.000618408	174	129	111	56	49	34	12	7	3	1	1q21.2	81611	acidic (leucine-rich) nuclear phosphoprotein 32 family, member E	NM_001136478;NM_001136479;NM_030920;NP_001129950;NP_001129951;NP_112182	Hs.656466	NM_030920
208116_s_at	MAN1A1	18.9716	10.5209	22.9967			-2.18581	0.000803515	16	16	15	14	13	9	5	1	1	6	6q22	4121	mannosidase, alpha, class 1A, member 1	NM_005907;NP_005898	Hs.102788	NM_005907
208117_s_at	LAS1L	298.694	875.02	273.098			3.20406	5.15011e-08	87	63	59	46	42	28	17	9	4	X	Xq12-q13	81887	LAS1-like (S. cerevisiae)	NM_031206;NP_112483	Hs.522675	NM_031206
208130_s_at	TBXAS1	39.4705	28.2602	64.3277			-2.27626	1.00578e-06	127	87	81	54	47	32	6	4	2	7	7q34-q35	6916	thromboxane A synthase 1 (platelet)	NM_001061;NM_001130966;NM_030984;NP_001052;NP_001124438;NP_112246	Hs.520757	NM_030984
208131_s_at	PTGIS	528.907	44.138	484.47			-10.9762	4.96473e-08	38	35	33	28	26	14	4	3	1	20	20q13.13	5740	prostaglandin I2 (prostacyclin) synthase	NM_000961;NP_000952	Hs.302085	NM_000961
208146_s_at	CPVL	164.686	31.7621	186.551			-5.87339	2.79142e-07	36	33	31	8	8	7	5	1	1	7	7p15-p14	54504	carboxypeptidase, vitellogenic-like	NM_019029;NM_031311;NP_061902;NP_112601	Hs.233389	NM_031311
208149_x_at	DDX11	134.255	590.708	159.568			3.70192	6.54174e-05	174	129	111	56	49	34	12	7	3	12	12p11	1663	DEAD/H (Asp-Glu-Ala-Asp/His) box polypeptide 11 (CHL1-like helicase homolog, S. cerevisiae)	NM_004399;NM_030653;NM_152438;NP_004390;NP_085911;NP_689651	Hs.443960	NM_030653
208151_x_at	DDX17	1029.53	139.579	454.121			-3.2535	0.00163937	187	70	66	28	26	14	4	3	1	22	22q13.1	10521	DEAD (Asp-Glu-Ala-Asp) box polypeptide 17	NM_001098504;NM_001098505;NM_006386;NM_030881;NP_001091974;NP_001091975;NP_006377;NP_112020	Hs.528305;Hs.665429;Hs.718568	NM_030881
208159_x_at	DDX11	143.449	590.794	159.371			3.70705	5.25745e-05	174	129	111	56	49	34	12	7	3	12	12p11	1663	DEAD/H (Asp-Glu-Ala-Asp/His) box polypeptide 11 (CHL1-like helicase homolog, S. cerevisiae)	NM_004399;NM_030653;NM_152438;NP_004390;NP_085911;NP_689651	Hs.443960	NM_004399
208161_s_at	ABCC3	107.522	46.2809	100.132			-2.16357	3.83601e-06	152	69	65	7	7	6	3	2	1	17	17q22	8714	ATP-binding cassette, sub-family C (CFTR/MRP), member 3	NM_001144070;NM_003786;NP_001137542;NP_003777	Hs.463421	NM_020037
208205_at	PCDHA9	17.4497	62.6572	24.3265			2.57567	0.000810165	163	129	111	56	49	34	12	7	3	5	5q31	9752	protocadherin alpha 9	NM_014005;NM_031857;NP_054724;NP_114063	Hs.199343	NM_014005
208228_s_at	FGFR2	221.873	40.9149	135.37			-3.30858	1.85305e-05	76	68	64	49	30	23	15	5	1	10	10q26	2263	fibroblast growth factor receptor 2	NM_000141;NM_001144913;NM_001144914;NM_001144915;NM_001144916;NM_001144917;NM_001144918;NM_001144919;NM_022970;NP_000132;NP_001138385;NP_001138386;NP_001138387;NP_001138388;NP_001138389;NP_001138390;NP_001138391;NP_075259	Hs.533683	M87771
208284_x_at	GGT1	363.11	219.398	634.849			-2.8936	0.00018027	192	65	61	10	10	3	3	2	1	22	22q11.23	2678	gamma-glutamyltransferase 1	NM_001032364;NM_001032365;NM_005265;NM_013430;NP_001027536;NP_001027537;NP_005256;NP_038347	Hs.595809;Hs.645535	NM_013421
208306_x_at	HLA-DRB4	1142.4	320.573	1533.14			-4.78249	4.25018e-08	47	43	41	34	31	21	13	1	1	6	6p21.3	3126	major histocompatibility complex, class II, DR beta 4	NM_021983;NP_068818;XM_001723414;XM_001723417;XM_001723419;XP_001723466;XP_001723469;XP_001723471	Hs.534322;Hs.696211;Hs.716081	NM_021983
208309_s_at	MALT1	395.627	95.1593	299.587			-3.14827	4.79252e-05	91	79	74	52	1	1	1	1	1	18	18q21	10892	mucosa associated lymphoid tissue lymphoma translocation gene 1	NM_006785;NM_173844;NP_006776;NP_776216	Hs.601217	NM_006785
208319_s_at	RBM3	529.1	140.5	579.493			-4.12452	4.50033e-06	104	45	43	36	33	25	4	3	1	X	Xp11.2	5935	RNA binding motif (RNP1, RRM) protein 3	NM_006743;NP_006734	Hs.301404	NM_006743
208335_s_at	DARC	55.9636	47.6344	109.1			-2.29036	0.00156431	126	103	86	32	29	22	14	4	2	1	1q21-q22	2532	Duffy blood group, chemokine receptor	NM_001122951;NM_002036;NP_001116423;NP_002027	Hs.153381	NM_002036
208394_x_at	ESM1	13.0124	24.5382	11.588			2.11756	8.41116e-05	156	124	107	59	51	31	16	8	4	5	5q11.2	11082	endothelial cell-specific molecule 1	NM_001135604;NM_007036;NP_001129076;NP_008967	Hs.129944	NM_007036
208433_s_at	LRP8	30.2036	132.345	24.6527			5.36837	4.02353e-05	124	101	91	63	52	18	12	7	3	1	1p34	7804	low density lipoprotein receptor-related protein 8, apolipoprotein e receptor	NM_001018054;NM_004631;NM_017522;NM_033300;NP_001018064;NP_004622;NP_059992;NP_150643	Hs.576154	NM_017522
208473_s_at	GP2	57.5492	292.372	49.4265			5.91529	0.00301952	122	99	89	62	41	28	17	9	4	16	16p12	2813	glycoprotein 2 (zymogen granule membrane)	NM_001007240;NM_001007241;NM_001007242;NM_001502;NP_001007241;NP_001007242;NP_001007243;NP_001493	Hs.53985	NM_016295
208517_x_at	BTF3	3740.31	1774.49	3955.48			-2.22908	2.68993e-07	46	42	40	33	30	23	15	5	1	5	5q13.2	689	basic transcription factor 3	NM_001037637;NM_001207;NP_001032726;NP_001198	Hs.591768	NM_001207
208581_x_at	MT1X	2788.65	949.825	1946.06			-2.04886	9.65887e-05	191	150	119	9	9	8	1	1	1	16	16q13	4501	metallothionein 1X	NM_005952;NP_005943	Hs.374950	NM_005952
208610_s_at	SRRM2	822.796	1338.26	666.185			2.00884	0.000116853	131	90	84	60	50	35	18	6	3	16	16p13.3	23524	serine/arginine repetitive matrix 2	NM_016333;NP_057417	Hs.433343	AI655799
208636_at	ACTN1	2489.81	772.226	2209.01			-2.86058	1.25502e-08	25	24	23	20	18	14	4	3	1	14	14q22-q24;14q24;14q24.1-q24.2	87	actinin, alpha 1	NM_001102;NM_001130004;NM_001130005;NP_001093;NP_001123476;NP_001123477	Hs.509765	AI082078
208637_x_at	ACTN1	1323.31	433.693	1045.3			-2.41023	9.3643e-08	140	112	57	25	23	11	7	5	1	14	14q22-q24;14q24;14q24.1-q24.2	87	actinin, alpha 1	NM_001102;NM_001130004;NM_001130005;NP_001093;NP_001123476;NP_001123477	Hs.509765	BC003576
208666_s_at	ST13	418.179	180.566	401.242			-2.22214	2.37594e-05	142	114	101	69	54	32	6	4	2	22	22q13.2	6767	suppression of tumorigenicity 13 (colon carcinoma) (Hsp70 interacting protein)	NM_003932;NP_003923	Hs.712713	BE866412
208669_s_at	EID1	1476.26	512.427	1455.14			-2.8397	4.97718e-08	89	77	72	40	36	26	13	1	1	15	15q21.1-q21.2	23741	EP300 interacting inhibitor of differentiation 1	NM_014335;NP_055150	Hs.255973;Hs.714048	AF109873
208670_s_at	EID1	707.245	232.262	552.829			-2.3802	2.31533e-08	89	77	72	40	36	26	13	1	1	15	15q21.1-q21.2	23741	EP300 interacting inhibitor of differentiation 1	NM_014335;NP_055150	Hs.255973;Hs.714048	AF274951
208671_at	SERINC1	1403.55	493.711	1261.24			-2.55462	2.82036e-06	116	67	63	48	33	25	4	3	1	6	6q22.31	57515	serine incorporator 1	NM_020755;NP_065806	Hs.146668	AF164794
208691_at	TFRC	390.557	1714.15	334.161			5.12972	3.55228e-06	160	127	109	68	53	35	18	6	3	3	3q29	7037	transferrin receptor (p90, CD71)	NM_001128148;NM_003234;NP_001121620;NP_003225	Hs.529618	BC001188
208711_s_at	CCND1	378.246	84.8899	209.633			-2.46947	0.000914771	194	140	14	13	12	10	6	4	2	11	11q13	595	cyclin D1	NM_053056;NP_444284	Hs.523852	BC000076
208712_at	CCND1	639.444	130.264	480.884			-3.69161	0.00014974	194	140	14	13	12	10	6	4	2	11	11q13	595	cyclin D1	NM_053056;NP_444284	Hs.523852	M73554
208719_s_at	DDX17	444.185	36.835	180.876			-4.91045	8.34898e-05	96	46	44	37	11	9	5	1	1	22	22q13.1	10521	DEAD (Asp-Glu-Ala-Asp) box polypeptide 17	NM_001098504;NM_001098505;NM_006386;NM_030881;NP_001091974;NP_001091975;NP_006377;NP_112020	Hs.528305;Hs.665429;Hs.718568	U59321
208729_x_at	HLA-B	1943.72	999.395	2313.02			-2.31442	0.000548001	170	136	115	16	14	11	7	5	1	6	6p21.3	3106	major histocompatibility complex, class I, B	NM_005514;NP_005505;XR_037663	Hs.77961	D83043
208744_x_at	HSPH1	279.688	478.719	186.543			2.56627	1.65798e-05	164	130	112	65	40	27	10	7	3	13	13q12.3	10808	heat shock 105kDa/110kDa protein 1	NM_006644;NP_006635	Hs.36927	BG403660
208747_s_at	C1S	1035.73	235.406	1148.56			-4.87903	2.89542e-05	113	94	86	32	29	22	14	4	2	12	12p13	716	complement component 1, s subcomponent	NM_001734;NM_201442;NP_001725;NP_958850	Hs.458355	M18767
208750_s_at	ARF1	953.323	470.941	953.45			-2.02456	0.00159814	142	114	101	69	54	32	6	4	2	1	1q42	375	ADP-ribosylation factor 1	NM_001024226;NM_001024227;NM_001024228;NM_001658;NP_001019397;NP_001019398;NP_001019399;NP_001649	Hs.286221	AA580004
208758_at	ATIC	437.816	185.772	375.824			-2.02304	4.80306e-07	76	68	64	49	30	23	15	5	1	2	2q35	471	5-aminoimidazole-4-carboxamide ribonucleotide formyltransferase/IMP cyclohydrolase	NM_004044;NP_004035	Hs.90280	D89976
208763_s_at	TSC22D3	1087.34	491.655	1235.27			-2.51247	0.00223288	148	64	60	47	43	19	11	4	2	X	Xq22.3	1831	TSC22 domain family, member 3	NM_001015881;NM_004089;NM_198057;NP_001015881;NP_004080;NP_932174	Hs.716410	AL110191
208775_at	XPO1	970.596	2156.73	866.778			2.48822	9.4065e-09	135	109	97	68	53	35	18	6	3	2	2p16	7514	exportin 1 (CRM1 homolog, yeast)	NM_003400;NP_003391	Hs.370770	D89729
208782_at	FSTL1	2205.92	653.748	1936.29			-2.96182	4.14832e-07	32	31	30	26	24	19	11	4	2	3	3q13.33	11167	follistatin-like 1	NM_007085;NP_009016	Hs.269512	BC000055
208783_s_at	CD46	2433.54	1406.05	3010.49			-2.1411	0.000318449	32	31	30	26	24	19	11	4	2	1	1q32	4179	CD46 molecule, complement regulatory protein	NM_002389;NM_153826;NM_172350;NM_172351;NM_172352;NM_172353;NM_172354;NM_172355;NM_172356;NM_172357;NM_172358;NM_172359;NM_172360;NM_172361;NP_002380;NP_722548;NP_758860;NP_758861;NP_758862;NP_758863;NP_758864;NP_758865;NP_758866;NP_758867;NP_758868;NP_758869;NP_758870;NP_758871	Hs.510402	AL570661
208789_at	PTRF	1315.9	235.852	965.96			-4.09562	1.25715e-08	43	39	37	30	28	21	13	1	1	17	17q21.31	284119	polymerase I and transcript release factor	NM_012232;NP_036364	Hs.437191	BC004295
208790_s_at	PTRF	275.017	37.5483	164.938			-4.3927	1.20114e-07	109	91	85	30	28	21	13	1	1	17	17q21.31	284119	polymerase I and transcript release factor	NM_012232;NP_036364	Hs.437191	AF312393
208791_at	CLU	1582.15	102.736	904.721			-8.80624	1.18685e-07	76	68	64	49	30	23	15	5	1	8	8p21-p12	1191	clusterin	NM_001831;NM_203339;NP_001822;NP_976084	Hs.436657	M25915
208792_s_at	CLU	1625.98	117.047	898.167			-7.67358	1.65509e-07	76	68	64	49	30	23	15	5	1	8	8p21-p12	1191	clusterin	NM_001831;NM_203339;NP_001822;NP_976084	Hs.436657	M25915
208795_s_at	MCM7	171.398	442.261	173.985			2.54194	0.000707027	163	129	111	56	49	34	12	7	3	7	7q21.3-q22.1	4176	minichromosome maintenance complex component 7	NM_005916;NM_182776;NP_005907;NP_877577	Hs.438720	D55716
208808_s_at	HMGB2	721.244	2115.84	642.9			3.29109	0.000750461	174	129	111	56	49	34	12	7	3	4	4q31	3148	high-mobility group box 2	NM_001130688;NM_001130689;NM_002129;NP_001124160;NP_001124161;NP_002120	Hs.434953	BC000903
208817_at	COMT	371.692	143.419	389.172			-2.71353	0.000141077	134	108	96	67	47	32	6	4	2	22	22q11.21;22q11.21-q11.23	1312	catechol-O-methyltransferase	NM_000754;NM_001135161;NM_001135162;NM_007310;NP_000745;NP_001128633;NP_001128634;NP_009294	Hs.370408;Hs.704514;Hs.713616	BC000419
208818_s_at	COMT	513.204	245.369	509.905			-2.07811	0.000673239	134	108	96	67	47	32	6	4	2	22	22q11.21;22q11.21-q11.23	1312	catechol-O-methyltransferase	NM_000754;NM_001135161;NM_001135162;NM_007310;NP_000745;NP_001128633;NP_001128634;NP_009294	Hs.370408;Hs.704514;Hs.713616	BC000419
208824_x_at	PCTK1	90.7769	325.616	104.249			3.12345	6.20897e-08	107	89	83	51	45	30	16	8	4	X	Xp11.3-p11.23	5127	PCTAIRE protein kinase 1	NM_006201;NM_033018;NP_006192;NP_148978	Hs.496068	BC001048
208838_at	CAND1	353.681	677.795	338.27			2.00371	4.04618e-06	168	134	56	44	40	27	10	7	3	12	12q14	55832	cullin-associated and neddylation-dissociated 1	NM_018448;NP_060918	Hs.546407	AB020636
208840_s_at	G3BP2	301.689	119.41	312.662			-2.61839	0.000248428	75	67	63	48	33	25	4	3	1	4	4q21.1	9908	GTPase activating protein (SH3 domain) binding protein 2	NM_012297;NM_203504;NM_203505;NP_036429;NP_987100;NP_987101	Hs.303676	AU149503
208847_s_at	ADH5	1144.14	488.729	1219.96			-2.49619	1.22683e-06	76	68	64	49	30	23	15	5	1	4	4q21-q25	128	alcohol dehydrogenase 5 (class III), chi polypeptide	NM_000671;NP_000662	Hs.78989	M29872
208848_at	ADH5	648.09	131.343	615.595			-4.68694	3.38814e-07	76	68	64	49	30	23	15	5	1	4	4q21-q25	128	alcohol dehydrogenase 5 (class III), chi polypeptide	NM_000671;NP_000662	Hs.78989	M30471
208866_at	CSNK1A1	406.738	162.342	476.117			-2.9328	8.74225e-06	172	138	33	28	26	14	4	3	1	5	5q32	1452	casein kinase 1, alpha 1	NM_001025105;NM_001892;NP_001020276;NP_001883	Hs.529862;Hs.712555	BF510713
208869_s_at	GABARAPL1	318.563	89.5191	222.129			-2.48136	0.00134225	148	64	60	47	43	19	11	4	2	12	12p13.2	23710	GABA(A) receptor-associated protein like 1	NM_031412;NP_113600	Hs.524250	AF087847
208873_s_at	REEP5	1667.27	509.419	1288.78			-2.5299	4.76422e-05	151	122	60	47	43	19	11	4	2	5	5q22-q23	7905	receptor accessory protein 5	NM_005669;NP_005660	Hs.429608	BC000232
208875_s_at	PAK2	106.389	188.932	84.059			2.24762	3.98774e-07	65	59	56	44	40	27	10	7	3	3	3q29	5062	p21 protein (Cdc42/Rac)-activated kinase 2	NM_002577;NP_002568	Hs.518530	BF796470
208885_at	LCP1	780.3	288.672	841.446			-2.91488	0.000501063	194	140	14	13	12	10	6	4	2	13	13q14.3	3936	lymphocyte cytosolic protein 1 (L-plastin)	NM_002298;NP_002289	Hs.381099	J02923
208894_at	HLA-DRA	1174.07	509.151	1637.53			-3.2162	0.000547121	88	76	71	54	47	32	6	4	2	6	6p21.3	3122	major histocompatibility complex, class II, DR alpha	NM_019111;NP_061984	Hs.520048	M60334
208896_at	DDX18	259.77	135.534	289.878			-2.13878	8.18264e-05	49	45	43	36	33	25	4	3	1	2	2q14.1	8886	DEAD (Asp-Glu-Ala-Asp) box polypeptide 18	NM_006773;NP_006764	Hs.715574	X98743
208908_s_at	CAST	558.986	196.852	424.536			-2.15663	0.000650914	32	31	30	26	24	19	11	4	2	5	5q15	831	calpastatin	NM_001042440;NM_001042441;NM_001042442;NM_001042443;NM_001042444;NM_001042445;NM_001042446;NM_001750;NM_173060;NM_173061;NM_173063;NP_001035905;NP_001035906;NP_001035907;NP_001035908;NP_001035909;NP_001035910;NP_001035911;NP_001741;NP_775083;NP_775084;NP_775086	Hs.436186	AF327443
208920_at	SRI	170.574	48.2444	125.127			-2.5936	1.71405e-06	184	146	96	67	47	32	6	4	2	7	7q21.1	6717	sorcin	NM_003130;NM_198901;NP_003121;NP_944490	Hs.489040	AV752215
208926_at	NEU1	309.817	83.3539	331.069			-3.97184	6.32236e-07	63	57	54	43	39	21	13	1	1	6	6p21.3	4758	sialidase 1 (lysosomal sialidase)	NM_000434;NP_000425	Hs.520037	U84246
208937_s_at	ID1	2830.32	174.319	813.438			-4.66637	0.000611656	79	71	20	18	16	13	4	3	1	20	20q11	3397	inhibitor of DNA binding 1, dominant negative helix-loop-helix protein	NM_002165;NM_181353;NP_002156;NP_851998	Hs.504609	D13889
208949_s_at	LGALS3	2530.76	214.217	2812.78			-13.1305	1.15743e-11	43	39	37	30	28	21	13	1	1	14	14q21-q22	3958	lectin, galactoside-binding, soluble, 3	NM_002306;NP_002297;NR_003225	Hs.531081	BC001120
208950_s_at	ALDH7A1	502.67	101.811	562.239			-5.52237	5.41631e-09	31	30	29	25	23	11	7	5	1	5	5q31	501	aldehyde dehydrogenase 7 family, member A1	NM_001182;NP_001173	Hs.483239	BC002515
208951_at	ALDH7A1	354.855	72.8303	379.255			-5.20737	7.72487e-09	31	30	29	25	23	11	7	5	1	5	5q31	501	aldehyde dehydrogenase 7 family, member A1	NM_001182;NP_001173	Hs.483239	BC002515
208963_x_at	FADS1	283.591	333.537	98.4728			3.38709	0.00105499	163	129	111	56	49	34	12	7	3	11	11q12.2-q13.1	3992	fatty acid desaturase 1	NM_013402;NP_037534	Hs.503546	BG165833
208978_at	CRIP2	102.372	319.716	101.79			3.14094	0.000334969	174	129	111	56	49	34	12	7	3	14	14q32.3	1397	cysteine-rich protein 2	NM_001312;NP_001303	Hs.534309	U36190
208997_s_at	UCP2	93.3148	227.845	87.9274			2.59128	1.66401e-08	135	109	97	68	53	35	18	6	3	11	11q13	7351	uncoupling protein 2 (mitochondrial, proton carrier)	NM_003355;NP_003346	Hs.80658	U82819
208998_at	UCP2	350.229	999.081	179.882			5.55409	2.2788e-11	186	147	117	71	46	31	16	8	4	11	11q13	7351	uncoupling protein 2 (mitochondrial, proton carrier)	NM_003355;NP_003346	Hs.80658	U94592
209006_s_at	C1orf63	707.761	150.985	709.583			-4.69969	8.9441e-05	151	122	60	47	43	19	11	4	2	1	1p36.13-p35.1	57035	chromosome 1 open reading frame 63	NM_020317;NP_064713	Hs.259412;Hs.695168	AF247168
209016_s_at	KRT7	216.211	35.1564	127.945			-3.63932	0.000118464	7	7	7	7	7	6	3	2	1	12	12q12-q13	3855	keratin 7	NM_005556;NP_005547	Hs.411501;Hs.670221	BC002700
209017_s_at	LONP1	247.16	587.754	215.22			2.73095	2.71927e-11	186	147	117	71	46	31	16	8	4	19	19p13.2	9361	lon peptidase 1, mitochondrial	NM_004793;NP_004784	Hs.350265	U02389
209048_s_at	ZMYND8	117.888	297.254	137.382			2.1637	2.23372e-06	26	25	24	21	19	15	9	6	3	20	20q13.12	23613	zinc finger, MYND-type containing 8	NM_012408;NM_183047;NM_183048;NP_036540;NP_898868;NP_898869	Hs.446240;Hs.658553;Hs.668465	AB032951
209049_s_at	ZMYND8	308.148	589.945	248.923			2.36999	6.33541e-07	26	25	24	21	19	15	9	6	3	20	20q13.12	23613	zinc finger, MYND-type containing 8	NM_012408;NM_183047;NM_183048;NP_036540;NP_898868;NP_898869	Hs.446240;Hs.658553;Hs.668465	BC001004
209052_s_at	WHSC1	27.1918	75.2325	30.385			2.47597	5.53658e-05	138	111	99	21	19	15	9	6	3	4	4p16.3	7468	Wolf-Hirschhorn syndrome candidate 1	NM_001042424;NM_007331;NM_133330;NM_133331;NM_133334;NM_133335;NP_001035889;NP_015627;NP_579877;NP_579878;NP_579889;NP_579890	Hs.113876	BF111870
209053_s_at	WHSC1	32.3796	170.549	36.406			4.68464	1.02453e-07	160	127	109	68	53	35	18	6	3	4	4p16.3	7468	Wolf-Hirschhorn syndrome candidate 1	NM_001042424;NM_007331;NM_133330;NM_133331;NM_133334;NM_133335;NP_001035889;NP_015627;NP_579877;NP_579878;NP_579889;NP_579890	Hs.113876	BE793789
209054_s_at	WHSC1	162.486	577.551	175.494			3.291	3.41888e-07	121	25	24	21	19	15	9	6	3	4	4p16.3	7468	Wolf-Hirschhorn syndrome candidate 1	NM_001042424;NM_007331;NM_133330;NM_133331;NM_133334;NM_133335;NP_001035889;NP_015627;NP_579877;NP_579878;NP_579889;NP_579890	Hs.113876	AF083389
209074_s_at	FAM107A	213.179	34.6669	220.431			-6.35854	7.33512e-11	35	32	21	19	17	1	1	1	1	3	3p21.1	11170	family with sequence similarity 107, member A	NM_001076778;NM_007177;NP_001070246;NP_009108	Hs.506357	AL050264
209088_s_at	UBN1	255.781	596.938	228.705			2.61008	4.63334e-08	162	128	110	71	46	31	16	8	4	16	16p13.3	29855	ubinuclein 1	NM_001079514;NM_016936;NP_001072982;NP_058632	Hs.440219	T70262
209094_at	DDAH1	1049.31	718.868	1767.03			-2.45807	3.99967e-07	91	79	74	52	1	1	1	1	1	1	1p22	23576	dimethylarginine dimethylaminohydrolase 1	NM_001134445;NM_012137;NP_001127917;NP_036269	Hs.379858	AL078459
209095_at	DLD	747.954	298.666	610.285			-2.04337	4.18079e-06	144	116	49	41	37	11	7	5	1	7	7q31-q32	1738	dihydrolipoamide dehydrogenase	NM_000108;NP_000099	Hs.131711	J03620
209101_at	CTGF	1517.4	66.6927	1911.17			-28.6563	5.39257e-13	38	35	33	28	26	14	4	3	1	6	6q23.1	1490	connective tissue growth factor	NM_001901;NP_001892	Hs.591346	M92934
209114_at	TSPAN1	1272.03	553.05	2804.23			-5.07049	3.33193e-05	184	146	96	67	47	32	6	4	2	1	1p34.1	10103	tetraspanin 1	NM_005727;NP_005718	Hs.38972	AF133425
209120_at	NR2F2	1126.15	579.795	1186.48			-2.04637	0.000382664	181	66	62	32	29	22	14	4	2	15	15q26	7026	nuclear receptor subfamily 2, group F, member 2	NM_001145155;NM_001145156;NM_001145157;NM_021005;NP_001138627;NP_001138628;NP_001138629;NP_066285	Hs.701977	AL037401
209123_at	QDPR	693.346	319.602	662.397			-2.07257	0.000286865	155	108	96	67	47	32	6	4	2	4	4p15.31	5860	quinoid dihydropteridine reductase	NM_000320;NP_000311	Hs.75438	BC000576
209129_at	TRIP6	443.742	73.7413	243.116			-3.29688	6.8641e-09	140	112	57	25	23	11	7	5	1	7	7q22	7205	thyroid hormone receptor interactor 6	NM_003302;NP_003293	Hs.534360	AF000974
209130_at	SNAP23	1049.11	430.608	1248.96			-2.90045	3.39809e-05	180	143	116	26	24	19	11	4	2	15	15q15.1	8773	synaptosomal-associated protein, 23kDa	NM_003825;NM_130798;NP_003816;NP_570710	Hs.511149	BC003686
209131_s_at	SNAP23	154.837	35.8867	140.079			-3.90338	6.38059e-06	116	67	63	48	33	25	4	3	1	15	15q15.1	8773	synaptosomal-associated protein, 23kDa	NM_003825;NM_130798;NP_003816;NP_570710	Hs.511149	U55936
209140_x_at	HLA-B	5183.26	2977.4	5963.88			-2.00305	0.000502856	170	136	115	16	14	11	7	5	1	6	6p21.3	3106	major histocompatibility complex, class I, B	NM_005514;NP_005505;XR_037663	Hs.77961	L42024
209149_s_at	TM9SF1	203.952	113.855	242.329			-2.1284	0.000465591	105	87	81	54	47	32	6	4	2	14	14q11.2	10548	transmembrane 9 superfamily member 1	NM_001014842;NM_006405;NP_001014842;NP_006396	Hs.91586	BE899402
209155_s_at	NT5C2	619.802	257.502	650.886			-2.52769	2.97319e-09	173	37	35	23	21	17	11	4	2	10	10q24.32-q24.33	22978	5'-nucleotidase, cytosolic II	NM_001134373;NM_012229;NP_001127845;NP_036361	Hs.97439	BC001595
209156_s_at	COL6A2	877.31	272.188	655.142			-2.40694	0.000228239	181	66	62	32	29	22	14	4	2	21	21q22.3	1292	collagen, type VI, alpha 2	NM_001849;NM_058174;NM_058175;NP_001840;NP_478054;NP_478055	Hs.420269	AY029208
209160_at	AKR1C3	39.0318	21.0569	46.2357			-2.19575	0.00332382	112	93	39	32	29	22	14	4	2	10	10p15-p14	8644	aldo-keto reductase family 1, member C3 (3-alpha hydroxysteroid dehydrogenase, type II)	NM_003739;NP_003730	Hs.78183	AB018580
209172_s_at	CENPF	12.2598	57.3726	14.055			4.082	3.55748e-05	130	80	75	56	49	34	12	7	3	1	1q32-q41	1063	centromere protein F, 350/400ka (mitosin)	NM_016343;NP_057427	Hs.497741	U30872
209175_at	SEC23IP	241.478	99.1432	254.885			-2.57088	1.82367e-06	105	87	81	54	47	32	6	4	2	10	10q25-q26	11196	SEC23 interacting protein	NM_007190;NP_009121	Hs.435004	AK001135
209186_at	ATP2A2	655.351	1550.22	724.513			2.13968	6.66543e-05	70	63	59	46	42	28	17	9	4	12	12q23-q24.1	488	ATPase, Ca++ transporting, cardiac muscle, slow twitch 2	NM_001135765;NM_001681;NM_170665;NP_001129237;NP_001672;NP_733765	Hs.506759	M23114
209189_at	FOS	2465.55	128.076	3701.53			-28.9011	1.06659e-14	34	8	8	8	8	7	5	1	1	14	14q24.3	2353	v-fos FBJ murine osteosarcoma viral oncogene homolog	NM_005252;NP_005243	Hs.718415	BC004490
209190_s_at	DIAPH1	265.803	810.706	281.699			2.87791	3.61773e-09	186	147	117	71	46	31	16	8	4	5	5q31	1729	diaphanous homolog 1 (Drosophila)	NM_001079812;NM_005219;NP_001073280;NP_005210	Hs.529451	AF051782
209191_at	TUBB6	457.75	89.0581	425.059			-4.77282	9.30342e-08	146	118	104	66	44	29	14	4	2	18	18p11.21	84617	tubulin, beta 6	NM_032525;NP_115914	Hs.193491;Hs.706875	BC002654
209200_at	MEF2C	234.195	70.331	167.461			-2.38105	0.000758898	73	66	62	32	29	22	14	4	2	5	5q14	4208	myocyte enhancer factor 2C	NM_001131005;NM_002397;NP_001124477;NP_002388	Hs.653394	AL536517
209209_s_at	FERMT2	352.556	56.4128	248.868			-4.41154	1.42206e-06	179	142	50	37	11	9	5	1	1	14	14q22.2	10979	fermitin family homolog 2 (Drosophila)	NM_001134999;NM_001135000;NM_006832;NP_001128471;NP_001128472;NP_006823	Hs.509343	AW469573
209210_s_at	FERMT2	1483.67	411.285	1115.79			-2.71293	5.49589e-06	25	24	23	20	18	14	4	3	1	14	14q22.2	10979	fermitin family homolog 2 (Drosophila)	NM_001134999;NM_001135000;NM_006832;NP_001128471;NP_001128472;NP_006823	Hs.509343	Z24725
209218_at	SQLE	272.629	380.453	141.802			2.68299	1.43914e-05	175	139	42	35	32	24	16	8	4	8	8q24.1	6713	squalene epoxidase	NM_003129;NP_003120	Hs.71465	AF098865
209220_at	GPC3	54.5133	157.349	49.7248			3.16439	0.000305122	133	107	93	64	19	15	9	6	3	X	Xq26.1	2719	glypican 3	NM_004484;NP_004475	Hs.644108	L47125
209230_s_at	NUPR1	826.73	2866.04	1048.86			2.73253	6.6707e-06	159	126	108	70	41	28	17	9	4	16	16p11.2	26471	nuclear protein 1	NM_001042483;NM_012385;NP_001035948;NP_036517	Hs.513463	AF135266
209250_at	DEGS1	2087.43	697.239	1604.28			-2.30091	0.000255312	32	31	30	26	24	19	11	4	2	1	1q42.11	8560	degenerative spermatocyte homolog 1, lipid desaturase (Drosophila)	NM_003676;NM_144780;NP_003667;NP_659004	Hs.299878	BC000961
209267_s_at	SLC39A8	147.424	33.547	146.232			-4.35902	7.68708e-08	6	6	6	6	6	5	1	1	1	4	4q22-q24	64116	solute carrier family 39 (zinc transporter), member 8	NM_001135146;NM_001135147;NM_001135148;NM_022154;NP_001128618;NP_001128619;NP_001128620;NP_071437	Hs.288034	AB040120
209270_at	LAMB3	168.97	37.2607	98.7421			-2.65003	9.07834e-09	35	32	21	19	17	1	1	1	1	1	1q32	3914	laminin, beta 3	NM_000228;NM_001017402;NM_001127641;NP_000219;NP_001017402;NP_001121113	Hs.497636	L25541
209271_at	BPTF	239.587	130.022	260.629			-2.00449	8.85921e-06	173	37	35	23	21	17	11	4	2	17	17q24.3	2186	bromodomain PHD finger transcription factor	NM_004459;NM_182641;NP_004450;NP_872579	Hs.444200	AB032251
209276_s_at	GLRX	382.928	66.6468	205.352			-3.08119	0.000112563	43	39	37	30	28	21	13	1	1	5	5q14	2745	glutaredoxin (thioltransferase)	NM_001118890;NM_002064;NP_001112362;NP_002055	Hs.28988;Hs.712696	AF162769
209283_at	CRYAB	579.852	173.698	433.119			-2.49352	7.42847e-05	126	103	86	32	29	22	14	4	2	11	11q22.3-q23.1	1410	crystallin, alpha B	NM_001885;NP_001876	Hs.408767	AF007162
209286_at	CDC42EP3	719.364	72.3365	537.876			-7.43575	1.35795e-10	34	8	8	8	8	7	5	1	1	2	2p21	10602	CDC42 effector protein (Rho GTPase binding) 3	NM_006449;NP_006440	Hs.369574	AI754416
209287_s_at	CDC42EP3	229.93	63.9509	189.59			-2.96462	6.833e-07	179	142	50	37	11	9	5	1	1	2	2p21	10602	CDC42 effector protein (Rho GTPase binding) 3	NM_006449;NP_006440	Hs.369574	AF104857
209288_s_at	CDC42EP3	1171.6	230.35	872.475			-3.7876	1.0253e-07	50	46	44	37	11	9	5	1	1	2	2p21	10602	CDC42 effector protein (Rho GTPase binding) 3	NM_006449;NP_006440	Hs.369574	AL136842
209300_s_at	NECAP1	204.419	85.4567	211.17			-2.47108	1.28973e-05	132	106	95	66	44	29	14	4	2	12	12p13.31	25977	NECAP endocytosis associated 1	NM_015509;NP_056324;NR_024260	Hs.555927	BC002888
209301_at	CA2	13.1046	64.0818	14.2846			4.48607	4.09707e-09	166	132	113	44	40	27	10	7	3	8	8q22	760	carbonic anhydrase II	NM_000067;NP_000058	Hs.155097	M36532
209304_x_at	GADD45B	316.589	226.977	508.069			-2.23842	6.38274e-06	77	69	65	7	7	6	3	2	1	19	19p13.3	4616	growth arrest and DNA-damage-inducible, beta	NM_015675;NP_056490	Hs.110571	AF087853
209305_s_at	GADD45B	181.147	83.9803	290.929			-3.46425	1.2481e-09	23	22	21	19	17	1	1	1	1	19	19p13.3	4616	growth arrest and DNA-damage-inducible, beta	NM_015675;NP_056490	Hs.110571	AF078077
209310_s_at	CASP4	73.2133	37.1318	75.2572			-2.02676	0.000168507	146	118	104	66	44	29	14	4	2	11	11q22.2-q22.3	837	caspase 4, apoptosis-related cysteine peptidase	NM_001225;NM_033306;NP_001216;NP_150649	Hs.138378	U25804
209312_x_at	HLA-DRB1	1090.66	235.712	1620.92			-6.87668	5.04118e-08	47	43	41	34	31	21	13	1	1	6	6p21.3	3123	major histocompatibility complex, class II, DR beta 1	NM_002124;NP_002115;XM_001713867;XM_001722124;XM_001722127;XP_001713919;XP_001722176;XP_001722179	Hs.534322;Hs.701691	U65585
209318_x_at	PLAGL1	167.74	22.8842	160.272			-7.0036	1.18481e-08	146	118	104	66	44	29	14	4	2	6	6q24-q25	5325	pleiomorphic adenoma gene-like 1	NM_001080951;NM_001080952;NM_001080953;NM_001080954;NM_001080955;NM_001080956;NM_002656;NM_006718;NP_001074420;NP_001074421;NP_001074422;NP_001074423;NP_001074424;NP_001074425;NP_002647;NP_006709	Hs.715495	BG547855
209335_at	DCN	908.425	95.4188	559.089			-5.85932	8.10231e-06	113	94	86	32	29	22	14	4	2	12	12q21.33	1634	decorin	NM_001920;NM_133503;NM_133504;NM_133505;NM_133506;NM_133507;NP_001911;NP_598010;NP_598011;NP_598012;NP_598013;NP_598014	Hs.718429	AI281593
209344_at	TPM4	158.798	37.1083	162.039			-4.36663	2.04297e-08	105	87	81	54	47	32	6	4	2	19	19p13.1	7171	tropomyosin 4	NM_001145160;NM_003290;NP_001138632;NP_003281	Hs.631618	BC002827
209349_at	RAD50	50.7936	23.419	48.2454			-2.0601	4.32309e-06	132	106	95	66	44	29	14	4	2	5	5q31	10111	RAD50 homolog (S. cerevisiae)	NM_005732;NM_133482;NP_005723;NP_597816	Hs.655835	U63139
209351_at	KRT14	228.443	21.0098	420.591			-20.0188	6.06018e-10	35	32	21	19	17	1	1	1	1	17	17q12-q21	3861	keratin 14	NM_000526;NP_000517	Hs.654380	BC002690
209355_s_at	PPAP2B	1057.52	134.225	807.385			-6.01514	3.52006e-08	132	106	95	66	44	29	14	4	2	1	1pter-p22.1	8613	phosphatidic acid phosphatase type 2B	NM_003713;NM_177414;NP_003704;NP_803133	Hs.405156;Hs.715848	AB000889
209356_x_at	EFEMP2	330.109	60.2615	212.309			-3.52313	5.8546e-09	140	112	57	25	23	11	7	5	1	11	11q13.1	30008	EGF-containing fibulin-like extracellular matrix protein 2	NM_016938;NP_058634	Hs.170622	AB030655
209357_at	CITED2	301.057	144.576	338.059			-2.33828	0.000196078	79	71	20	18	16	13	4	3	1	6	6q23.3	10370	Cbp/p300-interacting transactivator, with Glu/Asp-rich carboxy-terminal domain, 2	NM_006079;NP_006070	Hs.82071	AF109161
209368_at	EPHX2	380.76	100.232	512.347			-5.11162	6.00714e-05	184	146	96	67	47	32	6	4	2	8	8p21-p12	2053	epoxide hydrolase 2, cytoplasmic	NM_001979;NP_001970	Hs.212088	AF233336
209369_at	ANXA3	515.009	147.268	748.188			-5.08046	0.000383742	63	57	54	43	39	21	13	1	1	4	4q13-q22	306	annexin A3	NM_005139;NP_005130	Hs.480042	M63310
209380_s_at	ABCC5	196.71	423.213	147.32			2.87275	9.28177e-06	122	99	89	62	41	28	17	9	4	3	3q27	10057	ATP-binding cassette, sub-family C (CFTR/MRP), member 5	NM_001023587;NM_005688;NP_001018881;NP_005679	Hs.368563	AF146074
209383_at	DDIT3	320.922	876.733	268.115			3.26998	5.31559e-10	106	88	82	59	51	31	16	8	4	12	12q13.1-q13.2	1649	DNA-damage-inducible transcript 3	NM_004083;NP_004074	Hs.505777;Hs.690217	BC003637
209386_at	TM4SF1	1409.25	722.873	1929.04			-2.66858	6.37462e-06	120	98	88	61	21	17	11	4	2	3	3q21-q25	4071	transmembrane 4 L six family member 1	NM_014220;NP_055035	Hs.715499	AI346835
209387_s_at	TM4SF1	226.057	86.9189	314.114			-3.61387	5.13584e-05	120	98	88	61	21	17	11	4	2	3	3q21-q25	4071	transmembrane 4 L six family member 1	NM_014220;NP_055035	Hs.715499	M90657
209395_at	CHI3L1	26.3822	19.6436	43.6485			-2.22203	0.000348803	132	106	95	66	44	29	14	4	2	1	1q32.1	1116	chitinase 3-like 1 (cartilage glycoprotein-39)	NM_001276;NP_001267	Hs.382202	M80927
209404_s_at	TMED7	562.414	249.34	574.683			-2.30482	0.000172197	134	108	96	67	47	32	6	4	2	5	5q22.3	51014	transmembrane emp24 protein transport domain containing 7	NM_181836;NP_861974	Hs.642817;Hs.710895	AF151867
209406_at	BAG2	339.106	28.2377	299.55			-10.6081	1.23115e-08	36	33	31	8	8	7	5	1	1	6	6p12.1-p11.2	9532	BCL2-associated athanogene 2	NM_004282;NP_004273	Hs.55220	AF095192
209408_at	KIF2C	20.6774	163.322	26.1128			6.25447	4.42747e-06	123	100	90	63	52	18	12	7	3	1	1p34.1	11004	kinesin family member 2C	NM_006845;NP_006836	Hs.69360	U63743
209409_at	GRB10	232.112	435.803	217.191			2.00654	4.101e-06	195	151	83	51	45	30	16	8	4	7	7p12-p11.2	2887	growth factor receptor-bound protein 10	NM_001001549;NM_001001550;NM_001001555;NM_005311;NP_001001549;NP_001001550;NP_001001555;NP_005302	Hs.164060	D86962
209427_at	SMTN	386.48	60.4708	183.066			-3.02735	2.57634e-06	17	17	16	15	8	7	5	1	1	22	22q12.2	6525	smoothelin	NM_006932;NM_134269;NM_134270;NP_008863;NP_599031;NP_599032	Hs.149098	AF064238
209435_s_at	ARHGEF2	170.414	445.858	177.399			2.5133	0.000139695	123	100	90	63	52	18	12	7	3	1	1q21-q22	9181	rho/rac guanine nucleotide exchange factor (GEF) 2	NM_004723;NP_004714	Hs.655209	BC000265
209436_at	SPON1	305.348	45.208	153.782			-3.40165	9.3391e-05	151	122	60	47	43	19	11	4	2	11	11p15.2	10418	spondin 1, extracellular matrix protein	NM_006108;NP_006099	Hs.705394	AB018305
209446_s_at	C7orf44	72.9519	214.133	47.9459			4.46615	4.22037e-05	123	100	90	63	52	18	12	7	3	7	7p13	55744	chromosome 7 open reading frame 44	NM_018224;NP_060694	Hs.654779;Hs.655165;Hs.658441	BC001743
209447_at	SYNE1	187.06	53.9371	243.814			-4.52035	3.41407e-07	146	118	104	66	44	29	14	4	2	6	6q25	23345	spectrin repeat containing, nuclear envelope 1	NM_015293;NM_033071;NM_133650;NM_182961;NP_056108;NP_149062;NP_598411;NP_892006	Hs.12967	AF043290
209451_at	TANK	212.191	92.1574	236.217			-2.56319	2.97809e-05	47	43	41	34	31	21	13	1	1	2	2q24-q31	10010	TRAF family member-associated NFKB activator	NM_004180;NM_133484;NP_004171;NP_597841	Hs.132257	U59863
209454_s_at	TEAD3	171.419	71.7199	145.328			-2.02633	4.28714e-07	81	72	67	50	44	29	14	4	2	6	6p21.2	7005	TEA domain family member 3	NM_003214;NP_003205	Hs.485205	AF142482
209457_at	DUSP5	292.522	55.7521	307.734			-5.51968	1.57838e-06	152	69	65	7	7	6	3	2	1	10	10q25	1847	dual specificity phosphatase 5	NM_004419;NP_004410	Hs.2128	U16996
209458_x_at	HBA1	194.279	978.068	436.629			2.24004	0.00243487	30	29	28	24	22	18	12	7	3	16	16p13.3	3039	hemoglobin, alpha 1	NM_000558;NP_000549	Hs.449630;Hs.654744	AF105974
209462_at	APLP1	45.5282	114.846	44.2138			2.59751	3.76042e-05	93	80	75	56	49	34	12	7	3	19	19q13.1	333	amyloid beta (A4) precursor-like protein 1	NM_001024807;NM_005166;NP_001019978;NP_005157	Hs.74565	U48437
209464_at	AURKB	36.8455	98.1217	39.2383			2.50066	0.000177547	130	80	75	56	49	34	12	7	3	17	17p13.1	9212	aurora kinase B	NM_004217;NP_004208	Hs.442658	AB011446
209465_x_at	PTN	382.722	19.0064	547.767			-28.8201	2.91112e-10	44	40	38	31	18	14	4	3	1	7	7q33-q34	5764	pleiotrophin	NM_002825;NP_002816	Hs.371249	AL565812
209466_x_at	PTN	570.39	57.5922	685.852			-11.9088	2.58128e-09	55	51	48	31	18	14	4	3	1	7	7q33-q34	5764	pleiotrophin	NM_002825;NP_002816	Hs.371249	M57399
209472_at	CCBL2	415.207	156.027	387.143			-2.48126	3.88498e-06	177	141	17	16	14	11	7	5	1	1	1p22.2	56267	cysteine conjugate-beta lyase 2	NM_001008661;NM_001008662;NM_019610;NP_001008661;NP_001008662;NP_062556	Hs.481898	BC000819
209480_at	HLA-DQB1	27.1881	11.1477	69.7548			-6.2573	0.000127393	16	16	15	14	13	9	5	1	1	6	6p21.3	3119	major histocompatibility complex, class II, DQ beta 1	NM_002123;NP_002114;XM_001722253;XM_001723447;XP_001722305;XP_001723499	Hs.409934;Hs.534322;Hs.713773	M16276
209487_at	RBPMS	772.949	101.636	618.418			-6.08461	1.21485e-07	113	94	86	32	29	22	14	4	2	8	8p12-p11	11030	RNA binding protein with multiple splicing	NM_001008710;NM_001008711;NM_001008712;NM_006867;NP_001008710;NP_001008711;NP_001008712;NP_006858	Hs.334587	D84109
209488_s_at	RBPMS	438.723	47.5847	351.431			-7.38538	5.94234e-07	113	94	86	32	29	22	14	4	2	8	8p12-p11	11030	RNA binding protein with multiple splicing	NM_001008710;NM_001008711;NM_001008712;NM_006867;NP_001008710;NP_001008711;NP_001008712;NP_006858	Hs.334587	D84109
209495_at	CEP250	70.2732	172.091	72.5986			2.37044	4.29547e-06	123	100	90	63	52	18	12	7	3	20	20q11.22-q12	11190	centrosomal protein 250kDa	NM_001035518;NM_007186;NP_001030595;NP_009117	Hs.443976	AF022655
209496_at	RARRES2	580.797	68.2717	424.55			-6.21854	3.05222e-10	109	91	85	30	28	21	13	1	1	7	7q36.1	5919	retinoic acid receptor responder (tazarotene induced) 2	NM_002889;NP_002880	Hs.647064	BC000069
209498_at	CEACAM1	243.532	96.305	278.676			-2.89368	0.000774651	177	141	17	16	14	11	7	5	1	19	19q13.2	634	carcinoembryonic antigen-related cell adhesion molecule 1 (biliary glycoprotein)	NM_001024912;NM_001712;NP_001020083;NP_001703	Hs.512682	X16354
209514_s_at	RAB27A	393.899	74.6341	351.815			-4.71387	1.91703e-06	127	87	81	54	47	32	6	4	2	15	15q15-q21.1	5873	RAB27A, member RAS oncogene family	NM_004580;NM_183234;NM_183235;NM_183236;NP_004571;NP_899057;NP_899058;NP_899059	Hs.654978	BE502030
209515_s_at	RAB27A	1319.16	254.43	1030.85			-4.05161	1.16072e-05	88	76	71	54	47	32	6	4	2	15	15q15-q21.1	5873	RAB27A, member RAS oncogene family	NM_004580;NM_183234;NM_183235;NM_183236;NP_004571;NP_899057;NP_899058;NP_899059	Hs.654978	U38654
209531_at	GSTZ1	156.042	81.7581	194.991			-2.38497	8.60366e-07	44	40	38	31	18	14	4	3	1	14	14q24.3	2954	glutathione transferase zeta 1	NM_001513;NM_145870;NM_145871;NP_001504;NP_665877;NP_665878	Hs.655292	BC001453
209540_at	IGF1	597.218	14.6784	341.172			-23.2431	1.98909e-15	34	8	8	8	8	7	5	1	1	12	12q22-q23	3479	insulin-like growth factor 1 (somatomedin C)	NM_000618;NM_001111283;NM_001111284;NM_001111285;NP_000609;NP_001104753;NP_001104754;NP_001104755	Hs.160562	AU144912
209541_at	IGF1	1131.47	18.0121	757.79			-42.0712	2.57983e-16	34	8	8	8	8	7	5	1	1	12	12q22-q23	3479	insulin-like growth factor 1 (somatomedin C)	NM_000618;NM_001111283;NM_001111284;NM_001111285;NP_000609;NP_001104753;NP_001104754;NP_001104755	Hs.160562	AI972496
209542_x_at	IGF1	827.299	38.927	496.443			-12.7532	3.15477e-12	34	8	8	8	8	7	5	1	1	12	12q22-q23	3479	insulin-like growth factor 1 (somatomedin C)	NM_000618;NM_001111283;NM_001111284;NM_001111285;NP_000609;NP_001104753;NP_001104754;NP_001104755	Hs.160562	M29644
209550_at	NDN	351.42	67.7476	265.914			-3.92507	1.74251e-05	167	133	114	39	35	17	11	4	2	15	15q11.2-q12	4692	necdin homolog (mouse)	NM_002487;NP_002478	Hs.50130	U35139
209553_at	VPS8	230.764	431.223	206.898			2.08423	3.39432e-07	164	130	112	65	40	27	10	7	3	3	3q27.2	23355	vacuolar protein sorting 8 homolog (S. cerevisiae)	NM_001009921;NM_015303;NP_001009921;NP_056118	Hs.269263	BC001001
209576_at	GNAI1	53.4699	20.7188	97.9875			-4.7294	6.40073e-09	35	32	21	19	17	1	1	1	1	7	7q21	2770	guanine nucleotide binding protein (G protein), alpha inhibiting activity polypeptide 1	NM_002069;NP_002060	Hs.134587	AL049933
209579_s_at	MBD4	773.793	1308.39	557.683			2.34611	3.45067e-05	40	36	34	29	27	15	9	6	3	3	3q21-q22	8930	methyl-CpG binding domain protein 4	NM_003925;NP_003916	Hs.35947	AL556619
209596_at	MXRA5	342.352	53.2519	330.214			-6.20099	1.5087e-07	44	40	38	31	18	14	4	3	1	X	Xp22.33	25878	matrix-remodelling associated 5	NM_015419;NP_056234	Hs.369422	AF245505
209598_at	PNMA2	15.7675	139.178	14.1482			9.83719	0.000332453	147	119	100	63	52	18	12	7	3	8	8p21.2	10687	paraneoplastic antigen MA2	NM_007257;NP_009188	Hs.591838	AB020690
209607_x_at	SULT1A3	101.742	243.077	92.29			2.63383	3.30915e-05	119	97	87	22	20	16	10	7	3	16	16p11.2	6818	sulfotransferase family, cytosolic, 1A, phenol-preferring, member 3	NM_001017387;NM_003166;NM_177552;NP_001017387;NP_003157;NP_808220	Hs.460558;Hs.718416	U08032
209610_s_at	SLC1A4	196.509	355.841	177.036			2.00999	1.28339e-05	193	139	42	35	32	24	16	8	4	2	2p15-p13	6509	solute carrier family 1 (glutamate/neutral amino acid transporter), member 4	NM_001135581;NM_003038;NP_001129053;NP_003029	Hs.654352	BF340083
209616_s_at	CES1	385.385	27.2835	230.402			-8.44475	7.45786e-11	17	17	16	15	8	7	5	1	1	16	16q13-q22.1	1066	carboxylesterase 1 (monocyte/macrophage serine esterase 1)	NM_001025194;NM_001025195;NM_001266;NP_001020365;NP_001020366;NP_001257	Hs.558865	S73751
209617_s_at	CTNND2	62.949	119.144	47.2171			2.52331	5.88521e-05	168	134	56	44	40	27	10	7	3	5	5p15.2	1501	catenin (cadherin-associated protein), delta 2 (neural plakophilin-related arm-repeat protein)	NM_001332;NP_001323	Hs.314543	AF035302
209619_at	CD74	833.459	470.965	1292.9			-2.74521	5.66786e-05	170	136	115	16	14	11	7	5	1	5	5q32	972	CD74 molecule, major histocompatibility complex, class II invariant chain	NM_001025158;NM_001025159;NM_004355;NP_001020329;NP_001020330;NP_004346	Hs.436568	K01144
209621_s_at	PDLIM3	670.163	113.462	720.291			-6.34832	3.84166e-09	8	8	8	8	8	7	5	1	1	4	4q35	27295	PDZ and LIM domain 3	NM_001114107;NM_014476;NP_001107579;NP_055291	Hs.85862	AF002280
209642_at	BUB1	12.2488	56.21	12.8679			4.36822	5.31536e-05	130	80	75	56	49	34	12	7	3	2	2q14	699	budding uninhibited by benzimidazoles 1 homolog (yeast)	NM_004336;NP_004327	Hs.469649	AF043294
209644_x_at	CDKN2A	25.4068	274.647	41.0655			6.68802	2.39248e-06	123	100	90	63	52	18	12	7	3	9	9p21	1029	cyclin-dependent kinase inhibitor 2A (melanoma, p16, inhibits CDK4)	NM_000077;NM_058195;NM_058197;NP_000068;NP_478102;NP_478104	Hs.512599	U38945
209645_s_at	ALDH1B1	75.459	34.1348	86.7088			-2.54019	1.16591e-05	57	53	50	37	11	9	5	1	1	9	9p11.1	219	aldehyde dehydrogenase 1 family, member B1	NM_000692;NP_000683	Hs.436219	NM_000692
209649_at	STAM2	247.122	84.9282	256.32			-3.01808	6.75505e-08	47	43	41	34	31	21	13	1	1	2	2q23.3	10254	signal transducing adaptor molecule (SH3 domain and ITAM motif) 2	NM_005843;NP_005834	Hs.17200	AL133600
209651_at	TGFB1I1	877.976	108.637	647.045			-5.95601	6.13969e-08	140	112	57	25	23	11	7	5	1	16	16p11.2	7041	transforming growth factor beta 1 induced transcript 1	NM_001042454;NM_015927;NP_001035919;NP_057011	Hs.513530	BC001830
209652_s_at	PGF	50.0829	100.425	34.961			2.87248	3.09933e-05	128	104	93	64	19	15	9	6	3	14	14q24-q31	5228	placental growth factor	NM_002632;NP_002623	Hs.252820	BC001422
209672_s_at	MIOS	65.6115	25.4326	82.5147			-3.24445	9.22892e-06	105	87	81	54	47	32	6	4	2	7	7p22-p21	54468	missing oocyte, meiosis regulator, homolog (Drosophila)	NM_019005;NP_061878	Hs.520215	AL136892
209680_s_at	KIFC1	68.1532	191.066	86.7687			2.20201	9.99838e-05	124	101	91	63	52	18	12	7	3	6	6p21.3	3833	kinesin family member C1	NM_002263;NP_002254	Hs.436912	BC000712
209684_at	RIN2	905.872	134.701	728.456			-5.40794	2.32476e-09	177	141	17	16	14	11	7	5	1	20	20p11.22	54453	Ras and Rab interactor 2	NM_018993;NP_061866	Hs.472270	AL136924
209687_at	CXCL12	621.908	58.7473	421.454			-7.17401	8.99496e-06	126	103	86	32	29	22	14	4	2	10	10q11.1	6387	chemokine (C-X-C motif) ligand 12 (stromal cell-derived factor 1)	NM_000609;NM_001033886;NM_199168;NP_000600;NP_001029058;NP_954637	Hs.522891	U19495
209696_at	FBP1	224.919	62.5372	248.346			-3.97117	2.82543e-08	120	98	88	61	21	17	11	4	2	9	9q22.3	2203	fructose-1,6-bisphosphatase 1	NM_000507;NM_001127628;NP_000498;NP_001121100	Hs.494496	D26054
209706_at	NKX3-1	4513.57	670.562	4631.33			-6.90664	0.00295927	176	140	14	13	12	10	6	4	2	8	8p21	4824	NK3 homeobox 1	NM_006167;NP_006158	Hs.55999	AF247704
209708_at	MOXD1	200.804	52.5432	211.786			-4.03071	0.000316109	139	71	20	18	16	13	4	3	1	6	6q23.1-q23.3	26002	monooxygenase, DBH-like 1	NM_015529;NP_056344	Hs.6909	AY007239
209709_s_at	HMMR	13.3171	75.4725	19.4232			3.8857	8.26832e-05	123	100	90	63	52	18	12	7	3	5	5q33.2-qter	3161	hyaluronan-mediated motility receptor (RHAMM)	NM_001142556;NM_001142557;NM_012484;NM_012485;NP_001136028;NP_001136029;NP_036616;NP_036617	Hs.72550	U29343
209710_at	GATA2	536.324	94.2303	348.544			-3.69885	7.49274e-10	23	22	21	19	17	1	1	1	1	3	3q21.3	2624	GATA binding protein 2	NM_001145661;NM_001145662;NM_032638;NP_001139133;NP_001139134;NP_116027	Hs.367725	AL563460
209711_at	SLC35D1	294.323	101.268	208.984			-2.06366	1.21574e-06	167	133	114	39	35	17	11	4	2	1	1p32-p31	23169	solute carrier family 35 (UDP-glucuronic acid/UDP-N-acetylgalactosamine dual transporter), member D1	NM_015139;NP_055954	Hs.213642	N80922
209712_at	SLC35D1	88.6519	32.8077	67.5605			-2.05929	8.79312e-07	47	43	41	34	31	21	13	1	1	1	1p32-p31	23169	solute carrier family 35 (UDP-glucuronic acid/UDP-N-acetylgalactosamine dual transporter), member D1	NM_015139;NP_055954	Hs.213642	AI769637
209714_s_at	CDKN3	13.9512	157.489	21.1774			7.43666	5.23714e-06	123	100	90	63	52	18	12	7	3	14	14q22	1033	cyclin-dependent kinase inhibitor 3	NM_001130851;NM_005192;NP_001124323;NP_005183	Hs.84113	AF213033
209715_at	CBX5	54.3901	140.306	40.3971			3.47316	1.67024e-08	135	109	97	68	53	35	18	6	3	12	12q13.13	23468	chromobox homolog 5 (HP1 alpha homolog, Drosophila)	NM_001127321;NM_001127322;NM_012117;NP_001120793;NP_001120794;NP_036249	Hs.349283	L07515
209717_at	EVI5	250.983	100.382	227.711			-2.26844	8.99852e-07	38	35	33	28	26	14	4	3	1	1	1p22.1	7813	ecotropic viral integration site 5	NM_005665;NP_005656	Hs.656836	AF008915
209723_at	SERPINB9	130.506	23.0701	93.0551			-4.03359	5.53594e-06	142	114	101	69	54	32	6	4	2	6	6p25	5272	serpin peptidase inhibitor, clade B (ovalbumin), member 9	NM_004155;NP_004146	Hs.104879	BC002538
209731_at	NTHL1	97.9376	282.886	96.1369			2.94253	8.05097e-06	124	101	91	63	52	18	12	7	3	16	16p13.3	4913	nth endonuclease III-like 1 (E. coli)	NM_002528;NP_002519	Hs.66196	U79718
209737_at	MAGI2	231.271	49.0137	125.888			-2.56843	2.05858e-05	25	24	23	20	18	14	4	3	1	7	7q21	9863	membrane associated guanylate kinase, WW and PDZ domain containing 2	NM_012301;NP_036433	Hs.603842	AB014605
209742_s_at	MYL2	11.8795	12.4789	87.0826			-6.97842	0.00339495	9	9	9	9	9	8	1	1	1	12	12q24.11	4633	myosin, light chain 2, regulatory, cardiac, slow	NM_000432;NP_000423	Hs.75535	AF020768
209755_at	NMNAT2	17.8015	62.8007	18.6939			3.35942	4.21727e-05	124	101	91	63	52	18	12	7	3	1	1q25	23057	nicotinamide nucleotide adenylyltransferase 2	NM_015039;NM_170706;NP_055854;NP_733820	Hs.497123	AF288395
209763_at	CHRDL1	1137.65	26.4569	784.377			-29.6474	7.14088e-11	38	35	33	28	26	14	4	3	1	X	Xq22.3	91851	chordin-like 1	NM_001143981;NM_001143982;NM_001143983;NM_145234;NP_001137453;NP_001137454;NP_001137455;NP_660277	Hs.496587	AL049176
209773_s_at	RRM2	23.7205	507.69	45.5478			11.1463	4.59293e-05	147	119	100	63	52	18	12	7	3	2	2p25-p24	6241	ribonucleotide reductase M2 polypeptide	NM_001034;NP_001025	Hs.226390	BC001886
209774_x_at	CXCL2	254.035	34.7043	222.986			-6.42529	1.00522e-05	38	35	33	28	26	14	4	3	1	4	4q21	2920	chemokine (C-X-C motif) ligand 2	NM_002089;NP_002080	Hs.590921	M57731
209781_s_at	KHDRBS3	159.02	367.917	106.267			3.4622	1.2074e-05	183	145	76	57	50	35	18	6	3	8	8q24.2	10656	KH domain containing, RNA binding, signal transduction associated 3	NM_006558;NP_006549	Hs.444558	AF069681
209784_s_at	JAG2	127.899	227.502	93.9714			2.42097	3.39749e-05	161	127	109	68	53	35	18	6	3	14	14q32	3714	jagged 2	NM_002226;NM_145159;NP_002217;NP_660142	Hs.433445	AF029778
209785_s_at	PLA2G4C	105.204	93.8661	226.687			-2.415	0.00331147	18	18	17	16	14	11	7	5	1	19	19q13.3	8605	phospholipase A2, group IVC (cytosolic, calcium-independent)	NM_003706;NP_003697	Hs.631562	AF065214
209795_at	CD69	83.0613	9.59463	73.558			-7.66659	1.00473e-06	43	39	37	30	28	21	13	1	1	12	12p13-p12	969	CD69 molecule	NM_001781;NP_001772;NR_026671;NR_026672	Hs.208854	L07555
209821_at	IL33	93.8036	17.3153	77.6842			-4.48644	7.09726e-06	146	118	104	66	44	29	14	4	2	9	9p24.1	90865	interleukin 33	NM_033439;NP_254274	Hs.348390	AB024518
209823_x_at	HLA-DQB1	113.077	50.1932	177.256			-3.53148	6.67526e-06	143	115	102	34	31	21	13	1	1	6	6p21.3	3119	major histocompatibility complex, class II, DQ beta 1	NM_002123;NP_002114;XM_001722253;XM_001723447;XP_001722305;XP_001723499	Hs.409934;Hs.534322;Hs.713773	M17955
209832_s_at	CDT1	15.7099	36.413	15.7945			2.30542	0.000403344	124	101	91	63	52	18	12	7	3	16	16q24.3	81620	chromatin licensing and DNA replication factor 1	NM_030928;NP_112190	Hs.122908	AF321125
209835_x_at	CD44	194.159	44.6898	269.136			-6.02231	3.93868e-09	38	35	33	28	26	14	4	3	1	11	11p13	960	CD44 molecule (Indian blood group)	NM_000610;NM_001001389;NM_001001390;NM_001001391;NM_001001392;NP_000601;NP_001001389;NP_001001390;NP_001001391;NP_001001392	Hs.502328	BC004372
209844_at	HOXB13	691.781	217.613	840.468			-3.86222	0.000119295	134	108	96	67	47	32	6	4	2	17	17q21.2	10481	homeobox B13	NM_006361;NP_006352	Hs.66731	U57052
209855_s_at	KLK2	1667.58	213.2	1617.61			-7.5873	5.17908e-05	184	146	96	67	47	32	6	4	2	19	19q13.41	3817	kallikrein-related peptidase 2	NM_001002231;NM_005551;NP_001002231;NP_005542	Hs.515560	AF188747
209859_at	TRIM9	17.3295	61.4859	16.1943			3.79677	0.000576042	130	80	75	56	49	34	12	7	3	14	14q22.1	114088	tripartite motif-containing 9	NM_015163;NM_052978;NP_055978;NP_443210	Hs.654750	AF220036
209868_s_at	RBMS1	275.113	95.7263	227.634			-2.37796	5.22364e-05	188	148	54	43	39	21	13	1	1	2	2q24.2	5937	RNA binding motif, single stranded interacting protein 1	NM_002897;NM_016836;NM_016839;NP_002888;NP_058520;NP_058523	Hs.470412;Hs.708357	D28482
209869_at	ADRA2A	32.1695	109.155	35.5349			3.07176	0.00338024	133	107	93	64	19	15	9	6	3	10	10q24-q26	150	adrenergic, alpha-2A-, receptor	NM_000681;NP_000672	Hs.249159	AF284095
209894_at	LEPR	166.767	38.04	196.045			-5.15365	1.57795e-05	146	118	104	66	44	29	14	4	2	1	1p31	3953	leptin receptor	NM_001003679;NM_001003680;NM_002303;NP_001003679;NP_001003680;NP_002294	Hs.705413	U50748
209897_s_at	SLIT2	584.083	135.563	424.391			-3.13057	3.04384e-05	49	45	43	36	33	25	4	3	1	4	4p15.2	9353	slit homolog 2 (Drosophila)	NM_004787;NP_004778	Hs.29802	AF055585
209901_x_at	AIF1	174.317	70.0797	206.032			-2.93996	8.67785e-07	31	30	29	25	23	11	7	5	1	6	6p21.3	199	allograft inflammatory factor 1	NM_001623;NM_004847;NM_032955;NP_001614;NP_004838;NP_116573	Hs.76364	U19713
209909_s_at	TGFB2	64.2606	11.1607	50.1974			-4.49768	1.35037e-05	13	13	12	11	11	9	5	1	1	1	1q41	7042	transforming growth factor, beta 2	NM_001135599;NM_003238;NP_001129071;NP_003229	Hs.133379	M19154
209914_s_at	NRXN1	24.1711	48.3845	23.5652			2.05322	4.26893e-05	168	134	56	44	40	27	10	7	3	2	2p16.3	9378	neurexin 1	NM_001135659;NM_004801;NM_138735;NP_001129131;NP_004792;NP_620072	Hs.637685	AW149405
209917_s_at	TP53TG1	178.967	72.0735	194.121			-2.69337	1.32076e-07	41	37	35	23	21	17	11	4	2	7	7q21.1	11257	TP53 target 1 (non-protein coding)	NM_007233;NP_009164;NR_015381	Hs.274329	BC002709
209919_x_at	GGT1	426.291	216.496	768.512			-3.54977	0.000189562	192	65	61	10	10	3	3	2	1	22	22q11.23	2678	gamma-glutamyltransferase 1	NM_001032364;NM_001032365;NM_005265;NM_013430;NP_001027536;NP_001027537;NP_005256;NP_038347	Hs.595809;Hs.645535	L20490
209921_at	SLC7A11	73.0187	206.488	81.9232			2.52051	0.00015193	70	63	59	46	42	28	17	9	4	4	4q28-q32	23657	solute carrier family 7, (cationic amino acid transporter, y+ system) member 11	NM_014331;NP_055146	Hs.390594	AB040875
209942_x_at	MAGEA3	12.7196	316.46	13.0206			24.3046	1.8644e-08	87	63	59	46	42	28	17	9	4	X	Xq28	4102	melanoma antigen family A, 3	NM_005362;NP_005353	Hs.417816	BC000340
209945_s_at	GSK3B	229.508	440.841	178.768			2.466	1.69043e-05	145	117	103	29	27	15	9	6	3	3	3q13.3	2932	glycogen synthase kinase 3 beta	NM_002093;NP_002084	Hs.445733	BC000251
209948_at	KCNMB1	547.046	28.4915	420.089			-14.7443	9.92766e-13	34	8	8	8	8	7	5	1	1	5	5q34	3779	potassium large conductance calcium-activated channel, subfamily M, beta member 1	NM_004137;NP_004128	Hs.484099	U61536
209956_s_at	CAMK2B	14.7273	59.7255	19.4585			3.06938	0.00119129	147	119	100	63	52	18	12	7	3	7	22q12;7p14.3-p14.1	816	calcium/calmodulin-dependent protein kinase II beta	NM_001220;NM_172078;NM_172079;NM_172080;NM_172081;NM_172082;NM_172083;NM_172084;NP_001211;NP_742075;NP_742076;NP_742077;NP_742078;NP_742079;NP_742080;NP_742081	Hs.351887	U23460
209959_at	NR4A3	178.019	59.6192	184.172			-3.08915	0.000101144	39	7	7	7	7	6	3	2	1	9	9q22	8013	nuclear receptor subfamily 4, group A, member 3	NM_006981;NM_173198;NM_173199;NM_173200;NP_008912;NP_775290;NP_775291;NP_775292	Hs.279522	U12767
209960_at	HGF	23.7663	13.1375	34.6078			-2.63427	0.000119737	13	13	12	11	11	9	5	1	1	7	7q21.1	3082	hepatocyte growth factor (hepapoietin A; scatter factor)	NM_000601;NM_001010931;NM_001010932;NM_001010933;NM_001010934;NP_000592;NP_001010931;NP_001010932;NP_001010933;NP_001010934	Hs.396530	X16323
209966_x_at	ESRRG	22.043	16.5204	36.2559			-2.19461	1.05079e-05	191	150	119	9	9	8	1	1	1	1	1q41	2104	estrogen-related receptor gamma	NM_001134285;NM_001438;NM_206594;NM_206595;NP_001127757;NP_001429;NP_996317;NP_996318;NR_024099	Hs.444225	AF094518
209969_s_at	STAT1	103.281	43.6204	101.148			-2.31881	4.62993e-05	86	54	51	3	3	3	3	2	1	2	2q32.2	6772	signal transducer and activator of transcription 1, 91kDa	NM_007315;NM_139266;NP_009330;NP_644671	Hs.642990;Hs.715518	BC002704
209970_x_at	CASP1	121.5	50.1137	109.585			-2.18673	1.06036e-05	47	43	41	34	31	21	13	1	1	11	11q23	834	caspase 1, apoptosis-related cysteine peptidase (interleukin 1, beta, convertase)	NM_001223;NM_033292;NM_033293;NM_033294;NM_033295;NP_001214;NP_150634;NP_150635;NP_150636;NP_150637	Hs.2490	M87507
209985_s_at	ASCL1	23.7478	146.8	22.8513			6.42412	6.55674e-07	161	127	109	68	53	35	18	6	3	12	12q23.2	429	achaete-scute complex homolog 1 (Drosophila)	NM_004316;NP_004307	Hs.712544	BE797438
209986_at	ASCL1	16.3166	36.8008	16.0641			2.29087	0.000134299	93	80	75	56	49	34	12	7	3	12	12q23.2	429	achaete-scute complex homolog 1 (Drosophila)	NM_004316;NP_004307	Hs.712544	BC002341
209987_s_at	ASCL1	12.4231	1027.17	12.2321			83.9733	3.0854e-07	153	123	106	60	50	35	18	6	3	12	12q23.2	429	achaete-scute complex homolog 1 (Drosophila)	NM_004316;NP_004307	Hs.712544	BC002341
209988_s_at	ASCL1	16.5471	2482.37	14.3669			172.784	5.69661e-08	153	123	106	60	50	35	18	6	3	12	12q23.2	429	achaete-scute complex homolog 1 (Drosophila)	NM_004316;NP_004307	Hs.712544	BC001638
209990_s_at	GABBR2	10.7579	32.4823	11.1344			2.91729	0.000281543	138	111	99	21	19	15	9	6	3	9	9q22.1-q22.3	9568	gamma-aminobutyric acid (GABA) B receptor, 2	NM_005458;NP_005449	Hs.198612	AF056085
209992_at	PFKFB2	25.1306	56.5947	21.6384			2.61547	0.00093992	69	62	58	45	41	28	17	9	4	1	1q31	5208	6-phosphofructo-2-kinase/fructose-2,6-biphosphatase 2	NM_001018053;NM_006212;NP_001018063;NP_006203	Hs.282702	AB044805
209993_at	ABCB1	23.7781	15.5716	39.0214			-2.50593	5.35471e-07	16	16	15	14	13	9	5	1	1	7	7q21.1	5243	ATP-binding cassette, sub-family B (MDR/TAP), member 1	NM_000927;NP_000918	Hs.489033	AF016535
210017_at	MALT1	413.884	89.4586	329.191			-3.67981	2.68989e-06	120	98	88	61	21	17	11	4	2	18	18q21	10892	mucosa associated lymphoid tissue lymphoma translocation gene 1	NM_006785;NM_173844;NP_006776;NP_776216	Hs.601217	AF070528
210018_x_at	MALT1	377.884	100.419	329.008			-3.27637	5.23514e-05	91	79	74	52	1	1	1	1	1	18	18q21	10892	mucosa associated lymphoid tissue lymphoma translocation gene 1	NM_006785;NM_173844;NP_006776;NP_776216	Hs.601217	AB026118
210020_x_at	CALML3	55.3746	240.395	50.7746			4.73455	5.49356e-05	133	107	93	64	19	15	9	6	3	10	10pter-p13	810	calmodulin-like 3	NM_005185;NP_005176	Hs.239600	M58026
210021_s_at	CCNO	48.1524	74.3537	36.1938			2.05432	8.63413e-06	186	147	117	71	46	31	16	8	4	5	5p15.2-p13.1	10309	cyclin O	NM_021147;NP_066970	Hs.3041	BC004877
210041_s_at	PGM3	283.851	97.5198	341.548			-3.50234	7.62402e-06	127	87	81	54	47	32	6	4	2	6	6q14.1-q15	5238	phosphoglucomutase 3	NM_015599;NP_056414	Hs.708038	BC001258
210052_s_at	TPX2	16.4657	226.216	26.2823			8.60717	2.4414e-05	123	100	90	63	52	18	12	7	3	20	20q11.2	22974	TPX2, microtubule-associated, homolog (Xenopus laevis)	NM_012112;NP_036244	Hs.244580	AF098158
210061_at	ZNF589	40.844	26.7321	79.0729			-2.95798	1.58822e-07	89	77	72	40	36	26	13	1	1	3	3p21	51385	zinc finger protein 589	NM_016089;NP_057173	Hs.172602	AF114817
210062_s_at	ZNF589	73.4467	39.9189	142.656			-3.57366	1.82313e-08	55	51	48	31	18	14	4	3	1	3	3p21	51385	zinc finger protein 589	NM_016089;NP_057173	Hs.172602	AF114817
210074_at	CTSL2	51.9541	172.391	52.4649			3.28584	4.85686e-08	178	88	82	59	51	31	16	8	4	9	9q22.2	1515	cathepsin L2	NM_001333;NP_001324	Hs.660866	AF070448
210078_s_at	KCNAB1	268.667	14.1297	184.457			-13.0546	1.36941e-08	115	74	69	52	1	1	1	1	1	3	3q26.1	7881	potassium voltage-gated channel, shaker-related subfamily, beta member 1	NM_003471;NM_172159;NM_172160;NP_003462;NP_751891;NP_751892	Hs.654519;Hs.703187	L39833
210084_x_at	TPSAB1	217.29	43.4578	200.129			-4.60515	2.90659e-06	149	120	105	34	31	21	13	1	1	16	16p13.3	7177	tryptase alpha/beta 1	NM_003294;NP_003285;XM_001720738;XM_001720740;XP_001720790;XP_001720792	Hs.405479	AF206665
210103_s_at	FOXA2	23.3844	56.5792	24.5779			2.30203	1.37075e-06	121	25	24	21	19	15	9	6	3	20	20p11	3170	forkhead box A2	NM_021784;NM_153675;NP_068556;NP_710141	Hs.155651	AB028021
210105_s_at	FYN	172.532	510.944	145.774			3.50504	2.79916e-07	135	109	97	68	53	35	18	6	3	6	6q21	2534	FYN oncogene related to SRC, FGR, YES	NM_002037;NM_153047;NM_153048;NP_002028;NP_694592;NP_694593	Hs.390567	M14333
210135_s_at	SHOX2	9.61031	30.9156	10.2814			3.00695	6.8662e-11	85	75	70	53	46	31	16	8	4	3	3q25-q26.1	6474	short stature homeobox 2	NM_003030;NM_006884;NP_003021;NP_006875	Hs.55967	AF022654
210137_s_at	DCTD	402.557	176.9	405.567			-2.29263	9.72191e-10	36	33	31	8	8	7	5	1	1	4	4q35.1	1635	dCMP deaminase	NM_001012732;NM_001921;NP_001012750;NP_001912	Hs.183850	BC001286
210139_s_at	PMP22	641.526	146.971	431.53			-2.93615	4.85217e-05	181	66	62	32	29	22	14	4	2	17	17p12-p11.2	5376	peripheral myelin protein 22	NM_000304;NM_153321;NM_153322;NP_000295;NP_696996;NP_696997	Hs.372031	L03203
210145_at	PLA2G4A	123.213	15.2568	62.8086			-4.11676	2.25939e-05	132	106	95	66	44	29	14	4	2	1	1q25	5321	phospholipase A2, group IVA (cytosolic, calcium-dependent)	NM_024420;NP_077734	Hs.497200	M68874
210148_at	HIPK3	48.8283	17.1502	49.14			-2.86527	0.0002895	89	77	72	40	36	26	13	1	1	11	11p13	10114	homeodomain interacting protein kinase 3	NM_001048200;NM_005734;NP_001041665;NP_005725	Hs.201918	AF305239
210170_at	PDLIM3	128.318	45.4067	338.957			-7.46491	1.08135e-07	120	98	88	61	21	17	11	4	2	4	4q35	27295	PDZ and LIM domain 3	NM_001114107;NM_014476;NP_001107579;NP_055291	Hs.85862	BC001017
210201_x_at	BIN1	360.228	123.277	268.195			-2.17556	9.48361e-06	172	138	33	28	26	14	4	3	1	2	2q14	274	bridging integrator 1	NM_004305;NM_139343;NM_139344;NM_139345;NM_139346;NM_139347;NM_139348;NM_139349;NM_139350;NM_139351;NP_004296;NP_647593;NP_647594;NP_647595;NP_647596;NP_647597;NP_647598;NP_647599;NP_647600;NP_647601	Hs.193163	AF001383
210206_s_at	DDX11	20.1381	63.1802	21.1829			2.9826	0.000211391	174	129	111	56	49	34	12	7	3	12	12p11	1663	DEAD/H (Asp-Glu-Ala-Asp/His) box polypeptide 11 (CHL1-like helicase homolog, S. cerevisiae)	NM_004399;NM_030653;NM_152438;NP_004390;NP_085911;NP_689651	Hs.443960	U33833
210220_at	FZD2	30.1509	131.285	29.619			4.43245	0.000668007	174	129	111	56	49	34	12	7	3	17	17q21.1	2535	frizzled homolog 2 (Drosophila)	NM_001466;NP_001457	Hs.142912	L37882
210221_at	CHRNA3	24.5746	91.3548	27.4378			3.32952	0.000205708	27	26	25	22	20	16	10	7	3	15	15q24	1136	cholinergic receptor, nicotinic, alpha 3	NM_000743;NP_000734	Hs.89605	BC000513
210236_at	PPFIA1	28.348	59.181	29.5019			2.006	3.23816e-06	135	109	97	68	53	35	18	6	3	11	11q13.3	8500	protein tyrosine phosphatase, receptor type, f polypeptide (PTPRF), interacting protein (liprin), alpha 1	NM_003626;NM_177423;NP_003617;NP_803172	Hs.530749	U22815
210240_s_at	CDKN2D	53.7607	99.4055	48.7216			2.04027	2.37925e-06	166	132	113	44	40	27	10	7	3	19	19p13	1032	cyclin-dependent kinase inhibitor 2D (p19, inhibits CDK4)	NM_001800;NM_079421;NP_001791;NP_524145	Hs.435051	U20498
210241_s_at	TP53TG1	182.516	58.8464	165.561			-2.81345	5.16588e-07	41	37	35	23	21	17	11	4	2	7	7q21.1	11257	TP53 target 1 (non-protein coding)	NM_007233;NP_009164;NR_015381	Hs.274329	AB007458
210246_s_at	ABCC8	35.9421	101.698	43.9783			2.31246	0.000401475	159	126	108	70	41	28	17	9	4	11	11p15.1	6833	ATP-binding cassette, sub-family C (CFTR/MRP), member 8	NM_000352;NP_000343	Hs.54470	AF087138
210276_s_at	TRIOBP	402.241	140.948	368.271			-2.61282	6.60828e-07	167	133	114	39	35	17	11	4	2	22	22q13.1	11078	TRIO and F-actin binding protein	NM_001039141;NM_007032;NM_138632;NP_001034230;NP_008963;NP_619538	Hs.533030	AF281030
210298_x_at	FHL1	764.224	34.2473	491.228			-14.3435	2.10328e-09	144	116	49	41	37	11	7	5	1	X	Xq26	2273	four and a half LIM domains 1	NM_001449;NP_001440	Hs.435369	AF098518
210299_s_at	FHL1	959.001	74.5557	661.451			-8.87191	3.36621e-08	144	116	49	41	37	11	7	5	1	X	Xq26	2273	four and a half LIM domains 1	NM_001449;NP_001440	Hs.435369	AF063002
210341_at	MYT1	15.1509	38.0322	15.815			2.40481	0.00125526	124	101	91	63	52	18	12	7	3	20	20q13.33	4661	myelin transcription factor 1	NM_004535;NP_004526	Hs.279562	AB020642
210372_s_at	TPD52L1	204.232	47.4053	196.433			-4.1437	1.03125e-05	173	37	35	23	21	17	11	4	2	6	6q22-q23	7164	tumor protein D52-like 1	NM_001003395;NM_001003396;NM_001003397;NM_003287;NP_001003395;NP_001003396;NP_001003397;NP_003278	Hs.591347	AF208012
210377_at	ACSM3	166.261	45.1385	233.496			-5.17288	4.80736e-09	41	37	35	23	21	17	11	4	2	16	16p13.11	6296	acyl-CoA synthetase medium-chain family member 3	NM_005622;NM_202000;NP_005613;NP_973729	Hs.706754	D16350
210394_x_at	SSX4	14.9122	47.4782	15.725			3.01929	0.00232416	122	99	89	62	41	28	17	9	4	X	Xp11.23	6759	synovial sarcoma, X breakpoint 4	NM_005636;NM_175729;NP_005627;NP_783856;XM_001725018;XP_001725070	Hs.558402	BC005325
210404_x_at	CAMK2B	32.5617	128.452	46.1673			2.78232	0.00118805	27	26	25	22	20	16	10	7	3	7	22q12;7p14.3-p14.1	816	calcium/calmodulin-dependent protein kinase II beta	NM_001220;NM_172078;NM_172079;NM_172080;NM_172081;NM_172082;NM_172083;NM_172084;NP_001211;NP_742075;NP_742076;NP_742077;NP_742078;NP_742079;NP_742080;NP_742081	Hs.351887	AF078803
210426_x_at	RORA	19.5067	33.5769	16.1554			2.07837	0.000101517	119	97	87	22	20	16	10	7	3	15	15q21.3	6095	RAR-related orphan receptor A	NM_002943;NM_134260;NM_134261;NM_134262;NP_002934;NP_599022;NP_599023;NP_599024	Hs.560343;Hs.655155	U04897
210432_s_at	SCN3A	11.9732	41.8602	12.4051			3.37445	1.1551e-07	153	123	106	60	50	35	18	6	3	2	2q24	6328	sodium channel, voltage-gated, type III, alpha subunit	NM_001081676;NM_001081677;NM_006922;NP_001075145;NP_001075146;NP_008853	Hs.435274	AF225986
210445_at	FABP6	16.1139	49.9735	15.426			3.23956	0.00198144	119	97	87	22	20	16	10	7	3	5	5q33.3-q34	2172	fatty acid binding protein 6, ileal	NM_001040442;NM_001130958;NM_001445;NP_001035532;NP_001124430;NP_001436	Hs.519719	U19869
210467_x_at	MAGEA12	10.3714	83.8979	10.9776			7.64264	0.000105226	122	99	89	62	41	28	17	9	4	X	Xq28	4111	melanoma antigen family A, 12	NM_005367;NP_005358	Hs.169246	BC003408
210471_s_at	KCNAB1	188.591	28.0874	125.86			-4.48101	3.94565e-05	88	76	71	54	47	32	6	4	2	3	3q26.1	7881	potassium voltage-gated channel, shaker-related subfamily, beta member 1	NM_003471;NM_172159;NM_172160;NP_003462;NP_751891;NP_751892	Hs.654519;Hs.703187	U33428
210480_s_at	MYO6	197.34	200.943	434.983			-2.16471	0.000366906	120	98	88	61	21	17	11	4	2	6	6q13	4646	myosin VI	NM_004999;NP_004990	Hs.149387	U90236
210497_x_at	SSX2	27.0531	156.388	31.6652			4.93881	0.000758931	122	99	89	62	41	28	17	9	4	X	Xp11.22	6757	synovial sarcoma, X breakpoint 2	NM_003147;NM_175698;NP_003138;NP_783629	Hs.289105;Hs.661107	BC002818
210510_s_at	NRP1	47.2406	118.226	41.4006			2.85565	0.000128687	157	125	108	70	41	28	17	9	4	10	10p12	8829	neuropilin 1	NM_001024628;NM_001024629;NM_003873;NP_001019799;NP_001019800;NP_003864	Hs.131704;Hs.714624	AF145712
210512_s_at	VEGFA	2553.19	5007.26	1479.29			3.38491	2.64612e-06	195	151	83	51	45	30	16	8	4	6	6p12	7422	vascular endothelial growth factor A	NM_001025366;NM_001025367;NM_001025368;NM_001025369;NM_001025370;NM_001033756;NM_003376;NP_001020537;NP_001020538;NP_001020539;NP_001020540;NP_001020541;NP_001028928;NP_003367	Hs.73793	AF022375
210513_s_at	VEGFA	202.174	755.435	91.5649			8.25026	9.82012e-07	195	151	83	51	45	30	16	8	4	6	6p12	7422	vascular endothelial growth factor A	NM_001025366;NM_001025367;NM_001025368;NM_001025369;NM_001025370;NM_001033756;NM_003376;NP_001020537;NP_001020538;NP_001020539;NP_001020540;NP_001020541;NP_001028928;NP_003367	Hs.73793	AF091352
210523_at	BMPR1B	52.9996	26.5789	63.1337			-2.37533	0.00102084	88	76	71	54	47	32	6	4	2	4	4q22-q24	658	bone morphogenetic protein receptor, type IB	NM_001203;NP_001194	Hs.598475	D89675
210524_x_at	NA	360.708	121.265	278.265			-2.29469	0.000332368	137	86	80	41	37	11	7	5	1	NA	NA	NA	NA	NA	NA	AF078844
210544_s_at	ALDH3A2	312.933	123.33	270.126			-2.19027	0.00155783	104	45	43	36	33	25	4	3	1	17	17p11.2	224	aldehyde dehydrogenase 3 family, member A2	NM_000382;NM_001031806;NP_000373;NP_001026976	Hs.499886	BC002430
210559_s_at	CDC2	29.4719	373.395	39.4583			9.46303	7.40359e-07	160	127	109	68	53	35	18	6	3	10	10q21.1	983	cell division cycle 2, G1 to S and G2 to M	NM_001130829;NM_001786;NM_033379;NP_001124301;NP_001777;NP_203698	Hs.334562	D88357
210580_x_at	SULT1A3	172.42	405.346	153.309			2.64398	1.87053e-05	119	97	87	22	20	16	10	7	3	16	16p11.2	6818	sulfotransferase family, cytosolic, 1A, phenol-preferring, member 3	NM_001017387;NM_003166;NM_177552;NP_001017387;NP_003157;NP_808220	Hs.460558;Hs.718416	L25275
210587_at	INHBE	11.5537	68.6326	11.5057			5.9651	5.65645e-05	123	100	90	63	52	18	12	7	3	12	12q13.3	83729	inhibin, beta E	NM_031479;NP_113667	Hs.632713	BC005161
210621_s_at	RASA1	181.887	73.5372	185.746			-2.52588	4.63524e-05	104	45	43	36	33	25	4	3	1	5	5q13.3	5921	RAS p21 protein activator (GTPase activating protein) 1	NM_002890;NM_022650;NP_002881;NP_072179	Hs.664080	M23612
210653_s_at	BCKDHB	56.8639	18.3775	46.7958			-2.54637	3.38789e-05	116	67	63	48	33	25	4	3	1	6	6q13-q15	594	branched chain keto acid dehydrogenase E1, beta polypeptide	NM_000056;NM_183050;NP_000047;NP_898871	Hs.654441	M55575
210656_at	EED	17.0438	41.8195	18.235			2.29337	0.000811526	136	110	98	24	22	18	12	7	3	11	11q14.2-q22.3	8726	embryonic ectoderm development	NM_003797;NM_152991;NP_003788;NP_694536	Hs.503510	AF099032
210691_s_at	CACYBP	161.992	394.316	128.368			3.07176	1.88231e-05	164	130	112	65	40	27	10	7	3	1	1q24-q25	27101	calcyclin binding protein	NM_001007214;NM_014412;NP_001007215;NP_055227	Hs.508524	AF275803
210718_s_at	ARL17P1	39.9231	87.4522	39.4482			2.21688	0.000171508	145	117	103	29	27	15	9	6	3	17	17q21.32	51326	ADP-ribosylation factor-like 17 pseudogene 1	NM_001113738;NM_016632;NP_001107210;NP_057716	Hs.579108	AF119889
210727_at	CALCA	24.7812	120.68	30.3928			3.97067	0.000151185	133	107	93	64	19	15	9	6	3	11	11p15.2-p15.1	796	calcitonin-related polypeptide alpha	NM_001033952;NM_001033953;NM_001741;NP_001029124;NP_001029125;NP_001732	Hs.37058	M26095
210728_s_at	CALCA	31.1765	116.1	31.9009			3.63941	0.000436549	133	107	93	64	19	15	9	6	3	11	11p15.2-p15.1	796	calcitonin-related polypeptide alpha	NM_001033952;NM_001033953;NM_001741;NP_001029124;NP_001029125;NP_001732	Hs.37058	M26095
210751_s_at	RGN	133.12	28.4022	105.155			-3.70236	1.34351e-08	34	8	8	8	8	7	5	1	1	X	Xp11.3	9104	regucalcin (senescence marker protein-30)	NM_004683;NM_152869;NP_004674;NP_690608	Hs.77854	D31815
210753_s_at	EPHB1	38.5983	84.3155	37.1892			2.2672	0.000713963	128	104	93	64	19	15	9	6	3	3	3q21-q23	2047	EPH receptor B1	NM_004441;NP_004432	Hs.116092	AF037334
210756_s_at	NOTCH2	278.894	157.026	323.714			-2.06154	0.000522787	142	114	101	69	54	32	6	4	2	1	1p13-p11	4853	Notch homolog 2 (Drosophila)	NM_024408;NP_077719	Hs.487360	AF308601
210757_x_at	DAB2	167.841	74.5245	243.232			-3.26378	0.000514861	112	93	39	32	29	22	14	4	2	5	5p13	1601	disabled homolog 2, mitogen-responsive phosphoprotein (Drosophila)	NM_001343;NP_001334	Hs.481980	AF188298
210758_at	PSIP1	76.6932	197.919	77.6994			2.54723	0.000767521	141	113	100	63	52	18	12	7	3	9	9p22.3	11168	PC4 and SFRS1 interacting protein 1	NM_001128217;NM_021144;NM_033222;NP_001121689;NP_066967;NP_150091	Hs.658434	AF098482
210764_s_at	CYR61	1356.39	57.6664	1680.97			-29.1499	3.47781e-15	34	8	8	8	8	7	5	1	1	1	1p31-p22	3491	cysteine-rich, angiogenic inducer, 61	NM_001554;NP_001545	Hs.8867	AF003114
210770_s_at	CACNA1A	13.4102	36.1228	13.5311			2.6696	1.37569e-05	138	111	99	21	19	15	9	6	3	19	19p13.2-p13.1	773	calcium channel, voltage-dependent, P/Q type, alpha 1A subunit	NM_000068;NM_001127221;NM_001127222;NM_023035;NP_000059;NP_001120693;NP_001120694;NP_075461	Hs.501632	AF004884
210774_s_at	NCOA4	3420.67	1202.48	2867.85			-2.38495	9.43049e-05	155	108	96	67	47	32	6	4	2	10	10q11.2	8031	nuclear receptor coactivator 4	NM_001145260;NM_001145261;NM_001145262;NM_001145263;NM_005437;NP_001138732;NP_001138733;NP_001138734;NP_001138735;NP_005428	Hs.643658;Hs.709644	AL162047
210802_s_at	DIMT1L	152.105	40.0622	148.21			-3.69951	1.10194e-07	55	51	48	31	18	14	4	3	1	5	5q11-q14	27292	DIM1 dimethyladenosine transferase 1-like (S. cerevisiae)	NM_014473;NP_055288	Hs.533222	BC002841
210827_s_at	ELF3	316.443	1033.93	399.788			2.58618	0.000280186	93	80	75	56	49	34	12	7	3	1	1q32.2	1999	E74-like factor 3 (ets domain transcription factor, epithelial-specific )	NM_001114309;NM_004433;NP_001107781;NP_004424	Hs.67928	U73844
210830_s_at	PON2	193.895	101.401	251.07			-2.47602	0.000176817	142	114	101	69	54	32	6	4	2	7	7q21.3	5445	paraoxonase 2	NM_000305;NM_001018161;NP_000296;NP_001018171	Hs.530077	AF001602
210854_x_at	SLC6A8	109.159	395.312	147.39			2.68207	2.46101e-05	87	63	59	46	42	28	17	9	4	X	Xq28	6535	solute carrier family 6 (neurotransmitter transporter, creatine), member 8	NM_001142805;NM_001142806;NM_005629;NP_001136277;NP_001136278;NP_005620	Hs.540696	U17986
210875_s_at	ZEB1	47.684	10.9234	43.24			-3.95848	3.23401e-05	89	77	72	40	36	26	13	1	1	10	10p11.2	6935	zinc finger E-box binding homeobox 1	NM_001128128;NM_030751;NP_001121600;NP_110378;NR_024285;NR_024286;NR_024287	Hs.124503	U12170
210886_x_at	TP53TG1	246.192	84.1415	235.174			-2.79498	5.78777e-06	180	143	116	26	24	19	11	4	2	7	7q21.1	11257	TP53 target 1 (non-protein coding)	NM_007233;NP_009164;NR_015381	Hs.274329	AB007457
210904_s_at	IL13RA1	46.4533	20.5029	45.7703			-2.23238	0.00125634	179	142	50	37	11	9	5	1	1	X	Xq24	3597	interleukin 13 receptor, alpha 1	NM_001560;NP_001551	Hs.496646	U81380
210915_x_at	IL23A	165.288	60.7063	188.791			-3.1099	3.82293e-05	167	133	114	39	35	17	11	4	2	12	12q13.2	51561	interleukin 23, alpha subunit p19	NM_016584;NP_057668	Hs.621461;Hs.98309	M15564
210916_s_at	CD44	97.2551	42.6771	144.596			-3.38815	1.1071e-08	109	91	85	30	28	21	13	1	1	11	11p13	960	CD44 molecule (Indian blood group)	NM_000610;NM_001001389;NM_001001390;NM_001001391;NM_001001392;NP_000601;NP_001001389;NP_001001390;NP_001001391;NP_001001392	Hs.502328	AF098641
210933_s_at	FSCN1	22.8826	63.8767	22.1558			2.88306	4.99511e-06	161	127	109	68	53	35	18	6	3	7	7p22	6624	fascin homolog 1, actin-bundling protein (Strongylocentrotus purpuratus)	NM_003088;NP_003079	Hs.118400;Hs.705741	BC004908
210951_x_at	RAB27A	459.831	87.2705	405.46			-4.64602	4.08179e-06	127	87	81	54	47	32	6	4	2	15	15q15-q21.1	5873	RAB27A, member RAS oncogene family	NM_004580;NM_183234;NM_183235;NM_183236;NP_004571;NP_899057;NP_899058;NP_899059	Hs.654978	AF125393
210959_s_at	SRD5A1	14.5772	67.347	18.6489			3.61131	1.12961e-10	135	109	97	68	53	35	18	6	3	5	5p15	6715	steroid-5-alpha-reductase, alpha polypeptide 1 (3-oxo-5 alpha-steroid delta 4-dehydrogenase alpha 1)	NM_001047;NP_001038	Hs.552	AF113128
210972_x_at	TRA@	118.494	57.3671	136.807			-2.38477	5.68788e-05	46	42	40	33	30	23	15	5	1	14	14q11.2	6955	T cell receptor alpha locus	NA	Hs.74647	M15565
210982_s_at	HLA-DRA	900.293	423.209	1205.34			-2.84809	0.000428928	88	76	71	54	47	32	6	4	2	6	6p21.3	3122	major histocompatibility complex, class II, DR alpha	NM_019111;NP_061984	Hs.520048	M60333
210986_s_at	TPM1	6215.41	1088.38	5374.26			-4.93786	3.40333e-07	113	94	86	32	29	22	14	4	2	15	15q22.1	7168	tropomyosin 1 (alpha)	NM_000366;NM_001018004;NM_001018005;NM_001018006;NM_001018007;NM_001018008;NM_001018020;NP_000357;NP_001018004;NP_001018005;NP_001018006;NP_001018007;NP_001018008;NP_001018020	Hs.133892	Z24727
210987_x_at	TPM1	4617.69	524.128	3476.24			-6.63242	1.39917e-08	113	94	86	32	29	22	14	4	2	15	15q22.1	7168	tropomyosin 1 (alpha)	NM_000366;NM_001018004;NM_001018005;NM_001018006;NM_001018007;NM_001018008;NM_001018020;NP_000357;NP_001018004;NP_001018005;NP_001018006;NP_001018007;NP_001018008;NP_001018020	Hs.133892	M19267
210999_s_at	GRB10	83.9399	263.641	90.9772			2.89789	5.45889e-08	195	151	83	51	45	30	16	8	4	7	7p12-p11.2	2887	growth factor receptor-bound protein 10	NM_001001549;NM_001001550;NM_001001555;NM_005311;NP_001001549;NP_001001550;NP_001001555;NP_005302	Hs.164060	U66065
211024_s_at	NKX2-1	13.2818	239.157	14.3254			16.6946	2.63222e-06	174	129	111	56	49	34	12	7	3	14	14q13	7080	NK2 homeobox 1	NM_001079668;NM_003317;NP_001073136;NP_003308	Hs.94367	BC006221
211042_x_at	MCAM	121.663	288.316	106.046			2.71877	0.0012375	163	129	111	56	49	34	12	7	3	11	11q23.3	4162	melanoma cell adhesion molecule	NM_006500;NP_006491	Hs.599039	BC006329
211056_s_at	SRD5A1	48.8061	245.014	70.7215			3.46449	1.04486e-11	186	147	117	71	46	31	16	8	4	5	5p15	6715	steroid-5-alpha-reductase, alpha polypeptide 1 (3-oxo-5 alpha-steroid delta 4-dehydrogenase alpha 1)	NM_001047;NP_001038	Hs.552	BC006373
211071_s_at	MLLT11	83.587	319.168	61.8252			5.16242	4.67727e-05	174	129	111	56	49	34	12	7	3	1	1q21	10962	myeloid/lymphoid or mixed-lineage leukemia (trithorax homolog, Drosophila); translocated to, 11	NM_006818;NP_006809	Hs.75823	BC006471
211075_s_at	CD47	971.691	430.405	943.114			-2.19123	0.000748739	143	115	102	34	31	21	13	1	1	3	3q13.1-q13.2	961	CD47 molecule	NM_001025079;NM_001777;NM_198793;NP_001020250;NP_001768;NP_942088	Hs.446414	Z25521
211089_s_at	NEK3	22.0825	14.7505	45.0904			-3.05688	1.43837e-05	6	6	6	6	6	5	1	1	1	13	13q14.13	4752	NIMA (never in mitosis gene a)-related kinase 3	NM_002498;NM_152720;NP_002489;NP_689933	Hs.409989	Z25434
211122_s_at	CXCL11	16.6432	10.9917	23.1759			-2.10849	0.000248337	118	96	6	6	6	5	1	1	1	4	4q21.2	6373	chemokine (C-X-C motif) ligand 11	NM_005409;NP_005400	Hs.632592	AF002985
211137_s_at	ATP2C1	522.821	207.837	522.372			-2.51338	0.00344483	180	143	116	26	24	19	11	4	2	3	3q22.1	27032	ATPase, Ca++ transporting, type 2C, member 1	NM_001001485;NM_001001486;NM_001001487;NM_014382;NP_001001485;NP_001001486;NP_001001487;NP_055197	Hs.584884	AF189723
211148_s_at	ANGPT2	19.6951	40.1823	17.4888			2.2976	9.01849e-06	156	124	107	59	51	31	16	8	4	8	8p23.1	285	angiopoietin 2	NM_001118887;NM_001118888;NM_001147;NP_001112359;NP_001112360;NP_001138	Hs.583870	AF187858
211208_s_at	CASK	253.604	625.881	215.918			2.8987	9.05612e-11	186	147	117	71	46	31	16	8	4	X	Xp11.4	8573	calcium/calmodulin-dependent serine protein kinase (MAGUK family)	NM_001126054;NM_001126055;NM_003688;NP_001119526;NP_001119527;NP_003679	Hs.495984	AB039327
211297_s_at	CDK7	153.346	77.8715	193.877			-2.48971	1.35567e-07	31	30	29	25	23	11	7	5	1	5	5q12.1	1022	cyclin-dependent kinase 7	NM_001799;NP_001790	Hs.184298	L20320
211323_s_at	ITPR1	358.096	52.0996	240.035			-4.60724	5.23461e-08	31	30	29	25	23	11	7	5	1	3	3p26-p25	3708	inositol 1,4,5-triphosphate receptor, type 1	NM_001099952;NM_002222;NP_001093422;NP_002213	Hs.567295;Hs.715765	L38019
211340_s_at	MCAM	285.422	98.3104	226.991			-2.30892	2.48417e-05	13	13	12	11	11	9	5	1	1	11	11q23.3	4162	melanoma cell adhesion molecule	NM_006500;NP_006491	Hs.599039	M28882
211366_x_at	CASP1	109.947	43.2981	93.3808			-2.15669	1.28701e-05	151	122	60	47	43	19	11	4	2	11	11q23	834	caspase 1, apoptosis-related cysteine peptidase (interleukin 1, beta, convertase)	NM_001223;NM_033292;NM_033293;NM_033294;NM_033295;NP_001214;NP_150634;NP_150635;NP_150636;NP_150637	Hs.2490	U13698
211368_s_at	CASP1	93.7875	22.8343	73.296			-3.20991	1.39705e-06	47	43	41	34	31	21	13	1	1	11	11q23	834	caspase 1, apoptosis-related cysteine peptidase (interleukin 1, beta, convertase)	NM_001223;NM_033292;NM_033293;NM_033294;NM_033295;NP_001214;NP_150634;NP_150635;NP_150636;NP_150637	Hs.2490	U13700
211373_s_at	PSEN2	165.378	61.94	129.251			-2.08672	1.61149e-05	155	108	96	67	47	32	6	4	2	1	1q31-q42	5664	presenilin 2 (Alzheimer disease 4)	NM_000447;NM_012486;NP_000438;NP_036618	Hs.25363	U34349
211376_s_at	NSMCE4A	329.068	135.329	279.097			-2.06235	2.32072e-05	111	50	47	40	36	26	13	1	1	10	10q26.13	54780	non-SMC element 4 homolog A (S. cerevisiae)	NM_017615;NP_060085	Hs.258798	BC005212
211379_x_at	B3GALNT1	49.2895	20.7783	51.33			-2.47037	0.000469995	104	45	43	36	33	25	4	3	1	3	3q25	8706	beta-1,3-N-acetylgalactosaminyltransferase 1 (globoside blood group)	NM_001038628;NM_003781;NM_033167;NM_033168;NM_033169;NP_001033717;NP_003772;NP_149357;NP_149358;NP_149359	Hs.418062	AB050855
211416_x_at	GGTLC1	128.412	86.5932	212.827			-2.45778	0.000192265	192	65	61	10	10	3	3	2	1	20	20p11.1	92086	gamma-glutamyltransferase light chain 1	NM_080920;NM_178311;NM_178312;NP_563577;NP_842563;NP_842564	Hs.355394	L20492
211417_x_at	GGT1	426.029	229.587	749.322			-3.26378	0.000162418	192	65	61	10	10	3	3	2	1	22	22q11.23	2678	gamma-glutamyltransferase 1	NM_001032364;NM_001032365;NM_005265;NM_013430;NP_001027536;NP_001027537;NP_005256;NP_038347	Hs.595809;Hs.645535	L20493
211423_s_at	SC5DL	2233.59	653.474	1773.19			-2.71349	0.00107217	148	64	60	47	43	19	11	4	2	11	11q23.3	6309	sterol-C5-desaturase (ERG3 delta-5-desaturase homolog, S. cerevisiae)-like	NM_001024956;NM_006918;NP_001020127;NP_008849	Hs.287749	D85181
211425_x_at	SSX4B	13.7215	51.4583	16.5187			3.11515	0.00100562	122	99	89	62	41	28	17	9	4	X	Xp11.23	548313	synovial sarcoma, X breakpoint 4B	NM_001034832;NM_001040612;NP_001030004;NP_001035702	Hs.558402;Hs.648298	AF257500
211470_s_at	SULT1C2	9.76357	99.2981	11.5357			8.60788	4.8056e-05	158	78	73	55	48	33	17	9	4	2	2q11.1-q11.2	6819	sulfotransferase family, cytosolic, 1C, member 2	NM_001056;NM_176825;NP_001047;NP_789795	Hs.436123	AF186255
211474_s_at	SERPINB6	1046.93	290.557	1124			-3.86843	4.7581e-06	155	108	96	67	47	32	6	4	2	6	6p25	5269	serpin peptidase inhibitor, clade B (ovalbumin), member 6	NM_004568;NP_004559	Hs.519523	BC004948
211478_s_at	DPP4	558.436	11.3596	517.671			-45.5711	1.48925e-11	34	8	8	8	8	7	5	1	1	2	2q24.3	1803	dipeptidyl-peptidase 4	NM_001935;NP_001926	Hs.368912	M74777
211519_s_at	KIF2C	17.7523	67.5261	19.072			3.54059	1.81022e-05	123	100	90	63	52	18	12	7	3	1	1p34.1	11004	kinesin family member 2C	NM_006845;NP_006836	Hs.69360	AY026505
211527_x_at	VEGFA	208.326	960.303	87.7785			10.9401	9.57873e-07	195	151	83	51	45	30	16	8	4	6	6p12	7422	vascular endothelial growth factor A	NM_001025366;NM_001025367;NM_001025368;NM_001025369;NM_001025370;NM_001033756;NM_003376;NP_001020537;NP_001020538;NP_001020539;NP_001020540;NP_001020541;NP_001028928;NP_003367	Hs.73793	M27281
211529_x_at	HLA-G	829.027	481.534	1103.37			-2.29137	4.90196e-05	170	136	115	16	14	11	7	5	1	6	6p21.3	3135	major histocompatibility complex, class I, G	NM_002127;NP_002118	Hs.512152	M90684
211548_s_at	HPGD	154.566	24.4257	179.793			-7.36082	4.11621e-07	143	115	102	34	31	21	13	1	1	4	4q34-q35	3248	hydroxyprostaglandin dehydrogenase 15-(NAD)	NM_000860;NP_000851	Hs.655491	J05594
211559_s_at	CCNG2	551.779	254.188	530.438			-2.08679	0.00222601	75	67	63	48	33	25	4	3	1	4	4q21.1	901	cyclin G2	NM_004354;NP_004345	Hs.13291	L49506
211562_s_at	LMOD1	113.468	21.5656	64.3702			-2.98486	4.46748e-05	179	142	50	37	11	9	5	1	1	1	1q32	25802	leiomodin 1 (smooth muscle)	NM_012134;NP_036266	Hs.519075	BC001755
211564_s_at	PDLIM4	93.2818	12.7857	57.6595			-4.50968	3.45421e-11	50	46	44	37	11	9	5	1	1	5	5q31.1	8572	PDZ and LIM domain 4	NM_001131027;NM_003687;NP_001124499;NP_003678	Hs.424312	BC003096
211574_s_at	CD46	531.667	245.765	624.255			-2.54005	0.00071854	134	108	96	67	47	32	6	4	2	1	1q32	4179	CD46 molecule, complement regulatory protein	NM_002389;NM_153826;NM_172350;NM_172351;NM_172352;NM_172353;NM_172354;NM_172355;NM_172356;NM_172357;NM_172358;NM_172359;NM_172360;NM_172361;NP_002380;NP_722548;NP_758860;NP_758861;NP_758862;NP_758863;NP_758864;NP_758865;NP_758866;NP_758867;NP_758868;NP_758869;NP_758870;NP_758871	Hs.510402	D84105
211577_s_at	IGF1	505.463	42.4577	303.949			-7.15885	2.84753e-11	34	8	8	8	8	7	5	1	1	12	12q22-q23	3479	insulin-like growth factor 1 (somatomedin C)	NM_000618;NM_001111283;NM_001111284;NM_001111285;NP_000609;NP_001104753;NP_001104754;NP_001104755	Hs.160562	M37484
211612_s_at	IL13RA1	60.4068	31.895	67.3776			-2.11248	0.00269134	29	28	27	23	21	17	11	4	2	X	Xq24	3597	interleukin 13 receptor, alpha 1	NM_001560;NP_001551	Hs.496646	U62858
211633_x_at	IGHG1	37.0504	334.694	31.6314			10.5811	1.4952e-05	133	107	93	64	19	15	9	6	3	14	14q32.33	3500	immunoglobulin heavy constant gamma 1 (G1m marker)	NA	Hs.510635	M24668
211649_x_at	IGHG1	42.4532	86.8378	35.2374			2.46436	7.71338e-05	138	111	99	21	19	15	9	6	3	14	14q32.33	3500	immunoglobulin heavy constant gamma 1 (G1m marker)	NA	Hs.510635	L14456
211651_s_at	LAMB1	187.803	201.714	90.4938			2.22903	0.00309037	159	126	108	70	41	28	17	9	4	7	7q22	3912	laminin, beta 1	NM_002291;NP_002282	Hs.650585	M20206
211654_x_at	HLA-DQB1	130.358	51.0125	247.895			-4.85949	1.04637e-07	47	43	41	34	31	21	13	1	1	6	6p21.3	3119	major histocompatibility complex, class II, DQ beta 1	NM_002123;NP_002114;XM_001722253;XM_001723447;XP_001722305;XP_001723499	Hs.409934;Hs.534322;Hs.713773	M17565
211656_x_at	HLA-DQB1	183.909	78.8169	297.332			-3.77244	5.7122e-07	143	115	102	34	31	21	13	1	1	6	6p21.3	3119	major histocompatibility complex, class II, DQ beta 1	NM_002123;NP_002114;XM_001722253;XM_001723447;XP_001722305;XP_001723499	Hs.409934;Hs.534322;Hs.713773	M32577
211657_at	CEACAM6	59.9994	1502.47	58.3168			25.764	3.10142e-06	153	123	106	60	50	35	18	6	3	19	19q13.2	4680	carcinoembryonic antigen-related cell adhesion molecule 6 (non-specific cross reacting antigen)	NM_002483;NP_002474	Hs.466814	M18728
211663_x_at	PTGDS	1152.06	71.236	643.857			-9.03837	3.14617e-13	43	39	37	30	28	21	13	1	1	9	9q34.2-q34.3	5730	prostaglandin D2 synthase 21kDa (brain)	NM_000954;NP_000945	Hs.446429	M61900
211675_s_at	MDFIC	249.456	48.4332	228.313			-4.71398	1.1699e-05	113	94	86	32	29	22	14	4	2	7	7q31.1-q31.2	29969	MyoD family inhibitor domain containing	NM_199072;NP_951038	Hs.427236	AF054589
211681_s_at	PDLIM5	75.8059	21.8896	103.606			-4.7331	7.53729e-06	109	91	85	30	28	21	13	1	1	4	4q22	10611	PDZ and LIM domain 5	NM_001011513;NM_001011515;NM_001011516;NM_006457;NP_001011513;NP_001011515;NP_001011516;NP_006448;NR_003257;NR_024179	Hs.480311	AF116705
211685_s_at	NCALD	87.476	49.0465	104.583			-2.13232	0.000136681	120	98	88	61	21	17	11	4	2	8	8q22.2	83988	neurocalcin delta	NM_001040624;NM_001040625;NM_001040626;NM_001040627;NM_001040628;NM_001040629;NM_001040630;NM_032041;NP_001035714;NP_001035715;NP_001035716;NP_001035717;NP_001035718;NP_001035719;NP_001035720;NP_114430	Hs.492427;Hs.680132	AF251061
211696_x_at	HBB	183.659	997.881	439.959			2.26812	0.00255649	30	29	28	24	22	18	12	7	3	11	11p15.5	3043	hemoglobin, beta	NM_000518;NP_000509	Hs.523443	AF349114
211698_at	EID1	1115.2	398.702	1100.09			-2.75918	1.26274e-08	36	33	31	8	8	7	5	1	1	15	15q21.1-q21.2	23741	EP300 interacting inhibitor of differentiation 1	NM_014335;NP_055150	Hs.255973;Hs.714048	AF349444
211699_x_at	HBA1	147.457	764.809	345.191			2.21561	0.00180242	30	29	28	24	22	18	12	7	3	16	16p13.3	3039	hemoglobin, alpha 1	NM_000558;NP_000549	Hs.449630;Hs.654744	AF349571
211711_s_at	PTEN	166.361	29.8783	135.177			-4.52423	8.18926e-08	43	39	37	30	28	21	13	1	1	10	10q23.3	5728	phosphatase and tensin homolog	NM_000314;NP_000305	Hs.500466	BC005821
211713_x_at	KIAA0101	23.2652	51.8471	23.2898			2.22617	5.89996e-05	123	100	90	63	52	18	12	7	3	15	15q22.31	9768	KIAA0101	NM_001029989;NM_014736;NP_001025160;NP_055551	Hs.81892	BC005832
211732_x_at	HNMT	220.417	70.0072	188.402			-2.69117	6.246e-10	115	74	69	52	1	1	1	1	1	2	2q22.1	3176	histamine N-methyltransferase	NM_001024074;NM_001024075;NM_006895;NP_001019245;NP_001019246;NP_008826	Hs.42151	BC005907
211734_s_at	FCER1A	66.1488	16.6348	99.9258			-6.00703	1.63407e-06	89	77	72	40	36	26	13	1	1	1	1q23	2205	Fc fragment of IgE, high affinity I, receptor for; alpha polypeptide	NM_002001;NP_001992	Hs.897	BC005912
211737_x_at	PTN	1087.98	58.9219	1304.35			-22.1369	3.01116e-09	44	40	38	31	18	14	4	3	1	7	7q33-q34	5764	pleiotrophin	NM_002825;NP_002816	Hs.371249	BC005916
211745_x_at	HBA1	224.199	1180.32	505.488			2.33502	0.00155675	30	29	28	24	22	18	12	7	3	16	16p13.3	3039	hemoglobin, alpha 1	NM_000558;NP_000549	Hs.449630;Hs.654744	BC005931
211748_x_at	PTGDS	3778.48	162.871	2173.75			-13.3464	3.08666e-12	43	39	37	30	28	21	13	1	1	9	9q34.2-q34.3	5730	prostaglandin D2 synthase 21kDa (brain)	NM_000954;NP_000945	Hs.446429	BC005939
211753_s_at	RLN1	134.14	22.6161	606.054			-26.7975	2.73904e-05	191	150	119	9	9	8	1	1	1	9	9p24.1	6013	relaxin 1	NM_006911;NP_008842	Hs.368996	BC005956
211758_x_at	TXNDC9	449.107	232.799	470.452			-2.02085	8.41093e-07	127	87	81	54	47	32	6	4	2	2	2q11.2	10190	thioredoxin domain containing 9	NM_005783;NP_005774	Hs.536122	BC005968
211761_s_at	CACYBP	624.605	1452.67	525.191			2.76598	6.91325e-06	129	105	94	65	40	27	10	7	3	1	1q24-q25	27101	calcyclin binding protein	NM_001007214;NM_014412;NP_001007215;NP_055227	Hs.508524	BC005975
211762_s_at	KPNA2	212.56	662.34	258.814			2.55914	0.000163345	174	129	111	56	49	34	12	7	3	17	17q24.2	3838	karyopherin alpha 2 (RAG cohort 1, importin alpha 1)	NM_002266;NP_002257	Hs.594238	BC005978
211792_s_at	CDKN2C	111.528	395.827	93.0046			4.25599	5.08571e-06	160	127	109	68	53	35	18	6	3	1	1p32	1031	cyclin-dependent kinase inhibitor 2C (p18, inhibits CDK4)	NM_001262;NM_078626;NP_001253;NP_523240	Hs.525324;Hs.716664	U17074
211796_s_at	IL23A	143.404	33.7767	132.987			-3.93724	2.99883e-05	149	120	105	34	31	21	13	1	1	12	12q13.2	51561	interleukin 23, alpha subunit p19	NM_016584;NP_057668	Hs.621461;Hs.98309	AF043179
211799_x_at	HLA-C	469.481	284.814	627.575			-2.20345	3.83777e-05	170	136	115	16	14	11	7	5	1	6	6p21.3	3107	major histocompatibility complex, class I, C	NM_002117;NP_002108;XM_001715881;XM_001717045;XM_001719879;XP_001715933;XP_001717097;XP_001719931	Hs.654404;Hs.656020;Hs.77961	U62824
[truncated: 2,674 more rows]
