# Supplementary material for: Meta-analysis of prostate cancer gene expression data identifies a novel discriminatory signature enriched for glycosylating enzymes
Source: BMC Med Genomics. 2014 Dec 31;7:513. doi: 10.1186/s12920-014-0074-9 (PMC4351903; doi:10.1186/s12920-014-0074-9)
Supplement: Additional file 9: Table S7. — Fold-change in coexpressed gene signatures derived from Varambally et al., in samples from a laser capture microdissected prostate cancer dataset and a multi-cancer dataset. All signatures and sub-signatures generated from Varambally et al. were tested for enrichment in individual samples from two additional datasets – a laser-capture microdissected prostate cancer dataset generated by Tomlins et al., and a multi-cancer dataset generated by Ramaswamy et al., Column A and B are collectively signature identifiers indicating the threshold for coexpression (column A) and the signature/module number (column B). Column C indicates the overall direction of the fold-change indicating overexpression (‘induced’) or downregulation (‘repressed’). Only signatures achieving a fold-change of at least two-fold are listed. Columns C through to CX represent individual samples from the Tomlins study. The data are listed sample-by-sample in order of clinical progression beginning with prostatic intraepithelial neoplasia (‘PIN’) cases and progressing to localised prostate cancer (‘Primary Carcinoma’), followed by metastatic hormone naïve cases and finally metastatic hormone refractory samples. The GSM accession code provided for each sample is traceable through the NCBI GEO data repository from which the data were downloaded. Finally there are columns representing pairwise sample comparisons between metastatic hormone refractory and naïve samples. Fold-change information for the data for samples from Ramaswamy et al. is represented in column CY onwards. [file 12920_2014_74_MOESM9_ESM.xlsx]

## Sheet: Sheet1
threshold	module	direction	PIN.GSM141405	PIN.GSM141409	PIN.GSM141410	PIN.GSM141411	PIN.GSM141406	PIN.GSM141407	PIN.GSM141408	PIN.GSM141415	PIN.GSM141416	PIN.GSM141417	PIN.GSM141412	PIN.GSM141413	PIN.GSM141414	Primary.Carcinoma.GSM141261	Primary.Carcinoma.GSM141262	Primary.Carcinoma.GSM141263	Primary.Carcinoma.GSM141184	Primary.Carcinoma.GSM141185	Primary.Carcinoma.GSM141247	Primary.Carcinoma.GSM141248	Primary.Carcinoma.GSM141249	Primary.Carcinoma.GSM141243	Primary.Carcinoma.GSM141244	Primary.Carcinoma.GSM141258	Primary.Carcinoma.GSM141246	Primary.Carcinoma.GSM141259	Primary.Carcinoma.GSM141260	Primary.Carcinoma.GSM141186	Primary.Carcinoma.GSM141391	Primary.Carcinoma.GSM141388	Primary.Carcinoma.GSM141387	Primary.Carcinoma.GSM141390	Primary.Carcinoma.GSM141389	Primary.Carcinoma.GSM141384	Primary.Carcinoma.GSM141373	Primary.Carcinoma.GSM141386	Primary.Carcinoma.GSM141385	Primary.Carcinoma.GSM141400	Primary.Carcinoma.GSM141397	Primary.Carcinoma.GSM141396	Primary.Carcinoma.GSM141399	Primary.Carcinoma.GSM141398	Primary.Carcinoma.GSM141393	Primary.Carcinoma.GSM141392	Primary.Carcinoma.GSM141395	Primary.Carcinoma.GSM141394	Primary.Carcinoma.GSM141374
dist.0.6	1	induced
dist.0.6	7	induced
dist.0.6	8	induced																																							2.93467							2.57784
dist.0.6	9	induced																2.53484
dist.0.6	15	induced
dist.0.6	19	induced
dist.0.6	24	induced
dist.0.6	26	induced
dist.0.6	34	induced																2.90991									2.10047		2.73592											2.91317	2.97415					2.87315		2.55639
dist.0.6	39	induced
dist.0.6	41	induced
dist.0.6	44	induced
dist.0.6	49	induced
dist.0.6	50	induced
dist.0.6	52	induced
dist.0.6	54	induced																					2.11541
dist.0.6	57	induced
dist.0.6	58	induced
dist.0.6	59	induced
dist.0.6	60	induced
dist.0.6	61	induced
dist.0.6	64	induced
dist.0.6	66	induced
dist.0.6	70	induced
dist.0.6	71	induced
dist.0.6	72	induced
dist.0.6	73	induced																3.05629							2.4496																2.82878
dist.0.6	75	induced
dist.0.6	77	induced
dist.0.6	78	induced
dist.0.6	79	induced																																2.50664
dist.0.6	83	induced
dist.0.6	84	induced
dist.0.6	85	induced
dist.0.6	86	induced
dist.0.6	87	induced
dist.0.6	90	induced
dist.0.6	92	induced
dist.0.6	93	induced
dist.0.6	96	induced																				2.68312																											2.30001
dist.0.6	97	induced
dist.0.6	99	induced
dist.0.6	100	induced
dist.0.6	101	induced
dist.0.6	103	induced
dist.0.6	104	induced
dist.0.6	105	induced
dist.0.6	106	induced
dist.0.6	108	induced
dist.0.6	111	induced
dist.0.6	114	induced
dist.0.6	115	induced
dist.0.6	116	induced
dist.0.6	121	induced
dist.0.6	127	induced
dist.0.6	130	induced
dist.0.6	131	induced
dist.0.6	133	induced
dist.0.6	134	induced
dist.0.6	137	induced
dist.0.6	139	induced
dist.0.6	148	induced
dist.0.6	152	induced
dist.0.6	154	induced
dist.0.6	155	induced
dist.0.6	158	induced
dist.0.6	160	induced
dist.0.6	161	induced
dist.0.6	163	induced
dist.0.6	173	induced
dist.0.6	174	induced
dist.0.6	175	induced
dist.0.6	176	induced
dist.0.6	178	induced
dist.0.6	181	induced
dist.0.6	185	induced
dist.0.6	187	induced
dist.0.6	190	induced
dist.0.6	192	induced
dist.0.6	193	induced
dist.0.6	194	induced
dist.0.8	1	induced
dist.0.8	6	induced
dist.0.8	11	induced
dist.0.8	13	induced
dist.0.8	15	induced
dist.0.8	18	induced
dist.0.8	21	induced																																2.50664
dist.0.8	22	induced
dist.0.8	32	induced															2.44663
dist.0.8	34	induced
dist.0.8	35	induced																2.37728																2.55168							2.66633							2.3395
dist.0.8	41	induced
dist.0.8	47	induced
dist.0.8	52	induced
dist.0.8	53	induced
dist.0.8	56	induced
dist.0.8	57	induced
dist.0.8	59	induced
dist.0.8	60	induced
dist.0.8	61	induced
dist.0.8	64	induced
dist.0.8	71	induced																																2.50664
dist.0.8	73	induced
dist.0.8	75	induced
dist.0.8	81	induced
dist.0.8	82	induced
dist.0.8	84	induced
dist.0.8	85	induced
dist.0.8	89	induced
dist.0.8	93	induced																																						2.17145
dist.0.8	94	induced																							2.47759																2.44197
dist.0.8	95	induced
dist.0.8	96	induced
dist.0.8	103	induced
dist.0.8	104	induced
dist.0.8	105	induced
dist.0.8	107	induced
dist.0.8	108	induced
dist.0.8	112	induced
dist.0.8	113	induced
dist.0.8	116	induced
dist.0.8	119	induced
dist.0.8	121	induced
dist.0.8	122	induced							2.54491
dist.0.8	125	induced
dist.0.8	126	induced
dist.0.8	131	induced
dist.0.8	134	induced
dist.0.8	135	induced
dist.0.8	137	induced
dist.0.8	138	induced
dist.0.8	139	induced
dist.0.8	140	induced
dist.0.8	141	induced																							2.24255
dist.0.8	142	induced																																2.62427						2.56275						2.57605
dist.0.8	144	induced
dist.0.8	145	induced
dist.0.8	146	induced
dist.0.8	148	induced
dist.0.8	151	induced
dist.1.1	2	induced
dist.1.1	3	induced
dist.1.1	4	induced
dist.1.1	5	induced
dist.1.1	6	induced
dist.1.1	7	induced
dist.1.1	8	induced														2.95043		2.88394		2.79819				2.18422	3.53816	2.81326	2.10047		2.68585								2.31889			2.96064	2.95153			2.46049		2.66744	2.65945	2.56441
dist.1.1	9	induced																2.53484
dist.1.1	10	induced
dist.1.1	11	induced
dist.1.1	13	induced
dist.1.1	17	induced																							2.24255
dist.1.1	18	induced
dist.1.1	19	induced
dist.1.1	20	induced																																2.50664
dist.1.1	22	induced
dist.1.1	24	induced
dist.1.1	25	induced
dist.1.1	26	induced
dist.1.1	27	induced
dist.1.1	28	induced
dist.1.1	29	induced
dist.1.1	30	induced
dist.1.1	31	induced
dist.1.1	33	induced																2.37728																2.55168							2.66633							2.3395
dist.1.1	34	induced
dist.1.1	35	induced
dist.1.1	36	induced
dist.1.1	37	induced																																							2.40263						2.21761
dist.1.1	38	induced
dist.1.1	39	induced																																						2.17145
dist.1.1	40	induced
dist.1.1	41	induced																																												2.33833
dist.1.1	42	induced
dist.1.1	44	induced																				2.68312																								2.42658			2.30001
dist.1.1	46	induced
dist.1.1	47	induced																					2.11541
dist.1.1	48	induced
dist.1.1	49	induced
dist.1.1	50	induced																																2.77806						3.00907						2.3954
dist.1.1	51	induced
dist.1.1	52	induced
dist.1.1	55	induced
dist.1.1	56	induced
dist.1.1	57	induced
dist.1.1	61	induced
dist.1.1	62	induced																3.05629							2.4496															2.84878	2.82878					2.26539
dist.1.1	64	induced
dist.1.1	65	induced																			3.50091			2.5099
dist.1.1	66	induced
dist.1.1	68	induced
dist.1.1	69	induced
dist.1.1	71	induced
dist.1.1	72	induced
dist.1.1	74	induced
dist.1.1	75	induced
dist.1.1	78	induced
dist.1.1	79	induced
dist.1.1	80	induced
dist.1.1	81	induced										2.20376
dist.1.1	82	induced
dist.1.1	83	induced
dist.1.1	84	induced
dist.1.1	85	induced			3.32759																																					3.47636
dist.1.1	86	induced																							2.47759																2.44197
dist.1.1	87	induced
dist.1.1	90	induced			2.94206
dist.1.1	91	induced
dist.1.1	92	induced
dist.1.1	94	induced
dist.1.1	95	induced																																2.61638						2.58402
dist.1.1	97	induced
dist.1.1	98	induced
dist.1.1	99	induced
dist.1.1	100	induced
dist.1.1	102	induced
dist.1.1	103	induced
dist.1.1	104	induced
dist.1.1	105	induced
dist.1.1	106	induced
dist.1.1	107	induced
dist.1.1	109	induced
dist.1.1	110	induced
dist.1.1	111	induced
dist.1.1	112	induced
dist.1.1	113	induced
dist.1.1	114	induced
dist.1.1	115	induced
dist.1.1	116	induced
dist.1.1	117	induced
dist.1.1	118	induced
dist.1.1	119	induced
dist.1.9	1	induced
dist.1.9	8	induced														2.95043		2.88394		2.79819				2.18422	3.53816	2.81326	2.10047		2.68585								2.31889			2.96064	2.83461			2.46049		2.58839	2.65945	2.56441
dist.1.9	11	induced																																2.78959						3.30739
dist.1.9	12	induced
dist.1.9	13	induced
dist.1.9	15	induced															5.11283	3.06843			3.02753				2.7006				3.45002								2.57376			3.1452	4.45069	2.47463					2.33772	3.4326
dist.1.9	20	induced
dist.1.9	21	induced
dist.1.9	23	induced
dist.1.9	31	induced
dist.1.9	33	induced
dist.1.9	36	induced
dist.1.9	37	induced																				2.68312												2.70727						3.06223						2.39536	2.13438		2.30001
dist.1.9	44	induced
dist.1.9	45	induced
dist.1.9	48	induced
dist.1.9	49	induced																																2.44242
dist.1.9	50	induced																			2.10963
dist.1.9	52	induced
dist.1.9	53	induced
dist.1.9	54	induced								2.1952		2.20376
dist.1.9	57	induced
dist.1.9	58	induced
dist.1.9	60	induced
dist.1.9	61	induced		2.25283
dist.1.9	62	induced
dist.1.9	64	induced
dist.1.9	65	induced																																						2.34688
dist.1.9	66	induced																																2.61638						2.58402						2.52153
dist.1.9	67	induced			2.1716	2.49213				2.15622
dist.1.9	70	induced
dist.1.9	71	induced
dist.2.5	1	induced
dist.2.5	2	induced
dist.2.5	3	induced
dist.2.5	4	induced
dist.2.5	10	induced
dist.2.5	11	induced																				2.68312												2.76095						3.14723						2.47392	2.13438		2.30001
dist.2.5	13	induced																																												2.22362
dist.2.5	14	induced																							2.24255
dist.2.5	15	induced
dist.2.5	17	induced															3.1275	3.01257			3.00852								2.99343
dist.2.5	18	induced
dist.2.5	19	induced																																		2.39437
dist.2.5	21	induced		2.25457
dist.2.5	22	induced
dist.2.5	23	induced
dist.2.5	24	induced
dist.2.5	26	induced																2.37728			2.15071													2.41237							2.66633							2.3395
dist.2.5	27	induced
dist.2.5	28	induced			3.32759												2.26107				2.40662		2.76552																		2.3109	3.12218				2.15606	2.6162	2.14554
dist.2.5	31	induced																																												2.324
dist.2.5	34	induced
dist.2.5	35	induced																																													2.18793
dist.2.5	37	induced
dist.2.5	38	induced
dist.2.5	39	induced
dist.2.5	41	induced
dist.2.5	42	induced							2.21416
dist.2.5	43	induced
dist.2.5	46	induced			2.34356
dist.2.5	47	induced			2.15953	2.36889				2.17562		2.4586
dist.2.5	50	induced
dist.2.5	51	induced
dist.2.5	52	induced																												2.14915
dist.2.5	53	induced
dist.2.5	54	induced
dist.4.5	1	induced						2.4493					2.42466				2.77287	3.01257			2.8107		2.28083	2.21855		2.54281			2.72314
dist.4.5	3	induced																																							3.0952
dist.4.5	4	induced
dist.4.5	5	induced
dist.4.5	6	induced														2.1888	2.49806				2.84936			2.5099			2.34374	2.21374													2.76719							2.12742
dist.4.5	7	induced										2.50852				2.83954	4.12728	2.92686		2.79236	2.96564	2.22354		2.62662	3.10929	2.81052	2.41613		3.16266								2.41824			3.03461	3.37596	2.56939	2.19024	2.42609	2.5319	2.55162	2.42173	2.73696
dist.4.5	8	induced																2.53484																								2.17221
dist.4.5	9	induced																				2.68312												2.68789						3.08153	2.54993					2.40299	2.12292	2.3455	2.30001
dist.4.5	10	induced																											2.4331
dist.4.5	13	induced																																2.50664
dist.4.5	14	induced																			2.12888													2.35049							2.66633			2.37451				2.3395
dist.4.5	16	induced										2.5111
dist.4.5	17	induced		2.25457								2.11606		2.23361								2.24087																				2.27291					2.18793
dist.4.5	18	induced																												2.14915
dist.4.5	19	induced
dist.4.5	20	induced
dist.4.5	21	induced															2.26107						2.67991					2.08604		3.11787												3.12218				2.25048	2.48196	2.11898
dist.4.5	22	induced																2.54554							2.46356				2.45665					2.47504						2.52736	2.57127					2.25481	2.05648	2.27
dist.4.5	24	induced
dist.4.5	25	induced
dist.4.5	26	induced																					2.11541						2.0745																		2.72833
dist.4.5	27	induced
dist.4.5	28	induced
dist.4.5	29	induced																																2.61393						2.92263
dist.4.5	30	induced
dist.4.5	31	induced			2.26012
dist.4.5	32	induced			2.15953	2.36889				2.189		2.4586	2.53421
dist.4.5	33	induced
dist.4.5	34	induced
dist.10.6	1	induced						2.4493					2.42466				2.77287	2.7634			2.8107		2.21893	2.21855	2.75718	2.42208			2.72314								2.18055				2.43621	2.21183
dist.10.6	2	induced
dist.10.6	3	induced														2.1888	2.49806		2.18401		2.66694			2.5099			2.34374	2.22904	2.99702											3.18665	2.9266							2.12742
dist.10.6	5	induced														2.83954	3.58609	2.92436	2.2225	2.79236	2.70806	2.47555		3.214	2.73295	2.81052	2.39887		2.97171			2.23438		2.65269	2.26491		2.41824			3.05674	3.10851	2.56939	2.19024	2.42609	2.38929	2.47431	2.31773	2.61889	2.20068
dist.10.6	6	induced				2.36889				2.189		2.4224	2.53421									2.36	2.48636						2.61111
dist.10.6	7	induced																							2.30821		2.58845								2.41521											2.6726
dist.10.6	8	induced
dist.10.6	9	induced																																		2.39437
dist.10.6	10	induced
dist.10.6	11	induced		2.25905		2.18669								2.21074		2.31262						2.24087																				2.23559					2.41316
dist.10.6	12	induced																												2.14915			2.30983												2.13327
dist.10.6	13	induced															2.22439				2.32584		2.45244					2.11009	2.28668	3.11787							2.19048					2.89155				2.28098	2.57163	2.30468
dist.10.6	14	induced																2.53262							2.46356				2.45665	3.30296				2.54473						2.54023	2.57127					2.35135	2.39885	2.25861	2.22477
dist.10.6	15	induced																2.5715																2.44242							3.28178
dist.10.6	18	induced
dist.24.7	1	induced					2.1152					2.28319				2.62577	2.68931	2.8011	2.31035	2.65425	2.5515	2.4392	2.37199	2.71736	2.60131	2.51737	2.37406	2.47886	2.73364	2.87338				2.58734			2.26218			2.90249	2.86475	2.54212		2.29485		2.45128	2.42928	2.51162	2.20347
dist.24.7	2	induced														2.1888	2.49806		2.18401		2.66694		2.43556	2.5099			2.34374	2.18667	2.99702												2.98089							2.12742
dist.24.7	3	induced																			2.15577													2.39988							2.50235			2.3849
dist.24.7	5	induced																							2.30821		2.58845								2.41521						2.72965					2.75994
dist.24.7	6	induced
dist.24.7	7	induced																															2.34811
dist.24.7	8	induced			2.26012
dist.24.7	9	induced
dist.101.6	1	induced			2.45248		2.1152					2.22943			2.46753	2.52575	2.60358	2.74627	2.36173	2.64331	2.45812	2.36532	2.42901	2.73477	2.50208	2.60543	2.43162	2.42884	2.70167	2.62043		2.63781	2.7283	2.54944	2.37429		2.39672			2.88867	2.90956	2.49802		2.2971		2.51096	2.42939	2.49559	2.3156
dist.101.6	2	induced		2.25582		2.34717	2.48974			2.19991		2.27125	2.3461				2.21389	2.43416				2.22999	2.62963		2.46583			2.2867	2.49117					2.43853						2.52218		2.66452				2.52202	2.45306		2.19087
dist.101.6	3	induced																															2.35315
dist.101.6	4	induced																														2.77949			3.00024
dist.0.6	1	repressed
dist.0.6	7	repressed
dist.0.6	8	repressed							-2.52497				-2.29619
dist.0.6	9	repressed
dist.0.6	15	repressed
dist.0.6	19	repressed
dist.0.6	24	repressed
dist.0.6	26	repressed
dist.0.6	34	repressed			-2.28556			-2.22062	-2.57603				-2.31542																											-2.41442
dist.0.6	39	repressed
dist.0.6	41	repressed
dist.0.6	44	repressed
dist.0.6	49	repressed
dist.0.6	50	repressed
dist.0.6	52	repressed
dist.0.6	54	repressed			-2.13212			-2.06542	-2.31381				-2.40248																			-2.38432			-2.51719
dist.0.6	57	repressed											-2.07868
dist.0.6	58	repressed
dist.0.6	59	repressed
dist.0.6	60	repressed
dist.0.6	61	repressed
dist.0.6	64	repressed
dist.0.6	66	repressed
dist.0.6	70	repressed
dist.0.6	71	repressed
dist.0.6	72	repressed
dist.0.6	73	repressed
dist.0.6	75	repressed
dist.0.6	77	repressed
dist.0.6	78	repressed
dist.0.6	79	repressed							-2.29062
dist.0.6	83	repressed
dist.0.6	84	repressed
dist.0.6	85	repressed
dist.0.6	86	repressed
dist.0.6	87	repressed
dist.0.6	90	repressed
dist.0.6	92	repressed
dist.0.6	93	repressed											-2.22507
dist.0.6	96	repressed						-2.12577
dist.0.6	97	repressed
dist.0.6	99	repressed
dist.0.6	100	repressed
dist.0.6	101	repressed
dist.0.6	103	repressed
dist.0.6	104	repressed
dist.0.6	105	repressed
dist.0.6	106	repressed
dist.0.6	108	repressed
dist.0.6	111	repressed
dist.0.6	114	repressed
dist.0.6	115	repressed
dist.0.6	116	repressed																-2.12935
dist.0.6	121	repressed
dist.0.6	127	repressed																																		-2.78092
dist.0.6	130	repressed
dist.0.6	131	repressed
dist.0.6	133	repressed
dist.0.6	134	repressed	-2.50159
dist.0.6	137	repressed
dist.0.6	139	repressed
dist.0.6	148	repressed																																		-2.43191
dist.0.6	152	repressed
dist.0.6	154	repressed
dist.0.6	155	repressed
dist.0.6	158	repressed
dist.0.6	160	repressed
dist.0.6	161	repressed
dist.0.6	163	repressed
dist.0.6	173	repressed
dist.0.6	174	repressed														-2.08654
dist.0.6	175	repressed
dist.0.6	176	repressed							-2.52771																											-3.06635
dist.0.6	178	repressed
dist.0.6	181	repressed
dist.0.6	185	repressed
dist.0.6	187	repressed
dist.0.6	190	repressed
dist.0.6	192	repressed
dist.0.6	193	repressed
dist.0.6	194	repressed
dist.0.8	1	repressed
dist.0.8	6	repressed
dist.0.8	11	repressed
dist.0.8	13	repressed
dist.0.8	15	repressed
dist.0.8	18	repressed
dist.0.8	21	repressed
dist.0.8	22	repressed
dist.0.8	32	repressed			-2.38922			-2.52086	-2.80923																							-2.54193			-2.5924	-2.14219
dist.0.8	34	repressed
dist.0.8	35	repressed			-2.1721				-2.71833				-2.50647																			-2.38432
dist.0.8	41	repressed
dist.0.8	47	repressed
dist.0.8	52	repressed
dist.0.8	53	repressed											-2.07868
dist.0.8	56	repressed
dist.0.8	57	repressed
dist.0.8	59	repressed
dist.0.8	60	repressed
dist.0.8	61	repressed
dist.0.8	64	repressed																																		-2.43191
dist.0.8	71	repressed							-2.23619
dist.0.8	73	repressed
dist.0.8	75	repressed
dist.0.8	81	repressed
dist.0.8	82	repressed
dist.0.8	84	repressed
dist.0.8	85	repressed
dist.0.8	89	repressed
dist.0.8	93	repressed
dist.0.8	94	repressed											-2.17336
dist.0.8	95	repressed
dist.0.8	96	repressed
dist.0.8	103	repressed
dist.0.8	104	repressed
dist.0.8	105	repressed
dist.0.8	107	repressed
dist.0.8	108	repressed	-2.50159															-2.18494																		-2.61939
dist.0.8	112	repressed							-2.18555
dist.0.8	113	repressed
dist.0.8	116	repressed
dist.0.8	119	repressed
dist.0.8	121	repressed
dist.0.8	122	repressed
dist.0.8	125	repressed
dist.0.8	126	repressed
dist.0.8	131	repressed
dist.0.8	134	repressed
dist.0.8	135	repressed
dist.0.8	137	repressed
dist.0.8	138	repressed
dist.0.8	139	repressed
dist.0.8	140	repressed							-2.38964																											-3.51058
dist.0.8	141	repressed											-2.39297
dist.0.8	142	repressed
dist.0.8	144	repressed
dist.0.8	145	repressed
dist.0.8	146	repressed														-2.18797
dist.0.8	148	repressed
dist.0.8	151	repressed
dist.1.1	2	repressed
dist.1.1	3	repressed
dist.1.1	4	repressed
dist.1.1	5	repressed
dist.1.1	6	repressed
dist.1.1	7	repressed
dist.1.1	8	repressed			-2.26752			-2.35929	-2.55676				-2.30963																											-2.41442
dist.1.1	9	repressed
dist.1.1	10	repressed
dist.1.1	11	repressed
dist.1.1	13	repressed
dist.1.1	17	repressed											-2.39297
dist.1.1	18	repressed
dist.1.1	19	repressed
dist.1.1	20	repressed							-2.23619
dist.1.1	22	repressed
dist.1.1	24	repressed
dist.1.1	25	repressed																											-3.18458
dist.1.1	26	repressed
dist.1.1	27	repressed
dist.1.1	28	repressed
dist.1.1	29	repressed
dist.1.1	30	repressed
dist.1.1	31	repressed																														-2.38432			-2.75798	-2.35097
dist.1.1	33	repressed			-2.1721				-2.71833				-2.50647																			-2.38432
dist.1.1	34	repressed
dist.1.1	35	repressed
dist.1.1	36	repressed
dist.1.1	37	repressed							-2.81551				-2.18109
dist.1.1	38	repressed
dist.1.1	39	repressed
dist.1.1	40	repressed
dist.1.1	41	repressed
dist.1.1	42	repressed
dist.1.1	44	repressed						-2.12577
dist.1.1	46	repressed
dist.1.1	47	repressed	-2.19262		-2.13212			-2.06542	-2.31381				-2.40248																			-2.38432			-2.51719	-2.6686
dist.1.1	48	repressed																-2.43192														-2.38432			-2.54955
dist.1.1	49	repressed
dist.1.1	50	repressed											-2.07868
dist.1.1	51	repressed
dist.1.1	52	repressed
dist.1.1	55	repressed
dist.1.1	56	repressed
dist.1.1	57	repressed							-2.18555
dist.1.1	61	repressed
dist.1.1	62	repressed																																		-2.51148
dist.1.1	64	repressed
dist.1.1	65	repressed		-2.69153
dist.1.1	66	repressed
dist.1.1	68	repressed
dist.1.1	69	repressed
dist.1.1	71	repressed
dist.1.1	72	repressed
dist.1.1	74	repressed
dist.1.1	75	repressed											-2.25721
dist.1.1	78	repressed
dist.1.1	79	repressed
dist.1.1	80	repressed
dist.1.1	81	repressed	-2.79842																-2.29375									-2.17098		-2.31232						-2.83712
dist.1.1	82	repressed
dist.1.1	83	repressed
dist.1.1	84	repressed
dist.1.1	85	repressed											-2.14494																			-2.31336			-2.4218	-2.34369
dist.1.1	86	repressed											-2.17336
dist.1.1	87	repressed
dist.1.1	90	repressed
dist.1.1	91	repressed
dist.1.1	92	repressed
dist.1.1	94	repressed
dist.1.1	95	repressed
dist.1.1	97	repressed
dist.1.1	98	repressed
dist.1.1	99	repressed
dist.1.1	100	repressed
dist.1.1	102	repressed
dist.1.1	103	repressed
dist.1.1	104	repressed
dist.1.1	105	repressed
dist.1.1	106	repressed
dist.1.1	107	repressed
dist.1.1	109	repressed
dist.1.1	110	repressed
dist.1.1	111	repressed
dist.1.1	112	repressed
dist.1.1	113	repressed
dist.1.1	114	repressed
dist.1.1	115	repressed
dist.1.1	116	repressed
dist.1.1	117	repressed
dist.1.1	118	repressed
dist.1.1	119	repressed
dist.1.9	1	repressed
dist.1.9	8	repressed			-2.24837			-2.35929	-2.55676				-2.27985																			-2.30828			-2.59457	-2.29981				-2.41442
dist.1.9	11	repressed
dist.1.9	12	repressed
dist.1.9	13	repressed							-2.32645																											-3.51058
dist.1.9	15	repressed						-2.83188	-2.58099	-3.41186	-3.42691	-3.10392
dist.1.9	20	repressed
dist.1.9	21	repressed
dist.1.9	23	repressed																-2.24575
dist.1.9	31	repressed																-2.32624														-2.38432			-2.54955
dist.1.9	33	repressed
dist.1.9	36	repressed
dist.1.9	37	repressed						-2.12577	-2.21991				-2.17608
dist.1.9	44	repressed
dist.1.9	45	repressed
dist.1.9	48	repressed	-2.14504															-2.12935
dist.1.9	49	repressed
dist.1.9	50	repressed											-2.14715
dist.1.9	52	repressed
dist.1.9	53	repressed
dist.1.9	54	repressed	-2.57753																-2.29375									-2.17098		-2.31232						-2.83712
dist.1.9	57	repressed
dist.1.9	58	repressed																												-2.22565
dist.1.9	60	repressed
dist.1.9	61	repressed
dist.1.9	62	repressed
dist.1.9	64	repressed
dist.1.9	65	repressed
dist.1.9	66	repressed
dist.1.9	67	repressed	-2.37742													-2.16159		-2.20024										-2.25708								-2.60438
dist.1.9	70	repressed
dist.1.9	71	repressed
dist.2.5	1	repressed
dist.2.5	2	repressed
dist.2.5	3	repressed
dist.2.5	4	repressed
dist.2.5	10	repressed
dist.2.5	11	repressed							-2.25667				-2.17608
dist.2.5	13	repressed
dist.2.5	14	repressed											-2.39297
dist.2.5	15	repressed
dist.2.5	17	repressed			-2.35621			-2.56677		-2.80927																						-2.54193			-2.5924
dist.2.5	18	repressed																-2.32624														-2.38432			-2.54955
dist.2.5	19	repressed
dist.2.5	21	repressed																-2.24575			-2.29755																							-2.44002
dist.2.5	22	repressed
dist.2.5	23	repressed							-2.18555				-2.24431
dist.2.5	24	repressed																																		-2.28224
dist.2.5	26	repressed			-2.1721								-2.50647																			-2.38432
dist.2.5	27	repressed
dist.2.5	28	repressed			-2.29809				-2.81551				-2.18663																			-2.31336			-2.4218	-2.24301
dist.2.5	31	repressed																										-2.23872
dist.2.5	34	repressed
dist.2.5	35	repressed
dist.2.5	37	repressed
dist.2.5	38	repressed
dist.2.5	39	repressed
dist.2.5	41	repressed
dist.2.5	42	repressed
dist.2.5	43	repressed						-2.30992
dist.2.5	46	repressed
dist.2.5	47	repressed	-2.3469															-2.19313	-2.52405	-2.55954								-2.21278		-2.29911					-2.31753	-2.67863					-2.36303				-2.12383				-2.19973
dist.2.5	50	repressed
dist.2.5	51	repressed
dist.2.5	52	repressed
dist.2.5	53	repressed
dist.2.5	54	repressed	-2.66938
dist.4.5	1	repressed			-2.28219			-2.47976	-2.50462	-2.65586								-2.38646														-2.54193	-2.12841		-2.46387
dist.4.5	3	repressed
dist.4.5	4	repressed
dist.4.5	5	repressed
dist.4.5	6	repressed		-2.69153				-2.56759	-3.62856	-2.60937
dist.4.5	7	repressed		-2.3705	-2.24837			-2.48314	-2.56482	-3.06539	-3.08325	-3.10392	-2.30433																			-2.30828			-2.59457	-2.35541				-2.41442
dist.4.5	8	repressed							-2.39134
dist.4.5	9	repressed			-2.31556				-2.25667				-2.17608
dist.4.5	10	repressed							-2.38446																			-2.25123		-2.22565						-3.14445
dist.4.5	13	repressed							-2.23619
dist.4.5	14	repressed							-2.57553									-2.32624														-2.38432			-2.54955
dist.4.5	16	repressed																											-3.18458
dist.4.5	17	repressed										-2.51749						-2.24875		-2.10455	-2.29755																							-2.44002
dist.4.5	18	repressed
dist.4.5	19	repressed						-2.30992																												-2.35589
dist.4.5	20	repressed
dist.4.5	21	repressed							-2.54454				-2.22215															-2.17396				-2.31336			-2.4218	-2.29311
dist.4.5	22	repressed			-2.39603			-2.16906	-2.43951	-2.25819			-2.16846																							-2.37566
dist.4.5	24	repressed
dist.4.5	25	repressed	-2.1247															-2.14379
dist.4.5	26	repressed			-2.13212			-2.06542					-2.38848																			-2.38432			-2.51719	-2.53134
dist.4.5	27	repressed																																					-2.42814
dist.4.5	28	repressed
dist.4.5	29	repressed											-2.25631
dist.4.5	30	repressed
dist.4.5	31	repressed
dist.4.5	32	repressed	-2.43932		-2.44131					-2.68054						-2.22218		-2.23811	-2.52405	-2.55954				-2.18236				-2.21278		-2.29911					-2.31753	-2.67863					-2.36303				-2.12383				-2.19973
dist.4.5	33	repressed
dist.4.5	34	repressed
dist.10.6	1	repressed		-2.27055	-2.21341			-2.47976	-2.49174	-2.65586		-2.48305						-2.38968												-2.29409		-2.54193	-2.12841		-2.46387	-2.29382				-2.29279
dist.10.6	2	repressed
dist.10.6	3	repressed		-2.69153				-2.56759	-3.62856	-2.60937			-2.71708
dist.10.6	5	repressed		-2.3705	-2.26737			-2.38011	-2.48355	-2.92617	-3.08325	-3.10392	-2.29527																			-2.30828
dist.10.6	6	repressed	-2.53906		-2.36834				-2.48703	-2.68692								-2.21762	-2.52405					-2.17095				-2.21704		-2.25055		-2.27307		-2.13719	-2.31944	-2.86369				-2.528	-2.36303				-2.23067				-2.19973
dist.10.6	7	repressed							-2.31934				-2.29125																							-2.36539
dist.10.6	8	repressed
dist.10.6	9	repressed
dist.10.6	10	repressed																																								-2.80058
dist.10.6	11	repressed										-2.51749						-2.25055	-2.56429	-2.10455	-2.23942															-2.31918								-2.35052
dist.10.6	12	repressed
dist.10.6	13	repressed						-2.33283	-2.46518				-2.28724															-2.17396				-2.31336			-2.36084	-2.3755
dist.10.6	14	repressed						-2.20086					-2.21684
dist.10.6	15	repressed																																										-2.38256
dist.10.6	18	repressed
dist.24.7	1	repressed		-2.41457	-2.2611			-2.37132	-2.50116	-2.54968	-3.47022	-2.73057	-2.29684																			-2.4264	-2.20873		-2.36143	-2.39658										-2.18425
dist.24.7	2	repressed		-2.69153				-2.56759		-2.60937																																		-2.41633
dist.24.7	3	repressed	-2.16324						-2.41915									-2.26284
dist.24.7	5	repressed							-2.34256				-2.33077																							-2.27158								-2.31682
dist.24.7	6	repressed
dist.24.7	7	repressed
dist.24.7	8	repressed
dist.24.7	9	repressed
dist.101.6	1	repressed		-2.43886	-2.25093		-2.60334	-2.38631	-2.48047	-2.5256	-2.83463	-2.72728	-2.31578					-2.26943													-2.30861	-2.4196			-2.35709	-2.32867				-2.385				-2.3281	-2.23339	-2.2128
dist.101.6	2	repressed	-2.48892		-2.33977			-2.22898	-2.43585	-2.49402			-2.26925					-2.2273	-2.54409	-2.32092	-2.20739							-2.23812		-2.21501	-2.8507	-2.2417		-2.13719	-2.22735	-2.54742							-2.20495		-2.26427			-2.12453	-2.19973
dist.101.6	3	repressed
dist.101.6	4	repressed
[truncated: 128 more columns]
