# Supplementary material for: Meta-analysis of prostate cancer gene expression data identifies a novel discriminatory signature enriched for glycosylating enzymes
Source: BMC Med Genomics. 2014 Dec 31;7:513. doi: 10.1186/s12920-014-0074-9 (PMC4351903; doi:10.1186/s12920-014-0074-9)
Supplement: Additional file 10: Table S8. — Significance values and overall direction of the differential expression of gene signatures derived from Varambally et al., in samples from a laser capture microdissected prostate cancer dataset and a multi-cancer dataset. All gene signatures are classified with aggregate p-values, overall gene ontology assignments and a descriptor of overexpression (‘induced’) or underexpression (‘repressed’) normalised to benign specimens from GSE3325. Laser capture microdissected material is subgrouped as described in the original publication and in the methods section incorporating prostatic intraepithelial neoplasia (PIN), localised prostate cancer (PCA), hormone refractory (HR), metastatic hormone refractory (MET_HR) and metastatic hormone naïve disease (MET_HN). In addition gene signatures are defined as sub-signatures of larger signatures generated using lower stringencies/broader branching thresholds, the relationship between gene signatures at different thresholds is indicated in columns X-AE. The number of genes within each coexpression module is given in the column entitled ‘moduleSize.varambally’. The numbers of corresponding mapped genes in the other data sets are indicated in columns Y and W. Gene ontology assignments for each signature are provided in column AF. [file 12920_2014_74_MOESM10_ESM.xlsx]

## Sheet: Sheet1
moduleid	clustering	varambally.metastatic	varambally.metastatic.pv	varambally.primary	varambally.primary.pv	tomlins.Hormone Refactory vs Naive	tomlins.Hormone Refactory vs Naive.pv	tomlins.Metastatic Hormone Naive	tomlins.Metastatic Hormone Naive.pv	tomlins.Metastatic Hormone Refactory	tomlins.Metastatic Hormone Refactory.pv	tomlins.PIN	tomlins.PIN.pv	tomlins.Primary Carcinoma	tomlins.Primary Carcinoma.pv	golub.metastatic	golub.metastatic.pv	golub.primary	golub.primary.pv	moduleSize.varambally	moduleSizetomlins	moduleSizegolub	parentalCluster.dist.0.8	parentalCluster.dist.1.1	parentalCluster.dist.1.9	parentalCluster.dist.2.5	parentalCluster.dist.4.5	parentalCluster.dist.10.6	parentalCluster.dist.24.7	parentalCluster.dist.101.6	go.assignment
34	dist.0.6			induced	0.000582751					repressed	0.0293148			induced	0.000231145	repressed	0.00222942	induced	0.0287471	92	53	44		dist.1.1_8	dist.1.9_8		dist.4.5_7	dist.10.6_5	dist.24.7_1	dist.101.6_1
64	dist.0.8	repressed	0.020979	induced	0.000582751															36	23	17				dist.2.5_43	dist.4.5_19	dist.10.6_11		dist.101.6_2
8	dist.1.1			induced	0.000582751					repressed	0.0293148			induced	1.75861e-07	repressed	0.0103066			113	69	54			dist.1.9_8		dist.4.5_7	dist.10.6_5	dist.24.7_1	dist.101.6_1	muscle system process|muscle contraction|system process|heart development|regulation of system process|multicellular organismal process|organ morphogenesis|morphogenesis of a branching structure|branching morphogenesis of a tube|phosphoinositide 3-kinase
8	dist.1.9			induced	0.000582751									induced	1.52172e-05					177	97	72					dist.4.5_7	dist.10.6_5	dist.24.7_1	dist.101.6_1	muscle system process|muscle contraction|system process|heart development|regulation of system process|regulation of hair cycle|regulation of epidermis development|positive regulation of epidermis development|regulation of hair follicle development|positi
13	dist.1.9			induced	0.000582751					repressed	0.00531063									52	36	17					dist.4.5_10	dist.10.6_6		dist.101.6_2	phosphoinositide biosynthetic process|glycerophospholipid biosynthetic process|phosphoinositide metabolic process
31	dist.1.9			induced	0.000582751	induced	0.0280355							repressed	0.0124797					80	46	26				dist.2.5_18	dist.4.5_14		dist.24.7_3	dist.101.6_1
36	dist.1.9	repressed	0.016317	induced	0.000582751															54	37	18					dist.4.5_25		dist.24.7_3	dist.101.6_1	positive regulation of cell projection organization|maintenance of location|cellular metabolic process|mRNA processing|regulation of cell projection organization|RNA processing
37	dist.1.9			induced	0.000582751							repressed	0.00672382	induced	0.00712104					104	81	55				dist.2.5_11	dist.4.5_9	dist.10.6_5	dist.24.7_1	dist.101.6_1	multicellular organismal process|neuromuscular junction development|anatomical structure development|developmental process|multicellular organismal development
52	dist.1.9			induced	0.000582751															78	25	13				dist.2.5_1	dist.4.5_1	dist.10.6_1	dist.24.7_1	dist.101.6_1	ion transport|metal ion transport|cation transport|sodium ion transport|transport|establishment of localization|monovalent inorganic cation transport
1	dist.2.5			induced	0.000582751															115	35	21					dist.4.5_1	dist.10.6_1	dist.24.7_1	dist.101.6_1	ion transport|lipid biosynthetic process|oxidation reduction|metal ion transport
18	dist.2.5			induced	0.000582751	induced	0.0154448							repressed	0.0266611					114	64	34					dist.4.5_14		dist.24.7_3	dist.101.6_1	positive regulation of MAP kinase activity|positive regulation of intracellular transport|regulation of JUN kinase activity|positive regulation of JUN kinase activity
21	dist.2.5	repressed	0.00407925	induced	0.000582751															111	61	38					dist.4.5_17	dist.10.6_11		dist.101.6_2	negative regulation of cell adhesion|regulation of localization|translational elongation|carboxylic acid metabolic process|axis specification
39	dist.2.5	repressed	0.00407925	induced	0.000582751															35	27	19					dist.4.5_21	dist.10.6_13	dist.24.7_1	dist.101.6_1	negative regulation of cellular process|development of primary male sexual characteristics|negative regulation of biological process|male sex differentiation|negative regulation of cell proliferation|negative regulation of macromolecule metabolic process|
41	dist.2.5	induced	0.004662	repressed	0.000582751	repressed	1.40437e-08	induced	0.000618429											107	46	29					dist.4.5_28		dist.24.7_9	dist.101.6_4	cell projection organization|tRNA processing|cell morphogenesis|cellular component morphogenesis|positive regulation of cell projection organization|protein localization|neuron projection development|anatomical structure morphogenesis
43	dist.2.5			induced	0.000582751															92	59	41					dist.4.5_19	dist.10.6_11		dist.101.6_2	regulation of membrane protein ectodomain proteolysis|regulation of proteolysis|membrane protein ectodomain proteolysis|membrane protein proteolysis|sphingomyelin biosynthetic process|positive regulation of proteolysis|positive regulation of membrane prot
1	dist.4.5			induced	0.000582751															209	70	54						dist.10.6_1	dist.24.7_1	dist.101.6_1	calcium-mediated signaling|ion transport|regulation of systemic arterial blood pressure by hormone|natriuresis|endocrine process|respiratory gaseous exchange|epidermis development|cholesterol biosynthetic process|elevation of cytosolic calcium ion concent
3	dist.4.5			induced	0.000582751					repressed	0.0154448									57	25	23						dist.10.6_3	dist.24.7_2	dist.101.6_1	JAK-STAT cascade|response to steroid hormone stimulus|anti-apoptosis
7	dist.4.5			induced	0.000582751							repressed	0.00164743	induced	6.9133e-07	repressed	0.00381383	induced	0.0227994	237	131	98						dist.10.6_5	dist.24.7_1	dist.101.6_1	muscle system process|system process|muscle contraction|multicellular organismal process|somitogenesis|segmentation|heart development|regulation of system process|skeletal system morphogenesis|regulation of hair cycle|regulation of epidermis development|p
9	dist.4.5			induced	0.000582751	repressed	0.015608					repressed	0.0460376	induced	0.00655774					197	117	103						dist.10.6_5	dist.24.7_1	dist.101.6_1	multicellular organismal process|multicellular organismal development|developmental process|anatomical structure development|fibroblast growth factor receptor signaling pathway|activation-induced cell death of T cells|neuromuscular junction development|ne
14	dist.4.5			induced	0.000582751											repressed	0.0231579			189	107	58							dist.24.7_3	dist.101.6_1
17	dist.4.5	repressed	0.016317	induced	0.000582751							induced	0.0460376							182	93	57						dist.10.6_11		dist.101.6_2	translational elongation|ncRNA processing|carbohydrate transport
19	dist.4.5			induced	0.000582751					repressed	0.0343893									159	79	59						dist.10.6_11		dist.101.6_2	regulation of membrane protein ectodomain proteolysis|regulation of proteolysis|sphingomyelin biosynthetic process|rRNA transcription|positive regulation of proteolysis|positive regulation of membrane protein ectodomain proteolysis|membrane protein ectodo
22	dist.4.5			induced	0.000582751	repressed	0.00882098					repressed	0.0126673	induced	0.00333752					132	97	70						dist.10.6_14		dist.101.6_2	immune response|activation of immune response|positive regulation of response to stimulus|positive regulation of immune system process|positive regulation of immune response|response to stimulus|regulation of response to stimulus|complement activation, cl
25	dist.4.5	repressed	0.016317	induced	0.000582751															94	63	40							dist.24.7_3	dist.101.6_1	maintenance of location|ion transmembrane transport|post-Golgi vesicle-mediated transport|ARF protein signal transduction|regulation of ARF protein signal transduction|primary metabolic process|small GTPase mediated signal transduction|maintenance of prot
27	dist.4.5	induced	0.000582751	repressed	0.000582751															137	82	42						dist.10.6_10	dist.24.7_7	dist.101.6_3	histone modification|protein catabolic process|covalent chromatin modification|ubiquitin-dependent protein catabolic process|modification-dependent protein catabolic process|cellular biopolymer catabolic process|modification-dependent macromolecule catabo
28	dist.4.5	induced	0.000582751	repressed	0.000582751	repressed	8.65174e-05	induced	0.000618429											156	66	40							dist.24.7_9	dist.101.6_4	cell projection organization|protein thiol-disulfide exchange|neuron projection development|cell morphogenesis|cellular component morphogenesis|microspike assembly|filopodium assembly|protein localization|tRNA processing
30	dist.4.5	induced	0.000582751	repressed	0.000582751	induced	8.65174e-05													70	36	16							dist.24.7_8	dist.101.6_4
1	dist.10.6			induced	0.000582751							repressed	0.0459859	induced	0.000692009					300	116	91							dist.24.7_1	dist.101.6_1	myofibril assembly|muscle cell development|striated muscle cell development|ion transport|calcium-mediated signaling|striated muscle cell differentiation|regulation of systemic arterial blood pressure by hormone|natriuresis|endocrine process|actomyosin st
5	dist.10.6			induced	0.000582751							repressed	0.000502176	induced	1.55215e-12	repressed	0.00381383	induced	0.00859977	434	234	194							dist.24.7_1	dist.101.6_1	multicellular organismal process|system process|muscle system process|muscle contraction|multicellular organismal development|developmental process|anatomical structure development|branching involved in ureteric bud morphogenesis|heart development|system
6	dist.10.6			induced	0.000582751	induced	0.0293148			repressed	0.0171129									306	176	108								dist.101.6_2	oxidation reduction|aromatic compound catabolic process|cellular aromatic compound metabolic process|phosphoinositide biosynthetic process|cellular lipid metabolic process|cell aging|catabolic process
7	dist.10.6			induced	0.000582751									induced	0.00577016	repressed	0.00175763			220	108	68							dist.24.7_5	dist.101.6_1	antigen processing and presentation of peptide antigen via MHC class I|antigen processing and presentation|antigen processing and presentation of peptide antigen|antigen processing and presentation of endogenous antigen|immune system process|immune respon
9	dist.10.6	induced	0.00407925	repressed	0.000582751					induced	0.00751767									225	81	70							dist.24.7_6	dist.101.6_3	synaptic transmission|nucleobase, nucleoside and nucleotide metabolic process|transmission of nerve impulse|localization|nucleoside phosphate metabolic process|nucleotide metabolic process|regulation of cyclase activity|regulation of adenylate cyclase act
11	dist.10.6			induced	0.000582751							induced	0.0460376							341	168	110								dist.101.6_2	translation|regulation of membrane protein ectodomain proteolysis|translational elongation|sphingomyelin metabolic process|cell-cell junction assembly|carboxylic acid metabolic process|organic acid metabolic process|ncRNA metabolic process|regulation of p
15	dist.10.6			induced	0.000582751															153	78	51							dist.24.7_5	dist.101.6_1	translational initiation|ribonucleoprotein complex assembly|purine nucleoside monophosphate metabolic process|purine nucleoside monophosphate biosynthetic process|purine ribonucleoside monophosphate metabolic process|purine ribonucleoside monophosphate bi
1	dist.24.7			induced	0.000582751			repressed	0.0208863			repressed	0.00775663	induced	5.67793e-07	repressed	0.00534976			1084	520	396								dist.101.6_1	muscle system process|muscle contraction|multicellular organismal process|cell adhesion|biological adhesion|system process|extracellular matrix organization|di-, tri-valent inorganic cation homeostasis|kidney development|actomyosin structure organization|
3	dist.24.7			induced	0.000582751															356	205	113								dist.101.6_1	maintenance of location|polysaccharide biosynthetic process|cellular polysaccharide biosynthetic process|maintenance of protein location in cell|maintenance of protein location|protein localization|macromolecule localization|ion transmembrane transport|pr
5	dist.24.7			induced	0.000582751									induced	0.0026342	repressed	0.00175763			373	186	118								dist.101.6_1	antigen processing and presentation of peptide antigen via MHC class I|antigen processing and presentation of peptide antigen|antigen processing and presentation|antigen processing and presentation of endogenous antigen|translational initiation|gene expre
6	dist.24.7			repressed	0.000582751					induced	0.000671636									432	188	134								dist.101.6_3	immune system development|hemopoietic or lymphoid organ development|regulation of lymphocyte differentiation|negative regulation of B cell activation|localization|biogenic amine biosynthetic process|negative regulation of lymphocyte differentiation|regula
8	dist.24.7	induced	0.000582751	repressed	0.000582751	induced	5.31131e-06													302	146	78								dist.101.6_4
9	dist.24.7	induced	0.000582751	repressed	0.000582751	repressed	1.10448e-05	induced	0.0125407											193	83	48								dist.101.6_4	cell projection organization|urea cycle|urea metabolic process|cellular amide metabolic process|protein thiol-disulfide exchange|microspike assembly|filopodium assembly
1	dist.101.6			induced	0.000582751					repressed	0.0473231	repressed	0.0436498	induced	7.77311e-08	repressed	0.000159561			1992	908	628									cell adhesion|biological adhesion|muscle system process|muscle contraction|response to wounding|multicellular organismal process|inflammatory response|defense response|regulation of biological quality|leukocyte chemotaxis|cell chemotaxis|regulation of ana
2	dist.101.6			induced	0.000582751					repressed	0.0491519									925	503	316									monocarboxylic acid metabolic process|fatty acid metabolic process|regulation of protein kinase cascade|positive regulation of protein kinase cascade|positive regulation of I-kappaB kinase/NF-kappaB cascade|carboxylic acid metabolic process|regulation of
3	dist.101.6			repressed	0.000582751					induced	1.95998e-06									1250	511	355									cell cycle phase|M phase|cell cycle|cell cycle process|mitotic cell cycle|M phase of mitotic cell cycle|nuclear division|mitosis|organelle fission|cell division|DNA metabolic process|organelle organization|DNA replication|microtubule-based process|respons
4	dist.101.6	induced	0.000582751	repressed	0.000582751	induced	0.000171187													495	218	123									small GTPase mediated signal transduction|autophagy|microspike assembly|filopodium assembly|protein transport|establishment of protein localization|protein localization
49	dist.0.6	repressed	0.016317	induced	0.00407925															31	19	11			dist.1.9_36		dist.4.5_25		dist.24.7_3	dist.101.6_1
11	dist.0.8	repressed	0.016317	induced	0.00407925															12	6	2			dist.1.9_1	dist.2.5_1	dist.4.5_1	dist.10.6_1	dist.24.7_1	dist.101.6_1
22	dist.0.8	repressed	0.016317	induced	0.00407925															48	14	13				dist.2.5_17	dist.4.5_1	dist.10.6_1	dist.24.7_1	dist.101.6_1	regulation of anatomical structure morphogenesis|peptide secretion|peptide hormone secretion|myofibril assembly|positive regulation of cytoskeleton organization|muscle cell development|striated muscle cell development|respiratory gaseous exchange|positive
32	dist.0.8			induced	0.00407925							repressed	0.0460376							46	21	20				dist.2.5_17	dist.4.5_1	dist.10.6_1	dist.24.7_1	dist.101.6_1
24	dist.1.1			repressed	0.00407925															41	20	15			dist.1.9_21	dist.2.5_19		dist.10.6_9	dist.24.7_6	dist.101.6_3
31	dist.1.1			induced	0.00407925															64	35	24			dist.1.9_8		dist.4.5_7	dist.10.6_5	dist.24.7_1	dist.101.6_1	cardiac muscle tissue development|lipid modification
38	dist.1.1	repressed	0.00407925	induced	0.00407925	repressed	0.0280355													39	25	15			dist.1.9_31	dist.2.5_18	dist.4.5_14		dist.24.7_3	dist.101.6_1
44	dist.1.1			induced	0.00407925															54	39	34			dist.1.9_37	dist.2.5_11	dist.4.5_9	dist.10.6_5	dist.24.7_1	dist.101.6_1
46	dist.1.1	repressed	0.0250583	induced	0.00407925															24	7	9				dist.2.5_35	dist.4.5_17	dist.10.6_11		dist.101.6_2
47	dist.1.1			induced	0.00407925	induced	0.015608					repressed	0.00530446							52	31	20					dist.4.5_26	dist.10.6_13	dist.24.7_1	dist.101.6_1	lipid localization|lipid storage|cellular calcium ion homeostasis|cellular metal ion homeostasis|calcium ion homeostasis|metal ion homeostasis
69	dist.1.1			induced	0.00407925															38	12	6			dist.1.9_52	dist.2.5_1	dist.4.5_1	dist.10.6_1	dist.24.7_1	dist.101.6_1	calcium-mediated signaling|ion transport|RNA localization|nucleobase, nucleoside, nucleotide and nucleic acid transport
1	dist.1.9			induced	0.00407925															37	12	8				dist.2.5_1	dist.4.5_1	dist.10.6_1	dist.24.7_1	dist.101.6_1	leukotriene biosynthetic process|alkene biosynthetic process|leukotriene metabolic process|cellular alkene metabolic process|icosanoid biosynthetic process|icosanoid metabolic process
58	dist.1.9	repressed	0.000582751	induced	0.00407925	induced	1.10448e-05													39	20	18					dist.4.5_10	dist.10.6_6		dist.101.6_2	negative regulation of inflammatory response|negative regulation of defense response|negative regulation of response to external stimulus|G-protein signaling, coupled to cAMP nucleotide second messenger|cAMP-mediated signaling|regulation of response to ex
67	dist.1.9	repressed	0.048951	induced	0.00407925							induced	0.0460376							82	51	30				dist.2.5_47	dist.4.5_32	dist.10.6_6		dist.101.6_2	monocarboxylic acid metabolic process|carboxylic acid metabolic process|organic acid metabolic process|cellular aromatic compound metabolic process|fatty acid metabolic process|oxidation reduction|cellular lipid metabolic process|positive regulation of pr
11	dist.2.5			induced	0.00407925	repressed	0.0343893							induced	0.0142131					172	101	83					dist.4.5_9	dist.10.6_5	dist.24.7_1	dist.101.6_1	multicellular organismal process|multicellular organismal development|anatomical structure development|developmental process|activation-induced cell death of T cells|neuromuscular junction development|negative regulation of endothelial cell migration|nega
17	dist.2.5			induced	0.00407925							repressed	0.0460376							94	35	33					dist.4.5_1	dist.10.6_1	dist.24.7_1	dist.101.6_1	epidermis development|ectoderm development|regulation of anatomical structure morphogenesis|regulation of systemic arterial blood pressure by hormone|natriuresis|endocrine process|regulation of cell morphogenesis|renal system process|regulation of systemi
19	dist.2.5	induced	0.048951	repressed	0.00407925															173	56	53						dist.10.6_9	dist.24.7_6	dist.101.6_3	ion transport|synaptic transmission|regulation of cyclase activity|regulation of adenylate cyclase activity|regulation of lyase activity|transmission of nerve impulse|regulation of cAMP biosynthetic process|regulation of neurological system process|regula
26	dist.2.5	repressed	0.016317	induced	0.00407925															75	46	25					dist.4.5_14		dist.24.7_3	dist.101.6_1	nucleotide-excision repair, DNA damage removal
35	dist.2.5	repressed	0.00407925	induced	0.00407925															71	33	20					dist.4.5_17	dist.10.6_11		dist.101.6_2	carbohydrate transport
5	dist.4.5			induced	0.00407925															48	25	21						dist.10.6_1	dist.24.7_1	dist.101.6_1	response to virus|acute-phase response|response to other organism
8	dist.4.5	repressed	0.048951	induced	0.00407925															43	21	16						dist.10.6_1	dist.24.7_1	dist.101.6_1	muscle contraction|muscle system process|myofibril assembly|muscle cell development|striated muscle cell development|striated muscle cell differentiation|striated muscle contraction|actomyosin structure organization|Golgi vesicle transport
13	dist.4.5			induced	0.00407925	induced	0.000463881													64	31	16							dist.24.7_3	dist.101.6_1	negative regulation of transcription, DNA-dependent|negative regulation of RNA metabolic process|negative regulation of transcription from RNA polymerase II promoter|negative regulation of transcription|negative regulation of gene expression|negative regu
21	dist.4.5			induced	0.00407925					repressed	0.0205327									248	157	109						dist.10.6_13	dist.24.7_1	dist.101.6_1	cell adhesion|biological adhesion|cell-cell adhesion|negative regulation of biological process|immune system process|lymphocyte activation|leukocyte activation|antigen processing and presentation of peptide or polysaccharide antigen via MHC class II|respo
26	dist.4.5			induced	0.00407925															102	61	37						dist.10.6_13	dist.24.7_1	dist.101.6_1	water transport|fluid transport|cation homeostasis|response to cytokine stimulus|urea transport|amide transport|negative regulation of viral genome replication|negative regulation of viral reproduction|ion homeostasis|response to oxidative stress|cellular
3	dist.10.6			induced	0.00407925							repressed	0.00842158	induced	7.31679e-06	repressed	0.0257643			132	55	52							dist.24.7_2	dist.101.6_1	cytokine-mediated signaling pathway|JAK-STAT cascade|tyrosine phosphorylation of STAT protein|response to wounding|leukocyte chemotaxis|cell chemotaxis|anti-apoptosis|cell surface receptor linked signal transduction|monocyte chemotaxis|regulation of pepti
13	dist.10.6			induced	0.00407925									induced	0.00407697					350	211	139							dist.24.7_1	dist.101.6_1	cell adhesion|biological adhesion|immune system process|cell-cell adhesion|negative regulation of biological process|negative regulation of viral genome replication|negative regulation of viral reproduction|immune response|response to wounding|leukocyte a
14	dist.10.6			induced	0.00407925	repressed	0.000287591							induced	0.0054813			induced	0.0451084	278	187	121								dist.101.6_2	immune response|negative regulation of angiogenesis|positive regulation of immune response|protein metabolic process|positive regulation of response to stimulus|positive regulation of immune system process|response to external stimulus|cellular protein me
10	dist.4.5			induced	0.004662	induced	0.0034505													109	58	37						dist.10.6_6		dist.101.6_2	negative regulation of inflammatory response|negative regulation of defense response|negative regulation of response to external stimulus|phosphoinositide biosynthetic process|G-protein coupled receptor protein signaling pathway
2	dist.24.7			induced	0.004662									induced	1.77693e-05	repressed	0.00480074			179	80	69								dist.101.6_1	cytokine-mediated signaling pathway|JAK-STAT cascade|leukocyte chemotaxis|cell chemotaxis|cell surface receptor linked signal transduction|leukocyte migration|tyrosine phosphorylation of STAT protein|neural crest cell development|neural crest cell differe
9	dist.0.6	repressed	0.00407925	induced	0.016317															17	6	7		dist.1.1_9			dist.4.5_8	dist.10.6_1	dist.24.7_1	dist.101.6_1	muscle contraction|muscle system process|myofibril assembly|muscle cell development|striated muscle cell development|system process|striated muscle cell differentiation|striated muscle contraction|actomyosin structure organization|muscle cell differentiat
50	dist.0.6	repressed	0.048951	induced	0.016317															31	15	22		dist.1.1_44	dist.1.9_37	dist.2.5_11	dist.4.5_9	dist.10.6_5	dist.24.7_1	dist.101.6_1	anatomical structure development|steroid hormone receptor signaling pathway|intracellular receptor-mediated signaling pathway
96	dist.0.6	repressed	0.048951	induced	0.016317															23	25	14		dist.1.1_44	dist.1.9_37	dist.2.5_11	dist.4.5_9	dist.10.6_5	dist.24.7_1	dist.101.6_1
105	dist.0.6	repressed	0.000582751	induced	0.016317			repressed	0.030303											26	12	7		dist.1.1_81	dist.1.9_54	dist.2.5_47	dist.4.5_32	dist.10.6_6		dist.101.6_2
111	dist.0.6	repressed	0.00407925	induced	0.016317															21	9	8		dist.1.1_47			dist.4.5_26	dist.10.6_13	dist.24.7_1	dist.101.6_1
190	dist.0.6	repressed	0.020979	induced	0.016317															11	2	3		dist.1.1_52	dist.1.9_12		dist.4.5_10	dist.10.6_6		dist.101.6_2
6	dist.1.1	repressed	0.048951	induced	0.016317															36	18	19					dist.4.5_5	dist.10.6_1	dist.24.7_1	dist.101.6_1	response to virus|response to other organism|neurotransmitter transport|vesicle-mediated transport
9	dist.1.1	repressed	0.048951	induced	0.016317															24	10	9					dist.4.5_8	dist.10.6_1	dist.24.7_1	dist.101.6_1	muscle contraction|muscle system process|myofibril assembly|muscle cell development|striated muscle cell development|striated muscle cell differentiation|striated muscle contraction|actomyosin structure organization|system process|muscle cell differentiat
33	dist.1.1	repressed	0.00407925	induced	0.016317							repressed	0.0460376							54	34	20				dist.2.5_26	dist.4.5_14		dist.24.7_3	dist.101.6_1
55	dist.1.1	repressed	0.000582751	induced	0.016317															12	7	2					dist.4.5_5	dist.10.6_1	dist.24.7_1	dist.101.6_1
81	dist.1.1	repressed	0.016317	induced	0.016317	induced	6.94752e-05													55	38	16			dist.1.9_54	dist.2.5_47	dist.4.5_32	dist.10.6_6		dist.101.6_2	amino sugar metabolic process|glucosamine metabolic process
15	dist.1.9	repressed	0.048951	induced	0.016317							repressed	0.00168398	induced	0.000164105					60	36	29					dist.4.5_7	dist.10.6_5	dist.24.7_1	dist.101.6_1	muscle contraction|muscle system process|system process|response to mechanical stimulus|peripheral nervous system development|response to hormone stimulus|segmentation
21	dist.1.9			repressed	0.016317															83	28	25				dist.2.5_19		dist.10.6_9	dist.24.7_6	dist.101.6_3	determination of adult lifespan|multicellular organismal aging
23	dist.1.9	repressed	0.00407925	induced	0.016317															88	50	32				dist.2.5_21	dist.4.5_17	dist.10.6_11		dist.101.6_2	negative regulation of cell adhesion|translational elongation|regulation of localization|negative regulation of cell migration|axis specification|negative regulation of cell motion
49	dist.1.9	repressed	0.016317	induced	0.016317															90	48	38						dist.10.6_15	dist.24.7_5	dist.101.6_1	regulation of translational initiation|translational initiation
54	dist.1.9	repressed	0.016317	induced	0.016317	induced	0.00144989													77	47	21				dist.2.5_47	dist.4.5_32	dist.10.6_6		dist.101.6_2
61	dist.1.9	repressed	0.000582751	induced	0.016317															23	11	6				dist.2.5_21	dist.4.5_17	dist.10.6_11		dist.101.6_2
62	dist.1.9	induced	0.020979	repressed	0.016317	induced	0.000632243													45	15	8				dist.2.5_41	dist.4.5_28		dist.24.7_9	dist.101.6_4
65	dist.1.9	induced	0.004662	repressed	0.016317															74	52	26					dist.4.5_27	dist.10.6_10	dist.24.7_7	dist.101.6_3	protein catabolic process|ubiquitin-dependent protein catabolic process|modification-dependent protein catabolic process|cellular biopolymer catabolic process|modification-dependent macromolecule catabolic process|cellular protein catabolic process|proteo
23	dist.2.5			induced	0.016317															97	53	21						dist.10.6_7	dist.24.7_5	dist.101.6_1	focal adhesion formation|response to wounding|inflammatory response|complement activation, classical pathway|humoral immune response mediated by circulating immunoglobulin|determination of left/right symmetry|determination of symmetry|determination of bil
27	dist.2.5	induced	0.000582751	repressed	0.016317															52	25	17						dist.10.6_9	dist.24.7_6	dist.101.6_3	pyrimidine nucleotide metabolic process|response to endogenous stimulus|biogenic amine metabolic process
31	dist.2.5			induced	0.016317	induced	0.0343893													95	69	49					dist.4.5_21	dist.10.6_13	dist.24.7_1	dist.101.6_1	antigen processing and presentation of peptide or polysaccharide antigen via MHC class II|immune system process|antigen processing and presentation|immune response
47	dist.2.5			induced	0.016317	induced	0.00296654					induced	0.035783							159	94	50					dist.4.5_32	dist.10.6_6		dist.101.6_2	oxidation reduction|monocarboxylic acid metabolic process|cellular lipid metabolic process|fatty acid metabolic process|amino sugar metabolic process|glucosamine metabolic process|lipid metabolic process|cellular aromatic compound metabolic process|carbox
6	dist.4.5			induced	0.016317							repressed	0.00243253	induced	0.000527484	repressed	0.0113603			66	27	25						dist.10.6_3	dist.24.7_2	dist.101.6_1	positive regulation of cellular biosynthetic process|positive regulation of biosynthetic process|positive regulation of transcription from RNA polymerase II promoter|positive regulation of transcription|cytokine-mediated signaling pathway|positive regulat
31	dist.4.5	induced	0.000582751	repressed	0.016317															164	84	45							dist.24.7_8	dist.101.6_4	positive regulation of foam cell differentiation|Rac protein signal transduction|regulation of Rho GTPase activity|Rho protein signal transduction|somatic recombination of immunoglobulin genes during immune response|somatic diversification of immunoglobul
32	dist.4.5			induced	0.016317	induced	0.00369021					induced	0.0252838							197	126	72						dist.10.6_6		dist.101.6_2	oxidation reduction|aromatic compound catabolic process|cellular aromatic compound metabolic process|cellular lipid metabolic process|cellular amino acid derivative catabolic process|amino sugar metabolic process|glucosamine metabolic process|lipid metabo
7	dist.24.7			repressed	0.016317					induced	0.000287591									818	367	242								dist.101.6_3	cell cycle phase|cell cycle|M phase|cell cycle process|mitotic cell cycle|M phase of mitotic cell cycle|nuclear division|mitosis|organelle fission|cell division|DNA metabolic process|organelle organization|microtubule-based process|DNA replication|respons
IansSig	dist.0.6	repressed	0.00407925	induced	0.020979															47	16	13
15	dist.0.8			induced	0.020979															21	9	4			dist.1.9_13		dist.4.5_10	dist.10.6_6		dist.101.6_2
15	dist.0.6	repressed	0.020979	induced	0.0250583															19	7	3	dist.0.8_15		dist.1.9_13		dist.4.5_10	dist.10.6_6		dist.101.6_2
26	dist.0.6			repressed	0.0250583															11	6	3		dist.1.1_24	dist.1.9_21	dist.2.5_19		dist.10.6_9	dist.24.7_6	dist.101.6_3
39	dist.1.1			induced	0.0250583															27	17	12					dist.4.5_22	dist.10.6_14		dist.101.6_2	lipoprotein metabolic process
52	dist.1.1	repressed	0.0250583	induced	0.0250583															15	4	4			dist.1.9_12		dist.4.5_10	dist.10.6_6		dist.101.6_2
12	dist.1.9			induced	0.0250583															18	4	4					dist.4.5_10	dist.10.6_6		dist.101.6_2
64	dist.0.6	repressed	0.000582751	induced	0.048951															10	2	2		dist.1.1_55			dist.4.5_5	dist.10.6_1	dist.24.7_1	dist.101.6_1
77	dist.0.6	repressed	0.00407925	induced	0.048951															14	4	5		dist.1.1_65			dist.4.5_6	dist.10.6_3	dist.24.7_2	dist.101.6_1
83	dist.0.6			induced	0.048951															8	2	2		dist.1.1_69	dist.1.9_52	dist.2.5_1	dist.4.5_1	dist.10.6_1	dist.24.7_1	dist.101.6_1
114	dist.0.6	repressed	0.016317	induced	0.048951															15	5	7	dist.0.8_1		dist.1.9_1	dist.2.5_1	dist.4.5_1	dist.10.6_1	dist.24.7_1	dist.101.6_1
127	dist.0.6	repressed	0.016317	induced	0.048951	induced	1.41997e-07													29	26	9		dist.1.1_81	dist.1.9_54	dist.2.5_47	dist.4.5_32	dist.10.6_6		dist.101.6_2
1	dist.0.8			induced	0.048951															25	6	7			dist.1.9_1	dist.2.5_1	dist.4.5_1	dist.10.6_1	dist.24.7_1	dist.101.6_1	leukotriene biosynthetic process|alkene biosynthetic process|leukotriene metabolic process|cellular alkene metabolic process|icosanoid biosynthetic process|icosanoid metabolic process|fatty acid biosynthetic process|organic acid biosynthetic process|carbo
6	dist.0.8	repressed	0.000582751	induced	0.048951															25	14	14		dist.1.1_6			dist.4.5_5	dist.10.6_1	dist.24.7_1	dist.101.6_1	response to virus|response to other organism|vesicle-mediated transport|response to biotic stimulus|exocytosis
53	dist.0.8			induced	0.048951															27	18	11		dist.1.1_50	dist.1.9_37	dist.2.5_11	dist.4.5_9	dist.10.6_5	dist.24.7_1	dist.101.6_1	muscle organ development
75	dist.0.8	induced	0.000582751	repressed	0.048951															28	18	6			dist.1.9_53	dist.2.5_46	dist.4.5_31		dist.24.7_8	dist.101.6_4
7	dist.1.1			induced	0.048951															35	18	16					dist.4.5_6	dist.10.6_3	dist.24.7_2	dist.101.6_1	regulation of peptidyl-serine phosphorylation|positive regulation of peptidyl-serine phosphorylation|tyrosine phosphorylation of Stat3 protein|regulation of tyrosine phosphorylation of Stat3 protein|positive regulation of tyrosine phosphorylation of Stat3
41	dist.1.1			induced	0.048951															49	32	24				dist.2.5_31	dist.4.5_21	dist.10.6_13	dist.24.7_1	dist.101.6_1	antigen processing and presentation of peptide or polysaccharide antigen via MHC class II|antigen processing and presentation|actin filament depolymerization|regulation of actin filament depolymerization|regulation of protein complex disassembly
50	dist.1.1			induced	0.048951									induced	0.0124797					50	46	24			dist.1.9_37	dist.2.5_11	dist.4.5_9	dist.10.6_5	dist.24.7_1	dist.101.6_1	anatomical structure development
65	dist.1.1	repressed	0.016317	induced	0.048951											repressed	0.0231579			31	9	9					dist.4.5_6	dist.10.6_3	dist.24.7_2	dist.101.6_1	positive regulation of cellular biosynthetic process|positive regulation of biosynthetic process|leukocyte activation|cell motion|positive regulation of cellular metabolic process|localization of cell|activation of protein kinase activity|cell activation|
74	dist.1.1	repressed	0.016317	induced	0.048951															40	13	7			dist.1.9_52	dist.2.5_1	dist.4.5_1	dist.10.6_1	dist.24.7_1	dist.101.6_1
83	dist.1.1	induced	0.000582751	repressed	0.048951															49	21	13					dist.4.5_30		dist.24.7_8	dist.101.6_4	positive regulation of cell differentiation|positive regulation of osteoblast differentiation
86	dist.1.1	repressed	0.016317	induced	0.048951															60	51	28					dist.4.5_22	dist.10.6_14		dist.101.6_2	activation of immune response|positive regulation of immune response|positive regulation of immune system process|regulation of immune response|positive regulation of response to stimulus|regulation of response to stimulus|complement activation, classical
100	dist.1.1	induced	0.020979	repressed	0.048951															104	52	31				dist.2.5_52	dist.4.5_18	dist.10.6_12	dist.24.7_7	dist.101.6_3	cell division|cell cycle|mitotic cell cycle|DNA replication|DNA metabolic process|cell cycle phase|M phase|cell cycle process|nuclear division|mitosis|organelle fission|M phase of mitotic cell cycle|regulation of cell cycle|deoxyribonucleotide biosyntheti
11	dist.1.9			induced	0.048951															68	26	35				dist.2.5_11	dist.4.5_9	dist.10.6_5	dist.24.7_1	dist.101.6_1	chemotaxis|taxis|negative regulation of endothelial cell migration|negative regulation of blood vessel endothelial cell migration|locomotory behavior|negative regulation of angiogenesis|interleukin-12 production|regulation of interleukin-12 production|reg
53	dist.1.9	induced	0.000582751	repressed	0.048951															36	30	13				dist.2.5_46	dist.4.5_31		dist.24.7_8	dist.101.6_4	negative regulation of DNA metabolic process|regulation of cell-matrix adhesion|regulation of cell-substrate adhesion|negative regulation of cell cycle|amino acid transport|macromolecular complex disassembly
13	dist.2.5			induced	0.048951															25	17	24					dist.4.5_9	dist.10.6_5	dist.24.7_1	dist.101.6_1	antigen processing and presentation of peptide or polysaccharide antigen via MHC class II
14	dist.2.5			induced	0.048951															64	25	25						dist.10.6_7	dist.24.7_5	dist.101.6_1	antigen processing and presentation|antigen processing and presentation of peptide antigen via MHC class I|antigen processing and presentation of peptide antigen|T cell selection|regulation of nucleobase, nucleoside, nucleotide and nucleic acid metabolic
42	dist.2.5	induced	0.004662	repressed	0.048951															49	20	11					dist.4.5_28		dist.24.7_9	dist.101.6_4
46	dist.2.5	induced	0.000582751	repressed	0.048951															107	65	30					dist.4.5_31		dist.24.7_8	dist.101.6_4	Rho protein signal transduction|positive regulation of foam cell differentiation|regulation of Rho GTPase activity|intracellular protein transport|cellular protein localization|somatic recombination of immunoglobulin genes during immune response|somatic d
50	dist.2.5	induced	0.00407925	repressed	0.048951															90	49	30						dist.10.6_18	dist.24.7_6	dist.101.6_3	dorsal spinal cord development|tetrahydrofolate metabolic process|group transfer coenzyme metabolic process|folic acid and derivative metabolic process|folic acid and derivative biosynthetic process|negative regulation of lymphocyte differentiation|learni
10	dist.10.6	induced	0.000582751	repressed	0.048951					induced	0.000287591									239	122	74							dist.24.7_7	dist.101.6_3	regulation of gene expression|nervous system development|regulation of transcription|transcription|cellular biopolymer biosynthetic process|biopolymer biosynthetic process|regulation of macromolecule biosynthetic process|regulation of nucleobase, nucleosi
18	dist.10.6	induced	0.016317	repressed	0.048951					induced	0.0277656									207	112	65							dist.24.7_6	dist.101.6_3	cell cycle|cell cycle phase|hemopoietic or lymphoid organ development|interphase of mitotic cell cycle|cell cycle process|immune system development|interphase|organelle organization|G2 phase of mitotic cell cycle|G2 phase|Notch signaling pathway|mitotic c
41	dist.0.6	repressed	0.000582751							repressed	0.0343893									32	20	12		dist.1.1_35	dist.1.9_23	dist.2.5_21	dist.4.5_17	dist.10.6_11		dist.101.6_2
57	dist.0.6	repressed	0.016317																	19	12	8	dist.0.8_53	dist.1.1_50	dist.1.9_37	dist.2.5_11	dist.4.5_9	dist.10.6_5	dist.24.7_1	dist.101.6_1
58	dist.0.6	repressed	0.004662																	11	7	6		dist.1.1_38	dist.1.9_31	dist.2.5_18	dist.4.5_14		dist.24.7_3	dist.101.6_1	system process|alcohol metabolic process
60	dist.0.6	repressed	0.020979																	5	5	0		dist.1.1_51		dist.2.5_3	dist.4.5_3	dist.10.6_3	dist.24.7_2	dist.101.6_1
70	dist.0.6	induced	0.004662																	16	11	5				dist.2.5_42	dist.4.5_28		dist.24.7_9	dist.101.6_4
72	dist.0.6	repressed	0.016317																	12	7	11		dist.1.1_61		dist.2.5_10	dist.4.5_3	dist.10.6_3	dist.24.7_2	dist.101.6_1	anti-apoptosis|JAK-STAT cascade|response to steroid hormone stimulus|negative regulation of apoptosis|negative regulation of programmed cell death|negative regulation of cellular process|negative regulation of biological process|regulation of cellular pro
73	dist.0.6													induced	0.0266611					18	11	11		dist.1.1_62			dist.4.5_22	dist.10.6_14		dist.101.6_2	peptide cross-linking|positive regulation of response to external stimulus|negative regulation of cell proliferation|regulation of cell proliferation|protein kinase cascade|intracellular signaling cascade|negative regulation of cellular process|regulation
78	dist.0.6	repressed	0.00407925																	15	6	3		dist.1.1_66		dist.2.5_26	dist.4.5_14		dist.24.7_3	dist.101.6_1
85	dist.0.6	induced	0.000582751																	18	7	3	dist.0.8_75		dist.1.9_53	dist.2.5_46	dist.4.5_31		dist.24.7_8	dist.101.6_4
86	dist.0.6	repressed	0.00407925																	11	4	6		dist.1.1_51		dist.2.5_3	dist.4.5_3	dist.10.6_3	dist.24.7_2	dist.101.6_1	organic acid transport|carboxylic acid transport
87	dist.0.6	induced	0.004662																	33	10	7				dist.2.5_42	dist.4.5_28		dist.24.7_9	dist.101.6_4
90	dist.0.6	induced	0.020979																	13	5	4					dist.4.5_33		dist.24.7_9	dist.101.6_4
97	dist.0.6	repressed	0.004662																	7	4	2		dist.1.1_9			dist.4.5_8	dist.10.6_1	dist.24.7_1	dist.101.6_1
100	dist.0.6	induced	0.004662																	5	5	1	dist.0.8_84	dist.1.1_78			dist.4.5_24		dist.24.7_8	dist.101.6_4
101	dist.0.6	induced	0.000582751																	10	11	3	dist.0.8_75		dist.1.9_53	dist.2.5_46	dist.4.5_31		dist.24.7_8	dist.101.6_4
104	dist.0.6	repressed	0.0250583																	23	18	7			dist.1.9_36		dist.4.5_25		dist.24.7_3	dist.101.6_1	nucleobase, nucleoside, nucleotide and nucleic acid metabolic process
106	dist.0.6	induced	0.000582751																	21	9	4		dist.1.1_82		dist.2.5_51	dist.4.5_31		dist.24.7_8	dist.101.6_4	response to nutrient|response to nutrient levels|response to extracellular stimulus
108	dist.0.6	induced	0.020979																	7	0	1		dist.1.1_84	dist.1.9_60	dist.2.5_50		dist.10.6_18	dist.24.7_6	dist.101.6_3
115	dist.0.6	repressed	0.048951																	30	10	4		dist.1.1_69	dist.1.9_52	dist.2.5_1	dist.4.5_1	dist.10.6_1	dist.24.7_1	dist.101.6_1	calcium-mediated signaling|ion transport
121	dist.0.6	induced	0.000582751																	30	14	12		dist.1.1_24	dist.1.9_21	dist.2.5_19		dist.10.6_9	dist.24.7_6	dist.101.6_3
130	dist.0.6	induced	0.020979							induced	0.000463881									49	30	13		dist.1.1_75			dist.4.5_34	dist.10.6_12	dist.24.7_7	dist.101.6_3
131	dist.0.6	induced	0.004662																	25	30	9		dist.1.1_84	dist.1.9_60	dist.2.5_50		dist.10.6_18	dist.24.7_6	dist.101.6_3	learning|learning or memory
133	dist.0.6	induced	0.004662																	36	9	15	dist.0.8_107		dist.1.9_64	dist.2.5_19		dist.10.6_9	dist.24.7_6	dist.101.6_3
134	dist.0.6	repressed	0.004662													repressed	0.0231579			23	13	7	dist.0.8_108		dist.1.9_67	dist.2.5_47	dist.4.5_32	dist.10.6_6		dist.101.6_2	positive regulation of I-kappaB kinase/NF-kappaB cascade|regulation of I-kappaB kinase/NF-kappaB cascade
139	dist.0.6	repressed	0.004662																	16	12	3	dist.0.8_71	dist.1.1_20			dist.4.5_13		dist.24.7_3	dist.101.6_1
152	dist.0.6	repressed	0.00407925													repressed	0.0231579			17	5	4		dist.1.1_65			dist.4.5_6	dist.10.6_3	dist.24.7_2	dist.101.6_1
154	dist.0.6	induced	0.000582751			induced	0.0280355													21	14	7	dist.0.8_84	dist.1.1_78			dist.4.5_24		dist.24.7_8	dist.101.6_4
158	dist.0.6	induced	0.000582751																	24	12	4					dist.4.5_33		dist.24.7_9	dist.101.6_4
160	dist.0.6	induced	0.016317							induced	0.0280355									39	18	15		dist.1.1_109		dist.2.5_53		dist.10.6_18	dist.24.7_6	dist.101.6_3
161	dist.0.6	induced	0.000582751																	29	13	4		dist.1.1_109		dist.2.5_53		dist.10.6_18	dist.24.7_6	dist.101.6_3	neuron fate commitment|cell fate determination|cell cycle|Notch signaling pathway|DNA replication|organelle organization|cell fate commitment
163	dist.0.6					repressed	0.00433538													80	38	30		dist.1.1_111			dist.4.5_34	dist.10.6_12	dist.24.7_7	dist.101.6_3
173	dist.0.6	repressed	0.000582751																	34	15	12		dist.1.1_35	dist.1.9_23	dist.2.5_21	dist.4.5_17	dist.10.6_11		dist.101.6_2
174	dist.0.6					induced	0.00751767													53	33	22		dist.1.1_111			dist.4.5_34	dist.10.6_12	dist.24.7_7	dist.101.6_3	M phase|regulation of DNA recombination|histone modification|covalent chromatin modification|chromosome organization|cell cycle process|cell cycle phase
175	dist.0.6	induced	0.000582751																	12	5	4	dist.0.8_139	dist.1.1_42			dist.4.5_24		dist.24.7_8	dist.101.6_4	protein amino acid phosphorylation
176	dist.0.6									repressed	0.00296654									25	19	10	dist.0.8_140		dist.1.9_13		dist.4.5_10	dist.10.6_6		dist.101.6_2	phosphoinositide biosynthetic process|glycerophospholipid biosynthetic process|phosphoinositide metabolic process|glycerophospholipid metabolic process|phospholipid biosynthetic process|membrane lipid biosynthetic process
178	dist.0.6	induced	0.000582751																	16	7	10		dist.1.1_82		dist.2.5_51	dist.4.5_31		dist.24.7_8	dist.101.6_4
181	dist.0.6	repressed	0.0250583																	27	22	21		dist.1.1_62			dist.4.5_22	dist.10.6_14		dist.101.6_2
185	dist.0.6	induced	0.020979																	8	8	6	dist.0.8_107		dist.1.9_64	dist.2.5_19		dist.10.6_9	dist.24.7_6	dist.101.6_3
193	dist.0.6	induced	0.004662																	10	4	4	dist.0.8_139	dist.1.1_42			dist.4.5_24		dist.24.7_8	dist.101.6_4
8	dist.0.6	repressed	0.048951									repressed	0.0160792			repressed	0.0467279			21	16	10		dist.1.1_8	dist.1.9_8		dist.4.5_7	dist.10.6_5	dist.24.7_1	dist.101.6_1	stress-activated protein kinase signaling pathway|activation of protein kinase activity
44	dist.0.6	repressed	0.000582751																	28	18	9		dist.1.1_38	dist.1.9_31	dist.2.5_18	dist.4.5_14		dist.24.7_3	dist.101.6_1
54	dist.0.6					induced	0.00751767					repressed	0.00967562							31	22	12		dist.1.1_47			dist.4.5_26	dist.10.6_13	dist.24.7_1	dist.101.6_1
75	dist.0.6	repressed	0.00407925							repressed	0.00751767									24	14	15			dist.1.9_48		dist.4.5_25		dist.24.7_3	dist.101.6_1
79	dist.0.6					induced	0.000463881													25	12	7	dist.0.8_71	dist.1.1_20			dist.4.5_13		dist.24.7_3	dist.101.6_1	negative regulation of transcription, DNA-dependent|negative regulation of RNA metabolic process|negative regulation of transcription|protein localization|negative regulation of DNA binding|negative regulation of transcription factor activity|negative reg
99	dist.0.6	repressed	0.004662																	8	6	3	dist.0.8_53	dist.1.1_50	dist.1.9_37	dist.2.5_11	dist.4.5_9	dist.10.6_5	dist.24.7_1	dist.101.6_1
116	dist.0.6	repressed	0.00407925							repressed	0.00144989									16	13	8			dist.1.9_48		dist.4.5_25		dist.24.7_3	dist.101.6_1	membrane fusion|exocytosis|vesicle-mediated transport|secretion by cell
137	dist.0.6	repressed	0.0250583																	14	6	6		dist.1.1_80		dist.2.5_37		dist.10.6_7	dist.24.7_5	dist.101.6_1
148	dist.0.6	repressed	0.020979																	32	22	16	dist.0.8_64			dist.2.5_43	dist.4.5_19	dist.10.6_11		dist.101.6_2
155	dist.0.6	repressed	0.004662			induced	0.0280355													27	21	10	dist.0.8_108		dist.1.9_67	dist.2.5_47	dist.4.5_32	dist.10.6_6		dist.101.6_2	cellular catabolic process|positive regulation of protein kinase cascade|catabolic process|regulation of protein kinase cascade|positive regulation of signal transduction|positive regulation of cell communication|cellular amino acid catabolic process|intr
187	dist.0.6	repressed	0.020979																	6	6	2		dist.1.1_66		dist.2.5_26	dist.4.5_14		dist.24.7_3	dist.101.6_1
194	dist.0.6	repressed	0.0250583																	6	8	3	dist.0.8_140		dist.1.9_13		dist.4.5_10	dist.10.6_6		dist.101.6_2
18	dist.0.8	repressed	0.016317																	12	0	0		dist.1.1_17		dist.2.5_14		dist.10.6_7	dist.24.7_5	dist.101.6_1
35	dist.0.8	repressed	0.00407925									repressed	0.0460376							35	29	13		dist.1.1_33		dist.2.5_26	dist.4.5_14		dist.24.7_3	dist.101.6_1	nucleotide-excision repair, DNA damage removal|acute inflammatory response|DNA catabolic process|response to wounding|nucleotide-excision repair|inflammatory response|complement activation, classical pathway|humoral immune response mediated by circulating
57	dist.0.8	repressed	0.000582751																	15	12	14				dist.2.5_39	dist.4.5_21	dist.10.6_13	dist.24.7_1	dist.101.6_1	negative regulation of macromolecule metabolic process|negative regulation of cellular metabolic process|negative regulation of metabolic process|negative regulation of transcription|negative regulation of gene expression|negative regulation of nucleobase
71	dist.0.8					induced	6.94752e-05													41	22	10		dist.1.1_20			dist.4.5_13		dist.24.7_3	dist.101.6_1
73	dist.0.8	induced	0.004662																	8	6	0		dist.1.1_68			dist.4.5_30		dist.24.7_8	dist.101.6_4
82	dist.0.8	induced	0.00407925																	10	4	3			dist.1.9_57	dist.2.5_50		dist.10.6_18	dist.24.7_6	dist.101.6_3	nucleobase, nucleoside, nucleotide and nucleic acid metabolic process
84	dist.0.8	induced	0.000582751			induced	0.0280355													26	19	8		dist.1.1_78			dist.4.5_24		dist.24.7_8	dist.101.6_4
89	dist.0.8	induced	0.000582751																	28	10	9		dist.1.1_83			dist.4.5_30		dist.24.7_8	dist.101.6_4
93	dist.0.8	repressed	0.004662																	24	16	10		dist.1.1_39			dist.4.5_22	dist.10.6_14		dist.101.6_2
94	dist.0.8	repressed	0.016317																	36	38	17		dist.1.1_86			dist.4.5_22	dist.10.6_14		dist.101.6_2	activation of immune response|positive regulation of immune response|acute inflammatory response|complement activation, classical pathway|humoral immune response mediated by circulating immunoglobulin|complement activation|activation of plasma proteins in
95	dist.0.8	repressed	0.004662																	17	7	3		dist.1.1_79	dist.1.9_33			dist.10.6_15	dist.24.7_5	dist.101.6_1	cell morphogenesis involved in differentiation
96	dist.0.8	repressed	0.0250583																	11	5	11		dist.1.1_6			dist.4.5_5	dist.10.6_1	dist.24.7_1	dist.101.6_1	response to stimulus|immune response|locomotory behavior|immune system process
103	dist.0.8	repressed	0.0250583																	24	13	11		dist.1.1_86			dist.4.5_22	dist.10.6_14		dist.101.6_2
104	dist.0.8	induced	0.004662							induced	0.0280355									46	15	13			dist.1.9_64	dist.2.5_19		dist.10.6_9	dist.24.7_6	dist.101.6_3	digestion
105	dist.0.8	induced	0.004662																	34	31	12		dist.1.1_94	dist.1.9_65		dist.4.5_27	dist.10.6_10	dist.24.7_7	dist.101.6_3	protein catabolic process|protein import into nucleus, docking|meiosis|meiotic cell cycle|M phase of meiotic cell cycle|biopolymer catabolic process|ubiquitin-dependent protein catabolic process|modification-dependent protein catabolic process|cellular bi
107	dist.0.8	induced	0.004662							induced	0.0154448									44	17	21			dist.1.9_64	dist.2.5_19		dist.10.6_9	dist.24.7_6	dist.101.6_3
108	dist.0.8	repressed	0.004662							repressed	0.0444388									50	34	17			dist.1.9_67	dist.2.5_47	dist.4.5_32	dist.10.6_6		dist.101.6_2	positive regulation of protein kinase cascade|regulation of protein kinase cascade|amine catabolic process|positive regulation of I-kappaB kinase/NF-kappaB cascade|nitrogen compound catabolic process|cellular catabolic process|regulation of I-kappaB kinas
113	dist.0.8	induced	0.020979																	42	22	15		dist.1.1_100		dist.2.5_52	dist.4.5_18	dist.10.6_12	dist.24.7_7	dist.101.6_3	DNA metabolic process|DNA replication|cell division|deoxyribonucleotide biosynthetic process|regulation of cytokinesis|DNA repair|cellular response to DNA damage stimulus|response to DNA damage stimulus|deoxyribonucleotide metabolic process|regulation of
119	dist.0.8	induced	0.004662																	62	32	17		dist.1.1_100		dist.2.5_52	dist.4.5_18	dist.10.6_12	dist.24.7_7	dist.101.6_3
121	dist.0.8	induced	0.004662																	18	6	5		dist.1.1_78			dist.4.5_24		dist.24.7_8	dist.101.6_4
122	dist.0.8	repressed	0.048951							repressed	0.0280355									38	24	15				dist.2.5_43	dist.4.5_19	dist.10.6_11		dist.101.6_2	positive regulation of proteolysis|positive regulation of membrane protein ectodomain proteolysis|regulation of membrane protein ectodomain proteolysis|positive regulation of I-kappaB kinase/NF-kappaB cascade|cell-cell junction assembly|regulation of I-ka
125	dist.0.8	induced	0.004662			repressed	0.0280355													24	12	4			dist.1.9_70	dist.2.5_41	dist.4.5_28		dist.24.7_9	dist.101.6_4
126	dist.0.8	induced	0.004662																	20	12	6			dist.1.9_70	dist.2.5_41	dist.4.5_28		dist.24.7_9	dist.101.6_4	anatomical structure morphogenesis|cellular developmental process|cell projection organization|cell morphogenesis|cellular component morphogenesis|anatomical structure development|embryonic pattern specification|organ morphogenesis|cell projection assembl
131	dist.0.8	induced	0.020979																	8	12	7			dist.1.9_53	dist.2.5_46	dist.4.5_31		dist.24.7_8	dist.101.6_4
134	dist.0.8	induced	0.004662																	11	7	2		dist.1.1_56	dist.1.9_44		dist.4.5_27	dist.10.6_10	dist.24.7_7	dist.101.6_3
135	dist.0.8	induced	0.000582751			induced	0.00433538													13	9	3		dist.1.1_68			dist.4.5_30		dist.24.7_8	dist.101.6_4	protein localization|macromolecule localization|protein transport|establishment of protein localization
137	dist.0.8	induced	0.004662																	18	8	8		dist.1.1_94	dist.1.9_65		dist.4.5_27	dist.10.6_10	dist.24.7_7	dist.101.6_3
139	dist.0.8	induced	0.000582751																	22	9	8		dist.1.1_42			dist.4.5_24		dist.24.7_8	dist.101.6_4
140	dist.0.8									repressed	0.044473									31	27	13			dist.1.9_13		dist.4.5_10	dist.10.6_6		dist.101.6_2	phosphoinositide biosynthetic process|glycerophospholipid biosynthetic process|phosphoinositide metabolic process|glycerophospholipid metabolic process|phospholipid biosynthetic process
145	dist.0.8	induced	0.004662																	13	9	7			dist.1.9_57	dist.2.5_50		dist.10.6_18	dist.24.7_6	dist.101.6_3	spermatogenesis|male gamete generation|gamete generation|positive regulation of apoptosis|positive regulation of programmed cell death|regulation of hydrolase activity|sexual reproduction
146	dist.0.8					induced	0.00433538													32	17	13			dist.1.9_67	dist.2.5_47	dist.4.5_32	dist.10.6_6		dist.101.6_2	cellular lipid metabolic process|vasodilation|cellular cation homeostasis|response to toxin|fatty acid metabolic process|regulation of system process|cation homeostasis|lipid metabolic process|regulation of biological quality|circulatory system process|ce
151	dist.0.8	induced	0.004662																	21	11	4		dist.1.1_83			dist.4.5_30		dist.24.7_8	dist.101.6_4
85	dist.0.8	repressed	0.0250583																	9	4	1		dist.1.1_79	dist.1.9_33			dist.10.6_15	dist.24.7_5	dist.101.6_1
112	dist.0.8	repressed	0.048951																	40	31	9		dist.1.1_57		dist.2.5_23		dist.10.6_7	dist.24.7_5	dist.101.6_1
116	dist.0.8	repressed	0.00407925							repressed	0.0154448									21	17	15		dist.1.1_49		dist.2.5_37		dist.10.6_7	dist.24.7_5	dist.101.6_1
138	dist.0.8	repressed	0.000582751																	19	6	8		dist.1.1_33		dist.2.5_26	dist.4.5_14		dist.24.7_3	dist.101.6_1
141	dist.0.8	repressed	0.000582751																	36	18	15		dist.1.1_17		dist.2.5_14		dist.10.6_7	dist.24.7_5	dist.101.6_1	gene expression|regulation of RNA metabolic process|mRNA catabolic process|transcription|regulation of nucleobase, nucleoside, nucleotide and nucleic acid metabolic process|regulation of gene expression|RNA catabolic process|RNA metabolic process|regulati
144	dist.0.8	repressed	0.0250583																	18	15	10				dist.2.5_43	dist.4.5_19	dist.10.6_11		dist.101.6_2
148	dist.0.8	repressed	0.00407925																	20	15	5				dist.2.5_39	dist.4.5_21	dist.10.6_13	dist.24.7_1	dist.101.6_1
17	dist.1.1	repressed	0.016317																	48	18	15				dist.2.5_14		dist.10.6_7	dist.24.7_5	dist.101.6_1
20	dist.1.1					induced	0.00144989													55	27	14					dist.4.5_13		dist.24.7_3	dist.101.6_1	negative regulation of transcription, DNA-dependent|negative regulation of RNA metabolic process|heart development|negative regulation of transcription|negative regulation of gene expression|negative regulation of transcription from RNA polymerase II prom
25	dist.1.1									induced	0.0154448									64	24	19					dist.4.5_16	dist.10.6_10	dist.24.7_7	dist.101.6_3	nervous system development|DNA damage checkpoint|DNA integrity checkpoint|DNA damage response, signal transduction|system development|regulation of cyclin-dependent protein kinase activity|cell cycle|anatomical structure development
29	dist.1.1	repressed	0.016317																	43	20	13				dist.2.5_23		dist.10.6_7	dist.24.7_5	dist.101.6_1	determination of left/right symmetry|determination of symmetry|determination of bilateral symmetry|polyol metabolic process
30	dist.1.1	repressed	0.00407925							repressed	0.00433538									35	10	10				dist.2.5_24	dist.4.5_19	dist.10.6_11		dist.101.6_2	sulfur metabolic process|negative regulation of cell migration|negative regulation of cell motion|carboxylic acid metabolic process|organic acid metabolic process
34	dist.1.1	induced	0.004662																	18	10	5				dist.2.5_27		dist.10.6_9	dist.24.7_6	dist.101.6_3	membrane lipid biosynthetic process|membrane lipid metabolic process
35	dist.1.1	repressed	0.000582751																	66	35	24			dist.1.9_23	dist.2.5_21	dist.4.5_17	dist.10.6_11		dist.101.6_2	translational elongation|negative regulation of cell migration|negative regulation of cell motion|axis specification|regulation of localization|translation
42	dist.1.1	induced	0.000582751																	24	10	9					dist.4.5_24		dist.24.7_8	dist.101.6_4
51	dist.1.1	repressed	0.048951							repressed	0.0280355									16	9	6				dist.2.5_3	dist.4.5_3	dist.10.6_3	dist.24.7_2	dist.101.6_1	organic acid transport|carboxylic acid transport
56	dist.1.1	induced	0.004662																	15	11	5			dist.1.9_44		dist.4.5_27	dist.10.6_10	dist.24.7_7	dist.101.6_3	androgen receptor signaling pathway|steroid hormone receptor signaling pathway|intracellular receptor-mediated signaling pathway|positive regulation of transcription, DNA-dependent|positive regulation of RNA metabolic process|positive regulation of transc
61	dist.1.1	repressed	0.016317																	19	7	11				dist.2.5_10	dist.4.5_3	dist.10.6_3	dist.24.7_2	dist.101.6_1
62	dist.1.1					repressed	0.0343893							induced	0.0142131					45	32	31					dist.4.5_22	dist.10.6_14		dist.101.6_2	negative regulation of angiogenesis|peptide cross-linking|response to heat|phagocytosis|regulation of angiogenesis|protein homooligomerization
64	dist.1.1	repressed	0.048951																	52	27	23			dist.1.9_49			dist.10.6_15	dist.24.7_5	dist.101.6_1
66	dist.1.1	repressed	0.016317																	21	12	5				dist.2.5_26	dist.4.5_14		dist.24.7_3	dist.101.6_1
68	dist.1.1	induced	0.000582751			induced	0.000632243													21	15	3					dist.4.5_30		dist.24.7_8	dist.101.6_4
71	dist.1.1	repressed	0.00407925																	22	10	6			dist.1.9_54	dist.2.5_47	dist.4.5_32	dist.10.6_6		dist.101.6_2
72	dist.1.1	repressed	0.00407925																	50	31	17					dist.4.5_26	dist.10.6_13	dist.24.7_1	dist.101.6_1	water transport|fluid transport|urea transport|amide transport|peptidyl-amino acid modification|positive regulation of peptidyl-tyrosine phosphorylation|regulation of immune response|regulation of acute inflammatory response|positive regulation of acute i
75	dist.1.1									induced	0.0343893									78	47	20					dist.4.5_34	dist.10.6_12	dist.24.7_7	dist.101.6_3	cell division|nuclear division|mitosis|organelle fission|M phase of mitotic cell cycle|mitotic cell cycle|cell cycle phase|cell cycle|M phase|cell cycle process|neuron fate commitment|cell cycle checkpoint|cellular component organization|mitotic cell cycl
78	dist.1.1	induced	0.000582751			induced	0.0280355													44	25	13					dist.4.5_24		dist.24.7_8	dist.101.6_4
82	dist.1.1	induced	0.000582751																	37	16	14				dist.2.5_51	dist.4.5_31		dist.24.7_8	dist.101.6_4	aging|response to nutrient|muscle organ development
84	dist.1.1	induced	0.004662																	32	30	10			dist.1.9_60	dist.2.5_50		dist.10.6_18	dist.24.7_6	dist.101.6_3	learning|learning or memory
85	dist.1.1	repressed	0.00407925			induced	3.84768e-05													44	32	16				dist.2.5_28	dist.4.5_21	dist.10.6_13	dist.24.7_1	dist.101.6_1	G-protein signaling, coupled to cAMP nucleotide second messenger|cAMP-mediated signaling|G-protein signaling, coupled to cyclic nucleotide second messenger|gonad development|reproductive structure development
90	dist.1.1	induced	0.000582751							induced	0.00692409									137	68	50				dist.2.5_52	dist.4.5_18	dist.10.6_12	dist.24.7_7	dist.101.6_3
91	dist.1.1	induced	0.020979																	87	44	27				dist.2.5_52	dist.4.5_18	dist.10.6_12	dist.24.7_7	dist.101.6_3	M phase|cell cycle phase|cell cycle process|DNA metabolic process|cell cycle|cell division|chromosome segregation|nuclear division|mitosis|organelle fission|M phase of mitotic cell cycle|mitotic cell cycle|DNA replication|double-strand break repair|double
92	dist.1.1	repressed	0.00407925																	38	25	16			dist.1.9_49			dist.10.6_15	dist.24.7_5	dist.101.6_1
94	dist.1.1	induced	0.004662																	52	39	20			dist.1.9_65		dist.4.5_27	dist.10.6_10	dist.24.7_7	dist.101.6_3
95	dist.1.1	repressed	0.016317			induced	0.044473													58	50	19			dist.1.9_66		dist.4.5_29	dist.10.6_14		dist.101.6_2	regulation of anti-apoptosis|positive regulation of anti-apoptosis|cellular protein metabolic process|protein metabolic process|ossification|bone development|nucleoside phosphate metabolic process|nucleotide metabolic process|nucleobase, nucleoside and nu
97	dist.1.1	induced	0.000582751							induced	0.00281514									49	48	18				dist.2.5_53		dist.10.6_18	dist.24.7_6	dist.101.6_3
98	dist.1.1	induced	0.020979																	32	24	12				dist.2.5_22	dist.4.5_18	dist.10.6_12	dist.24.7_7	dist.101.6_3	intracellular protein transmembrane transport|transmembrane transport|mRNA transport|nucleic acid transport|RNA transport|establishment of RNA localization|cellular response to stress|RNA localization|cellular response to stimulus|nucleosome assembly|nucl
99	dist.1.1	induced	0.020979																	42	14	14			dist.1.9_21	dist.2.5_19		dist.10.6_9	dist.24.7_6	dist.101.6_3	negative regulation of cell migration
102	dist.1.1	repressed	0.016317			induced	1.10448e-05													27	25	19				dist.2.5_31	dist.4.5_21	dist.10.6_13	dist.24.7_1	dist.101.6_1
103	dist.1.1	induced	0.004662																	34	15	12				dist.2.5_27		dist.10.6_9	dist.24.7_6	dist.101.6_3	response to endogenous stimulus
104	dist.1.1	repressed	0.048951																	43	22	19			dist.1.9_66		dist.4.5_29	dist.10.6_14		dist.101.6_2	developmental process|induction of apoptosis|induction of programmed cell death|regulation of apoptosis|regulation of programmed cell death|angiogenesis|positive regulation of protein amino acid phosphorylation|cell death
106	dist.1.1	induced	0.004662																	35	14	10			dist.1.9_60	dist.2.5_50		dist.10.6_18	dist.24.7_6	dist.101.6_3	dorsal spinal cord development|spinal cord development|nose development|cell fate determination
107	dist.1.1	induced	0.004662																	20	4	3				dist.2.5_51	dist.4.5_31		dist.24.7_8	dist.101.6_4
109	dist.1.1	induced	0.016317							induced	0.00433538									68	28	19				dist.2.5_53		dist.10.6_18	dist.24.7_6	dist.101.6_3
110	dist.1.1	induced	0.000582751			induced	0.0280355													35	16	6			dist.1.9_71	dist.2.5_46	dist.4.5_31		dist.24.7_8	dist.101.6_4	interspecies interaction between organisms|intracellular protein transport|cellular protein localization
111	dist.1.1					repressed	0.0280355													133	71	52					dist.4.5_34	dist.10.6_12	dist.24.7_7	dist.101.6_3	M phase|cell cycle phase|cell cycle process|DNA metabolic process|DNA-dependent DNA replication|cell cycle|DNA replication|response to DNA damage stimulus|mitotic cell cycle|chromosome organization|nuclear division|mitosis|organelle fission|M phase of mit
112	dist.1.1	induced	0.000582751																	22	13	6			dist.1.9_65		dist.4.5_27	dist.10.6_10	dist.24.7_7	dist.101.6_3	response to unfolded protein|response to protein stimulus|response to biotic stimulus|protein folding
113	dist.1.1	induced	0.000582751			induced	0.0343893													48	19	11			dist.1.9_44		dist.4.5_27	dist.10.6_10	dist.24.7_7	dist.101.6_3	histone modification|covalent chromatin modification|nuclear export
114	dist.1.1	repressed	0.000582751			induced	0.0280355													47	27	13				dist.2.5_35	dist.4.5_17	dist.10.6_11		dist.101.6_2	carbohydrate transport
117	dist.1.1	induced	0.000582751			induced	0.0280355													36	20	12			dist.1.9_71	dist.2.5_46	dist.4.5_31		dist.24.7_8	dist.101.6_4
119	dist.1.1	repressed	0.00407925			induced	0.0280355													19	11	7					dist.4.5_8	dist.10.6_1	dist.24.7_1	dist.101.6_1	Golgi vesicle transport|gene expression|cellular macromolecule biosynthetic process|macromolecule biosynthetic process|transcription|regulation of gene expression
40	dist.1.1	repressed	0.00407925																	18	4	2			dist.1.9_33			dist.10.6_15	dist.24.7_5	dist.101.6_1
48	dist.1.1					induced	0.0280355													41	22	12			dist.1.9_31	dist.2.5_18	dist.4.5_14		dist.24.7_3	dist.101.6_1	bone mineralization|biomineral formation
105	dist.1.1	repressed	0.000582751																	19	14	10				dist.2.5_31	dist.4.5_21	dist.10.6_13	dist.24.7_1	dist.101.6_1
115	dist.1.1	repressed	0.048951																	16	7	10				dist.2.5_14		dist.10.6_7	dist.24.7_5	dist.101.6_1	antigen processing and presentation|immune response|antigen processing and presentation of peptide antigen via MHC class I|antigen processing and presentation of peptide antigen|immune system process|response to stimulus
116	dist.1.1	repressed	0.000582751																	32	14	10				dist.2.5_24	dist.4.5_19	dist.10.6_11		dist.101.6_2	tRNA aminoacylation for protein translation|amino acid activation|tRNA aminoacylation|regulation of Rab GTPase activity|Rab protein signal transduction|regulation of Rab protein signal transduction|tRNA metabolic process|regulation of Ras GTPase activity|
118	dist.1.1	repressed	0.000582751																	19	17	8			dist.1.9_33			dist.10.6_15	dist.24.7_5	dist.101.6_1	translational initiation|ribonucleoprotein complex assembly|translation|ribonucleoprotein complex biogenesis|RNA splicing
44	dist.1.9	induced	0.000582751																	63	30	16					dist.4.5_27	dist.10.6_10	dist.24.7_7	dist.101.6_3	negative regulation of catalytic activity|histone modification|covalent chromatin modification|regulation of RNA metabolic process
45	dist.1.9	induced	0.020979																	18	7	11				dist.2.5_41	dist.4.5_28		dist.24.7_9	dist.101.6_4
48	dist.1.9	repressed	0.00407925					repressed	0.0319097	repressed	0.00296654									40	27	23					dist.4.5_25		dist.24.7_3	dist.101.6_1	post-Golgi vesicle-mediated transport|membrane fusion|Golgi vesicle transport|biopolymer catabolic process
57	dist.1.9	induced	0.00407925																	23	13	10				dist.2.5_50		dist.10.6_18	dist.24.7_6	dist.101.6_3	nucleobase, nucleoside, nucleotide and nucleic acid metabolic process|spermatogenesis|male gamete generation|defense response|nucleocytoplasmic transport|nuclear transport
60	dist.1.9	induced	0.0250583																	67	41	20				dist.2.5_50		dist.10.6_18	dist.24.7_6	dist.101.6_3	dorsal spinal cord development|learning|spinal cord development|nose development|cell fate determination|learning or memory|striated muscle cell differentiation
64	dist.1.9	induced	0.004662							induced	0.0280355									90	28	32				dist.2.5_19		dist.10.6_9	dist.24.7_6	dist.101.6_3	regulation of neurological system process|regulation of synaptic transmission, glutamatergic|digestion|multicellular organismal process|regulation of system process|regulation of synaptic transmission|regulation of transmission of nerve impulse|negative r
66	dist.1.9	repressed	0.048951																	101	71	37					dist.4.5_29	dist.10.6_14		dist.101.6_2	protein amino acid phosphorylation|induction of apoptosis|induction of programmed cell death|phosphorylation|regulation of anti-apoptosis|positive regulation of anti-apoptosis|cellular protein metabolic process|positive regulation of protein amino acid ph
70	dist.1.9	induced	0.004662			repressed	0.0280355													44	24	10				dist.2.5_41	dist.4.5_28		dist.24.7_9	dist.101.6_4	cell projection organization|cell morphogenesis|cellular component morphogenesis|anatomical structure morphogenesis|neuron projection development|neuron development|tRNA processing|cellular developmental process|positive regulation of cell projection orga
71	dist.1.9	induced	0.000582751			induced	0.0280355													71	35	18				dist.2.5_46	dist.4.5_31		dist.24.7_8	dist.101.6_4
24	dist.2.5	repressed	0.00407925																	67	24	20					dist.4.5_19	dist.10.6_11		dist.101.6_2	carboxylic acid metabolic process|organic acid metabolic process|tRNA aminoacylation for protein translation|amino acid activation|tRNA aminoacylation|regulation of Rab GTPase activity|Rab protein signal transduction|regulation of Rab protein signal trans
28	dist.2.5									repressed	0.0205327									118	71	45					dist.4.5_21	dist.10.6_13	dist.24.7_1	dist.101.6_1	cell adhesion|biological adhesion|negative regulation of biological process|negative regulation of viral genome replication|negative regulation of viral reproduction|response to wounding|lymphocyte activation|regulation of viral genome replication
51	dist.2.5	induced	0.000582751																	57	20	17					dist.4.5_31		dist.24.7_8	dist.101.6_4
52	dist.2.5	induced	0.000582751																	328	150	95					dist.4.5_18	dist.10.6_12	dist.24.7_7	dist.101.6_3	cell cycle process|cell cycle phase|cell cycle|mitotic cell cycle|M phase|nuclear division|mitosis|organelle fission|M phase of mitotic cell cycle|cell division|organelle organization|microtubule-based process|DNA metabolic process|DNA replication|microtu
53	dist.2.5	induced	0.00407925							induced	0.0154448									117	71	37						dist.10.6_18	dist.24.7_6	dist.101.6_3	cell cycle phase|cell cycle|cell cycle process|organelle organization|mitotic cell cycle|chromosome organization|chromosome segregation|M phase|cellular component organization|interphase of mitotic cell cycle|cellular response to DNA damage stimulus|nucle
54	dist.2.5	repressed	0.00407925							repressed	0.000671636									38	35	23					dist.4.5_32	dist.10.6_6		dist.101.6_2	symbiosis, encompassing mutualism through parasitism|membrane fusion|mesoderm morphogenesis|negative regulation of cell differentiation
18	dist.4.5									induced	0.0015053									368	174	109						dist.10.6_12	dist.24.7_7	dist.101.6_3	cell cycle phase|cell cycle process|mitotic cell cycle|M phase|cell cycle|M phase of mitotic cell cycle|nuclear division|mitosis|organelle fission|cell division|organelle organization|DNA metabolic process|microtubule-based process|DNA replication|microtu
24	dist.4.5	induced	0.00407925			induced	0.000632243													68	35	22							dist.24.7_8	dist.101.6_4	sensory perception of chemical stimulus
33	dist.4.5	induced	0.004662																	37	17	8							dist.24.7_9	dist.101.6_4	nitrogen compound metabolic process|cellular nitrogen compound metabolic process
34	dist.4.5					repressed	0.0280355	induced	0.016602											211	117	71						dist.10.6_12	dist.24.7_7	dist.101.6_3	cell cycle phase|M phase|cell cycle|cell cycle process|mitotic cell cycle|nuclear division|mitosis|organelle fission|M phase of mitotic cell cycle|cell division|DNA-dependent DNA replication|response to DNA damage stimulus|DNA metabolic process|cellular c
2	dist.10.6					repressed	0.0280355													30	14	10							dist.24.7_2	dist.101.6_1	tube development
12	dist.10.6									induced	0.00531063									579	278	177							dist.24.7_7	dist.101.6_3	cell cycle phase|M phase|cell cycle process|cell cycle|mitotic cell cycle|M phase of mitotic cell cycle|nuclear division|mitosis|organelle fission|cell division|organelle organization|DNA metabolic process|DNA replication|microtubule-based process|cellula
