# Supplementary material for: Meta-analysis of prostate cancer gene expression data identifies a novel discriminatory signature enriched for glycosylating enzymes
Source: BMC Med Genomics. 2014 Dec 31;7:513. doi: 10.1186/s12920-014-0074-9 (PMC4351903; doi:10.1186/s12920-014-0074-9)
Supplement: Additional file 11: Table S9. — Gene composition and ontology assignments to statistically significant gene signatures. Sheet one lists the gene signatures and the genes that comprise them which are capable of clustering sample groups within the Tomlins and Ramaswamy datasets (Fischer’s exact test < 0.05 p-value). Sheet two lists the GO terms associated with each significant discriminatory gene signature (<0.05 p-value). The discriminatory groups shown here mirror those depicted in the heatmap in Figure 1. Sheet three summarises the GO terms that are significant discriminators of important clinical sample groupings within the Tomlins and Ramaswamy datasets. [file 12920_2014_74_MOESM11_ESM.xlsx]

## Sheet: Module Genes
threshold	module	genes	gene.symbol
dist.0.6	54	316	AOX1
dist.0.6	54	23584	VSIG2
dist.0.6	54	6352	CCL5
dist.0.6	54	960	CD44
dist.0.6	54	830	CAPZA2
dist.0.6	54	6451	SH3BGRL
dist.0.6	54	3074	HEXB
dist.0.6	54	27122	DKK3
dist.0.6	54	857	CAV1
dist.0.6	54	1593	CYP27A1
dist.0.6	54	2946	GSTM2
dist.0.6	54	2944	GSTM1
dist.0.6	54	79758	DHRS12
dist.0.6	54	1359	CPA3
dist.0.6	54	3113	HLA-DPA1
dist.0.6	54	26123	TCTN3
dist.0.6	54	81488	GRINL1A
dist.0.6	54	80205	CHD9
dist.0.6	54	2628	GATM
dist.0.6	54	51187	RSL24D1
dist.0.6	54	8635	RNASET2
dist.0.6	54	51447	IP6K2
dist.0.6	54	55022	PID1
dist.0.6	54	81618	ITM2C
dist.0.6	54	54675	CRLS1
dist.0.6	54	10335	MRVI1
dist.0.6	54	84693	MCEE
dist.0.6	54	388335	TMEM220
dist.0.6	54	1303	COL12A1
dist.0.6	54	114803	MYSM1
dist.0.6	79	22998	LIMCH1
dist.0.6	79	1452	CSNK1A1
dist.0.6	79	8504	PEX3
dist.0.6	79	5507	PPP1R3C
dist.0.6	79	10278	EFS
dist.0.6	79	5121	PCP4
dist.0.6	79	3399	ID3
dist.0.6	79	3397	ID1
dist.0.6	79	10370	CITED2
dist.0.6	79	6653	SORL1
dist.0.6	79	23376	KIAA0776
dist.0.6	79	10758	TRAF3IP2
dist.0.6	79	29082	CHMP4A
dist.0.6	79	56034	PDGFC
dist.0.6	79	7227	TRPS1
dist.0.6	79	84826	SFT2D3
dist.0.6	79	79627	OGFRL1
dist.0.6	79	84437	KIAA1826
dist.0.6	79	153396	TMEM161B
dist.0.6	79	79730	NSUN7
dist.0.6	127	9481	SLC25A27
dist.0.6	127	79846	C7orf63
dist.0.6	127	10257	ABCC4
dist.0.6	127	9622	KLK4
dist.0.6	127	51097	SCCPDH
dist.0.6	127	706	TSPO
dist.0.6	127	10190	TXNDC9
dist.0.6	127	4311	MME
dist.0.6	127	8536	CAMK1
dist.0.6	127	6916	TBXAS1
dist.0.6	127	5873	RAB27A
dist.0.6	127	5238	PGM3
dist.0.6	127	54432	YIPF1
dist.0.6	127	51465	UBE2J1
dist.0.6	127	1486	CTBS
dist.0.6	127	56172	ANKH
dist.0.6	127	84910	TMEM87B
dist.0.6	127	6414	SEPP1
dist.0.6	127	1128	CHRM1
dist.0.6	127	5819	PVRL2
dist.0.6	127	79670	ZCCHC6
dist.0.6	127	641455	P704P
dist.0.6	154	100271722	hCG_2039027
dist.0.6	154	2778	GNAS
dist.0.6	154	10105	PPIF
dist.0.6	154	3177	SLC29A2
dist.0.6	154	440	ASNS
dist.0.6	154	3212	HOXB2
dist.0.6	154	7879	RAB7A
dist.0.6	154	6698	SPRR1A
dist.0.6	154	400642
dist.0.6	154	51123	ZNF706
dist.0.6	154	54836	BSPRY
dist.0.6	154	400961	PAIP2B
dist.0.6	154	84937	ZNRF1
dist.0.6	154	359948	IRF2BP2
dist.0.6	154	201266	SLC39A11
dist.0.6	154	11076	TPPP
dist.0.6	154	656	BMP8B
dist.0.6	154	374618	TEX9
dist.0.6	155	2746	GLUD1
dist.0.6	155	2181	ACSL3
dist.0.6	155	2517	FUCA1
dist.0.6	155	6821	SUOX
dist.0.6	155	5860	QDPR
dist.0.6	155	8031	NCOA4
dist.0.6	155	5664	PSEN2
dist.0.6	155	5269	SERPINB6
dist.0.6	155	51465	UBE2J1
dist.0.6	155	54869	EPS8L1
dist.0.6	155	55930	MYO5C
dist.0.6	155	55008	HERC6
dist.0.6	155	79098	C1orf116
dist.0.6	155	51347	TAOK3
dist.0.6	155	8996	NOL3
dist.0.6	155	91445	RNF185
dist.0.6	155	54602	NDFIP2
dist.0.6	155	84910	TMEM87B
dist.0.6	155	57185	NIPAL3
dist.0.6	155	29094	HSPC159
dist.0.6	155	5874	RAB27B
dist.0.6	155	124583	CANT1
dist.0.6	34	4609	MYC
dist.0.6	34	2331	FMOD
dist.0.6	34	6581	SLC22A3
dist.0.6	34	92292	GLYATL1
dist.0.6	34	572558	LOC572558
dist.0.6	34	728264	LOC728264
dist.0.6	34	4629	MYH11
dist.0.6	34	4170	MCL1
dist.0.6	34	10398	MYL9
dist.0.6	34	3491	CYR61
dist.0.6	34	26509	MYOF
dist.0.6	34	4057	LTF
dist.0.6	34	6422	SFRP1
dist.0.6	34	1674	DES
dist.0.6	34	2633	GBP1
dist.0.6	34	72	ACTG2
dist.0.6	34	4638	MYLK
dist.0.6	34	2274	FHL2
dist.0.6	34	477	ATP1A2
dist.0.6	34	1803	DPP4
dist.0.6	34	25802	LMOD1
dist.0.6	34	10512	SEMA3C
dist.0.6	34	104	ADARB1
dist.0.6	34	1264	CNN1
dist.0.6	34	4129	MAOB
dist.0.6	34	7169	TPM2
dist.0.6	34	6351	CCL4
dist.0.6	34	4744	NEFH
dist.0.6	34	3667	IRS1
dist.0.6	34	3131	HLF
dist.0.6	34	6943	TCF21
dist.0.6	34	5350	PLN
dist.0.6	34	8082	SSPN
dist.0.6	34	9506	PAGE4
dist.0.6	34	284	ANGPT1
dist.0.6	34	2294	FOXF1
dist.0.6	34	8854	ALDH1A2
dist.0.6	34	2353	FOS
dist.0.6	34	10602	CDC42EP3
dist.0.6	34	3479	IGF1
dist.0.6	34	3779	KCNMB1
dist.0.6	34	9104	RGN
dist.0.6	34	439921	MXRA7
dist.0.6	34	390	RND3
dist.0.6	34	818	CAMK2G
dist.0.6	34	23189	KANK1
dist.0.6	34	116039	OSR2
dist.0.6	34	4969	OGN
dist.0.6	34	58189	WFDC1
dist.0.6	34	51226	COPZ2
dist.0.6	34	29951	PDZRN4
dist.0.6	34	7145	TNS1
dist.0.6	34	285203	C3orf64
dist.0.6	34	84650	EBPL
dist.0.6	34	1073	CFL2
dist.0.6	34	116228	FAM36A
dist.0.6	34	253827	MSRB3
dist.0.6	34	166336	PRICKLE2
dist.0.6	34	79745	CLIP4
dist.0.6	34	10100	TSPAN2
dist.0.6	34	2737	GLI3
dist.0.6	34	219928
dist.0.6	34	54102	CLIC6
dist.0.6	34	5144	PDE4D
dist.0.6	34	51050	PI15
dist.0.6	34	93649	MYOCD
dist.0.6	34	25942	SIN3A
dist.0.6	34	132430	PABPC4L
dist.0.6	34	2070	EYA4
dist.0.6	34	284370	ZNF615
dist.0.6	34	51302	CYP39A1
dist.0.6	73	81553	FAM49A
dist.0.6	73	113278	C20orf54
dist.0.6	73	7052	TGM2
dist.0.6	73	7057	THBS1
dist.0.6	73	10659	CUGBP2
dist.0.6	73	5906	RAP1A
dist.0.6	73	800	CALD1
dist.0.6	73	5918	RARRES1
dist.0.6	73	4208	MEF2C
dist.0.6	73	57493	HEG1
dist.0.6	73	11031	RAB31
dist.0.6	73	54947	LPCAT2
dist.0.6	73	221303	FAM162B
dist.0.6	73	27115	PDE7B
dist.0.6	73	7077	TIMP2
dist.0.6	105	55808	ST6GALNAC1
dist.0.6	105	5306	PITPNA
dist.0.6	105	9648	GCC2
dist.0.6	105	3176	HNMT
dist.0.6	105	10548	TM9SF1
dist.0.6	105	11196	SEC23IP
dist.0.6	105	7171	TPM4
dist.0.6	105	54468	MIOS
dist.0.6	105	158471	PRUNE2
dist.0.6	105	10611	PDLIM5
dist.0.6	105	114883	OSBPL9
dist.0.6	105	54873	PALMD
dist.0.6	105	51302	CYP39A1
dist.0.6	105	81617	CAB39L
dist.0.6	105	81035	COLEC12
dist.0.6	105	54996	MOSC2
dist.0.6	105	118429	ANTXR2
dist.0.6	105	124936	CYB5D2
dist.0.6	105	145842
dist.0.6	105	84236	RHBDD1
dist.0.6	105	3818	KLKB1
dist.0.6	105	10481	HOXB13
dist.0.6	34	4609	MYC
dist.0.6	34	2331	FMOD
dist.0.6	34	6581	SLC22A3
dist.0.6	34	92292	GLYATL1
dist.0.6	34	572558	LOC572558
dist.0.6	34	728264	LOC728264
dist.0.6	34	4629	MYH11
dist.0.6	34	4170	MCL1
dist.0.6	34	10398	MYL9
dist.0.6	34	3491	CYR61
dist.0.6	34	26509	MYOF
dist.0.6	34	4057	LTF
dist.0.6	34	6422	SFRP1
dist.0.6	34	1674	DES
dist.0.6	34	2633	GBP1
dist.0.6	34	72	ACTG2
dist.0.6	34	4638	MYLK
dist.0.6	34	2274	FHL2
dist.0.6	34	477	ATP1A2
dist.0.6	34	1803	DPP4
dist.0.6	34	25802	LMOD1
dist.0.6	34	10512	SEMA3C
dist.0.6	34	104	ADARB1
dist.0.6	34	1264	CNN1
dist.0.6	34	4129	MAOB
dist.0.6	34	7169	TPM2
dist.0.6	34	6351	CCL4
dist.0.6	34	4744	NEFH
dist.0.6	34	3667	IRS1
dist.0.6	34	3131	HLF
dist.0.6	34	6943	TCF21
dist.0.6	34	5350	PLN
dist.0.6	34	8082	SSPN
dist.0.6	34	9506	PAGE4
dist.0.6	34	284	ANGPT1
dist.0.6	34	2294	FOXF1
dist.0.6	34	8854	ALDH1A2
dist.0.6	34	2353	FOS
dist.0.6	34	10602	CDC42EP3
dist.0.6	34	3479	IGF1
dist.0.6	34	3779	KCNMB1
dist.0.6	34	9104	RGN
dist.0.6	34	439921	MXRA7
dist.0.6	34	390	RND3
dist.0.6	34	818	CAMK2G
dist.0.6	34	23189	KANK1
dist.0.6	34	116039	OSR2
dist.0.6	34	4969	OGN
dist.0.6	34	58189	WFDC1
dist.0.6	34	51226	COPZ2
dist.0.6	34	29951	PDZRN4
dist.0.6	34	7145	TNS1
dist.0.6	34	285203	C3orf64
dist.0.6	34	84650	EBPL
dist.0.6	34	1073	CFL2
dist.0.6	34	116228	FAM36A
dist.0.6	34	253827	MSRB3
dist.0.6	34	166336	PRICKLE2
dist.0.6	34	79745	CLIP4
dist.0.6	34	10100	TSPAN2
dist.0.6	34	2737	GLI3
dist.0.6	34	219928
dist.0.6	34	54102	CLIC6
dist.0.6	34	5144	PDE4D
dist.0.6	34	51050	PI15
dist.0.6	34	93649	MYOCD
dist.0.6	34	25942	SIN3A
dist.0.6	34	132430	PABPC4L
dist.0.6	34	2070	EYA4
dist.0.6	34	284370	ZNF615
dist.0.6	34	51302	CYP39A1
dist.0.6	41	10788	IQGAP2
dist.0.6	41	6229	RPS24
dist.0.6	41	1635	DCTD
dist.0.6	41	9453	GGPS1
dist.0.6	41	10559	SLC35A1
dist.0.6	41	5867	RAB4A
dist.0.6	41	11257	TP53TG1
dist.0.6	41	6296	ACSM3
dist.0.6	41	81488	GRINL1A
dist.0.6	41	375056	MIA3
dist.0.6	41	64848	YTHDC2
dist.0.6	41	200576	PIKFYVE
dist.0.6	41	657	BMPR1A
dist.0.6	41	26225	ARL5A
dist.0.6	41	65983	GRAMD3
dist.0.6	41	64924	SLC30A5
dist.0.6	41	2121	EVC
dist.0.6	41	54537	FAM35A
dist.0.6	41	221294	NT5DC1
dist.0.6	41	83594	NUDT12
dist.0.6	41	26258	PLDN
dist.0.6	41	6926	TBX3
dist.0.6	41	147991	DPY19L3
dist.0.6	41	57475	PLEKHH1
dist.0.6	41	6558	SLC12A2
dist.0.6	41	127018	LYPLAL1
dist.0.6	41	6228	RPS23
dist.0.6	41	22949	PTGR1
dist.0.6	75	373	TRIM23
dist.0.6	75	55504	TNFRSF19
dist.0.6	75	9522	SCAMP1
dist.0.6	75	55293	UEVLD
dist.0.6	75	10613	ERLIN1
dist.0.6	75	64844	2010-03-07
dist.0.6	75	2263	FGFR2
dist.0.6	75	8654	PDE5A
dist.0.6	75	518	ATP5G3
dist.0.6	75	10370	CITED2
dist.0.6	75	9908	G3BP2
dist.0.6	75	901	CCNG2
dist.0.6	75	23190	UBXN4
dist.0.6	75	26092	TOR1AIP1
dist.0.6	75	55758	RCOR3
dist.0.6	75	64921	CASD1
dist.0.6	75	81847	RNF146
dist.0.6	75	51616	TAF9B
dist.0.6	75	10069	RWDD2B
dist.0.6	75	56034	PDGFC
dist.0.6	75	83737	ITCH
dist.0.6	75	60	ACTB
dist.0.6	116	26269	FBXO8
dist.0.6	116	9341	VAMP3
dist.0.6	116	102	ADAM10
dist.0.6	116	5865	RAB3B
dist.0.6	116	57515	SERINC1
dist.0.6	116	8773	SNAP23
dist.0.6	116	594	BCKDHB
dist.0.6	116	6595	SMARCA2
dist.0.6	116	7402	UTRN
dist.0.6	116	51397	COMMD10
dist.0.6	116	54940	OCIAD1
dist.0.6	116	132789	GNPDA2
dist.0.6	116	2935	GSPT1
dist.0.6	176	8404	SPARCL1
dist.0.6	176	5899	RALB
dist.0.6	176	10659	CUGBP2
dist.0.6	176	3554	IL1R1
dist.0.6	176	10257	ABCC4
dist.0.6	176	5142	PDE4B
dist.0.6	176	6001	RGS10
dist.0.6	176	744	MPPED2
dist.0.6	176	80736	SLC44A4
dist.0.6	176	4824	NKX3-1
dist.0.6	176	57509	MTUS1
dist.0.6	176	25895	FAM119B
dist.0.6	176	563	AZGP1
dist.0.6	176	51303	FKBP11
dist.0.6	176	56985	C17orf48
dist.0.6	176	80157	CWH43
dist.0.6	176	54749	EPDR1
dist.0.6	176	56947	MFF
dist.0.6	176	261729	STEAP2
dist.0.6	176	85414	SLC45A3
dist.0.6	176	79098	C1orf116
dist.0.6	176	5154	PDGFA
dist.0.6	8	467	ATF3
dist.0.6	8	92949	ADAMTSL1
dist.0.6	8	6096	RORB
dist.0.6	8	1001	CDH3
dist.0.6	8	7739	ZNF185
dist.0.6	8	6567	SLC16A2
dist.0.6	8	27295	PDLIM3
dist.0.6	8	55556	ENOSF1
dist.0.6	8	2774	GNAL
dist.0.6	8	79443	FYCO1
dist.0.6	8	51385	ZNF589
dist.0.6	8	51700	CYB5R2
dist.0.6	8	55742	PARVA
dist.0.6	8	10580	SORBS1
dist.0.6	8	51776	ZAK
dist.0.6	8	7042	TGFB2
dist.0.6	8	57158	JPH2
dist.0.6	8	59	ACTA2
dist.0.6	54	316	AOX1
dist.0.6	54	23584	VSIG2
dist.0.6	54	6352	CCL5
dist.0.6	54	960	CD44
dist.0.6	54	830	CAPZA2
dist.0.6	54	6451	SH3BGRL
dist.0.6	54	3074	HEXB
dist.0.6	54	27122	DKK3
dist.0.6	54	857	CAV1
dist.0.6	54	1593	CYP27A1
dist.0.6	54	2946	GSTM2
dist.0.6	54	2944	GSTM1
dist.0.6	54	79758	DHRS12
dist.0.6	54	1359	CPA3
dist.0.6	54	3113	HLA-DPA1
dist.0.6	54	26123	TCTN3
dist.0.6	54	81488	GRINL1A
dist.0.6	54	80205	CHD9
dist.0.6	54	2628	GATM
dist.0.6	54	51187	RSL24D1
dist.0.6	54	8635	RNASET2
dist.0.6	54	51447	IP6K2
dist.0.6	54	55022	PID1
dist.0.6	54	81618	ITM2C
dist.0.6	54	54675	CRLS1
dist.0.6	54	10335	MRVI1
dist.0.6	54	84693	MCEE
dist.0.6	54	388335	TMEM220
dist.0.6	54	1303	COL12A1
dist.0.6	54	114803	MYSM1
dist.0.6	34	4609	MYC
dist.0.6	34	2331	FMOD
dist.0.6	34	6581	SLC22A3
dist.0.6	34	92292	GLYATL1
dist.0.6	34	572558	LOC572558
dist.0.6	34	728264	LOC728264
dist.0.6	34	4629	MYH11
dist.0.6	34	4170	MCL1
dist.0.6	34	10398	MYL9
dist.0.6	34	3491	CYR61
dist.0.6	34	26509	MYOF
dist.0.6	34	4057	LTF
dist.0.6	34	6422	SFRP1
dist.0.6	34	1674	DES
dist.0.6	34	2633	GBP1
dist.0.6	34	72	ACTG2
dist.0.6	34	4638	MYLK
dist.0.6	34	2274	FHL2
dist.0.6	34	477	ATP1A2
dist.0.6	34	1803	DPP4
dist.0.6	34	25802	LMOD1
dist.0.6	34	10512	SEMA3C
dist.0.6	34	104	ADARB1
dist.0.6	34	1264	CNN1
dist.0.6	34	4129	MAOB
dist.0.6	34	7169	TPM2
dist.0.6	34	6351	CCL4
dist.0.6	34	4744	NEFH
dist.0.6	34	3667	IRS1
dist.0.6	34	3131	HLF
dist.0.6	34	6943	TCF21
dist.0.6	34	5350	PLN
dist.0.6	34	8082	SSPN
dist.0.6	34	9506	PAGE4
dist.0.6	34	284	ANGPT1
dist.0.6	34	2294	FOXF1
dist.0.6	34	8854	ALDH1A2
dist.0.6	34	2353	FOS
dist.0.6	34	10602	CDC42EP3
dist.0.6	34	3479	IGF1
dist.0.6	34	3779	KCNMB1
dist.0.6	34	9104	RGN
dist.0.6	34	439921	MXRA7
dist.0.6	34	390	RND3
dist.0.6	34	818	CAMK2G
dist.0.6	34	23189	KANK1
dist.0.6	34	116039	OSR2
dist.0.6	34	4969	OGN
dist.0.6	34	58189	WFDC1
dist.0.6	34	51226	COPZ2
dist.0.6	34	29951	PDZRN4
dist.0.6	34	7145	TNS1
dist.0.6	34	285203	C3orf64
dist.0.6	34	84650	EBPL
dist.0.6	34	1073	CFL2
dist.0.6	34	116228	FAM36A
dist.0.6	34	253827	MSRB3
dist.0.6	34	166336	PRICKLE2
dist.0.6	34	79745	CLIP4
dist.0.6	34	10100	TSPAN2
dist.0.6	34	2737	GLI3
dist.0.6	34	219928
dist.0.6	34	54102	CLIC6
dist.0.6	34	5144	PDE4D
dist.0.6	34	51050	PI15
dist.0.6	34	93649	MYOCD
dist.0.6	34	25942	SIN3A
dist.0.6	34	132430	PABPC4L
dist.0.6	34	2070	EYA4
dist.0.6	34	284370	ZNF615
dist.0.6	34	51302	CYP39A1
dist.0.6	8	467	ATF3
dist.0.6	8	92949	ADAMTSL1
dist.0.6	8	6096	RORB
dist.0.6	8	1001	CDH3
dist.0.6	8	7739	ZNF185
dist.0.6	8	6567	SLC16A2
dist.0.6	8	27295	PDLIM3
dist.0.6	8	55556	ENOSF1
dist.0.6	8	2774	GNAL
dist.0.6	8	79443	FYCO1
dist.0.6	8	51385	ZNF589
dist.0.6	8	51700	CYB5R2
dist.0.6	8	55742	PARVA
dist.0.6	8	10580	SORBS1
dist.0.6	8	51776	ZAK
dist.0.6	8	7042	TGFB2
dist.0.6	8	57158	JPH2
dist.0.6	8	59	ACTA2
dist.0.6	34	4609	MYC
dist.0.6	34	2331	FMOD
dist.0.6	34	6581	SLC22A3
dist.0.6	34	92292	GLYATL1
dist.0.6	34	572558	LOC572558
dist.0.6	34	728264	LOC728264
dist.0.6	34	4629	MYH11
dist.0.6	34	4170	MCL1
dist.0.6	34	10398	MYL9
dist.0.6	34	3491	CYR61
dist.0.6	34	26509	MYOF
dist.0.6	34	4057	LTF
dist.0.6	34	6422	SFRP1
dist.0.6	34	1674	DES
dist.0.6	34	2633	GBP1
dist.0.6	34	72	ACTG2
dist.0.6	34	4638	MYLK
dist.0.6	34	2274	FHL2
dist.0.6	34	477	ATP1A2
dist.0.6	34	1803	DPP4
dist.0.6	34	25802	LMOD1
dist.0.6	34	10512	SEMA3C
dist.0.6	34	104	ADARB1
dist.0.6	34	1264	CNN1
dist.0.6	34	4129	MAOB
dist.0.6	34	7169	TPM2
dist.0.6	34	6351	CCL4
dist.0.6	34	4744	NEFH
dist.0.6	34	3667	IRS1
dist.0.6	34	3131	HLF
dist.0.6	34	6943	TCF21
dist.0.6	34	5350	PLN
dist.0.6	34	8082	SSPN
dist.0.6	34	9506	PAGE4
dist.0.6	34	284	ANGPT1
dist.0.6	34	2294	FOXF1
dist.0.6	34	8854	ALDH1A2
dist.0.6	34	2353	FOS
dist.0.6	34	10602	CDC42EP3
dist.0.6	34	3479	IGF1
dist.0.6	34	3779	KCNMB1
dist.0.6	34	9104	RGN
dist.0.6	34	439921	MXRA7
dist.0.6	34	390	RND3
dist.0.6	34	818	CAMK2G
dist.0.6	34	23189	KANK1
dist.0.6	34	116039	OSR2
dist.0.6	34	4969	OGN
dist.0.6	34	58189	WFDC1
dist.0.6	34	51226	COPZ2
dist.0.6	34	29951	PDZRN4
dist.0.6	34	7145	TNS1
dist.0.6	34	285203	C3orf64
dist.0.6	34	84650	EBPL
dist.0.6	34	1073	CFL2
dist.0.6	34	116228	FAM36A
dist.0.6	34	253827	MSRB3
dist.0.6	34	166336	PRICKLE2
dist.0.6	34	79745	CLIP4
dist.0.6	34	10100	TSPAN2
dist.0.6	34	2737	GLI3
dist.0.6	34	219928
dist.0.6	34	54102	CLIC6
dist.0.6	34	5144	PDE4D
dist.0.6	34	51050	PI15
dist.0.6	34	93649	MYOCD
dist.0.6	34	25942	SIN3A
dist.0.6	34	132430	PABPC4L
dist.0.6	34	2070	EYA4
dist.0.6	34	284370	ZNF615
dist.0.6	34	51302	CYP39A1
dist.0.6	134	51302	CYP39A1
dist.0.6	134	9144	SYNGR2
dist.0.6	134	1389	CREBL2
dist.0.6	134	22837	COBLL1
dist.0.6	134	4258	MGST2
dist.0.6	134	2766	GMPR
dist.0.6	134	6038	RNASE4
dist.0.6	134	23443	SLC35A3
dist.0.6	134	4179	CD46
dist.0.6	134	1312	COMT
dist.0.6	134	51014	TMED7
dist.0.6	134	10481	HOXB13
dist.0.6	134	353376	TICAM2
dist.0.6	134	51454	GULP1
dist.0.6	134	51809	GALNT7
dist.0.6	134	79098	C1orf116
dist.0.6	134	124583	CANT1
dist.0.6	134	9236	CCPG1
dist.0.6	134	59084	ENPP5
dist.0.6	152	2040	STOM
dist.0.6	152	1958	EGR1
dist.0.6	152	976	CD97
dist.0.6	152	8714	ABCC3
dist.0.6	152	1847	DUSP5
dist.0.6	152	84981	C17orf91
dist.0.6	152	10365	KLF2
dist.0.6	152	202025	DKFZp667E0512
dist.0.6	152	100130070	RPS27P13
dist.0.8	71	22998	LIMCH1
dist.0.8	71	26002	MOXD1
dist.0.8	71	83871	RAB34
dist.0.8	71	1452	CSNK1A1
dist.0.8	71	25937	WWTR1
dist.0.8	71	90	ACVR1
dist.0.8	71	8504	PEX3
dist.0.8	71	5507	PPP1R3C
dist.0.8	71	10278	EFS
dist.0.8	71	5121	PCP4
dist.0.8	71	5587	PRKD1
dist.0.8	71	3399	ID3
dist.0.8	71	3397	ID1
dist.0.8	71	10370	CITED2
dist.0.8	71	6653	SORL1
dist.0.8	71	23376	KIAA0776
dist.0.8	71	10758	TRAF3IP2
dist.0.8	71	7227	TRPS1
dist.0.8	71	29082	CHMP4A
dist.0.8	71	56034	PDGFC
dist.0.8	71	84168	ANTXR1
dist.0.8	71	8540	AGPS
dist.0.8	71	25943	C20orf194
dist.0.8	71	84826	SFT2D3
dist.0.8	71	79627	OGFRL1
dist.0.8	71	8654	PDE5A
dist.0.8	71	84437	KIAA1826
dist.0.8	71	153396	TMEM161B
dist.0.8	71	79730	NSUN7
dist.0.8	84	51176	LEF1
dist.0.8	84	100271722	hCG_2039027
dist.0.8	84	2778	GNAS
dist.0.8	84	10105	PPIF
dist.0.8	84	1003	CDH5
dist.0.8	84	3177	SLC29A2
dist.0.8	84	440	ASNS
dist.0.8	84	3212	HOXB2
dist.0.8	84	56061	UBFD1
dist.0.8	84	7879	RAB7A
dist.0.8	84	6698	SPRR1A
dist.0.8	84	400642
dist.0.8	84	51123	ZNF706
dist.0.8	84	54836	BSPRY
dist.0.8	84	400961	PAIP2B
dist.0.8	84	84937	ZNRF1
dist.0.8	84	359948	IRF2BP2
dist.0.8	84	80821	DDHD1
dist.0.8	84	201266	SLC39A11
dist.0.8	84	11076	TPPP
dist.0.8	84	656	BMP8B
dist.0.8	84	374618	TEX9
dist.0.8	135	56994	CHPT1
dist.0.8	135	64219	PJA1
dist.0.8	135	57122	NUP107
dist.0.8	135	57502	NLGN4X
dist.0.8	135	4666	NACA
dist.0.8	135	9462	RASAL2
dist.0.8	135	728568	C12orf73
dist.0.8	135	117177	RAB3IP
dist.0.8	135	8878	SQSTM1
dist.0.8	146	262	AMD1
dist.0.8	146	5510	PPP1R7
dist.0.8	146	5903	RANBP2
dist.0.8	146	7157	TP53
dist.0.8	146	4739	NEDD9
dist.0.8	146	1545	CYP1B1
dist.0.8	146	5783	PTPN13
dist.0.8	146	54677	CROT
dist.0.8	146	283	ANG
dist.0.8	146	6717	SRI
dist.0.8	146	10103	TSPAN1
dist.0.8	146	2053	EPHX2
dist.0.8	146	3817	KLK2
dist.0.8	146	3712	IVD
dist.0.8	146	51465	UBE2J1
dist.0.8	146	56889	TM9SF3
dist.0.8	146	55973	BCAP29
dist.0.8	146	22949	PTGR1
dist.0.8	146	2982	GUCY1A3
dist.0.8	146	401546	C9orf152
dist.0.8	146	55323	LARP6
dist.0.8	94	143458	LDLRAD3
dist.0.8	94	710	SERPING1
dist.0.8	94	11034	DSTN
dist.0.8	94	372	ARCN1
dist.0.8	94	12	SERPINA3
dist.0.8	94	2634	GBP2
dist.0.8	94	10150	MBNL2
dist.0.8	94	4013	VWA5A
dist.0.8	94	716	C1S
dist.0.8	94	1634	DCN
dist.0.8	94	11030	RBPMS
dist.0.8	94	7168	TPM1
dist.0.8	94	29969	MDFIC
dist.0.8	94	79026	AHNAK
dist.0.8	94	715	C1R
dist.0.8	94	857	CAV1
dist.0.8	94	1997	ELF1
dist.0.8	94	23052	ENDOD1
dist.0.8	94	6591	SNAI2
dist.0.8	94	11010	GLIPR1
dist.0.8	94	718	C3
dist.0.8	94	56925	LXN
dist.0.8	94	4121	MAN1A1
dist.0.8	94	79901	CYBRD1
dist.0.8	94	30061	SLC40A1
dist.0.8	94	54414	SIAE
dist.0.8	94	26224	FBXL3
dist.0.8	94	171024	SYNPO2
dist.0.8	94	9262	STK17B
dist.0.8	94	132864	CPEB2
dist.0.8	94	79815	NIPAL2
dist.0.8	94	10335	MRVI1
dist.0.8	125	9761	MLEC
dist.0.8	125	5476	CTSA
dist.0.8	125	6433	SFRS8
dist.0.8	125	10263	CDK2AP2
dist.0.8	125	10329	TMEM5
dist.0.8	125	51367	POP5
dist.0.8	125	8829	NRP1
dist.0.8	125	221395	GPR116
dist.0.8	125	266740	MAGEA2B
dist.0.8	125	29080	CCDC59
dist.0.8	125	64084	CLSTN2
dist.0.8	125	83483	PLVAP
dist.0.8	125	117177	RAB3IP
dist.0.8	125	84299	C17orf37
dist.0.8	125	5870	RAB6A
dist.0.8	125	84455	EFCAB7
dist.0.8	125	79006	METRN
dist.0.8	125	400684	LOC400684
dist.0.8	125	100129673
dist.0.8	125	286006	C7orf53
dist.0.8	125	22931	RAB18
dist.0.8	108	51302	CYP39A1
dist.0.8	108	2746	GLUD1
dist.0.8	108	9144	SYNGR2
dist.0.8	108	2181	ACSL3
dist.0.8	108	1389	CREBL2
dist.0.8	108	2517	FUCA1
dist.0.8	108	22837	COBLL1
dist.0.8	108	6821	SUOX
dist.0.8	108	4258	MGST2
dist.0.8	108	2766	GMPR
dist.0.8	108	6038	RNASE4
dist.0.8	108	23443	SLC35A3
dist.0.8	108	4179	CD46
dist.0.8	108	1312	COMT
dist.0.8	108	5860	QDPR
dist.0.8	108	51014	TMED7
dist.0.8	108	10481	HOXB13
dist.0.8	108	8031	NCOA4
dist.0.8	108	5664	PSEN2
dist.0.8	108	5269	SERPINB6
dist.0.8	108	353376	TICAM2
dist.0.8	108	51454	GULP1
dist.0.8	108	51465	UBE2J1
dist.0.8	108	51809	GALNT7
dist.0.8	108	54869	EPS8L1
dist.0.8	108	55930	MYO5C
dist.0.8	108	55008	HERC6
dist.0.8	108	79098	C1orf116
dist.0.8	108	51347	TAOK3
dist.0.8	108	8996	NOL3
dist.0.8	108	124583	CANT1
dist.0.8	108	9236	CCPG1
dist.0.8	108	91445	RNF185
dist.0.8	108	54602	NDFIP2
dist.0.8	108	84910	TMEM87B
dist.0.8	108	57185	NIPAL3
dist.0.8	108	29094	HSPC159
dist.0.8	108	59084	ENPP5
dist.0.8	108	5874	RAB27B
dist.0.8	116	3689	ITGB2
dist.0.8	116	2665	GDI2
dist.0.8	116	4170	MCL1
dist.0.8	116	9403	2010-09-15
dist.0.8	116	966	CD59
dist.0.8	116	1266	CNN3
dist.0.8	116	2273	FHL1
dist.0.8	116	3419	IDH3A
dist.0.8	116	10771	ZMYND11
dist.0.8	116	1738	DLD
dist.0.8	116	3113	HLA-DPA1
dist.0.8	116	8301	PICALM
dist.0.8	116	100128809
dist.0.8	116	27249	MMADHC
dist.0.8	116	7544	ZFY
dist.0.8	116	5728	PTEN
dist.0.8	116	1946	EFNA5
dist.0.8	140	8404	SPARCL1
dist.0.8	140	5899	RALB
dist.0.8	140	10659	CUGBP2
dist.0.8	140	3554	IL1R1
dist.0.8	140	10257	ABCC4
dist.0.8	140	5142	PDE4B
dist.0.8	140	6001	RGS10
dist.0.8	140	744	MPPED2
dist.0.8	140	80736	SLC44A4
dist.0.8	140	595	CCND1
dist.0.8	140	3936	LCP1
dist.0.8	140	4824	NKX3-1
dist.0.8	140	57509	MTUS1
dist.0.8	140	108	ADCY2
dist.0.8	140	25895	FAM119B
dist.0.8	140	563	AZGP1
dist.0.8	140	51303	FKBP11
dist.0.8	140	56985	C17orf48
dist.0.8	140	80157	CWH43
dist.0.8	140	54749	EPDR1
dist.0.8	140	56947	MFF
dist.0.8	140	147495	APCDD1
dist.0.8	140	261729	STEAP2
dist.0.8	140	84898	PLXDC2
dist.0.8	140	85414	SLC45A3
dist.0.8	140	79098	C1orf116
dist.0.8	140	5154	PDGFA
dist.0.8	148	22862	FNDC3A
dist.0.8	148	9263	STK17A
dist.0.8	148	2014	EMP3
dist.0.8	148	9411	ARHGAP29
dist.0.8	148	5728	PTEN
dist.0.8	148	1102	RCBTB2
dist.0.8	148	9397	NMT2
dist.0.8	148	9262	STK17B
dist.0.8	148	5318	PKP2
dist.0.8	148	5937	RBMS1
dist.0.8	148	6237	RRAS
dist.0.8	148	6935	ZEB1
dist.0.8	148	199	AIF1
dist.0.8	148	11191	PTENP1
dist.0.8	148	10161	LPAR6
dist.0.8	148	58494	JAM2
dist.0.8	148	9946	CRYZL1
dist.0.8	148	3209	HOXA13
dist.0.8	148	286097	EFHA2
dist.0.8	35	5265	SERPINA1
dist.0.8	35	8848	TSC22D1
dist.0.8	35	59	ACTA2
dist.0.8	35	6451	SH3BGRL
dist.0.8	35	5504	PPP1R2
dist.0.8	35	26054	SENP6
dist.0.8	35	2073	ERCC5
dist.0.8	35	274	BIN1
dist.0.8	35	11193	WBP4
dist.0.8	35	902	CCNH
dist.0.8	35	960	CD44
dist.0.8	35	5740	PTGIS
dist.0.8	35	1490	CTGF
dist.0.8	35	7813	EVI5
dist.0.8	35	91851	CHRDL1
dist.0.8	35	2920	CXCL2
dist.0.8	35	57763	ANKRA2
dist.0.8	35	51279	C1RL
dist.0.8	35	79625	C4orf31
dist.0.8	35	1191	CLU
dist.0.8	35	55862	ECHDC1
dist.0.8	35	84663	CYorf15B
dist.0.8	35	55276	PGM2
dist.0.8	35	151195	CCNYL1
dist.0.8	35	9798	KIAA0174
dist.0.8	35	219899	TBCEL
dist.0.8	35	10929	SFRS2B
dist.0.8	35	283357	LOC283357
dist.0.8	35	84945	ABHD13
dist.1.1	20	22998	LIMCH1
dist.1.1	20	26049	FAM169A
dist.1.1	20	26002	MOXD1
dist.1.1	20	83871	RAB34
dist.1.1	20	1452	CSNK1A1
dist.1.1	20	25937	WWTR1
dist.1.1	20	6653	SORL1
dist.1.1	20	10406	WFDC2
dist.1.1	20	90	ACVR1
dist.1.1	20	8504	PEX3
dist.1.1	20	6273	S100A2
dist.1.1	20	5507	PPP1R3C
dist.1.1	20	10278	EFS
dist.1.1	20	5121	PCP4
dist.1.1	20	5587	PRKD1
dist.1.1	20	3399	ID3
dist.1.1	20	3397	ID1
dist.1.1	20	10370	CITED2
dist.1.1	20	23376	KIAA0776
dist.1.1	20	1124	CHN2
dist.1.1	20	25854	FAM149A
dist.1.1	20	10758	TRAF3IP2
dist.1.1	20	25959	KANK2
dist.1.1	20	7227	TRPS1
dist.1.1	20	29082	CHMP4A
dist.1.1	20	56034	PDGFC
dist.1.1	20	59353	TMEM35
dist.1.1	20	84168	ANTXR1
dist.1.1	20	8540	AGPS
dist.1.1	20	3694	ITGB6
dist.1.1	20	25943	C20orf194
dist.1.1	20	84826	SFT2D3
dist.1.1	20	79627	OGFRL1
dist.1.1	20	8654	PDE5A
dist.1.1	20	84437	KIAA1826
dist.1.1	20	153396	TMEM161B
dist.1.1	20	51676	ASB2
dist.1.1	20	122525	C14orf28
dist.1.1	20	79730	NSUN7
dist.1.1	47	316	AOX1
dist.1.1	47	23584	VSIG2
dist.1.1	47	9185	REPS2
dist.1.1	47	63947	DMRTC1
dist.1.1	47	6352	CCL5
dist.1.1	47	960	CD44
dist.1.1	47	375056	MIA3
dist.1.1	47	999	CDH1
dist.1.1	47	830	CAPZA2
dist.1.1	47	6451	SH3BGRL
dist.1.1	47	3074	HEXB
dist.1.1	47	27122	DKK3
dist.1.1	47	857	CAV1
dist.1.1	47	1593	CYP27A1
dist.1.1	47	2946	GSTM2
dist.1.1	47	2944	GSTM1
dist.1.1	47	79758	DHRS12
dist.1.1	47	10090	UST
dist.1.1	47	1359	CPA3
dist.1.1	47	54780	NSMCE4A
dist.1.1	47	3113	HLA-DPA1
dist.1.1	47	26123	TCTN3
dist.1.1	47	81488	GRINL1A
dist.1.1	47	80205	CHD9
dist.1.1	47	8773	SNAP23
dist.1.1	47	6480	ST6GAL1
dist.1.1	47	2628	GATM
dist.1.1	47	51187	RSL24D1
dist.1.1	47	8635	RNASET2
dist.1.1	47	51447	IP6K2
dist.1.1	47	55022	PID1
dist.1.1	47	55840	EAF2
dist.1.1	47	81618	ITM2C
dist.1.1	47	65251	ZNF649
dist.1.1	47	54675	CRLS1
dist.1.1	47	10335	MRVI1
dist.1.1	47	1021	CDK6
dist.1.1	47	57606	SLAIN2
dist.1.1	47	84693	MCEE
dist.1.1	47	388335	TMEM220
dist.1.1	47	1153	CIRBP
dist.1.1	47	9685	CLINT1
dist.1.1	47	1303	COL12A1
dist.1.1	47	64087	MCCC2
dist.1.1	47	114803	MYSM1
dist.1.1	48	27293	SMPDL3B
dist.1.1	48	644596	NCRNA00087
dist.1.1	48	23584	VSIG2
dist.1.1	48	7586	ZKSCAN1
dist.1.1	48	23300	ATMIN
dist.1.1	48	892	CCNC
dist.1.1	48	5532	PPP3CB
dist.1.1	48	5867	RAB4A
dist.1.1	48	1519	CTSO
dist.1.1	48	22841	RAB11FIP2
dist.1.1	48	960	CD44
dist.1.1	48	657	BMPR1A
dist.1.1	48	6565	SLC15A2
dist.1.1	48	5764	PTN
dist.1.1	48	51385	ZNF589
dist.1.1	48	27292	DIMT1L
dist.1.1	48	81488	GRINL1A
dist.1.1	48	5832	ALDH18A1
dist.1.1	48	51133	KCTD3
dist.1.1	48	64860	ARMCX5
dist.1.1	48	7259	TSPYL1
dist.1.1	48	90806	ANGEL2
dist.1.1	48	65084	TMEM135
dist.1.1	48	54502	RBM47
dist.1.1	48	51397	COMMD10
dist.1.1	48	79634	SCRN3
dist.1.1	48	84417	C2orf40
dist.1.1	48	84105	PCBD2
dist.1.1	48	84317	CCDC115
dist.1.1	48	122786	FRMD6
dist.1.1	48	148789	B3GALNT2
dist.1.1	48	285535
dist.1.1	48	130507	UBR3
dist.1.1	48	127018	LYPLAL1
dist.1.1	48	153364	MBLAC2
dist.1.1	48	64924	SLC30A5
dist.1.1	68	23335	WDR7
dist.1.1	68	84331	C16orf14
dist.1.1	68	56994	CHPT1
dist.1.1	68	11260	XPOT
dist.1.1	68	64219	PJA1
dist.1.1	68	57122	NUP107
dist.1.1	68	57502	NLGN4X
dist.1.1	68	4666	NACA
dist.1.1	68	9462	RASAL2
dist.1.1	68	5208	PFKFB2
dist.1.1	68	728568	C12orf73
dist.1.1	68	116442	RAB39B
dist.1.1	68	117177	RAB3IP
dist.1.1	68	25836	NIPBL
dist.1.1	68	8878	SQSTM1
dist.1.1	78	51176	LEF1
dist.1.1	78	5160	PDHA1
dist.1.1	78	100271722	hCG_2039027
dist.1.1	78	2778	GNAS
dist.1.1	78	10105	PPIF
dist.1.1	78	1003	CDH5
dist.1.1	78	3177	SLC29A2
dist.1.1	78	440	ASNS
dist.1.1	78	5277	PIGA
dist.1.1	78	3212	HOXB2
dist.1.1	78	56061	UBFD1
dist.1.1	78	7879	RAB7A
dist.1.1	78	23261	CAMTA1
dist.1.1	78	55573	CDV3
dist.1.1	78	6698	SPRR1A
dist.1.1	78	9898	UBAP2L
dist.1.1	78	400642
dist.1.1	78	51123	ZNF706
dist.1.1	78	54836	BSPRY
dist.1.1	78	81575	APOLD1
dist.1.1	78	400961	PAIP2B
dist.1.1	78	58527	C6orf115
dist.1.1	78	84937	ZNRF1
dist.1.1	78	359948	IRF2BP2
dist.1.1	78	54845	ESRP1
dist.1.1	78	80821	DDHD1
dist.1.1	78	201266	SLC39A11
dist.1.1	78	84343	HPS3
dist.1.1	78	222389	BEND7
dist.1.1	78	126789	PUSL1
dist.1.1	78	401115	C4orf48
dist.1.1	78	11076	TPPP
dist.1.1	78	387914	SHISA2
dist.1.1	78	656	BMP8B
dist.1.1	78	80328	ULBP2
dist.1.1	78	340591	CA5BP
dist.1.1	78	6340	SCNN1G
dist.1.1	78	374618	TEX9
dist.1.1	78	130367	SGPP2
dist.1.1	81	55808	ST6GALNAC1
dist.1.1	81	9481	SLC25A27
dist.1.1	81	79846	C7orf63
dist.1.1	81	10257	ABCC4
dist.1.1	81	9622	KLK4
dist.1.1	81	5306	PITPNA
dist.1.1	81	51097	SCCPDH
dist.1.1	81	706	TSPO
dist.1.1	81	9648	GCC2
dist.1.1	81	10190	TXNDC9
dist.1.1	81	4311	MME
dist.1.1	81	3176	HNMT
dist.1.1	81	8536	CAMK1
dist.1.1	81	6916	TBXAS1
dist.1.1	81	10548	TM9SF1
dist.1.1	81	11196	SEC23IP
dist.1.1	81	7171	TPM4
dist.1.1	81	5873	RAB27A
dist.1.1	81	54468	MIOS
dist.1.1	81	5238	PGM3
dist.1.1	81	158471	PRUNE2
dist.1.1	81	10611	PDLIM5
dist.1.1	81	54432	YIPF1
dist.1.1	81	51465	UBE2J1
dist.1.1	81	114883	OSBPL9
dist.1.1	81	54873	PALMD
dist.1.1	81	1486	CTBS
dist.1.1	81	56172	ANKH
dist.1.1	81	51302	CYP39A1
dist.1.1	81	81617	CAB39L
dist.1.1	81	81035	COLEC12
dist.1.1	81	54996	MOSC2
dist.1.1	81	84910	TMEM87B
dist.1.1	81	118429	ANTXR2
dist.1.1	81	124936	CYB5D2
dist.1.1	81	145842
dist.1.1	81	84236	RHBDD1
dist.1.1	81	3818	KLKB1
dist.1.1	81	6414	SEPP1
dist.1.1	81	10481	HOXB13
dist.1.1	81	1128	CHRM1
dist.1.1	81	5819	PVRL2
dist.1.1	81	79670	ZCCHC6
dist.1.1	81	641455	P704P
dist.1.1	85	84366	PRAC
dist.1.1	85	9481	SLC25A27
dist.1.1	85	130916	MTERFD2
dist.1.1	85	6778	STAT6
dist.1.1	85	4077	NBR1
dist.1.1	85	27250	PDCD4
dist.1.1	85	5567	PRKACB
dist.1.1	85	5996	RGS1
dist.1.1	85	10206	TRIM13
dist.1.1	85	1803	DPP4
dist.1.1	85	63931	MRPS14
dist.1.1	85	10253	SPRY2
dist.1.1	85	9397	NMT2
dist.1.1	85	1428	CRYM
dist.1.1	85	6716	SRD5A2
dist.1.1	85	284119	PTRF
dist.1.1	85	5919	RARRES2
dist.1.1	85	960	CD44
dist.1.1	85	10611	PDLIM5
dist.1.1	85	26058	GIGYF2
dist.1.1	85	4069	LYZ
dist.1.1	85	2747	GLUD2
dist.1.1	85	23428	SLC7A8
dist.1.1	85	283298	OLFML1
dist.1.1	85	2060	EPS15
dist.1.1	85	54970	TTC12
dist.1.1	85	81029	WNT5B
dist.1.1	85	10630	PDPN
dist.1.1	85	9510	ADAMTS1
dist.1.1	85	152007	GLIPR2
dist.1.1	85	148327	CREB3L4
dist.1.1	85	79875	THSD4
dist.1.1	85	92840	REEP6
dist.1.1	85	3818	KLKB1
dist.1.1	85	414328	C9orf103
dist.1.1	85	2681	GGTA1
dist.1.1	85	5067	CNTN3
dist.1.1	85	83852	SETDB2
dist.1.1	85	151393	FAM82A1
dist.1.1	85	79670	ZCCHC6
dist.1.1	95	90203	SNX21
dist.1.1	95	10491	CRTAP
dist.1.1	95	387628	KGFLP1
dist.1.1	95	7259	TSPYL1
dist.1.1	95	8661	EIF3A
dist.1.1	95	23022	PALLD
dist.1.1	95	4313	MMP2
dist.1.1	95	5641	LGMN
dist.1.1	95	26118	WSB1
dist.1.1	95	4256	MGP
dist.1.1	95	11098	PRSS23
dist.1.1	95	558	AXL
dist.1.1	95	2200	FBN1
dist.1.1	95	4907	NT5E
dist.1.1	95	9914	ATP2C2
dist.1.1	95	1009	CDH11
dist.1.1	95	25977	NECAP1
dist.1.1	95	10111	RAD50
dist.1.1	95	8613	PPAP2B
dist.1.1	95	1116	CHI3L1
dist.1.1	95	5321	PLA2G4A
dist.1.1	95	3572	IL6ST
dist.1.1	95	23111	SPG20
dist.1.1	95	10486	CAP2
dist.1.1	95	151011	SEPT10
dist.1.1	95	92482	NCRNA00081
dist.1.1	95	6125	RPL5
dist.1.1	95	8743	TNFSF10
dist.1.1	95	388650	FAM69A
dist.1.1	95	51646	YPEL5
dist.1.1	95	51569	UFM1
dist.1.1	95	51422	PRKAG2
dist.1.1	95	10742	RAI2
dist.1.1	95	54816	ZNF280D
dist.1.1	95	60526	C2orf43
dist.1.1	95	10087	COL4A3BP
dist.1.1	95	25996	REXO2
dist.1.1	95	51661	FKBP7
dist.1.1	95	10413	YAP1
dist.1.1	95	4774	NFIA
dist.1.1	95	659	BMPR2
dist.1.1	95	11101	ATE1
dist.1.1	95	169200	TMEM64
dist.1.1	95	196513	DCP1B
dist.1.1	95	54906	C10orf18
dist.1.1	95	9749	PHACTR2
dist.1.1	95	115548	FCHO2
dist.1.1	95	3176	HNMT
dist.1.1	95	79971	GPR177
dist.1.1	95	4919	ROR1
dist.1.1	95	51065	RPS27L
dist.1.1	102	2207	FCER1G
dist.1.1	102	966	CD59
dist.1.1	102	3988	LIPA
dist.1.1	102	5552	SRGN
dist.1.1	102	50999	TMED5
dist.1.1	102	3689	ITGB2
dist.1.1	102	3248	HPGD
dist.1.1	102	7305	TYROBP
dist.1.1	102	8287	USP9Y
dist.1.1	102	3119	HLA-DQB1
dist.1.1	102	961	CD47
dist.1.1	102	1805	DPT
dist.1.1	102	5510	PPP1R7
dist.1.1	102	3655	ITGA6
dist.1.1	102	744	MPPED2
dist.1.1	102	3128	HLA-DRB6
dist.1.1	102	57415	C3orf14
dist.1.1	102	55766	H2AFJ
dist.1.1	102	64231	MS4A6A
dist.1.1	102	51136	RNFT1
dist.1.1	102	10206	TRIM13
dist.1.1	102	59348	ZNF350
dist.1.1	102	79670	ZCCHC6
dist.1.1	110	653786	LOC653786
dist.1.1	110	23099	ZBTB43
dist.1.1	110	9818	NUPL1
dist.1.1	110	29855	UBN1
dist.1.1	110	6597	SMARCA4
dist.1.1	110	51460	SFMBT1
dist.1.1	110	3837	KPNB1
dist.1.1	110	54478	FAM64A
dist.1.1	110	64710	NUCKS1
dist.1.1	110	55342	STRBP
dist.1.1	110	84314	TMEM107
dist.1.1	110	283991	FAM100B
dist.1.1	110	114789	SLC25A25
dist.1.1	110	90378	SAMD1
dist.1.1	110	127933	UHMK1
dist.1.1	110	57674	RNF213
dist.1.1	110	10807	SDCCAG3
dist.1.1	110	6654	SOS1
dist.1.1	110	80349	WDR61
dist.1.1	110	10241	CALCOCO2
dist.1.1	110	3329	HSPD1
dist.1.1	110	2222	FDFT1
dist.1.1	110	124923	FLJ25006
dist.1.1	114	8661	EIF3A
dist.1.1	114	54838	C10orf26
dist.1.1	114	7358	UGDH
dist.1.1	114	10205	MPZL2
dist.1.1	114	10420	TESK2
dist.1.1	114	2330	FMO5
dist.1.1	114	4094	MAF
dist.1.1	114	55503	TRPV6
dist.1.1	114	4692	NDN
dist.1.1	114	23169	SLC35D1
dist.1.1	114	11078	TRIOBP
dist.1.1	114	51561	IL23A
dist.1.1	114	5934	RBL2
dist.1.1	114	23052	ENDOD1
dist.1.1	114	23150	FRMD4B
dist.1.1	114	11036	GTF2A1L
dist.1.1	114	23316	CUX2
dist.1.1	114	27122	DKK3
dist.1.1	114	7177	TPSAB1
dist.1.1	114	27292	DIMT1L
dist.1.1	114	51241	COX16
dist.1.1	114	55748	CNDP2
dist.1.1	114	58190	CTDSP1
dist.1.1	114	51399	TRAPPC4
dist.1.1	114	64418	TMEM168
dist.1.1	114	54682	MANSC1
dist.1.1	114	81031	SLC2A10
dist.1.1	114	64094	SMOC2
dist.1.1	114	414	ARSD
dist.1.1	114	8945	BTRC
dist.1.1	114	1021	CDK6
dist.1.1	114	10725	NFAT5
dist.1.1	114	85461	TANC1
dist.1.1	114	84240	ZCCHC9
dist.1.1	114	29904	EEF2K
dist.1.1	114	152007	GLIPR2
dist.1.1	114	389337	FLJ41603
dist.1.1	114	10254	STAM2
dist.1.1	114	687	KLF9
dist.1.1	114	22807	IKZF2
dist.1.1	114	84068	SLC10A7
dist.1.1	114	55784	MCTP2
dist.1.1	117	214	ALCAM
dist.1.1	117	9926	LPGAT1
dist.1.1	117	4023	LPL
dist.1.1	117	1054	CEBPG
dist.1.1	117	6781	STC1
dist.1.1	117	6715	SRD5A1
dist.1.1	117	9829	DNAJC6
dist.1.1	117	2245	FGD1
dist.1.1	117	10882	C1QL1
dist.1.1	117	7351	UCP2
dist.1.1	117	9361	LONP1
dist.1.1	117	1729	DIAPH1
dist.1.1	117	10309	CCNO
dist.1.1	117	8573	CASK
dist.1.1	117	26472	PPP1R14B
dist.1.1	117	9722	NOS1AP
dist.1.1	117	2887	GRB10
dist.1.1	117	81873	ARPC5L
dist.1.1	117	23528	ZNF281
dist.1.1	117	55342	STRBP
dist.1.1	117	55589	BMP2K
dist.1.1	117	131583	FAM43A
dist.1.1	117	158405	KIAA1958
dist.1.1	117	140707	BRI3BP
dist.1.1	117	6897	TARS
dist.1.1	119	4501	MT1X
dist.1.1	119	4495	MT1G
dist.1.1	119	55888	ZNF167
dist.1.1	119	4496	MT1H
dist.1.1	119	79986	ZNF702P
dist.1.1	119	9522	SCAMP1
dist.1.1	119	2104	ESRRG
dist.1.1	119	6013	RLN1
dist.1.1	119	4494	MT1F
dist.1.1	119	79923	NANOG
dist.1.1	119	9966	TNFSF15
dist.1.1	119	55161	TMEM33
dist.1.1	119	83548	COG3
dist.1.1	119	4094	MAF
dist.1.1	119	84078	KBTBD7
dist.1.1	119	202333	CMYA5
dist.1.1	119	114821	SCAND3
dist.1.1	8	467	ATF3
dist.1.1	8	4609	MYC
dist.1.1	8	2331	FMOD
dist.1.1	8	6581	SLC22A3
dist.1.1	8	92292	GLYATL1
dist.1.1	8	92949	ADAMTSL1
dist.1.1	8	572558	LOC572558
dist.1.1	8	6096	RORB
dist.1.1	8	728264	LOC728264
dist.1.1	8	4629	MYH11
dist.1.1	8	4170	MCL1
dist.1.1	8	10398	MYL9
dist.1.1	8	3491	CYR61
dist.1.1	8	26509	MYOF
dist.1.1	8	4057	LTF
dist.1.1	8	6422	SFRP1
dist.1.1	8	1674	DES
dist.1.1	8	2633	GBP1
dist.1.1	8	72	ACTG2
dist.1.1	8	4638	MYLK
dist.1.1	8	2274	FHL2
dist.1.1	8	1001	CDH3
dist.1.1	8	477	ATP1A2
dist.1.1	8	7739	ZNF185
dist.1.1	8	1803	DPP4
dist.1.1	8	25802	LMOD1
dist.1.1	8	10512	SEMA3C
dist.1.1	8	104	ADARB1
dist.1.1	8	1264	CNN1
dist.1.1	8	4129	MAOB
dist.1.1	8	7169	TPM2
dist.1.1	8	6351	CCL4
dist.1.1	8	4744	NEFH
dist.1.1	8	6567	SLC16A2
dist.1.1	8	3667	IRS1
dist.1.1	8	3131	HLF
dist.1.1	8	6943	TCF21
dist.1.1	8	5350	PLN
dist.1.1	8	8082	SSPN
dist.1.1	8	9506	PAGE4
dist.1.1	8	284	ANGPT1
dist.1.1	8	2294	FOXF1
dist.1.1	8	8854	ALDH1A2
dist.1.1	8	2353	FOS
dist.1.1	8	10602	CDC42EP3
dist.1.1	8	3479	IGF1
dist.1.1	8	27295	PDLIM3
dist.1.1	8	3779	KCNMB1
dist.1.1	8	9104	RGN
dist.1.1	8	439921	MXRA7
dist.1.1	8	390	RND3
dist.1.1	8	818	CAMK2G
dist.1.1	8	23189	KANK1
dist.1.1	8	116039	OSR2
dist.1.1	8	55556	ENOSF1
dist.1.1	8	2774	GNAL
dist.1.1	8	79443	FYCO1
dist.1.1	8	4969	OGN
dist.1.1	8	58189	WFDC1
dist.1.1	8	51226	COPZ2
dist.1.1	8	51385	ZNF589
dist.1.1	8	51700	CYB5R2
dist.1.1	8	29951	PDZRN4
dist.1.1	8	7145	TNS1
dist.1.1	8	285203	C3orf64
dist.1.1	8	55742	PARVA
dist.1.1	8	10580	SORBS1
dist.1.1	8	84650	EBPL
dist.1.1	8	51776	ZAK
dist.1.1	8	1073	CFL2
dist.1.1	8	116228	FAM36A
dist.1.1	8	253827	MSRB3
dist.1.1	8	166336	PRICKLE2
dist.1.1	8	79745	CLIP4
dist.1.1	8	10100	TSPAN2
dist.1.1	8	2737	GLI3
dist.1.1	8	219928
dist.1.1	8	54102	CLIC6
dist.1.1	8	7042	TGFB2
dist.1.1	8	5144	PDE4D
dist.1.1	8	57158	JPH2
dist.1.1	8	51050	PI15
dist.1.1	8	93649	MYOCD
dist.1.1	8	25942	SIN3A
dist.1.1	8	132430	PABPC4L
dist.1.1	8	2070	EYA4
dist.1.1	8	284370	ZNF615
dist.1.1	8	59	ACTA2
dist.1.1	8	51302	CYP39A1
dist.1.1	50	2650	GCNT1
dist.1.1	50	10699	CORIN
dist.1.1	50	84632	AFAP1L2
dist.1.1	50	100113384	SNORD123
dist.1.1	50	10631	POSTN
dist.1.1	50	4638	MYLK
dist.1.1	50	7414	VCL
dist.1.1	50	2037	EPB41L2
dist.1.1	50	2200	FBN1
dist.1.1	50	9260	PDLIM7
dist.1.1	50	6622	SNCA
dist.1.1	50	5837	PYGM
dist.1.1	50	1730	DIAPH2
dist.1.1	50	9180	OSMR
dist.1.1	50	4163	MCC
dist.1.1	50	22891	ZNF365
dist.1.1	50	1009	CDH11
dist.1.1	50	783	CACNB2
dist.1.1	50	10979	FERMT2
dist.1.1	50	10602	CDC42EP3
dist.1.1	50	219	ALDH1B1
dist.1.1	50	3597	IL13RA1
dist.1.1	50	25802	LMOD1
dist.1.1	50	10580	SORBS1
dist.1.1	50	23213	SULF1
dist.1.1	50	2934	GSN
dist.1.1	50	3672	ITGA1
dist.1.1	50	25984	KRT23
dist.1.1	50	64091	POPDC2
dist.1.1	50	51715	RAB23
dist.1.1	50	7871	SLMAP
dist.1.1	50	126393	HSPB6
dist.1.1	50	6876	TAGLN
dist.1.1	50	100127983	LOC100127983
dist.1.1	50	1600	DAB1
dist.1.1	50	139221	MUM1L1
dist.1.1	50	8543	LMO4
dist.1.1	50	167410	LIX1
dist.1.1	50	728264	LOC728264
dist.1.1	50	171024	SYNPO2
dist.1.1	50	1073	CFL2
dist.1.1	50	93986	FOXP2
dist.1.1	50	6546	SLC8A1
dist.1.1	50	283807	FBXL22
dist.1.1	50	283078	MKX
dist.1.1	50	85004	RERG
dist.1.1	62	81553	FAM49A
dist.1.1	62	113278	C20orf54
dist.1.1	62	7052	TGM2
dist.1.1	62	2040	STOM
dist.1.1	62	7057	THBS1
dist.1.1	62	1601	DAB2
dist.1.1	62	2012	EMP1
dist.1.1	62	7431	VIM
dist.1.1	62	800	CALD1
dist.1.1	62	929	CD14
dist.1.1	62	10659	CUGBP2
dist.1.1	62	5176	SERPINF1
dist.1.1	62	5906	RAP1A
dist.1.1	62	1513	CTSK
dist.1.1	62	11080	DNAJB4
dist.1.1	62	241	ALOX5AP
dist.1.1	62	1880	GPR183
dist.1.1	62	5918	RARRES1
dist.1.1	62	7026	NR2F2
dist.1.1	62	1292	COL6A2
dist.1.1	62	4208	MEF2C
dist.1.1	62	5376	PMP22
dist.1.1	62	57493	HEG1
dist.1.1	62	4862	NPAS2
dist.1.1	62	2	A2M
dist.1.1	62	11031	RAB31
dist.1.1	62	56947	MFF
dist.1.1	62	64231	MS4A6A
dist.1.1	62	58475	MS4A7
dist.1.1	62	11099	PTPN21
dist.1.1	62	5396	PRRX1
dist.1.1	62	54947	LPCAT2
dist.1.1	62	286223	C9orf47
dist.1.1	62	221303	FAM162B
dist.1.1	62	27115	PDE7B
dist.1.1	62	7077	TIMP2
dist.1.1	38	8501	SLC43A1
dist.1.1	38	5608	MAP2K6
dist.1.1	38	9804	TOMM20
dist.1.1	38	1153	CIRBP
dist.1.1	38	10291	SF3A1
dist.1.1	38	1728	NQO1
dist.1.1	38	3949	LDLR
dist.1.1	38	4147	MATN2
dist.1.1	38	667	DST
dist.1.1	38	10020	GNE
dist.1.1	38	5764	PTN
dist.1.1	38	2954	GSTZ1
dist.1.1	38	25878	MXRA5
dist.1.1	38	22941	SHANK2
dist.1.1	38	25854	FAM149A
dist.1.1	38	89122	TRIM4
dist.1.1	38	143888	KDELC2
dist.1.1	38	5865	RAB3B
dist.1.1	38	152485	ZNF827
dist.1.1	38	65062	ALS2CR4
dist.1.1	38	54780	NSMCE4A
dist.1.1	38	9725	TMEM63A
dist.1.1	38	157	ADRBK2
dist.1.1	38	5058	PAK1
dist.1.1	38	22949	PTGR1
dist.1.1	38	928	CD9
dist.1.1	38	728769	LOC728769
dist.1.1	38	653687	CXorf50B
dist.1.1	38	79054	TRPM8
dist.1.1	38	55612	FERMT1
dist.1.1	62	81553	FAM49A
dist.1.1	62	113278	C20orf54
dist.1.1	62	7052	TGM2
dist.1.1	62	2040	STOM
dist.1.1	62	7057	THBS1
dist.1.1	62	1601	DAB2
dist.1.1	62	2012	EMP1
dist.1.1	62	7431	VIM
dist.1.1	62	800	CALD1
dist.1.1	62	929	CD14
dist.1.1	62	10659	CUGBP2
dist.1.1	62	5176	SERPINF1
dist.1.1	62	5906	RAP1A
dist.1.1	62	1513	CTSK
dist.1.1	62	11080	DNAJB4
dist.1.1	62	241	ALOX5AP
dist.1.1	62	1880	GPR183
dist.1.1	62	5918	RARRES1
dist.1.1	62	7026	NR2F2
dist.1.1	62	1292	COL6A2
dist.1.1	62	4208	MEF2C
dist.1.1	62	5376	PMP22
dist.1.1	62	57493	HEG1
dist.1.1	62	4862	NPAS2
dist.1.1	62	2	A2M
dist.1.1	62	11031	RAB31
dist.1.1	62	56947	MFF
dist.1.1	62	64231	MS4A6A
dist.1.1	62	58475	MS4A7
dist.1.1	62	11099	PTPN21
dist.1.1	62	5396	PRRX1
dist.1.1	62	54947	LPCAT2
dist.1.1	62	286223	C9orf47
dist.1.1	62	221303	FAM162B
dist.1.1	62	27115	PDE7B
dist.1.1	62	7077	TIMP2
dist.1.1	86	143458	LDLRAD3
dist.1.1	86	114769	CARD16
dist.1.1	86	710	SERPING1
dist.1.1	86	11034	DSTN
dist.1.1	86	372	ARCN1
dist.1.1	86	12	SERPINA3
dist.1.1	86	7456	WIPF1
dist.1.1	86	2634	GBP2
dist.1.1	86	10150	MBNL2
dist.1.1	86	7412	VCAM1
dist.1.1	86	5920	RARRES3
dist.1.1	86	962	CD48
dist.1.1	86	3587	IL10RA
dist.1.1	86	4013	VWA5A
dist.1.1	86	5788	PTPRC
dist.1.1	86	2532	DARC
dist.1.1	86	716	C1S
dist.1.1	86	1410	CRYAB
dist.1.1	86	1634	DCN
dist.1.1	86	11030	RBPMS
dist.1.1	86	6387	CXCL12
dist.1.1	86	7168	TPM1
dist.1.1	86	29969	MDFIC
dist.1.1	86	79026	AHNAK
dist.1.1	86	715	C1R
dist.1.1	86	857	CAV1
dist.1.1	86	1997	ELF1
dist.1.1	86	23052	ENDOD1
dist.1.1	86	6591	SNAI2
dist.1.1	86	6039	RNASE6
dist.1.1	86	11010	GLIPR1
dist.1.1	86	718	C3
dist.1.1	86	56925	LXN
dist.1.1	86	4121	MAN1A1
dist.1.1	86	79901	CYBRD1
dist.1.1	86	30061	SLC40A1
dist.1.1	86	2857	GPR34
dist.1.1	86	57446	NDRG3
dist.1.1	86	54414	SIAE
dist.1.1	86	26224	FBXL3
dist.1.1	86	171024	SYNPO2
dist.1.1	86	144165	PRICKLE1
dist.1.1	86	9262	STK17B
dist.1.1	86	132864	CPEB2
dist.1.1	86	79815	NIPAL2
dist.1.1	86	256236	NAPSB
dist.1.1	86	441168	FAM26F
dist.1.1	86	117289	TAGAP
dist.1.1	86	10335	MRVI1
dist.1.1	86	6652	SORD
dist.1.1	86	147463	ANKRD29
dist.1.1	8	467	ATF3
dist.1.1	8	4609	MYC
dist.1.1	8	2331	FMOD
dist.1.1	8	6581	SLC22A3
dist.1.1	8	92292	GLYATL1
dist.1.1	8	92949	ADAMTSL1
dist.1.1	8	572558	LOC572558
dist.1.1	8	6096	RORB
dist.1.1	8	728264	LOC728264
dist.1.1	8	4629	MYH11
dist.1.1	8	4170	MCL1
dist.1.1	8	10398	MYL9
dist.1.1	8	3491	CYR61
dist.1.1	8	26509	MYOF
dist.1.1	8	4057	LTF
dist.1.1	8	6422	SFRP1
dist.1.1	8	1674	DES
dist.1.1	8	2633	GBP1
dist.1.1	8	72	ACTG2
dist.1.1	8	4638	MYLK
dist.1.1	8	2274	FHL2
dist.1.1	8	1001	CDH3
dist.1.1	8	477	ATP1A2
dist.1.1	8	7739	ZNF185
dist.1.1	8	1803	DPP4
dist.1.1	8	25802	LMOD1
dist.1.1	8	10512	SEMA3C
dist.1.1	8	104	ADARB1
dist.1.1	8	1264	CNN1
dist.1.1	8	4129	MAOB
dist.1.1	8	7169	TPM2
dist.1.1	8	6351	CCL4
dist.1.1	8	4744	NEFH
dist.1.1	8	6567	SLC16A2
dist.1.1	8	3667	IRS1
dist.1.1	8	3131	HLF
dist.1.1	8	6943	TCF21
dist.1.1	8	5350	PLN
dist.1.1	8	8082	SSPN
dist.1.1	8	9506	PAGE4
dist.1.1	8	284	ANGPT1
dist.1.1	8	2294	FOXF1
dist.1.1	8	8854	ALDH1A2
dist.1.1	8	2353	FOS
dist.1.1	8	10602	CDC42EP3
dist.1.1	8	3479	IGF1
dist.1.1	8	27295	PDLIM3
dist.1.1	8	3779	KCNMB1
dist.1.1	8	9104	RGN
dist.1.1	8	439921	MXRA7
dist.1.1	8	390	RND3
dist.1.1	8	818	CAMK2G
dist.1.1	8	23189	KANK1
dist.1.1	8	116039	OSR2
dist.1.1	8	55556	ENOSF1
dist.1.1	8	2774	GNAL
dist.1.1	8	79443	FYCO1
dist.1.1	8	4969	OGN
dist.1.1	8	58189	WFDC1
dist.1.1	8	51226	COPZ2
dist.1.1	8	51385	ZNF589
dist.1.1	8	51700	CYB5R2
dist.1.1	8	29951	PDZRN4
dist.1.1	8	7145	TNS1
dist.1.1	8	285203	C3orf64
dist.1.1	8	55742	PARVA
dist.1.1	8	10580	SORBS1
dist.1.1	8	84650	EBPL
dist.1.1	8	51776	ZAK
dist.1.1	8	1073	CFL2
dist.1.1	8	116228	FAM36A
dist.1.1	8	253827	MSRB3
dist.1.1	8	166336	PRICKLE2
dist.1.1	8	79745	CLIP4
dist.1.1	8	10100	TSPAN2
dist.1.1	8	2737	GLI3
dist.1.1	8	219928
dist.1.1	8	54102	CLIC6
dist.1.1	8	7042	TGFB2
dist.1.1	8	5144	PDE4D
dist.1.1	8	57158	JPH2
dist.1.1	8	51050	PI15
dist.1.1	8	93649	MYOCD
dist.1.1	8	25942	SIN3A
dist.1.1	8	132430	PABPC4L
dist.1.1	8	2070	EYA4
dist.1.1	8	284370	ZNF615
dist.1.1	8	59	ACTA2
dist.1.1	8	51302	CYP39A1
dist.1.1	30	10221	TRIB1
dist.1.1	30	3417	IDH1
dist.1.1	30	9053	MAP7
dist.1.1	30	1657	DMXL1
dist.1.1	30	8470	SORBS2
dist.1.1	30	5191	PEX7
dist.1.1	30	10638	SPHAR
dist.1.1	30	11167	FSTL1
dist.1.1	30	4179	CD46
dist.1.1	30	831	CAST
dist.1.1	30	8560	DEGS1
dist.1.1	30	25963	TMEM87A
dist.1.1	30	375056	MIA3
dist.1.1	30	55256	ADI1
dist.1.1	30	51109	RDH11
dist.1.1	30	6926	TBX3
dist.1.1	30	5873	RAB27A
dist.1.1	30	51313	C4orf18
dist.1.1	30	112495	GTF3C6
dist.1.1	30	93663	ARHGAP18
dist.1.1	30	57630	SH3RF1
dist.1.1	30	84952	CGNL1
dist.1.1	30	11098	PRSS23
dist.1.1	30	26225	ARL5A
dist.1.1	30	253512	SLC25A30
dist.1.1	30	112487	C14orf126
dist.1.1	30	79884	MAP9
dist.1.1	30	55314	TMEM144
dist.1.1	51	1577	CYP3A5
dist.1.1	51	9121	SLC16A5
dist.1.1	51	151258	SLC38A11
dist.1.1	51	100131039
dist.1.1	51	10739	RFPL2
dist.1.1	51	10738	RFPL3
dist.1.1	51	6772	STAT1
dist.1.1	51	55003	PAK1IP1
dist.1.1	51	140578	CHODL
dist.1.1	51	29950	SERTAD1
dist.1.1	51	27439	CECR6
dist.1.1	33	5265	SERPINA1
dist.1.1	33	8848	TSC22D1
dist.1.1	33	59	ACTA2
dist.1.1	33	6451	SH3BGRL
dist.1.1	33	5504	PPP1R2
dist.1.1	33	2633	GBP1
dist.1.1	33	26054	SENP6
dist.1.1	33	2073	ERCC5
dist.1.1	33	274	BIN1
dist.1.1	33	11193	WBP4
dist.1.1	33	902	CCNH
dist.1.1	33	960	CD44
dist.1.1	33	5740	PTGIS
dist.1.1	33	1452	CSNK1A1
dist.1.1	33	1490	CTGF
dist.1.1	33	7813	EVI5
dist.1.1	33	91851	CHRDL1
dist.1.1	33	2920	CXCL2
dist.1.1	33	10240	MRPS31
dist.1.1	33	1973	EIF4A1
dist.1.1	33	10950	BTG3
dist.1.1	33	51170	HSD17B11
dist.1.1	33	57763	ANKRA2
dist.1.1	33	51279	C1RL
dist.1.1	33	65986	ZBTB10
dist.1.1	33	79625	C4orf31
dist.1.1	33	1191	CLU
dist.1.1	33	55862	ECHDC1
dist.1.1	33	84765	ZNF577
dist.1.1	33	84663	CYorf15B
dist.1.1	33	55276	PGM2
dist.1.1	33	29904	EEF2K
dist.1.1	33	151195	CCNYL1
dist.1.1	33	10320	IKZF1
dist.1.1	33	9798	KIAA0174
dist.1.1	33	219899	TBCEL
dist.1.1	33	196264	MPZL3
dist.1.1	33	10929	SFRS2B
dist.1.1	33	132671	SPATA18
dist.1.1	33	23112	TNRC6B
dist.1.1	33	283357	LOC283357
dist.1.1	33	84945	ABHD13
dist.1.1	44	7060	THBS4
dist.1.1	44	26585	GREM1
dist.1.1	44	64388	GREM2
dist.1.1	44	5241	PGR
dist.1.1	44	728342	LOC728342
dist.1.1	44	253827	MSRB3
dist.1.1	44	79027	ZNF655
dist.1.1	44	2934	GSN
dist.1.1	44	894	CCND2
dist.1.1	44	3611	ILK
dist.1.1	44	7045	TGFBI
dist.1.1	44	6422	SFRP1
dist.1.1	44	11142	PKIG
dist.1.1	44	3117	HLA-DQA1
dist.1.1	44	1734	DIO2
dist.1.1	44	6424	SFRP4
dist.1.1	44	11010	GLIPR1
dist.1.1	44	11341	SCRG1
dist.1.1	44	4958	OMD
dist.1.1	44	5627	PROS1
dist.1.1	44	8013	NR4A3
dist.1.1	44	10521	DDX17
dist.1.1	44	10602	CDC42EP3
dist.1.1	44	8572	PDLIM4
dist.1.1	44	1992	SERPINB1
dist.1.1	44	4239	MFAP4
dist.1.1	44	112464	PRKCDBP
dist.1.1	44	783	CACNB2
dist.1.1	44	2170	FABP3
dist.1.1	44	355	FAS
dist.1.1	44	8554	PIAS1
dist.1.1	44	9200	PTPLA
dist.1.1	44	23743	BHMT2
dist.1.1	44	57156	TMEM63C
dist.1.1	44	387758	FIBIN
dist.1.1	44	85004	RERG
dist.1.1	44	58494	JAM2
dist.1.1	44	1286	COL4A4
dist.1.1	44	83394	PITPNM3
dist.1.1	44	137970	UNC5D
dist.1.1	44	100128178	LOC100128178
dist.1.1	44	27109	ATP5S
dist.1.1	44	285382	C3orf70
dist.1.1	44	401494	PTPLAD2
dist.1.1	47	316	AOX1
dist.1.1	47	23584	VSIG2
dist.1.1	47	9185	REPS2
dist.1.1	47	63947	DMRTC1
dist.1.1	47	6352	CCL5
dist.1.1	47	960	CD44
dist.1.1	47	375056	MIA3
dist.1.1	47	999	CDH1
dist.1.1	47	830	CAPZA2
dist.1.1	47	6451	SH3BGRL
dist.1.1	47	3074	HEXB
dist.1.1	47	27122	DKK3
dist.1.1	47	857	CAV1
dist.1.1	47	1593	CYP27A1
dist.1.1	47	2946	GSTM2
dist.1.1	47	2944	GSTM1
dist.1.1	47	79758	DHRS12
dist.1.1	47	10090	UST
dist.1.1	47	1359	CPA3
dist.1.1	47	54780	NSMCE4A
dist.1.1	47	3113	HLA-DPA1
dist.1.1	47	26123	TCTN3
dist.1.1	47	81488	GRINL1A
dist.1.1	47	80205	CHD9
dist.1.1	47	8773	SNAP23
dist.1.1	47	6480	ST6GAL1
dist.1.1	47	2628	GATM
dist.1.1	47	51187	RSL24D1
dist.1.1	47	8635	RNASET2
dist.1.1	47	51447	IP6K2
dist.1.1	47	55022	PID1
dist.1.1	47	55840	EAF2
dist.1.1	47	81618	ITM2C
dist.1.1	47	65251	ZNF649
dist.1.1	47	54675	CRLS1
dist.1.1	47	10335	MRVI1
dist.1.1	47	1021	CDK6
dist.1.1	47	57606	SLAIN2
dist.1.1	47	84693	MCEE
dist.1.1	47	388335	TMEM220
dist.1.1	47	1153	CIRBP
dist.1.1	47	9685	CLINT1
dist.1.1	47	1303	COL12A1
dist.1.1	47	64087	MCCC2
dist.1.1	47	114803	MYSM1
dist.1.1	8	467	ATF3
dist.1.1	8	4609	MYC
dist.1.1	8	2331	FMOD
dist.1.1	8	6581	SLC22A3
dist.1.1	8	92292	GLYATL1
dist.1.1	8	92949	ADAMTSL1
dist.1.1	8	572558	LOC572558
dist.1.1	8	6096	RORB
dist.1.1	8	728264	LOC728264
dist.1.1	8	4629	MYH11
dist.1.1	8	4170	MCL1
dist.1.1	8	10398	MYL9
dist.1.1	8	3491	CYR61
dist.1.1	8	26509	MYOF
dist.1.1	8	4057	LTF
dist.1.1	8	6422	SFRP1
dist.1.1	8	1674	DES
dist.1.1	8	2633	GBP1
dist.1.1	8	72	ACTG2
dist.1.1	8	4638	MYLK
dist.1.1	8	2274	FHL2
dist.1.1	8	1001	CDH3
dist.1.1	8	477	ATP1A2
dist.1.1	8	7739	ZNF185
dist.1.1	8	1803	DPP4
dist.1.1	8	25802	LMOD1
dist.1.1	8	10512	SEMA3C
dist.1.1	8	104	ADARB1
dist.1.1	8	1264	CNN1
dist.1.1	8	4129	MAOB
dist.1.1	8	7169	TPM2
dist.1.1	8	6351	CCL4
dist.1.1	8	4744	NEFH
dist.1.1	8	6567	SLC16A2
dist.1.1	8	3667	IRS1
dist.1.1	8	3131	HLF
dist.1.1	8	6943	TCF21
dist.1.1	8	5350	PLN
dist.1.1	8	8082	SSPN
dist.1.1	8	9506	PAGE4
dist.1.1	8	284	ANGPT1
dist.1.1	8	2294	FOXF1
dist.1.1	8	8854	ALDH1A2
dist.1.1	8	2353	FOS
dist.1.1	8	10602	CDC42EP3
dist.1.1	8	3479	IGF1
dist.1.1	8	27295	PDLIM3
dist.1.1	8	3779	KCNMB1
dist.1.1	8	9104	RGN
dist.1.1	8	439921	MXRA7
dist.1.1	8	390	RND3
dist.1.1	8	818	CAMK2G
dist.1.1	8	23189	KANK1
dist.1.1	8	116039	OSR2
dist.1.1	8	55556	ENOSF1
dist.1.1	8	2774	GNAL
dist.1.1	8	79443	FYCO1
dist.1.1	8	4969	OGN
dist.1.1	8	58189	WFDC1
dist.1.1	8	51226	COPZ2
dist.1.1	8	51385	ZNF589
dist.1.1	8	51700	CYB5R2
dist.1.1	8	29951	PDZRN4
dist.1.1	8	7145	TNS1
dist.1.1	8	285203	C3orf64
dist.1.1	8	55742	PARVA
dist.1.1	8	10580	SORBS1
dist.1.1	8	84650	EBPL
dist.1.1	8	51776	ZAK
dist.1.1	8	1073	CFL2
dist.1.1	8	116228	FAM36A
dist.1.1	8	253827	MSRB3
dist.1.1	8	166336	PRICKLE2
dist.1.1	8	79745	CLIP4
dist.1.1	8	10100	TSPAN2
dist.1.1	8	2737	GLI3
dist.1.1	8	219928
dist.1.1	8	54102	CLIC6
dist.1.1	8	7042	TGFB2
dist.1.1	8	5144	PDE4D
dist.1.1	8	57158	JPH2
dist.1.1	8	51050	PI15
dist.1.1	8	93649	MYOCD
dist.1.1	8	25942	SIN3A
dist.1.1	8	132430	PABPC4L
dist.1.1	8	2070	EYA4
dist.1.1	8	284370	ZNF615
dist.1.1	8	59	ACTA2
dist.1.1	8	51302	CYP39A1
dist.1.1	7	50859	SPOCK3
dist.1.1	7	284598
dist.1.1	7	244	ANXA8L2
dist.1.1	7	1844	DUSP2
dist.1.1	7	7047	TGM4
dist.1.1	7	79679	VTCN1
dist.1.1	7	6217	RPS16
dist.1.1	7	92304	SCGB3A1
dist.1.1	7	79031	PDCL3
dist.1.1	7	2296	FOXC1
dist.1.1	7	5054	SERPINE1
dist.1.1	7	3678	ITGA5
dist.1.1	7	22943	DKK1
dist.1.1	7	3569	IL6
dist.1.1	7	3976	LIF
dist.1.1	7	3855	KRT7
dist.1.1	7	8013	NR4A3
dist.1.1	7	3371	TNC
dist.1.1	7	55422	ZNF331
dist.1.1	7	55190	NUDT11
dist.1.1	7	84909	C9orf3
dist.1.1	7	407975	MIR17HG
dist.1.1	7	57481	KIAA1210
dist.1.1	7	6281	S100A10
dist.1.1	7	6376	CX3CL1
dist.1.1	8	467	ATF3
dist.1.1	8	4609	MYC
dist.1.1	8	2331	FMOD
dist.1.1	8	6581	SLC22A3
dist.1.1	8	92292	GLYATL1
dist.1.1	8	92949	ADAMTSL1
dist.1.1	8	572558	LOC572558
dist.1.1	8	6096	RORB
dist.1.1	8	728264	LOC728264
dist.1.1	8	4629	MYH11
dist.1.1	8	4170	MCL1
dist.1.1	8	10398	MYL9
dist.1.1	8	3491	CYR61
dist.1.1	8	26509	MYOF
dist.1.1	8	4057	LTF
dist.1.1	8	6422	SFRP1
dist.1.1	8	1674	DES
dist.1.1	8	2633	GBP1
dist.1.1	8	72	ACTG2
dist.1.1	8	4638	MYLK
dist.1.1	8	2274	FHL2
dist.1.1	8	1001	CDH3
[truncated: 16,845 more rows]

## Sheet: Module GO Terms
threshold	module	GO
dist.0.6	8	stress-activated protein kinase signaling pathway
dist.0.6	8	activation of protein kinase activity
dist.0.6	8	salivary gland morphogenesis
dist.0.6	8	cardioblast differentiation
dist.0.6	8	epithelial cell migration
dist.0.6	8	regulation of epithelial cell migration
dist.0.6	8	positive regulation of epithelial cell migration
dist.0.6	8	regulation of alkaline phosphatase activity
dist.0.6	8	negative regulation of alkaline phosphatase activity
dist.0.6	8	regulation of epithelial to mesenchymal transition
dist.0.6	8	positive regulation of epithelial to mesenchymal transition
dist.0.6	8	positive regulation of cell morphogenesis involved in differentiation
dist.0.6	8	gland morphogenesis
dist.0.6	8	regulation of stress-activated MAPK cascade
dist.0.6	8	positive regulation of stress-activated MAPK cascade
dist.0.6	8	transforming growth factor-beta2 production
dist.0.6	8	regulation of transforming growth factor-beta2 production
dist.0.6	8	catagen
dist.0.6	8	integrin biosynthetic process
dist.0.6	8	regulation of integrin biosynthetic process
dist.0.6	8	positive regulation of integrin biosynthetic process
dist.0.6	8	positive regulation of hair follicle maturation
dist.0.6	8	regulation of hair follicle maturation
dist.0.6	8	stress-activated MAPK cascade
dist.0.6	8	regulation of catagen
dist.0.6	8	positive regulation of catagen
dist.0.6	8	regulation of cardioblast differentiation
dist.0.6	8	positive regulation of cardioblast differentiation
dist.0.6	8	cardiac epithelial to mesenchymal transition
dist.0.6	8	calcium ion transport into cytosol
dist.0.6	8	stress-activated protein kinase signaling pathway
dist.0.6	8	activation of protein kinase activity
dist.0.6	8	salivary gland morphogenesis
dist.0.6	8	cardioblast differentiation
dist.0.6	8	epithelial cell migration
dist.0.6	8	regulation of epithelial cell migration
dist.0.6	8	positive regulation of epithelial cell migration
dist.0.6	8	regulation of alkaline phosphatase activity
dist.0.6	8	negative regulation of alkaline phosphatase activity
dist.0.6	8	regulation of epithelial to mesenchymal transition
dist.0.6	8	positive regulation of epithelial to mesenchymal transition
dist.0.6	8	positive regulation of cell morphogenesis involved in differentiation
dist.0.6	8	gland morphogenesis
dist.0.6	8	regulation of stress-activated MAPK cascade
dist.0.6	8	positive regulation of stress-activated MAPK cascade
dist.0.6	8	transforming growth factor-beta2 production
dist.0.6	8	regulation of transforming growth factor-beta2 production
dist.0.6	8	catagen
dist.0.6	8	integrin biosynthetic process
dist.0.6	8	regulation of integrin biosynthetic process
dist.0.6	8	positive regulation of integrin biosynthetic process
dist.0.6	8	positive regulation of hair follicle maturation
dist.0.6	8	regulation of hair follicle maturation
dist.0.6	8	stress-activated MAPK cascade
dist.0.6	8	regulation of catagen
dist.0.6	8	positive regulation of catagen
dist.0.6	8	regulation of cardioblast differentiation
dist.0.6	8	positive regulation of cardioblast differentiation
dist.0.6	8	cardiac epithelial to mesenchymal transition
dist.0.6	8	calcium ion transport into cytosol
dist.0.6	73	peptide cross-linking
dist.0.6	73	positive regulation of response to external stimulus
dist.0.6	73	negative regulation of cell proliferation
dist.0.6	73	regulation of cell proliferation
dist.0.6	73	ameboidal cell migration
dist.0.6	73	dendritic cell antigen processing and presentation
dist.0.6	73	chronic inflammatory response
dist.0.6	73	regulation of antigen processing and presentation
dist.0.6	73	negative regulation of antigen processing and presentation
dist.0.6	73	regulation of antigen processing and presentation of peptide or polysaccharide antigen via MHC class II
dist.0.6	73	negative regulation of antigen processing and presentation of peptide or polysaccharide antigen via MHC class II
dist.0.6	73	regulation of dendritic cell antigen processing and presentation
dist.0.6	73	negative regulation of dendritic cell antigen processing and presentation
dist.0.6	73	response to hexose stimulus
dist.0.6	73	response to glucose stimulus
dist.0.6	73	positive regulation of oxygen and reactive oxygen species metabolic process
dist.0.6	73	regulation of plasma membrane long-chain fatty acid transport
dist.0.6	73	negative regulation of plasma membrane long-chain fatty acid transport
dist.0.6	73	regulation of nitric oxide mediated signal transduction
dist.0.6	73	negative regulation of nitric oxide mediated signal transduction
dist.0.6	73	regulation of cGMP-mediated signaling
dist.0.6	73	negative regulation of cGMP-mediated signaling
dist.0.6	73	regulation of plasminogen activation
dist.0.6	73	negative regulation of plasminogen activation
dist.0.6	73	regulation of macrophage chemotaxis
dist.0.6	73	positive regulation of macrophage chemotaxis
dist.0.6	73	fibroblast migration
dist.0.6	73	regulation of fibroblast migration
dist.0.6	73	positive regulation of fibroblast migration
dist.0.6	73	isopeptide cross-linking via N6-(L-isoglutamyl)-L-lysine
dist.0.6	73	peptidyl-glutamine modification
dist.0.6	73	peptidyl-lysine modification
dist.0.6	73	isopeptide cross-linking
dist.0.6	73	positive regulation of blood coagulation
dist.0.6	73	response to magnesium ion
dist.0.6	73	response to progesterone stimulus
dist.0.6	73	negative regulation of interleukin-12 production
dist.0.6	73	transforming growth factor-beta1 production
dist.0.6	73	regulation of transforming growth factor-beta1 production
dist.0.6	73	positive regulation of transforming growth factor-beta1 production
dist.0.6	73	response to monosaccharide stimulus
dist.0.6	73	cellular response to heat
dist.0.6	73	negative regulation of fibroblast growth factor receptor signaling pathway
dist.0.6	73	engulfment of apoptotic cell
dist.0.6	73	positive regulation of coagulation
dist.0.6	73	negative regulation of fibrinolysis
dist.0.6	73	regulation of oxygen and reactive oxygen species metabolic process
dist.0.6	73	protein kinase cascade
dist.0.6	73	intracellular signaling cascade
dist.0.6	73	negative regulation of cellular process
dist.0.6	73	regulation of response to external stimulus
dist.0.6	73	regulation of protein kinase cascade
dist.0.6	75	cytoplasmic sequestering of NF-kappaB
dist.0.6	75	energy coupled proton transport, down electrochemical gradient
dist.0.6	75	ATP synthesis coupled proton transport
dist.0.6	75	negative regulation of NF-kappaB import into nucleus
dist.0.6	79	negative regulation of transcription, DNA-dependent
dist.0.6	79	negative regulation of RNA metabolic process
dist.0.6	79	negative regulation of transcription
dist.0.6	79	protein localization
dist.0.6	79	negative regulation of DNA binding
dist.0.6	79	negative regulation of transcription factor activity
dist.0.6	79	negative regulation of gene expression
dist.0.6	79	heart development
dist.0.6	79	negative regulation of binding
dist.0.6	79	macromolecule localization
dist.0.6	79	negative regulation of nucleobase, nucleoside, nucleotide and nucleic acid metabolic process
dist.0.6	79	negative regulation of macromolecule biosynthetic process
dist.0.6	79	negative regulation of cellular biosynthetic process
dist.0.6	79	negative regulation of biosynthetic process
dist.0.6	79	regulation of transcription factor activity
dist.0.6	79	regulation of DNA binding
dist.0.6	79	negative regulation of transcription from RNA polymerase II promoter
dist.0.6	79	regulation of binding
dist.0.6	79	negative regulation of macromolecule metabolic process
dist.0.6	79	negative regulation of cellular metabolic process
dist.0.6	79	negative regulation of metabolic process
dist.0.6	79	negative regulation of transcription by transcription factor localization
dist.0.6	79	protein import into peroxisome membrane
dist.0.6	79	protein transport
dist.0.6	79	establishment of protein localization
dist.0.6	79	cellular protein localization
dist.0.6	105	kinin cascade
dist.0.6	105	plasma kallikrein-kinin cascade
dist.0.6	105	Factor XII activation
dist.0.6	105	bile acid biosynthetic process
dist.0.6	105	carbohydrate mediated signaling
dist.0.6	105	bile acid catabolic process
dist.0.6	105	positive regulation of fibrinolysis
dist.0.6	116	membrane fusion
dist.0.6	116	exocytosis
dist.0.6	116	peptidyl-cysteine methylation
dist.0.6	116	constitutive protein ectodomain proteolysis
dist.0.6	116	vesicle-mediated transport
dist.0.6	116	secretion by cell
dist.0.6	155	cellular catabolic process
dist.0.6	155	positive regulation of protein kinase cascade
dist.0.6	155	catabolic process
dist.0.6	155	regulation of protein kinase cascade
dist.0.6	155	positive regulation of signal transduction
dist.0.6	155	positive regulation of cell communication
dist.0.6	155	cellular amino acid catabolic process
dist.0.6	155	intracellular signaling cascade
dist.0.6	155	amine catabolic process
dist.0.6	155	positive regulation of I-kappaB kinase/NF-kappaB cascade
dist.0.6	155	nitrogen compound catabolic process
dist.0.6	155	regulation of I-kappaB kinase/NF-kappaB cascade
dist.0.6	155	fucose metabolic process
dist.0.6	155	glutamate catabolic process
dist.0.6	155	amyloid precursor protein catabolic process
dist.0.6	155	dihydrobiopterin metabolic process
dist.0.6	155	cellular macromolecule catabolic process
dist.0.6	155	amine metabolic process
dist.0.6	155	macromolecule catabolic process
dist.0.6	155	I-kappaB kinase/NF-kappaB cascade
dist.0.6	176	phosphoinositide biosynthetic process
dist.0.6	176	glycerophospholipid biosynthetic process
dist.0.6	176	phosphoinositide metabolic process
dist.0.6	176	glycerophospholipid metabolic process
dist.0.6	176	phospholipid biosynthetic process
dist.0.6	176	phosphatidylinositol biosynthetic process
dist.0.6	176	Golgi to plasma membrane transport
dist.0.6	176	regulation of phosphatidylinositol biosynthetic process
dist.0.6	176	negative regulation of phosphatidylinositol biosynthetic process
dist.0.6	176	negative regulation of platelet activation
dist.0.6	176	membrane lipid biosynthetic process
dist.0.8	35	nucleotide-excision repair, DNA damage removal
dist.0.8	35	acute inflammatory response
dist.0.8	35	DNA catabolic process
dist.0.8	35	response to wounding
dist.0.8	35	nucleotide-excision repair
dist.0.8	35	inflammatory response
dist.0.8	35	complement activation, classical pathway
dist.0.8	35	humoral immune response mediated by circulating immunoglobulin
dist.0.8	35	transcription-coupled nucleotide-excision repair
dist.0.8	35	response to UV-C
dist.0.8	35	complement activation
dist.0.8	94	activation of immune response
dist.0.8	94	positive regulation of immune response
dist.0.8	94	acute inflammatory response
dist.0.8	94	complement activation, classical pathway
dist.0.8	94	humoral immune response mediated by circulating immunoglobulin
dist.0.8	94	complement activation
dist.0.8	94	activation of plasma proteins involved in acute inflammatory response
dist.0.8	94	regulation of immune response
dist.0.8	94	regulation of response to stimulus
dist.0.8	94	positive regulation of response to stimulus
dist.0.8	94	positive regulation of immune system process
dist.0.8	94	humoral immune response
dist.0.8	94	immunoglobulin mediated immune response
dist.0.8	94	B cell mediated immunity
dist.0.8	94	lymphocyte mediated immunity
dist.0.8	94	leukocyte mediated immunity
dist.0.8	94	adaptive immune response based on somatic recombination of immune receptors built from immunoglobulin superfamily domains
dist.0.8	94	response to wounding
dist.0.8	94	adaptive immune response
dist.0.8	94	response to external stimulus
dist.0.8	94	innate immune response
dist.0.8	94	positive regulation of biological process
dist.0.8	94	immune effector process
dist.0.8	94	response to stimulus
dist.0.8	94	regulation of immune system process
dist.0.8	94	immune response
dist.0.8	94	inflammatory response
dist.0.8	94	positive regulation of cellular component organization
dist.0.8	94	positive regulation of cytoskeleton organization
dist.0.8	94	positive regulation of organelle organization
dist.0.8	94	vesicle organization
dist.0.8	94	wound healing
dist.0.8	94	defense response
dist.0.8	94	response to stress
dist.0.8	94	regulation of lipid metabolic process
dist.0.8	94	immune system process
dist.0.8	94	circulatory system process
dist.0.8	94	blood circulation
dist.0.8	140	phosphoinositide biosynthetic process
dist.0.8	140	glycerophospholipid biosynthetic process
dist.0.8	140	phosphoinositide metabolic process
dist.0.8	140	glycerophospholipid metabolic process
dist.0.8	140	phosphatidylinositol biosynthetic process
dist.0.8	140	Golgi to plasma membrane transport
dist.0.8	140	response to iron ion
dist.0.8	140	regulation of phosphatidylinositol biosynthetic process
dist.0.8	140	negative regulation of phosphatidylinositol biosynthetic process
dist.0.8	140	negative regulation of platelet activation
dist.0.8	140	response to UV-A
dist.0.8	140	phospholipid biosynthetic process
dist.1.1	7	regulation of peptidyl-serine phosphorylation
dist.1.1	7	positive regulation of peptidyl-serine phosphorylation
dist.1.1	7	tyrosine phosphorylation of Stat3 protein
dist.1.1	7	regulation of tyrosine phosphorylation of Stat3 protein
dist.1.1	7	positive regulation of tyrosine phosphorylation of Stat3 protein
dist.1.1	7	peptidyl-serine phosphorylation
dist.1.1	7	peptidyl-serine modification
dist.1.1	7	regulation of tyrosine phosphorylation of STAT protein
dist.1.1	7	positive regulation of tyrosine phosphorylation of STAT protein
dist.1.1	7	positive regulation of JAK-STAT cascade
dist.1.1	7	tyrosine phosphorylation of STAT protein
dist.1.1	7	regulation of JAK-STAT cascade
dist.1.1	7	positive regulation of peptidyl-tyrosine phosphorylation
dist.1.1	7	positive regulation of transcription from RNA polymerase II promoter
dist.1.1	7	anatomical structure formation involved in morphogenesis
dist.1.1	7	cytokine-mediated signaling pathway
dist.1.1	7	response to external stimulus
dist.1.1	7	regulation of response to external stimulus
dist.1.1	7	hormone secretion
dist.1.1	7	regulation of peptidyl-tyrosine phosphorylation
dist.1.1	7	positive regulation of transcription, DNA-dependent
dist.1.1	7	positive regulation of RNA metabolic process
dist.1.1	7	mesoderm formation
dist.1.1	7	JAK-STAT cascade
dist.1.1	7	hormone transport
dist.1.1	7	peptidyl-tyrosine phosphorylation
dist.1.1	7	peptidyl-tyrosine modification
dist.1.1	7	positive regulation of MAPKKK cascade
dist.1.1	7	response to wounding
dist.1.1	7	behavior
dist.1.1	7	wound healing
dist.1.1	7	cell migration
dist.1.1	7	mesoderm morphogenesis
dist.1.1	7	positive regulation of inflammatory response
dist.1.1	7	cell motility
dist.1.1	7	formation of primary germ layer
dist.1.1	7	positive regulation of transcription
dist.1.1	7	MAPKKK cascade
dist.1.1	7	positive regulation of gene expression
dist.1.1	7	positive regulation of defense response
dist.1.1	7	muscle cell proliferation
dist.1.1	7	regulation of MAPKKK cascade
dist.1.1	7	regulation of angiogenesis
dist.1.1	7	positive regulation of nucleobase, nucleoside, nucleotide and nucleic acid metabolic process
dist.1.1	7	positive regulation of protein amino acid phosphorylation
dist.1.1	7	leukocyte chemotaxis
dist.1.1	7	cell chemotaxis
dist.1.1	7	positive regulation of macromolecule biosynthetic process
dist.1.1	7	translation
dist.1.1	7	generation of a signal involved in cell-cell signaling
dist.1.1	7	regulation of translation
dist.1.1	7	positive regulation of phosphorus metabolic process
dist.1.1	7	positive regulation of protein modification process
dist.1.1	7	positive regulation of phosphorylation
dist.1.1	7	positive regulation of phosphate metabolic process
dist.1.1	7	positive regulation of cellular biosynthetic process
dist.1.1	7	blood vessel morphogenesis
dist.1.1	7	positive regulation of biosynthetic process
dist.1.1	7	mesoderm development
dist.1.1	7	positive regulation of response to external stimulus
dist.1.1	7	locomotion
dist.1.1	7	multi-organism process
dist.1.1	7	peptidyl-amino acid modification
dist.1.1	7	regulation of inflammatory response
dist.1.1	7	chronological cell aging
dist.1.1	7	neutrophil homeostasis
dist.1.1	7	neutrophil apoptosis
dist.1.1	7	organ or tissue specific immune response
dist.1.1	7	hepatic immune response
dist.1.1	7	calcium-independent cell-cell adhesion
dist.1.1	7	response to peptidoglycan
dist.1.1	7	lacrimal gland development
dist.1.1	7	collagen biosynthetic process
dist.1.1	7	regulation of collagen biosynthetic process
dist.1.1	7	negative regulation of collagen biosynthetic process
dist.1.1	7	embryonic heart tube development
dist.1.1	7	semicircular canal morphogenesis
dist.1.1	7	artery morphogenesis
dist.1.1	7	defense response to Gram-positive bacterium
dist.1.1	7	leukocyte adhesive activation
dist.1.1	7	regulation of immunoglobulin secretion
dist.1.1	7	positive regulation of immunoglobulin secretion
dist.1.1	7	regulation of calcium-independent cell-cell adhesion
dist.1.1	7	positive regulation of calcium-independent cell-cell adhesion
dist.1.1	7	vestibular reflex
dist.1.1	7	interleukin-6-mediated signaling pathway
dist.1.1	7	embryonic morphogenesis
dist.1.1	7	gastrulation
dist.1.1	7	tissue morphogenesis
dist.1.1	7	leukocyte migration
dist.1.1	8	muscle system process
dist.1.1	8	muscle contraction
dist.1.1	8	system process
dist.1.1	8	heart development
dist.1.1	8	regulation of system process
dist.1.1	8	multicellular organismal process
dist.1.1	8	organ morphogenesis
dist.1.1	8	morphogenesis of a branching structure
dist.1.1	8	branching morphogenesis of a tube
dist.1.1	8	phosphoinositide 3-kinase cascade
dist.1.1	8	skeletal system morphogenesis
dist.1.1	8	mammary gland development
dist.1.1	8	regulation of muscle contraction
dist.1.1	8	tube morphogenesis
dist.1.1	8	establishment or maintenance of cell polarity
dist.1.1	8	anatomical structure morphogenesis
dist.1.1	8	gland development
dist.1.1	8	branching involved in ureteric bud morphogenesis
dist.1.1	8	regulation of cell adhesion mediated by integrin
dist.1.1	8	embryonic gut development
dist.1.1	8	tube development
dist.1.1	8	blood vessel morphogenesis
dist.1.1	8	regulation of heart contraction
dist.1.1	8	establishment or maintenance of epithelial cell apical/basal polarity
dist.1.1	8	myoblast differentiation
dist.1.1	8	gut development
dist.1.1	8	cardiac muscle tissue development
dist.1.1	8	lymphocyte apoptosis
dist.1.1	8	regulation of biological quality
dist.1.1	8	extracellular matrix organization
dist.1.1	8	blood vessel development
dist.1.1	8	smooth muscle contraction
dist.1.1	8	vasculature development
dist.1.1	8	ureteric bud development
dist.1.1	8	blood vessel remodeling
dist.1.1	8	cellular iron ion homeostasis
dist.1.1	8	cell adhesion mediated by integrin
dist.1.1	8	establishment or maintenance of apical/basal cell polarity
dist.1.1	8	insulin-like growth factor receptor signaling pathway
dist.1.1	8	iron ion homeostasis
dist.1.1	8	muscle system process
dist.1.1	8	muscle contraction
dist.1.1	8	system process
dist.1.1	8	heart development
dist.1.1	8	regulation of system process
dist.1.1	8	multicellular organismal process
dist.1.1	8	organ morphogenesis
dist.1.1	8	morphogenesis of a branching structure
dist.1.1	8	branching morphogenesis of a tube
dist.1.1	8	phosphoinositide 3-kinase cascade
dist.1.1	8	skeletal system morphogenesis
dist.1.1	8	mammary gland development
dist.1.1	8	regulation of muscle contraction
dist.1.1	8	tube morphogenesis
dist.1.1	8	establishment or maintenance of cell polarity
dist.1.1	8	anatomical structure morphogenesis
dist.1.1	8	gland development
dist.1.1	8	branching involved in ureteric bud morphogenesis
dist.1.1	8	regulation of cell adhesion mediated by integrin
dist.1.1	8	embryonic gut development
dist.1.1	8	tube development
dist.1.1	8	blood vessel morphogenesis
dist.1.1	8	regulation of heart contraction
dist.1.1	8	establishment or maintenance of epithelial cell apical/basal polarity
dist.1.1	8	myoblast differentiation
dist.1.1	8	gut development
dist.1.1	8	cardiac muscle tissue development
dist.1.1	8	lymphocyte apoptosis
dist.1.1	8	regulation of biological quality
dist.1.1	8	extracellular matrix organization
dist.1.1	8	blood vessel development
dist.1.1	8	smooth muscle contraction
dist.1.1	8	vasculature development
dist.1.1	8	ureteric bud development
dist.1.1	8	blood vessel remodeling
dist.1.1	8	cellular iron ion homeostasis
dist.1.1	8	cell adhesion mediated by integrin
dist.1.1	8	establishment or maintenance of apical/basal cell polarity
dist.1.1	8	insulin-like growth factor receptor signaling pathway
dist.1.1	8	iron ion homeostasis
dist.1.1	8	muscle system process
dist.1.1	8	muscle contraction
dist.1.1	8	system process
dist.1.1	8	heart development
dist.1.1	8	regulation of system process
dist.1.1	8	multicellular organismal process
dist.1.1	8	organ morphogenesis
dist.1.1	8	morphogenesis of a branching structure
dist.1.1	8	branching morphogenesis of a tube
dist.1.1	8	phosphoinositide 3-kinase cascade
dist.1.1	8	skeletal system morphogenesis
dist.1.1	8	mammary gland development
dist.1.1	8	regulation of muscle contraction
dist.1.1	8	tube morphogenesis
dist.1.1	8	establishment or maintenance of cell polarity
dist.1.1	8	anatomical structure morphogenesis
dist.1.1	8	gland development
dist.1.1	8	branching involved in ureteric bud morphogenesis
dist.1.1	8	regulation of cell adhesion mediated by integrin
dist.1.1	8	embryonic gut development
dist.1.1	8	tube development
dist.1.1	8	blood vessel morphogenesis
dist.1.1	8	regulation of heart contraction
dist.1.1	8	establishment or maintenance of epithelial cell apical/basal polarity
dist.1.1	8	myoblast differentiation
dist.1.1	8	gut development
dist.1.1	8	cardiac muscle tissue development
dist.1.1	8	lymphocyte apoptosis
dist.1.1	8	regulation of biological quality
dist.1.1	8	extracellular matrix organization
dist.1.1	8	blood vessel development
dist.1.1	8	smooth muscle contraction
dist.1.1	8	vasculature development
dist.1.1	8	ureteric bud development
dist.1.1	8	blood vessel remodeling
dist.1.1	8	cellular iron ion homeostasis
dist.1.1	8	cell adhesion mediated by integrin
dist.1.1	8	establishment or maintenance of apical/basal cell polarity
dist.1.1	8	insulin-like growth factor receptor signaling pathway
dist.1.1	8	iron ion homeostasis
dist.1.1	8	muscle system process
dist.1.1	8	muscle contraction
dist.1.1	8	system process
dist.1.1	8	heart development
dist.1.1	8	regulation of system process
dist.1.1	8	multicellular organismal process
dist.1.1	8	organ morphogenesis
dist.1.1	8	morphogenesis of a branching structure
dist.1.1	8	branching morphogenesis of a tube
dist.1.1	8	phosphoinositide 3-kinase cascade
dist.1.1	8	skeletal system morphogenesis
dist.1.1	8	mammary gland development
dist.1.1	8	regulation of muscle contraction
dist.1.1	8	tube morphogenesis
dist.1.1	8	establishment or maintenance of cell polarity
dist.1.1	8	anatomical structure morphogenesis
dist.1.1	8	gland development
dist.1.1	8	branching involved in ureteric bud morphogenesis
dist.1.1	8	regulation of cell adhesion mediated by integrin
dist.1.1	8	embryonic gut development
dist.1.1	8	tube development
dist.1.1	8	blood vessel morphogenesis
dist.1.1	8	regulation of heart contraction
dist.1.1	8	establishment or maintenance of epithelial cell apical/basal polarity
dist.1.1	8	myoblast differentiation
dist.1.1	8	gut development
dist.1.1	8	cardiac muscle tissue development
dist.1.1	8	lymphocyte apoptosis
dist.1.1	8	regulation of biological quality
dist.1.1	8	extracellular matrix organization
dist.1.1	8	blood vessel development
dist.1.1	8	smooth muscle contraction
dist.1.1	8	vasculature development
dist.1.1	8	ureteric bud development
dist.1.1	8	blood vessel remodeling
dist.1.1	8	cellular iron ion homeostasis
dist.1.1	8	cell adhesion mediated by integrin
dist.1.1	8	establishment or maintenance of apical/basal cell polarity
dist.1.1	8	insulin-like growth factor receptor signaling pathway
dist.1.1	8	iron ion homeostasis
dist.1.1	20	negative regulation of transcription, DNA-dependent
dist.1.1	20	negative regulation of RNA metabolic process
dist.1.1	20	heart development
dist.1.1	20	negative regulation of transcription
dist.1.1	20	negative regulation of gene expression
dist.1.1	20	negative regulation of transcription from RNA polymerase II promoter
dist.1.1	20	negative regulation of nucleobase, nucleoside, nucleotide and nucleic acid metabolic process
dist.1.1	20	negative regulation of macromolecule biosynthetic process
dist.1.1	20	negative regulation of cellular biosynthetic process
dist.1.1	20	negative regulation of biosynthetic process
dist.1.1	20	protein localization
dist.1.1	20	negative regulation of DNA binding
dist.1.1	20	negative regulation of transcription factor activity
dist.1.1	20	macromolecule localization
dist.1.1	20	endothelial cell migration
dist.1.1	20	negative regulation of binding
dist.1.1	20	negative regulation of macromolecule metabolic process
dist.1.1	20	negative regulation of cellular metabolic process
dist.1.1	20	regulation of transcription factor activity
dist.1.1	20	regulation of DNA binding
dist.1.1	30	sulfur metabolic process
dist.1.1	30	negative regulation of cell migration
dist.1.1	30	negative regulation of cell motion
dist.1.1	30	carboxylic acid metabolic process
dist.1.1	30	glyoxylate cycle
dist.1.1	30	isocitrate metabolic process
dist.1.1	30	ether lipid biosynthetic process
dist.1.1	30	tRNA transcription
dist.1.1	30	D-amino acid catabolic process
dist.1.1	30	methionine salvage
dist.1.1	30	lipopolysaccharide-mediated signaling pathway
dist.1.1	30	regulation of lipopolysaccharide-mediated signaling pathway
dist.1.1	30	negative regulation of lipopolysaccharide-mediated signaling pathway
dist.1.1	30	gonadotropin secretion
dist.1.1	30	luteinizing hormone secretion
dist.1.1	30	5S class rRNA transcription
dist.1.1	30	tRNA transcription from RNA polymerase III promoter
dist.1.1	30	amino acid salvage
dist.1.1	30	negative regulation of myoblast differentiation
dist.1.1	30	D-amino acid metabolic process
dist.1.1	30	ether lipid metabolic process
dist.1.1	30	glyoxylate metabolic process
dist.1.1	30	follicle-stimulating hormone secretion
dist.1.1	30	organic acid metabolic process
dist.1.1	47	lipid localization
dist.1.1	47	lipid storage
dist.1.1	47	cellular calcium ion homeostasis
dist.1.1	47	cellular metal ion homeostasis
dist.1.1	47	calcium ion homeostasis
dist.1.1	47	metal ion homeostasis
dist.1.1	47	lipid localization
dist.1.1	47	lipid storage
dist.1.1	47	cellular calcium ion homeostasis
dist.1.1	47	cellular metal ion homeostasis
dist.1.1	47	calcium ion homeostasis
dist.1.1	47	metal ion homeostasis
dist.1.1	48	bone mineralization
dist.1.1	48	biomineral formation
dist.1.1	48	rRNA modification
dist.1.1	48	Mullerian duct regression
dist.1.1	48	proline metabolic process
dist.1.1	48	proline biosynthetic process
dist.1.1	48	cobalt ion transport
dist.1.1	48	oligopeptide transport
dist.1.1	48	cellular zinc ion homeostasis
dist.1.1	48	transmembrane receptor protein tyrosine phosphatase signaling pathway
dist.1.1	48	glutamine family amino acid biosynthetic process
dist.1.1	48	regulation of proton transport
dist.1.1	48	regulation of protein import into nucleus, translocation
dist.1.1	48	positive regulation of protein import into nucleus, translocation
dist.1.1	48	mesendoderm development
dist.1.1	48	anatomical structure regression
dist.1.1	48	regulation of SMAD protein nuclear translocation
dist.1.1	48	positive regulation of SMAD protein nuclear translocation
dist.1.1	50	anatomical structure development
dist.1.1	51	organic acid transport
dist.1.1	51	carboxylic acid transport
dist.1.1	51	organic anion transport
dist.1.1	62	negative regulation of angiogenesis
dist.1.1	62	peptide cross-linking
dist.1.1	62	response to heat
dist.1.1	62	phagocytosis
dist.1.1	62	regulation of angiogenesis
dist.1.1	62	protein homooligomerization
dist.1.1	62	negative regulation of angiogenesis
dist.1.1	62	peptide cross-linking
dist.1.1	62	response to heat
dist.1.1	62	phagocytosis
dist.1.1	62	regulation of angiogenesis
dist.1.1	62	protein homooligomerization
dist.1.1	65	positive regulation of cellular biosynthetic process
dist.1.1	65	positive regulation of biosynthetic process
dist.1.1	65	leukocyte activation
dist.1.1	65	cell motion
dist.1.1	65	positive regulation of cellular metabolic process
dist.1.1	65	localization of cell
dist.1.1	65	activation of protein kinase activity
dist.1.1	65	cell activation
dist.1.1	65	positive regulation of metabolic process
dist.1.1	65	activation of MAPKKK activity
dist.1.1	65	renal water homeostasis
dist.1.1	65	regulation of systemic arterial blood pressure by endothelin
dist.1.1	65	canalicular bile acid transport
dist.1.1	65	diuresis
dist.1.1	65	negative regulation of cyclic nucleotide metabolic process
dist.1.1	65	negative regulation of cyclic nucleotide biosynthetic process
dist.1.1	65	negative regulation of nucleotide biosynthetic process
dist.1.1	65	negative regulation of cAMP metabolic process
dist.1.1	65	negative regulation of cAMP biosynthetic process
dist.1.1	65	activation of phospholipase D activity by G-protein coupled receptor protein signaling pathway
dist.1.1	65	activation of phospholipase D activity
dist.1.1	65	protein kinase C deactivation
dist.1.1	65	rhythmic excitation
dist.1.1	65	negative regulation of nucleotide metabolic process
dist.1.1	65	acid secretion
dist.1.1	65	positive regulation of hormone secretion
dist.1.1	65	inositol phosphate-mediated signaling
dist.1.1	65	arachidonic acid secretion
dist.1.1	65	multicellular organismal water homeostasis
dist.1.1	65	nitric-oxide synthase biosynthetic process
dist.1.1	65	regulation of nitric-oxide synthase biosynthetic process
dist.1.1	65	negative regulation of nitric-oxide synthase biosynthetic process
dist.1.1	65	rhythmic synaptic transmission
dist.1.1	65	lymphocyte differentiation
dist.1.1	65	positive regulation of transcription
dist.1.1	65	positive regulation of gene expression
dist.1.1	65	positive regulation of nucleobase, nucleoside, nucleotide and nucleic acid metabolic process
dist.1.1	65	cell differentiation
dist.1.1	81	amino sugar metabolic process
dist.1.1	81	glucosamine metabolic process
dist.1.1	86	activation of immune response
dist.1.1	86	positive regulation of immune response
dist.1.1	86	positive regulation of immune system process
dist.1.1	86	regulation of immune response
dist.1.1	86	positive regulation of response to stimulus
dist.1.1	86	regulation of response to stimulus
dist.1.1	86	complement activation, classical pathway
dist.1.1	86	humoral immune response mediated by circulating immunoglobulin
dist.1.1	86	response to stimulus
dist.1.1	86	acute inflammatory response
dist.1.1	86	complement activation
dist.1.1	86	activation of plasma proteins involved in acute inflammatory response
dist.1.1	86	regulation of immune system process
dist.1.1	86	immune effector process
dist.1.1	86	humoral immune response
dist.1.1	86	immunoglobulin mediated immune response
dist.1.1	86	immune response
dist.1.1	86	defense response
dist.1.1	86	B cell mediated immunity
dist.1.1	86	lymphocyte mediated immunity
dist.1.1	86	actin filament organization
dist.1.1	86	leukocyte mediated immunity
dist.1.1	86	adaptive immune response based on somatic recombination of immune receptors built from immunoglobulin superfamily domains
dist.1.1	86	adaptive immune response
dist.1.1	86	response to external stimulus
dist.1.1	86	immune system process
dist.1.1	86	antigen receptor-mediated signaling pathway
dist.1.1	86	T cell receptor signaling pathway
dist.1.1	86	response to stress
dist.1.1	86	positive regulation of biological process
dist.1.1	86	actin polymerization or depolymerization
dist.1.1	86	innate immune response
dist.1.1	86	regulation of actin cytoskeleton organization
dist.1.1	86	regulation of actin filament-based process
dist.1.1	86	response to wounding
dist.1.1	86	immune response-activating cell surface receptor signaling pathway
dist.1.1	86	immune response-regulating cell surface receptor signaling pathway
dist.1.1	86	positive regulation of cytoskeleton organization
dist.1.1	86	circulatory system process
dist.1.1	86	blood circulation
dist.1.1	86	positive regulation of cellular component organization
dist.1.1	86	immune response-activating signal transduction
dist.1.1	86	immune response-regulating signal transduction
dist.1.1	86	positive regulation of organelle organization
dist.1.1	86	vesicle organization
dist.1.1	86	positive regulation of mononuclear cell proliferation
dist.1.1	86	positive regulation of lymphocyte proliferation
dist.1.1	86	regulation of cytoskeleton organization
dist.1.1	119	Golgi vesicle transport
dist.1.1	119	gene expression
dist.1.1	119	cellular macromolecule biosynthetic process
dist.1.1	119	macromolecule biosynthetic process
dist.1.1	119	transcription
dist.1.1	119	regulation of gene expression
dist.1.9	8	muscle system process
dist.1.9	8	muscle contraction
dist.1.9	8	system process
dist.1.9	8	heart development
dist.1.9	8	regulation of system process
dist.1.9	8	regulation of hair cycle
dist.1.9	8	regulation of epidermis development
dist.1.9	8	positive regulation of epidermis development
dist.1.9	8	regulation of hair follicle development
dist.1.9	8	positive regulation of hair follicle development
dist.1.9	8	phosphoinositide 3-kinase cascade
dist.1.9	8	morphogenesis of a branching structure
dist.1.9	8	branching morphogenesis of a tube
dist.1.9	8	mammary gland development
dist.1.9	8	multicellular organismal process
dist.1.9	8	heart process
dist.1.9	8	sterol metabolic process
dist.1.9	8	skeletal system morphogenesis
dist.1.9	8	heart contraction
dist.1.9	8	branching involved in ureteric bud morphogenesis
dist.1.9	8	regulation of cell adhesion mediated by integrin
dist.1.9	8	embryonic gut development
dist.1.9	8	regulation of smooth muscle cell differentiation
dist.1.9	8	establishment or maintenance of cell polarity
dist.1.9	8	regulation of muscle contraction
dist.1.9	8	tube morphogenesis
dist.1.9	13	phosphoinositide biosynthetic process
dist.1.9	13	glycerophospholipid biosynthetic process
dist.1.9	13	phosphoinositide metabolic process
dist.1.9	15	muscle contraction
dist.1.9	15	muscle system process
dist.1.9	15	system process
dist.1.9	15	response to mechanical stimulus
dist.1.9	15	peripheral nervous system development
dist.1.9	15	response to hormone stimulus
dist.1.9	15	segmentation
dist.1.9	15	muscle contraction
dist.1.9	15	muscle system process
dist.1.9	15	system process
dist.1.9	15	response to mechanical stimulus
dist.1.9	15	peripheral nervous system development
dist.1.9	15	response to hormone stimulus
dist.1.9	15	segmentation
dist.1.9	37	multicellular organismal process
dist.1.9	37	neuromuscular junction development
dist.1.9	37	anatomical structure development
dist.1.9	37	developmental process
dist.1.9	37	multicellular organismal development
dist.1.9	37	multicellular organismal process
dist.1.9	37	neuromuscular junction development
dist.1.9	37	anatomical structure development
dist.1.9	37	developmental process
dist.1.9	37	multicellular organismal development
dist.1.9	48	post-Golgi vesicle-mediated transport
dist.1.9	48	membrane fusion
dist.1.9	48	Golgi vesicle transport
dist.1.9	48	biopolymer catabolic process
dist.1.9	48	post-Golgi vesicle-mediated transport
dist.1.9	48	membrane fusion
dist.1.9	48	Golgi vesicle transport
dist.1.9	48	biopolymer catabolic process
dist.1.9	58	negative regulation of inflammatory response
dist.1.9	58	negative regulation of defense response
dist.1.9	58	negative regulation of response to external stimulus
dist.1.9	58	G-protein signaling, coupled to cAMP nucleotide second messenger
dist.1.9	58	cAMP-mediated signaling
dist.1.9	58	regulation of response to external stimulus
dist.1.9	58	negative regulation of response to stimulus
dist.1.9	58	G-protein signaling, coupled to cyclic nucleotide second messenger
dist.1.9	58	G-protein coupled receptor protein signaling pathway
dist.1.9	58	cyclic-nucleotide-mediated signaling
dist.1.9	62	mitotic anaphase
dist.1.9	62	mitotic telophase
dist.1.9	62	morphogenesis of an epithelial sheet
dist.1.9	62	anaphase
dist.1.9	62	telophase
dist.1.9	67	monocarboxylic acid metabolic process
dist.1.9	67	carboxylic acid metabolic process
dist.1.9	67	organic acid metabolic process
dist.1.9	67	cellular aromatic compound metabolic process
dist.1.9	67	fatty acid metabolic process
dist.1.9	67	oxidation reduction
dist.1.9	67	cellular lipid metabolic process
dist.1.9	67	positive regulation of protein kinase cascade
dist.1.9	67	cellular catabolic process
dist.1.9	67	regulation of protein kinase cascade
dist.1.9	67	amine catabolic process
dist.1.9	67	positive regulation of I-kappaB kinase/NF-kappaB cascade
dist.1.9	67	nitrogen compound catabolic process
dist.1.9	67	catabolic process
dist.1.9	67	regulation of I-kappaB kinase/NF-kappaB cascade
dist.1.9	67	aromatic compound catabolic process
dist.1.9	67	metabolic process
dist.1.9	67	lipid metabolic process
dist.1.9	70	cell projection organization
dist.1.9	70	cell morphogenesis
dist.1.9	70	cellular component morphogenesis
dist.1.9	70	anatomical structure morphogenesis
dist.1.9	70	neuron projection development
dist.1.9	70	neuron development
dist.1.9	70	tRNA processing
dist.1.9	70	cellular developmental process
dist.1.9	70	positive regulation of cell projection organization
dist.1.9	70	RNA processing
dist.1.9	70	neuron differentiation
dist.1.9	70	tRNA metabolic process
dist.1.9	70	regulation of cell projection organization
dist.1.9	70	generation of neurons
dist.1.9	70	embryonic pattern specification
dist.1.9	70	organ morphogenesis
dist.1.9	70	neurogenesis
dist.1.9	70	angiogenesis
dist.10.6	1	myofibril assembly
dist.10.6	1	muscle cell development
dist.10.6	1	striated muscle cell development
dist.10.6	1	ion transport
dist.10.6	1	calcium-mediated signaling
dist.10.6	1	striated muscle cell differentiation
dist.10.6	1	regulation of systemic arterial blood pressure by hormone
dist.10.6	1	natriuresis
dist.10.6	1	endocrine process
dist.10.6	1	actomyosin structure organization
dist.10.6	1	zinc ion transport
dist.10.6	1	respiratory gaseous exchange
dist.10.6	1	myofibril assembly
dist.10.6	1	muscle cell development
dist.10.6	1	striated muscle cell development
dist.10.6	1	ion transport
dist.10.6	1	calcium-mediated signaling
dist.10.6	1	striated muscle cell differentiation
dist.10.6	1	regulation of systemic arterial blood pressure by hormone
dist.10.6	1	natriuresis
dist.10.6	1	endocrine process
dist.10.6	1	actomyosin structure organization
dist.10.6	1	zinc ion transport
dist.10.6	1	respiratory gaseous exchange
dist.10.6	2	tube development
dist.10.6	2	intracellular mRNA localization
dist.10.6	2	response to laminar fluid shear stress
dist.10.6	3	cytokine-mediated signaling pathway
dist.10.6	3	JAK-STAT cascade
dist.10.6	3	tyrosine phosphorylation of STAT protein
dist.10.6	3	response to wounding
dist.10.6	3	leukocyte chemotaxis
dist.10.6	3	cell chemotaxis
dist.10.6	3	anti-apoptosis
dist.10.6	3	cell surface receptor linked signal transduction
dist.10.6	3	monocyte chemotaxis
dist.10.6	3	regulation of peptidyl-serine phosphorylation
dist.10.6	3	positive regulation of peptidyl-serine phosphorylation
dist.10.6	3	negative regulation of hormone secretion
dist.10.6	3	positive regulation of cellular biosynthetic process
dist.10.6	3	positive regulation of biosynthetic process
dist.10.6	3	hormone secretion
dist.10.6	3	regulation of response to external stimulus
dist.10.6	3	leukocyte migration
dist.10.6	3	positive regulation of transcription
dist.10.6	3	response to external stimulus
dist.10.6	3	protein kinase cascade
dist.10.6	3	positive regulation of gene expression
dist.10.6	3	hormone transport
dist.10.6	3	peptidyl-tyrosine phosphorylation
dist.10.6	3	peptidyl-tyrosine modification
dist.10.6	3	immune system process
dist.10.6	3	positive regulation of nucleobase, nucleoside, nucleotide and nucleic acid metabolic process
dist.10.6	3	response to steroid hormone stimulus
dist.10.6	3	response to corticosteroid stimulus
dist.10.6	3	tyrosine phosphorylation of Stat3 protein
dist.10.6	3	regulation of tyrosine phosphorylation of Stat3 protein
dist.10.6	3	positive regulation of tyrosine phosphorylation of Stat3 protein
dist.10.6	3	response to glucocorticoid stimulus
dist.10.6	3	leukocyte activation
dist.10.6	3	positive regulation of macromolecule biosynthetic process
dist.10.6	3	positive regulation of transcription from RNA polymerase II promoter
dist.10.6	3	immune response
dist.10.6	3	behavior
dist.10.6	3	cell motion
dist.10.6	3	positive regulation of cellular metabolic process
dist.10.6	3	localization of cell
dist.10.6	3	regulation of hormone levels
dist.10.6	3	cell activation
dist.10.6	3	transcription from RNA polymerase II promoter
dist.10.6	3	muscle cell proliferation
dist.10.6	3	negative regulation of biological process
dist.10.6	3	positive regulation of metabolic process
dist.10.6	3	renal system process
dist.10.6	3	peptidyl-serine phosphorylation
dist.10.6	3	peptidyl-serine modification
dist.10.6	3	regulation of tyrosine phosphorylation of STAT protein
dist.10.6	3	positive regulation of tyrosine phosphorylation of STAT protein
dist.10.6	3	positive regulation of muscle contraction
dist.10.6	3	positive regulation of smooth muscle contraction
dist.10.6	3	positive regulation of JAK-STAT cascade
dist.10.6	3	regulation of hormone secretion
dist.10.6	3	negative regulation of secretion
dist.10.6	3	negative regulation of apoptosis
dist.10.6	3	multi-organism process
dist.10.6	3	negative regulation of programmed cell death
dist.10.6	3	regulation of response to stimulus
dist.10.6	3	generation of a signal involved in cell-cell signaling
dist.10.6	3	inflammatory response
dist.10.6	3	positive regulation of biological process
dist.10.6	3	signal transduction
dist.10.6	3	response to bacterium
dist.10.6	3	monocarboxylic acid transport
dist.10.6	3	negative regulation of blood coagulation
dist.10.6	3	regulation of JAK-STAT cascade
dist.10.6	3	positive regulation of smooth muscle cell proliferation
dist.10.6	3	positive regulation of peptidyl-tyrosine phosphorylation
dist.10.6	3	negative regulation of coagulation
dist.10.6	3	response to other organism
dist.10.6	3	positive regulation of macromolecule metabolic process
dist.10.6	3	apoptosis
dist.10.6	3	programmed cell death
dist.10.6	3	response to stimulus
dist.10.6	3	peptidyl-amino acid modification
dist.10.6	3	regulation of inflammatory response
dist.10.6	3	regulation of transcription from RNA polymerase II promoter
dist.10.6	3	cytokine-mediated signaling pathway
dist.10.6	3	JAK-STAT cascade
dist.10.6	3	tyrosine phosphorylation of STAT protein
dist.10.6	3	response to wounding
dist.10.6	3	leukocyte chemotaxis
dist.10.6	3	cell chemotaxis
dist.10.6	3	anti-apoptosis
dist.10.6	3	cell surface receptor linked signal transduction
dist.10.6	3	monocyte chemotaxis
dist.10.6	3	regulation of peptidyl-serine phosphorylation
dist.10.6	3	positive regulation of peptidyl-serine phosphorylation
dist.10.6	3	negative regulation of hormone secretion
dist.10.6	3	positive regulation of cellular biosynthetic process
dist.10.6	3	positive regulation of biosynthetic process
dist.10.6	3	hormone secretion
dist.10.6	3	regulation of response to external stimulus
dist.10.6	3	leukocyte migration
dist.10.6	3	positive regulation of transcription
dist.10.6	3	response to external stimulus
dist.10.6	3	protein kinase cascade
dist.10.6	3	positive regulation of gene expression
dist.10.6	3	hormone transport
dist.10.6	3	peptidyl-tyrosine phosphorylation
dist.10.6	3	peptidyl-tyrosine modification
dist.10.6	3	immune system process
dist.10.6	3	positive regulation of nucleobase, nucleoside, nucleotide and nucleic acid metabolic process
dist.10.6	3	response to steroid hormone stimulus
dist.10.6	3	response to corticosteroid stimulus
dist.10.6	3	tyrosine phosphorylation of Stat3 protein
dist.10.6	3	regulation of tyrosine phosphorylation of Stat3 protein
dist.10.6	3	positive regulation of tyrosine phosphorylation of Stat3 protein
dist.10.6	3	response to glucocorticoid stimulus
dist.10.6	3	leukocyte activation
dist.10.6	3	positive regulation of macromolecule biosynthetic process
dist.10.6	3	positive regulation of transcription from RNA polymerase II promoter
dist.10.6	3	immune response
dist.10.6	3	behavior
dist.10.6	3	cell motion
dist.10.6	3	positive regulation of cellular metabolic process
dist.10.6	3	localization of cell
dist.10.6	3	regulation of hormone levels
dist.10.6	3	cell activation
dist.10.6	3	transcription from RNA polymerase II promoter
dist.10.6	3	muscle cell proliferation
dist.10.6	3	negative regulation of biological process
dist.10.6	3	positive regulation of metabolic process
dist.10.6	3	renal system process
dist.10.6	3	peptidyl-serine phosphorylation
dist.10.6	3	peptidyl-serine modification
dist.10.6	3	regulation of tyrosine phosphorylation of STAT protein
dist.10.6	3	positive regulation of tyrosine phosphorylation of STAT protein
dist.10.6	3	positive regulation of muscle contraction
dist.10.6	3	positive regulation of smooth muscle contraction
dist.10.6	3	positive regulation of JAK-STAT cascade
dist.10.6	3	regulation of hormone secretion
dist.10.6	3	negative regulation of secretion
dist.10.6	3	negative regulation of apoptosis
dist.10.6	3	multi-organism process
dist.10.6	3	negative regulation of programmed cell death
dist.10.6	3	regulation of response to stimulus
dist.10.6	3	generation of a signal involved in cell-cell signaling
dist.10.6	3	inflammatory response
dist.10.6	3	positive regulation of biological process
dist.10.6	3	signal transduction
dist.10.6	3	response to bacterium
dist.10.6	3	monocarboxylic acid transport
dist.10.6	3	negative regulation of blood coagulation
dist.10.6	3	regulation of JAK-STAT cascade
dist.10.6	3	positive regulation of smooth muscle cell proliferation
dist.10.6	3	positive regulation of peptidyl-tyrosine phosphorylation
dist.10.6	3	negative regulation of coagulation
dist.10.6	3	response to other organism
dist.10.6	3	positive regulation of macromolecule metabolic process
dist.10.6	3	apoptosis
dist.10.6	3	programmed cell death
dist.10.6	3	response to stimulus
dist.10.6	3	peptidyl-amino acid modification
dist.10.6	3	regulation of inflammatory response
dist.10.6	3	regulation of transcription from RNA polymerase II promoter
dist.10.6	3	cytokine-mediated signaling pathway
dist.10.6	3	JAK-STAT cascade
dist.10.6	3	tyrosine phosphorylation of STAT protein
dist.10.6	3	response to wounding
dist.10.6	3	leukocyte chemotaxis
dist.10.6	3	cell chemotaxis
dist.10.6	3	anti-apoptosis
dist.10.6	3	cell surface receptor linked signal transduction
dist.10.6	3	monocyte chemotaxis
dist.10.6	3	regulation of peptidyl-serine phosphorylation
dist.10.6	3	positive regulation of peptidyl-serine phosphorylation
dist.10.6	3	negative regulation of hormone secretion
dist.10.6	3	positive regulation of cellular biosynthetic process
dist.10.6	3	positive regulation of biosynthetic process
dist.10.6	3	hormone secretion
dist.10.6	3	regulation of response to external stimulus
dist.10.6	3	leukocyte migration
dist.10.6	3	positive regulation of transcription
dist.10.6	3	response to external stimulus
dist.10.6	3	protein kinase cascade
dist.10.6	3	positive regulation of gene expression
dist.10.6	3	hormone transport
dist.10.6	3	peptidyl-tyrosine phosphorylation
dist.10.6	3	peptidyl-tyrosine modification
dist.10.6	3	immune system process
dist.10.6	3	positive regulation of nucleobase, nucleoside, nucleotide and nucleic acid metabolic process
dist.10.6	3	response to steroid hormone stimulus
dist.10.6	3	response to corticosteroid stimulus
dist.10.6	3	tyrosine phosphorylation of Stat3 protein
dist.10.6	3	regulation of tyrosine phosphorylation of Stat3 protein
dist.10.6	3	positive regulation of tyrosine phosphorylation of Stat3 protein
dist.10.6	3	response to glucocorticoid stimulus
dist.10.6	3	leukocyte activation
dist.10.6	3	positive regulation of macromolecule biosynthetic process
dist.10.6	3	positive regulation of transcription from RNA polymerase II promoter
dist.10.6	3	immune response
dist.10.6	3	behavior
dist.10.6	3	cell motion
dist.10.6	3	positive regulation of cellular metabolic process
dist.10.6	3	localization of cell
dist.10.6	3	regulation of hormone levels
dist.10.6	3	cell activation
dist.10.6	3	transcription from RNA polymerase II promoter
dist.10.6	3	muscle cell proliferation
dist.10.6	3	negative regulation of biological process
dist.10.6	3	positive regulation of metabolic process
dist.10.6	3	renal system process
dist.10.6	3	peptidyl-serine phosphorylation
dist.10.6	3	peptidyl-serine modification
dist.10.6	3	regulation of tyrosine phosphorylation of STAT protein
dist.10.6	3	positive regulation of tyrosine phosphorylation of STAT protein
dist.10.6	3	positive regulation of muscle contraction
dist.10.6	3	positive regulation of smooth muscle contraction
dist.10.6	3	positive regulation of JAK-STAT cascade
dist.10.6	3	regulation of hormone secretion
dist.10.6	3	negative regulation of secretion
dist.10.6	3	negative regulation of apoptosis
dist.10.6	3	multi-organism process
dist.10.6	3	negative regulation of programmed cell death
dist.10.6	3	regulation of response to stimulus
dist.10.6	3	generation of a signal involved in cell-cell signaling
dist.10.6	3	inflammatory response
dist.10.6	3	positive regulation of biological process
dist.10.6	3	signal transduction
dist.10.6	3	response to bacterium
dist.10.6	3	monocarboxylic acid transport
dist.10.6	3	negative regulation of blood coagulation
dist.10.6	3	regulation of JAK-STAT cascade
dist.10.6	3	positive regulation of smooth muscle cell proliferation
dist.10.6	3	positive regulation of peptidyl-tyrosine phosphorylation
dist.10.6	3	negative regulation of coagulation
dist.10.6	3	response to other organism
dist.10.6	3	positive regulation of macromolecule metabolic process
dist.10.6	3	apoptosis
dist.10.6	3	programmed cell death
dist.10.6	3	response to stimulus
dist.10.6	3	peptidyl-amino acid modification
dist.10.6	3	regulation of inflammatory response
dist.10.6	3	regulation of transcription from RNA polymerase II promoter
dist.10.6	5	multicellular organismal process
dist.10.6	5	system process
dist.10.6	5	muscle system process
dist.10.6	5	muscle contraction
dist.10.6	5	multicellular organismal development
dist.10.6	5	developmental process
dist.10.6	5	anatomical structure development
dist.10.6	5	branching involved in ureteric bud morphogenesis
dist.10.6	5	heart development
dist.10.6	5	system development
dist.10.6	5	organ development
dist.10.6	5	skeletal muscle fiber development
dist.10.6	5	muscle fiber development
dist.10.6	5	cell adhesion
dist.10.6	5	biological adhesion
dist.10.6	5	somitogenesis
dist.10.6	5	establishment or maintenance of epithelial cell apical/basal polarity
dist.10.6	5	lymphocyte apoptosis
dist.10.6	5	response to hormone stimulus
dist.10.6	5	response to chemical stimulus
dist.10.6	5	mammary gland development
dist.10.6	5	anti-apoptosis
dist.10.6	5	multicellular organismal process
dist.10.6	5	system process
dist.10.6	5	muscle system process
dist.10.6	5	muscle contraction
dist.10.6	5	multicellular organismal development
dist.10.6	5	developmental process
dist.10.6	5	anatomical structure development
dist.10.6	5	branching involved in ureteric bud morphogenesis
dist.10.6	5	heart development
dist.10.6	5	system development
dist.10.6	5	organ development
dist.10.6	5	skeletal muscle fiber development
dist.10.6	5	muscle fiber development
dist.10.6	5	cell adhesion
dist.10.6	5	biological adhesion
dist.10.6	5	somitogenesis
dist.10.6	5	establishment or maintenance of epithelial cell apical/basal polarity
dist.10.6	5	lymphocyte apoptosis
dist.10.6	5	response to hormone stimulus
dist.10.6	5	response to chemical stimulus
dist.10.6	5	mammary gland development
dist.10.6	5	anti-apoptosis
dist.10.6	5	multicellular organismal process
dist.10.6	5	system process
dist.10.6	5	muscle system process
dist.10.6	5	muscle contraction
dist.10.6	5	multicellular organismal development
dist.10.6	5	developmental process
dist.10.6	5	anatomical structure development
dist.10.6	5	branching involved in ureteric bud morphogenesis
dist.10.6	5	heart development
dist.10.6	5	system development
dist.10.6	5	organ development
dist.10.6	5	skeletal muscle fiber development
dist.10.6	5	muscle fiber development
dist.10.6	5	cell adhesion
dist.10.6	5	biological adhesion
dist.10.6	5	somitogenesis
dist.10.6	5	establishment or maintenance of epithelial cell apical/basal polarity
dist.10.6	5	lymphocyte apoptosis
dist.10.6	5	response to hormone stimulus
dist.10.6	5	response to chemical stimulus
dist.10.6	5	mammary gland development
dist.10.6	5	anti-apoptosis
dist.10.6	5	multicellular organismal process
dist.10.6	5	system process
dist.10.6	5	muscle system process
dist.10.6	5	muscle contraction
dist.10.6	5	multicellular organismal development
dist.10.6	5	developmental process
dist.10.6	5	anatomical structure development
dist.10.6	5	branching involved in ureteric bud morphogenesis
dist.10.6	5	heart development
dist.10.6	5	system development
dist.10.6	5	organ development
dist.10.6	5	skeletal muscle fiber development
dist.10.6	5	muscle fiber development
dist.10.6	5	cell adhesion
dist.10.6	5	biological adhesion
dist.10.6	5	somitogenesis
dist.10.6	5	establishment or maintenance of epithelial cell apical/basal polarity
dist.10.6	5	lymphocyte apoptosis
dist.10.6	5	response to hormone stimulus
dist.10.6	5	response to chemical stimulus
dist.10.6	5	mammary gland development
dist.10.6	5	anti-apoptosis
dist.10.6	6	oxidation reduction
dist.10.6	6	aromatic compound catabolic process
dist.10.6	6	cellular aromatic compound metabolic process
dist.10.6	6	phosphoinositide biosynthetic process
dist.10.6	6	cellular lipid metabolic process
dist.10.6	6	cell aging
dist.10.6	6	catabolic process
dist.10.6	6	oxidation reduction
dist.10.6	6	aromatic compound catabolic process
dist.10.6	6	cellular aromatic compound metabolic process
dist.10.6	6	phosphoinositide biosynthetic process
dist.10.6	6	cellular lipid metabolic process
dist.10.6	6	cell aging
dist.10.6	6	catabolic process
dist.10.6	7	antigen processing and presentation of peptide antigen via MHC class I
dist.10.6	7	antigen processing and presentation
dist.10.6	7	antigen processing and presentation of peptide antigen
dist.10.6	7	antigen processing and presentation of endogenous antigen
dist.10.6	7	immune system process
dist.10.6	7	immune response
dist.10.6	7	trophectodermal cell differentiation
dist.10.6	7	heart looping
dist.10.6	7	antigen processing and presentation of endogenous peptide antigen
dist.10.6	7	antigen processing and presentation of endogenous peptide antigen via MHC class I
dist.10.6	7	focal adhesion formation
dist.10.6	7	blastocyst formation
dist.10.6	7	T cell selection
dist.10.6	7	transcription
dist.10.6	7	cellular developmental process
dist.10.6	7	cell differentiation
dist.10.6	7	mRNA catabolic process
dist.10.6	7	membrane lipid catabolic process
dist.10.6	7	antigen processing and presentation of peptide antigen via MHC class I
dist.10.6	7	antigen processing and presentation
dist.10.6	7	antigen processing and presentation of peptide antigen
dist.10.6	7	antigen processing and presentation of endogenous antigen
dist.10.6	7	immune system process
dist.10.6	7	immune response
dist.10.6	7	trophectodermal cell differentiation
dist.10.6	7	heart looping
dist.10.6	7	antigen processing and presentation of endogenous peptide antigen
dist.10.6	7	antigen processing and presentation of endogenous peptide antigen via MHC class I
dist.10.6	7	focal adhesion formation
dist.10.6	7	blastocyst formation
dist.10.6	7	T cell selection
dist.10.6	7	transcription
dist.10.6	7	cellular developmental process
dist.10.6	7	cell differentiation
dist.10.6	7	mRNA catabolic process
dist.10.6	7	membrane lipid catabolic process
dist.10.6	11	translation
dist.10.6	11	regulation of membrane protein ectodomain proteolysis
dist.10.6	11	translational elongation
dist.10.6	11	sphingomyelin metabolic process
dist.10.6	11	cell-cell junction assembly
dist.10.6	11	carboxylic acid metabolic process
dist.10.6	11	organic acid metabolic process
dist.10.6	11	ncRNA metabolic process
dist.10.6	11	regulation of proteolysis
dist.10.6	11	cell-cell junction organization
dist.10.6	11	negative regulation of cellular protein metabolic process
dist.10.6	11	sphingomyelin biosynthetic process
dist.10.6	11	rRNA transcription
dist.10.6	11	positive regulation of proteolysis
dist.10.6	11	positive regulation of membrane protein ectodomain proteolysis
dist.10.6	11	actin polymerization or depolymerization
dist.10.6	11	negative regulation of protein metabolic process
dist.10.6	13	cell adhesion
dist.10.6	13	biological adhesion
dist.10.6	13	immune system process
dist.10.6	13	cell-cell adhesion
dist.10.6	13	negative regulation of biological process
dist.10.6	13	negative regulation of viral genome replication
dist.10.6	13	negative regulation of viral reproduction
dist.10.6	13	immune response
dist.10.6	13	response to wounding
dist.10.6	13	leukocyte activation
dist.10.6	13	response to oxidative stress
dist.10.6	13	antigen processing and presentation of peptide or polysaccharide antigen via MHC class II
dist.10.6	13	regulation of cell adhesion
dist.10.6	13	cell activation
dist.10.6	13	positive regulation of leukocyte activation
dist.10.6	13	negative regulation of cellular process
dist.10.6	13	regulation of immune effector process
dist.10.6	13	tissue remodeling
dist.10.6	13	positive regulation of cell activation
dist.10.6	13	regulation of viral genome replication
dist.10.6	13	regulation of type I hypersensitivity
dist.10.6	13	positive regulation of type I hypersensitivity
dist.10.6	13	positive regulation of defense response to virus by host
dist.10.6	13	mast cell mediated immunity
dist.10.6	13	transcription, RNA-dependent
dist.10.6	13	water transport
dist.10.6	13	type I hypersensitivity
dist.10.6	13	base conversion or substitution editing
dist.10.6	13	fluid transport
dist.10.6	13	leukocyte degranulation
dist.10.6	13	regulation of leukocyte degranulation
dist.10.6	13	positive regulation of leukocyte degranulation
dist.10.6	13	mast cell degranulation
dist.10.6	13	regulation of mast cell degranulation
dist.10.6	13	positive regulation of mast cell degranulation
dist.10.6	13	negative regulation of retroviral genome replication
dist.10.6	13	positive regulation of exocytosis
dist.10.6	14	immune response
dist.10.6	14	negative regulation of angiogenesis
dist.10.6	14	positive regulation of immune response
dist.10.6	14	protein metabolic process
dist.10.6	14	positive regulation of response to stimulus
dist.10.6	14	positive regulation of immune system process
dist.10.6	14	response to external stimulus
dist.10.6	14	cellular protein metabolic process
dist.10.6	14	activation of immune response
dist.10.6	14	response to wounding
dist.10.6	14	immune system process
dist.10.6	14	response to stimulus
dist.10.6	14	complement activation, classical pathway
dist.10.6	14	response to metal ion
dist.10.6	14	humoral immune response mediated by circulating immunoglobulin
dist.10.6	14	response to inorganic substance
dist.10.6	14	regulation of fatty acid metabolic process
dist.10.6	14	circulatory system process
dist.10.6	14	blood circulation
dist.10.6	14	defense response
dist.10.6	14	regulation of immune response
dist.10.6	14	humoral immune response
dist.10.6	14	acute inflammatory response
dist.10.6	14	regulation of response to stimulus
dist.10.6	14	complement activation
dist.10.6	14	positive regulation of biological process
dist.10.6	14	polyol catabolic process
dist.10.6	14	activation of plasma proteins involved in acute inflammatory response
dist.10.6	14	regulation of apoptosis
dist.10.6	14	inflammatory response
dist.10.6	14	response to heat
dist.10.6	14	regulation of programmed cell death
dist.10.6	14	positive regulation of cellular protein metabolic process
dist.10.6	14	regulation of lipid metabolic process
dist.10.6	14	protein homooligomerization
dist.10.6	14	induction of apoptosis
dist.10.6	14	induction of programmed cell death
dist.10.6	14	immune response
dist.10.6	14	negative regulation of angiogenesis
dist.10.6	14	positive regulation of immune response
dist.10.6	14	protein metabolic process
dist.10.6	14	positive regulation of response to stimulus
dist.10.6	14	positive regulation of immune system process
dist.10.6	14	response to external stimulus
dist.10.6	14	cellular protein metabolic process
dist.10.6	14	activation of immune response
dist.10.6	14	response to wounding
dist.10.6	14	immune system process
dist.10.6	14	response to stimulus
dist.10.6	14	complement activation, classical pathway
dist.10.6	14	response to metal ion
dist.10.6	14	humoral immune response mediated by circulating immunoglobulin
dist.10.6	14	response to inorganic substance
dist.10.6	14	regulation of fatty acid metabolic process
dist.10.6	14	circulatory system process
dist.10.6	14	blood circulation
dist.10.6	14	defense response
dist.10.6	14	regulation of immune response
dist.10.6	14	humoral immune response
dist.10.6	14	acute inflammatory response
dist.10.6	14	regulation of response to stimulus
dist.10.6	14	complement activation
dist.10.6	14	positive regulation of biological process
dist.10.6	14	polyol catabolic process
dist.10.6	14	activation of plasma proteins involved in acute inflammatory response
dist.10.6	14	regulation of apoptosis
dist.10.6	14	inflammatory response
dist.10.6	14	response to heat
dist.10.6	14	regulation of programmed cell death
dist.10.6	14	positive regulation of cellular protein metabolic process
dist.10.6	14	regulation of lipid metabolic process
dist.10.6	14	protein homooligomerization
dist.10.6	14	induction of apoptosis
dist.10.6	14	induction of programmed cell death
dist.10.6	14	immune response
dist.10.6	14	negative regulation of angiogenesis
dist.10.6	14	positive regulation of immune response
dist.10.6	14	protein metabolic process
dist.10.6	14	positive regulation of response to stimulus
dist.10.6	14	positive regulation of immune system process
dist.10.6	14	response to external stimulus
dist.10.6	14	cellular protein metabolic process
dist.10.6	14	activation of immune response
dist.10.6	14	response to wounding
dist.10.6	14	immune system process
dist.10.6	14	response to stimulus
dist.10.6	14	complement activation, classical pathway
dist.10.6	14	response to metal ion
dist.10.6	14	humoral immune response mediated by circulating immunoglobulin
dist.10.6	14	response to inorganic substance
dist.10.6	14	regulation of fatty acid metabolic process
dist.10.6	14	circulatory system process
dist.10.6	14	blood circulation
dist.10.6	14	defense response
dist.10.6	14	regulation of immune response
dist.10.6	14	humoral immune response
dist.10.6	14	acute inflammatory response
dist.10.6	14	regulation of response to stimulus
dist.10.6	14	complement activation
dist.10.6	14	positive regulation of biological process
dist.10.6	14	polyol catabolic process
dist.10.6	14	activation of plasma proteins involved in acute inflammatory response
dist.10.6	14	regulation of apoptosis
dist.10.6	14	inflammatory response
dist.10.6	14	response to heat
dist.10.6	14	regulation of programmed cell death
dist.10.6	14	positive regulation of cellular protein metabolic process
dist.10.6	14	regulation of lipid metabolic process
dist.10.6	14	protein homooligomerization
dist.10.6	14	induction of apoptosis
dist.10.6	14	induction of programmed cell death
dist.101.6	1	cell adhesion
dist.101.6	1	biological adhesion
dist.101.6	1	muscle system process
dist.101.6	1	muscle contraction
dist.101.6	1	response to wounding
dist.101.6	1	multicellular organismal process
dist.101.6	1	inflammatory response
dist.101.6	1	defense response
dist.101.6	1	regulation of biological quality
dist.101.6	1	leukocyte chemotaxis
dist.101.6	1	cell chemotaxis
dist.101.6	1	regulation of anatomical structure morphogenesis
dist.101.6	1	JAK-STAT cascade
dist.101.6	1	peptidyl-tyrosine phosphorylation
dist.101.6	1	peptidyl-tyrosine modification
dist.101.6	1	response to external stimulus
dist.101.6	1	integrin-mediated signaling pathway
dist.101.6	1	regulation of angiogenesis
dist.101.6	1	cell motion
dist.101.6	1	localization of cell
dist.101.6	1	cell migration
dist.101.6	1	immune response
dist.101.6	1	regulation of peptidyl-tyrosine phosphorylation
dist.101.6	1	urogenital system development
dist.101.6	1	kidney development
dist.101.6	1	multicellular organismal development
dist.101.6	1	cell motility
dist.101.6	1	cell-cell adhesion
dist.101.6	1	extracellular matrix organization
dist.101.6	1	mesenchymal cell development
dist.101.6	1	mesenchymal cell differentiation
dist.101.6	1	locomotion
dist.101.6	1	leukocyte migration
dist.101.6	1	regulation of developmental process
dist.101.6	1	anatomical structure development
dist.101.6	1	immune system process
dist.101.6	1	chemotaxis
dist.101.6	1	taxis
dist.101.6	1	system process
dist.101.6	1	cellular homeostasis
dist.101.6	1	peptidyl-amino acid modification
dist.101.6	1	metanephros development
dist.101.6	1	neural crest cell development
dist.101.6	1	neural crest cell differentiation
dist.101.6	1	neutrophil chemotaxis
dist.101.6	1	positive regulation of angiogenesis
dist.101.6	1	regulation of locomotion
dist.101.6	1	tube development
dist.101.6	1	skeletal system development
dist.101.6	1	cell adhesion
dist.101.6	1	biological adhesion
dist.101.6	1	muscle system process
dist.101.6	1	muscle contraction
dist.101.6	1	response to wounding
dist.101.6	1	multicellular organismal process
dist.101.6	1	inflammatory response
dist.101.6	1	defense response
dist.101.6	1	regulation of biological quality
dist.101.6	1	leukocyte chemotaxis
dist.101.6	1	cell chemotaxis
dist.101.6	1	regulation of anatomical structure morphogenesis
dist.101.6	1	JAK-STAT cascade
dist.101.6	1	peptidyl-tyrosine phosphorylation
dist.101.6	1	peptidyl-tyrosine modification
dist.101.6	1	response to external stimulus
dist.101.6	1	integrin-mediated signaling pathway
dist.101.6	1	regulation of angiogenesis
dist.101.6	1	cell motion
dist.101.6	1	localization of cell
dist.101.6	1	cell migration
dist.101.6	1	immune response
dist.101.6	1	regulation of peptidyl-tyrosine phosphorylation
dist.101.6	1	urogenital system development
dist.101.6	1	kidney development
dist.101.6	1	multicellular organismal development
dist.101.6	1	cell motility
dist.101.6	1	cell-cell adhesion
dist.101.6	1	extracellular matrix organization
dist.101.6	1	mesenchymal cell development
dist.101.6	1	mesenchymal cell differentiation
dist.101.6	1	locomotion
dist.101.6	1	leukocyte migration
dist.101.6	1	regulation of developmental process
dist.101.6	1	anatomical structure development
dist.101.6	1	immune system process
dist.101.6	1	chemotaxis
dist.101.6	1	taxis
dist.101.6	1	system process
dist.101.6	1	cellular homeostasis
dist.101.6	1	peptidyl-amino acid modification
dist.101.6	1	metanephros development
dist.101.6	1	neural crest cell development
dist.101.6	1	neural crest cell differentiation
dist.101.6	1	neutrophil chemotaxis
dist.101.6	1	positive regulation of angiogenesis
dist.101.6	1	regulation of locomotion
dist.101.6	1	tube development
dist.101.6	1	skeletal system development
dist.101.6	4	small GTPase mediated signal transduction
dist.101.6	4	autophagy
dist.101.6	4	microspike assembly
dist.101.6	4	filopodium assembly
dist.101.6	4	protein transport
dist.101.6	4	establishment of protein localization
dist.101.6	4	protein localization
dist.2.5	11	multicellular organismal process
dist.2.5	11	multicellular organismal development
dist.2.5	11	anatomical structure development
dist.2.5	11	developmental process
dist.2.5	11	activation-induced cell death of T cells
dist.2.5	11	neuromuscular junction development
dist.2.5	11	negative regulation of endothelial cell migration
dist.2.5	11	negative regulation of blood vessel endothelial cell migration
dist.2.5	11	T cell apoptosis
dist.2.5	11	chemotaxis
dist.2.5	11	taxis
dist.2.5	11	cell adhesion
dist.2.5	11	biological adhesion
dist.2.5	11	negative regulation of angiogenesis
dist.2.5	11	interleukin-12 production
dist.2.5	11	regulation of interleukin-12 production
dist.2.5	11	T cell homeostasis
dist.2.5	11	regulation of blood vessel endothelial cell migration
dist.2.5	11	positive regulation of blood vessel endothelial cell migration
dist.2.5	11	regulation of cytokine production
dist.2.5	11	system development
dist.2.5	11	extracellular structure organization
dist.2.5	11	positive regulation of multicellular organismal process
dist.2.5	11	multicellular organismal process
dist.2.5	11	multicellular organismal development
dist.2.5	11	anatomical structure development
dist.2.5	11	developmental process
dist.2.5	11	activation-induced cell death of T cells
dist.2.5	11	neuromuscular junction development
dist.2.5	11	negative regulation of endothelial cell migration
dist.2.5	11	negative regulation of blood vessel endothelial cell migration
dist.2.5	11	T cell apoptosis
dist.2.5	11	chemotaxis
dist.2.5	11	taxis
dist.2.5	11	cell adhesion
dist.2.5	11	biological adhesion
dist.2.5	11	negative regulation of angiogenesis
dist.2.5	11	interleukin-12 production
dist.2.5	11	regulation of interleukin-12 production
dist.2.5	11	T cell homeostasis
dist.2.5	11	regulation of blood vessel endothelial cell migration
dist.2.5	11	positive regulation of blood vessel endothelial cell migration
dist.2.5	11	regulation of cytokine production
dist.2.5	11	system development
dist.2.5	11	extracellular structure organization
dist.2.5	11	positive regulation of multicellular organismal process
dist.2.5	11	multicellular organismal process
dist.2.5	11	multicellular organismal development
dist.2.5	11	anatomical structure development
dist.2.5	11	developmental process
dist.2.5	11	activation-induced cell death of T cells
dist.2.5	11	neuromuscular junction development
dist.2.5	11	negative regulation of endothelial cell migration
dist.2.5	11	negative regulation of blood vessel endothelial cell migration
dist.2.5	11	T cell apoptosis
dist.2.5	11	chemotaxis
dist.2.5	11	taxis
dist.2.5	11	cell adhesion
dist.2.5	11	biological adhesion
dist.2.5	11	negative regulation of angiogenesis
dist.2.5	11	interleukin-12 production
dist.2.5	11	regulation of interleukin-12 production
dist.2.5	11	T cell homeostasis
dist.2.5	11	regulation of blood vessel endothelial cell migration
dist.2.5	11	positive regulation of blood vessel endothelial cell migration
dist.2.5	11	regulation of cytokine production
dist.2.5	11	system development
dist.2.5	11	extracellular structure organization
dist.2.5	11	positive regulation of multicellular organismal process
dist.2.5	14	antigen processing and presentation
dist.2.5	14	antigen processing and presentation of peptide antigen via MHC class I
dist.2.5	14	antigen processing and presentation of peptide antigen
dist.2.5	14	T cell selection
dist.2.5	14	regulation of nucleobase, nucleoside, nucleotide and nucleic acid metabolic process
dist.2.5	14	regulation of RNA metabolic process
dist.2.5	14	immune response
dist.2.5	14	transcription
dist.2.5	14	regulation of transcription, DNA-dependent
dist.2.5	14	regulation of macromolecule biosynthetic process
dist.2.5	14	gene expression
dist.2.5	14	epidermis morphogenesis
dist.2.5	14	regulation of gene expression
dist.2.5	14	transcription, DNA-dependent
dist.2.5	14	RNA biosynthetic process
dist.2.5	14	regulation of macromolecule metabolic process
dist.2.5	14	regulation of cellular biosynthetic process
dist.2.5	14	regulation of cellular metabolic process
dist.2.5	14	regulation of biosynthetic process
dist.2.5	14	negative regulation of transcription
dist.2.5	14	regulation of transcription
dist.2.5	14	cellular biopolymer biosynthetic process
dist.2.5	14	biopolymer biosynthetic process
dist.2.5	14	RNA metabolic process
dist.2.5	14	negative regulation of gene expression
dist.2.5	14	regulation of metabolic process
dist.2.5	14	negative regulation of nucleobase, nucleoside, nucleotide and nucleic acid metabolic process
dist.2.5	14	mRNA catabolic process
dist.2.5	14	membrane lipid catabolic process
dist.2.5	14	negative regulation of macromolecule biosynthetic process
dist.2.5	14	negative regulation of cellular biosynthetic process
dist.2.5	14	cellular macromolecule biosynthetic process
dist.2.5	14	negative regulation of biosynthetic process
dist.2.5	14	macromolecule biosynthetic process
dist.2.5	14	negative regulation of transcription, DNA-dependent
dist.2.5	17	epidermis development
dist.2.5	17	ectoderm development
dist.2.5	17	regulation of anatomical structure morphogenesis
dist.2.5	17	regulation of systemic arterial blood pressure by hormone
dist.2.5	17	natriuresis
dist.2.5	17	endocrine process
dist.2.5	17	regulation of cell morphogenesis
dist.2.5	17	renal system process
dist.2.5	17	regulation of systemic arterial blood pressure mediated by a chemical signal
dist.2.5	17	elevation of cytosolic calcium ion concentration during G-protein signaling, coupled to IP3 second messenger (phospholipase C activating)
dist.2.5	17	tissue development
dist.2.5	17	regulation of cell size
dist.2.5	17	regulation of vasoconstriction
dist.2.5	17	vascular process in circulatory system
dist.2.5	17	regulation of tube size
dist.2.5	17	regulation of blood vessel size
dist.2.5	17	peptide secretion
dist.2.5	17	regulation of systemic arterial blood pressure
dist.2.5	17	peptide hormone secretion
dist.2.5	17	myofibril assembly
dist.2.5	17	positive regulation of cytoskeleton organization
dist.2.5	17	muscle cell development
dist.2.5	17	striated muscle cell development
dist.2.5	17	regulation of growth
dist.2.5	17	regulation of blood pressure
dist.2.5	17	regulation of cell growth
dist.2.5	17	activation of phospholipase C activity by G-protein coupled receptor protein signaling pathway coupled to IP3 second messenger
dist.2.5	17	respiratory gaseous exchange
dist.2.5	17	positive regulation of organelle organization
dist.2.5	17	peptide transport
dist.2.5	18	positive regulation of MAP kinase activity
dist.2.5	18	positive regulation of intracellular transport
dist.2.5	18	regulation of JUN kinase activity
dist.2.5	18	positive regulation of JUN kinase activity
dist.2.5	18	positive regulation of MAP kinase activity
dist.2.5	18	positive regulation of intracellular transport
dist.2.5	18	regulation of JUN kinase activity
dist.2.5	18	positive regulation of JUN kinase activity
dist.2.5	26	nucleotide-excision repair, DNA damage removal
dist.2.5	28	cell adhesion
dist.2.5	28	biological adhesion
dist.2.5	28	negative regulation of biological process
dist.2.5	28	negative regulation of viral genome replication
dist.2.5	28	negative regulation of viral reproduction
dist.2.5	28	response to wounding
dist.2.5	28	lymphocyte activation
dist.2.5	28	regulation of viral genome replication
dist.2.5	31	antigen processing and presentation of peptide or polysaccharide antigen via MHC class II
dist.2.5	31	immune system process
dist.2.5	31	antigen processing and presentation
dist.2.5	31	immune response
dist.2.5	39	negative regulation of cellular process
dist.2.5	39	development of primary male sexual characteristics
dist.2.5	39	negative regulation of biological process
dist.2.5	39	male sex differentiation
dist.2.5	39	negative regulation of cell proliferation
dist.2.5	39	negative regulation of macromolecule metabolic process
dist.2.5	39	negative regulation of cellular metabolic process
dist.2.5	41	cell projection organization
dist.2.5	41	tRNA processing
dist.2.5	41	cell morphogenesis
dist.2.5	41	cellular component morphogenesis
dist.2.5	41	positive regulation of cell projection organization
dist.2.5	41	protein localization
dist.2.5	41	neuron projection development
dist.2.5	41	anatomical structure morphogenesis
dist.2.5	41	cell projection organization
dist.2.5	41	tRNA processing
dist.2.5	41	cell morphogenesis
dist.2.5	41	cellular component morphogenesis
dist.2.5	41	positive regulation of cell projection organization
dist.2.5	41	protein localization
dist.2.5	41	neuron projection development
dist.2.5	41	anatomical structure morphogenesis
dist.2.5	47	oxidation reduction
dist.2.5	47	monocarboxylic acid metabolic process
dist.2.5	47	cellular lipid metabolic process
dist.2.5	47	fatty acid metabolic process
dist.2.5	47	amino sugar metabolic process
dist.2.5	47	glucosamine metabolic process
dist.2.5	47	lipid metabolic process
dist.2.5	47	cellular aromatic compound metabolic process
dist.2.5	47	carboxylic acid metabolic process
dist.2.5	47	organic acid metabolic process
dist.2.5	47	response to tumor cell
dist.2.5	47	oxidation reduction
dist.2.5	47	monocarboxylic acid metabolic process
dist.2.5	47	cellular lipid metabolic process
dist.2.5	47	fatty acid metabolic process
dist.2.5	47	amino sugar metabolic process
dist.2.5	47	glucosamine metabolic process
dist.2.5	47	lipid metabolic process
dist.2.5	47	cellular aromatic compound metabolic process
dist.2.5	47	carboxylic acid metabolic process
dist.2.5	47	organic acid metabolic process
dist.2.5	47	response to tumor cell
dist.2.5	54	symbiosis, encompassing mutualism through parasitism
dist.2.5	54	membrane fusion
dist.2.5	54	mesoderm morphogenesis
dist.2.5	54	negative regulation of cell differentiation
dist.24.7	1	muscle system process
dist.24.7	1	muscle contraction
dist.24.7	1	multicellular organismal process
dist.24.7	1	cell adhesion
dist.24.7	1	biological adhesion
dist.24.7	1	system process
dist.24.7	1	extracellular matrix organization
dist.24.7	1	di-, tri-valent inorganic cation homeostasis
dist.24.7	1	kidney development
dist.24.7	1	actomyosin structure organization
dist.24.7	1	cation homeostasis
dist.24.7	1	regulation of anatomical structure morphogenesis
dist.24.7	1	regulation of biological quality
dist.24.7	1	cellular di-, tri-valent inorganic cation homeostasis
dist.24.7	1	extracellular structure organization
dist.24.7	1	cellular cation homeostasis
dist.24.7	1	antigen processing and presentation of peptide or polysaccharide antigen via MHC class II
dist.24.7	1	urogenital system development
dist.24.7	1	ion homeostasis
dist.24.7	1	chemical homeostasis
dist.24.7	1	monoamine transport
dist.24.7	1	myofibril assembly
dist.24.7	1	neutrophil chemotaxis
dist.24.7	1	muscle cell development
dist.24.7	1	striated muscle cell development
dist.24.7	1	negative regulation of cell migration
dist.24.7	1	developmental process
dist.24.7	1	regulation of muscle contraction
dist.24.7	1	cellular ion homeostasis
dist.24.7	1	cellular chemical homeostasis
dist.24.7	1	cell-cell adhesion
dist.24.7	1	multicellular organismal development
dist.24.7	1	response to external stimulus
dist.24.7	1	regulation of developmental process
dist.24.7	1	developmental growth
dist.24.7	1	regulation of cell migration
dist.24.7	1	muscle system process
dist.24.7	1	muscle contraction
dist.24.7	1	multicellular organismal process
dist.24.7	1	cell adhesion
dist.24.7	1	biological adhesion
dist.24.7	1	system process
dist.24.7	1	extracellular matrix organization
dist.24.7	1	di-, tri-valent inorganic cation homeostasis
dist.24.7	1	kidney development
dist.24.7	1	actomyosin structure organization
dist.24.7	1	cation homeostasis
dist.24.7	1	regulation of anatomical structure morphogenesis
dist.24.7	1	regulation of biological quality
dist.24.7	1	cellular di-, tri-valent inorganic cation homeostasis
dist.24.7	1	extracellular structure organization
dist.24.7	1	cellular cation homeostasis
dist.24.7	1	antigen processing and presentation of peptide or polysaccharide antigen via MHC class II
dist.24.7	1	urogenital system development
dist.24.7	1	ion homeostasis
dist.24.7	1	chemical homeostasis
dist.24.7	1	monoamine transport
dist.24.7	1	myofibril assembly
dist.24.7	1	neutrophil chemotaxis
dist.24.7	1	muscle cell development
dist.24.7	1	striated muscle cell development
dist.24.7	1	negative regulation of cell migration
dist.24.7	1	developmental process
dist.24.7	1	regulation of muscle contraction
dist.24.7	1	cellular ion homeostasis
dist.24.7	1	cellular chemical homeostasis
dist.24.7	1	cell-cell adhesion
dist.24.7	1	multicellular organismal development
dist.24.7	1	response to external stimulus
dist.24.7	1	regulation of developmental process
dist.24.7	1	developmental growth
dist.24.7	1	regulation of cell migration
dist.24.7	1	muscle system process
dist.24.7	1	muscle contraction
dist.24.7	1	multicellular organismal process
dist.24.7	1	cell adhesion
dist.24.7	1	biological adhesion
dist.24.7	1	system process
dist.24.7	1	extracellular matrix organization
dist.24.7	1	di-, tri-valent inorganic cation homeostasis
dist.24.7	1	kidney development
dist.24.7	1	actomyosin structure organization
dist.24.7	1	cation homeostasis
dist.24.7	1	regulation of anatomical structure morphogenesis
dist.24.7	1	regulation of biological quality
dist.24.7	1	cellular di-, tri-valent inorganic cation homeostasis
dist.24.7	1	extracellular structure organization
dist.24.7	1	cellular cation homeostasis
dist.24.7	1	antigen processing and presentation of peptide or polysaccharide antigen via MHC class II
dist.24.7	1	urogenital system development
dist.24.7	1	ion homeostasis
dist.24.7	1	chemical homeostasis
dist.24.7	1	monoamine transport
dist.24.7	1	myofibril assembly
dist.24.7	1	neutrophil chemotaxis
dist.24.7	1	muscle cell development
dist.24.7	1	striated muscle cell development
dist.24.7	1	negative regulation of cell migration
dist.24.7	1	developmental process
dist.24.7	1	regulation of muscle contraction
dist.24.7	1	cellular ion homeostasis
dist.24.7	1	cellular chemical homeostasis
dist.24.7	1	cell-cell adhesion
dist.24.7	1	multicellular organismal development
dist.24.7	1	response to external stimulus
dist.24.7	1	regulation of developmental process
dist.24.7	1	developmental growth
dist.24.7	1	regulation of cell migration
dist.24.7	1	muscle system process
dist.24.7	1	muscle contraction
dist.24.7	1	multicellular organismal process
dist.24.7	1	cell adhesion
dist.24.7	1	biological adhesion
dist.24.7	1	system process
dist.24.7	1	extracellular matrix organization
dist.24.7	1	di-, tri-valent inorganic cation homeostasis
dist.24.7	1	kidney development
dist.24.7	1	actomyosin structure organization
dist.24.7	1	cation homeostasis
dist.24.7	1	regulation of anatomical structure morphogenesis
dist.24.7	1	regulation of biological quality
dist.24.7	1	cellular di-, tri-valent inorganic cation homeostasis
dist.24.7	1	extracellular structure organization
dist.24.7	1	cellular cation homeostasis
dist.24.7	1	antigen processing and presentation of peptide or polysaccharide antigen via MHC class II
dist.24.7	1	urogenital system development
dist.24.7	1	ion homeostasis
dist.24.7	1	chemical homeostasis
dist.24.7	1	monoamine transport
dist.24.7	1	myofibril assembly
dist.24.7	1	neutrophil chemotaxis
dist.24.7	1	muscle cell development
dist.24.7	1	striated muscle cell development
dist.24.7	1	negative regulation of cell migration
dist.24.7	1	developmental process
dist.24.7	1	regulation of muscle contraction
dist.24.7	1	cellular ion homeostasis
dist.24.7	1	cellular chemical homeostasis
dist.24.7	1	cell-cell adhesion
dist.24.7	1	multicellular organismal development
dist.24.7	1	response to external stimulus
dist.24.7	1	regulation of developmental process
dist.24.7	1	developmental growth
dist.24.7	1	regulation of cell migration
dist.24.7	2	cytokine-mediated signaling pathway
dist.24.7	2	JAK-STAT cascade
dist.24.7	2	leukocyte chemotaxis
dist.24.7	2	cell chemotaxis
dist.24.7	2	cell surface receptor linked signal transduction
dist.24.7	2	leukocyte migration
dist.24.7	2	tyrosine phosphorylation of STAT protein
dist.24.7	2	neural crest cell development
dist.24.7	2	neural crest cell differentiation
dist.24.7	2	protein kinase cascade
dist.24.7	2	monocyte chemotaxis
dist.24.7	2	phasic smooth muscle contraction
dist.24.7	2	vein smooth muscle contraction
dist.24.7	2	regulation of peptidyl-serine phosphorylation
dist.24.7	2	positive regulation of peptidyl-serine phosphorylation
dist.24.7	2	negative regulation of hormone secretion
dist.24.7	2	negative regulation of MAP kinase activity
dist.24.7	2	immune system process
dist.24.7	2	transcription from RNA polymerase II promoter
dist.24.7	2	hormone secretion
dist.24.7	2	positive regulation of transcription
dist.24.7	2	MAPKKK cascade
dist.24.7	2	anti-apoptosis
dist.24.7	2	positive regulation of cellular biosynthetic process
dist.24.7	2	immune response
dist.24.7	2	regulation of transcription from RNA polymerase II promoter
dist.24.7	2	cell motion
dist.24.7	2	localization of cell
dist.24.7	2	positive regulation of biosynthetic process
dist.24.7	2	positive regulation of transcription from RNA polymerase II promoter
dist.24.7	2	hormone transport
dist.24.7	2	peptidyl-tyrosine phosphorylation
dist.24.7	2	peptidyl-tyrosine modification
dist.24.7	2	positive regulation of gene expression
dist.24.7	2	response to corticosteroid stimulus
dist.24.7	2	tyrosine phosphorylation of Stat3 protein
dist.24.7	2	regulation of tyrosine phosphorylation of Stat3 protein
dist.24.7	2	positive regulation of tyrosine phosphorylation of Stat3 protein
dist.24.7	2	macrophage chemotaxis
dist.24.7	2	response to glucocorticoid stimulus
dist.24.7	2	negative regulation of protein kinase activity
dist.24.7	2	negative regulation of kinase activity
dist.24.7	2	negative regulation of transferase activity
dist.24.7	2	positive regulation of nucleobase, nucleoside, nucleotide and nucleic acid metabolic process
dist.24.7	2	regulation of response to external stimulus
dist.24.7	2	mesenchymal cell development
dist.24.7	2	response to steroid hormone stimulus
dist.24.7	2	mesenchymal cell differentiation
dist.24.7	2	G-protein coupled receptor protein signaling pathway
dist.24.7	2	signal transduction
dist.24.7	2	behavior
dist.24.7	2	anatomical structure development
dist.24.7	2	developmental process
dist.24.7	2	response to wounding
dist.24.7	2	positive regulation of macromolecule biosynthetic process
dist.24.7	2	cell migration
dist.24.7	2	tube development
dist.24.7	2	renal system process
dist.24.7	2	vascular smooth muscle contraction
dist.24.7	2	peptidyl-serine phosphorylation
dist.24.7	2	peptidyl-serine modification
dist.24.7	2	regulation of tyrosine phosphorylation of STAT protein
dist.24.7	2	positive regulation of tyrosine phosphorylation of STAT protein
dist.24.7	2	positive regulation of muscle contraction
dist.24.7	2	positive regulation of smooth muscle contraction
dist.24.7	2	positive regulation of JAK-STAT cascade
dist.24.7	2	regulation of hormone secretion
dist.24.7	2	negative regulation of secretion
dist.24.7	2	chemotaxis
dist.24.7	2	taxis
dist.24.7	2	cytokine-mediated signaling pathway
dist.24.7	2	JAK-STAT cascade
dist.24.7	2	leukocyte chemotaxis
dist.24.7	2	cell chemotaxis
dist.24.7	2	cell surface receptor linked signal transduction
dist.24.7	2	leukocyte migration
dist.24.7	2	tyrosine phosphorylation of STAT protein
dist.24.7	2	neural crest cell development
dist.24.7	2	neural crest cell differentiation
dist.24.7	2	protein kinase cascade
dist.24.7	2	monocyte chemotaxis
dist.24.7	2	phasic smooth muscle contraction
dist.24.7	2	vein smooth muscle contraction
dist.24.7	2	regulation of peptidyl-serine phosphorylation
dist.24.7	2	positive regulation of peptidyl-serine phosphorylation
dist.24.7	2	negative regulation of hormone secretion
dist.24.7	2	negative regulation of MAP kinase activity
dist.24.7	2	immune system process
dist.24.7	2	transcription from RNA polymerase II promoter
dist.24.7	2	hormone secretion
dist.24.7	2	positive regulation of transcription
dist.24.7	2	MAPKKK cascade
dist.24.7	2	anti-apoptosis
dist.24.7	2	positive regulation of cellular biosynthetic process
dist.24.7	2	immune response
dist.24.7	2	regulation of transcription from RNA polymerase II promoter
dist.24.7	2	cell motion
dist.24.7	2	localization of cell
dist.24.7	2	positive regulation of biosynthetic process
dist.24.7	2	positive regulation of transcription from RNA polymerase II promoter
dist.24.7	2	hormone transport
dist.24.7	2	peptidyl-tyrosine phosphorylation
dist.24.7	2	peptidyl-tyrosine modification
dist.24.7	2	positive regulation of gene expression
dist.24.7	2	response to corticosteroid stimulus
dist.24.7	2	tyrosine phosphorylation of Stat3 protein
dist.24.7	2	regulation of tyrosine phosphorylation of Stat3 protein
dist.24.7	2	positive regulation of tyrosine phosphorylation of Stat3 protein
dist.24.7	2	macrophage chemotaxis
dist.24.7	2	response to glucocorticoid stimulus
dist.24.7	2	negative regulation of protein kinase activity
dist.24.7	2	negative regulation of kinase activity
dist.24.7	2	negative regulation of transferase activity
dist.24.7	2	positive regulation of nucleobase, nucleoside, nucleotide and nucleic acid metabolic process
dist.24.7	2	regulation of response to external stimulus
dist.24.7	2	mesenchymal cell development
dist.24.7	2	response to steroid hormone stimulus
dist.24.7	2	mesenchymal cell differentiation
dist.24.7	2	G-protein coupled receptor protein signaling pathway
dist.24.7	2	signal transduction
dist.24.7	2	behavior
dist.24.7	2	anatomical structure development
dist.24.7	2	developmental process
dist.24.7	2	response to wounding
dist.24.7	2	positive regulation of macromolecule biosynthetic process
dist.24.7	2	cell migration
dist.24.7	2	tube development
dist.24.7	2	renal system process
dist.24.7	2	vascular smooth muscle contraction
dist.24.7	2	peptidyl-serine phosphorylation
dist.24.7	2	peptidyl-serine modification
dist.24.7	2	regulation of tyrosine phosphorylation of STAT protein
dist.24.7	2	positive regulation of tyrosine phosphorylation of STAT protein
dist.24.7	2	positive regulation of muscle contraction
dist.24.7	2	positive regulation of smooth muscle contraction
dist.24.7	2	positive regulation of JAK-STAT cascade
dist.24.7	2	regulation of hormone secretion
dist.24.7	2	negative regulation of secretion
dist.24.7	2	chemotaxis
dist.24.7	2	taxis
dist.24.7	2	cytokine-mediated signaling pathway
dist.24.7	2	JAK-STAT cascade
dist.24.7	2	leukocyte chemotaxis
dist.24.7	2	cell chemotaxis
dist.24.7	2	cell surface receptor linked signal transduction
dist.24.7	2	leukocyte migration
dist.24.7	2	tyrosine phosphorylation of STAT protein
dist.24.7	2	neural crest cell development
dist.24.7	2	neural crest cell differentiation
dist.24.7	2	protein kinase cascade
dist.24.7	2	monocyte chemotaxis
dist.24.7	2	phasic smooth muscle contraction
dist.24.7	2	vein smooth muscle contraction
dist.24.7	2	regulation of peptidyl-serine phosphorylation
dist.24.7	2	positive regulation of peptidyl-serine phosphorylation
dist.24.7	2	negative regulation of hormone secretion
dist.24.7	2	negative regulation of MAP kinase activity
dist.24.7	2	immune system process
dist.24.7	2	transcription from RNA polymerase II promoter
dist.24.7	2	hormone secretion
dist.24.7	2	positive regulation of transcription
dist.24.7	2	MAPKKK cascade
dist.24.7	2	anti-apoptosis
dist.24.7	2	positive regulation of cellular biosynthetic process
dist.24.7	2	immune response
dist.24.7	2	regulation of transcription from RNA polymerase II promoter
dist.24.7	2	cell motion
dist.24.7	2	localization of cell
dist.24.7	2	positive regulation of biosynthetic process
dist.24.7	2	positive regulation of transcription from RNA polymerase II promoter
dist.24.7	2	hormone transport
dist.24.7	2	peptidyl-tyrosine phosphorylation
dist.24.7	2	peptidyl-tyrosine modification
dist.24.7	2	positive regulation of gene expression
dist.24.7	2	response to corticosteroid stimulus
dist.24.7	2	tyrosine phosphorylation of Stat3 protein
dist.24.7	2	regulation of tyrosine phosphorylation of Stat3 protein
dist.24.7	2	positive regulation of tyrosine phosphorylation of Stat3 protein
dist.24.7	2	macrophage chemotaxis
dist.24.7	2	response to glucocorticoid stimulus
dist.24.7	2	negative regulation of protein kinase activity
dist.24.7	2	negative regulation of kinase activity
dist.24.7	2	negative regulation of transferase activity
dist.24.7	2	positive regulation of nucleobase, nucleoside, nucleotide and nucleic acid metabolic process
dist.24.7	2	regulation of response to external stimulus
dist.24.7	2	mesenchymal cell development
[truncated: 784 more rows]

## Sheet: Classifying GO Terms
GO terms	Tomlins:Hormone Refactory vs Naive	Tomlins:Primary Carcinoma	Tomlins: Metastatic Hormone Naive	Tomlins: Metastatic Hormone Refactory	Tomlins: PIN	Golub:primary	Golub:metastatic
negative regulation of transcription, DNA-dependent	x
negative regulation of RNA metabolic process	x
negative regulation of transcription	x
protein localization	x
negative regulation of DNA binding	x
negative regulation of transcription factor activity	x
negative regulation of gene expression	x
heart development	x	x				x	x
negative regulation of binding	x
negative regulation of nucleobase, nucleoside, nucleotide and nucleic acid metabolic process	x
negative regulation of macromolecule biosynthetic process	x
negative regulation of cellular biosynthetic process	x
negative regulation of biosynthetic process	x
negative regulation of transcription from RNA polymerase II promoter	x
negative regulation of macromolecule metabolic process	x
negative regulation of cellular metabolic process	x
activation of immune response	x
positive regulation of immune response	x
acute inflammatory response	x
complement activation, classical pathway	x
humoral immune response mediated by circulating immunoglobulin	x
complement activation	x
activation of plasma proteins involved in acute inflammatory response	x
regulation of immune response	x
regulation of response to stimulus	x
positive regulation of response to stimulus	x
positive regulation of immune system process	x
humoral immune response	x
immunoglobulin mediated immune response	x
B cell mediated immunity	x
lymphocyte mediated immunity	x
leukocyte mediated immunity	x
adaptive immune response based on somatic recombination of immune receptors built from immunoglobulin superfamily domains	x
response to wounding	x	x			x		x
adaptive immune response	x
response to external stimulus	x	x			x		x
innate immune response	x
positive regulation of biological process	x
immune effector process	x
response to stimulus	x
regulation of immune system process	x
immune response	x	x			x		x
inflammatory response	x	x			x
defense response	x	x
response to stress	x
regulation of lipid metabolic process	x
immune system process	x	x			x		x
circulatory system process	x
blood circulation	x
amino sugar metabolic process	x
glucosamine metabolic process	x
transcription							x
negative regulation of angiogenesis	x	x
response to heat	x	x
protein homooligomerization	x	x
regulation of response to external stimulus		x			x		x
cell projection organization	x		x
cell morphogenesis	x
cellular component morphogenesis	x
neuron projection development	x
tRNA processing	x
antigen processing and presentation of peptide or polysaccharide antigen via MHC class II		x
antigen processing and presentation							x
oxidation reduction	x				x
cellular lipid metabolic process	x				x
lipid metabolic process					x
cellular aromatic compound metabolic process	x				x
carboxylic acid metabolic process					x
organic acid metabolic process					x
multicellular organismal process		x			x	x	x
multicellular organismal development		x			x		x
anatomical structure development		x			x		x
developmental process		x			x
neuromuscular junction development		x			x
chemotaxis		x			x
taxis		x			x
cell adhesion		x			x		x
biological adhesion		x			x		x
system development		x			x
phosphoinositide biosynthetic process				x
microspike assembly	x
filopodium assembly	x
tube development		x					x
protein kinase cascade		x			x		x
negative regulation of cellular process		x
muscle system process		x			x	x	x
muscle contraction		x			x	x	x
system process		x			x	x	x
regulation of system process		x
morphogenesis of a branching structure		x
branching morphogenesis of a tube		x
phosphoinositide 3-kinase cascade		x
skeletal system morphogenesis		x
mammary gland development		x				x	x
regulation of muscle contraction		x
branching involved in ureteric bud morphogenesis		x
regulation of biological quality		x					x
extracellular matrix organization		x					x
positive regulation of cellular biosynthetic process		x			x		x
positive regulation of biosynthetic process		x			x		x
positive regulation of transcription from RNA polymerase II promoter		x			x		x
positive regulation of transcription		x			x		x
cytokine-mediated signaling pathway		x			x		x
positive regulation of gene expression		x			x		x
cell motion		x			x		x
positive regulation of cellular metabolic process							x
localization of cell		x			x		x
positive regulation of nucleobase, nucleoside, nucleotide and nucleic acid metabolic process		x			x		x
positive regulation of metabolic process							x
hormone secretion		x			x		x
positive regulation of macromolecule biosynthetic process		x			x		x
regulation of peptidyl-serine phosphorylation		x			x		x
positive regulation of peptidyl-serine phosphorylation		x			x		x
negative regulation of hormone secretion		x			x		x
hormone transport		x			x		x
behavior		x			x		x
muscle cell proliferation							x
leukocyte activation							x
tyrosine phosphorylation of Stat3 protein		x			x		x
regulation of tyrosine phosphorylation of Stat3 protein		x			x		x
positive regulation of tyrosine phosphorylation of Stat3 protein		x			x		x
leukocyte chemotaxis		x			x		x
cell chemotaxis		x			x		x
cell activation							x
generation of a signal involved in cell-cell signaling							x
peptidyl-serine phosphorylation		x			x		x
peptidyl-serine modification		x			x		x
regulation of tyrosine phosphorylation of STAT protein		x			x		x
positive regulation of tyrosine phosphorylation of STAT protein		x			x		x
positive regulation of JAK-STAT cascade		x			x		x
regulation of hormone secretion		x			x		x
negative regulation of secretion		x			x		x
cell surface receptor linked signal transduction		x			x		x
leukocyte migration		x			x		x
MAPKKK cascade							x
tyrosine phosphorylation of STAT protein		x			x		x
regulation of JAK-STAT cascade							x
positive regulation of peptidyl-tyrosine phosphorylation							x
neural crest cell development		x					x
neural crest cell differentiation		x					x
cell migration		x					x
regulation of transcription from RNA polymerase II promoter		x			x		x
cell motility							x
regulation of peptidyl-tyrosine phosphorylation							x
JAK-STAT cascade		x			x		x
peptidyl-tyrosine phosphorylation		x			x		x
peptidyl-tyrosine modification		x			x		x
mesenchymal cell development		x					x
mesenchymal cell differentiation		x					x
locomotion							x
transcription from RNA polymerase II promoter		x			x		x
cell-cell adhesion		x
myofibril assembly					x
muscle cell development					x
striated muscle cell development					x
renal system process					x
peptidyl-amino acid modification							x
antigen processing and presentation of peptide antigen via MHC class I							x
antigen processing and presentation of peptide antigen							x
membrane fusion				x
glycerophospholipid biosynthetic process				x
phosphoinositide metabolic process				x
