# Supplementary material for: Meta-analysis of prostate cancer gene expression data identifies a novel discriminatory signature enriched for glycosylating enzymes
Source: BMC Med Genomics. 2014 Dec 31;7:513. doi: 10.1186/s12920-014-0074-9 (PMC4351903; doi:10.1186/s12920-014-0074-9)
Supplement: Additional file 13: Table S11. — Overexpressed genes in localised prostate cancer versus benign tissue within the entire set of differentially expressed genes in the Varambally dataset (GSE3325). [file 12920_2014_74_MOESM13_ESM.xls]

## Sheet: Sheet1
ID	symbol	benign	metastatic	primary	primary.reporters	primary.reporters1	metastatic.reporters	metastatic.reporters1	dist.0.6	dist.0.8	dist.1.1	dist.1.9	dist.2.5	dist.4.5	dist.10.6	dist.24.7	dist.101.6	chr	entrez	genename	refseq	unigene	accnum
209424_s_at	AMACR	96.5883	507.704	1498.75	15.5169	2.09454e-05			71	64	60	47	43	19	11	4	2	5	23600	alpha-methylacyl-CoA racemase	NM_014324;NM_203382;NP_055139;NP_976316	Hs.508343	AI796120
209426_s_at	AMACR	105.566	462.154	1389.74	13.1646	2.42136e-05			71	64	60	47	43	19	11	4	2	5	23600	alpha-methylacyl-CoA racemase	NM_014324;NM_203382;NP_055139;NP_976316	Hs.508343	AF047020
209425_at	AMACR	126.512	395.805	1518.6	12.0036	2.28778e-05			71	64	60	47	43	19	11	4	2	5	23600	alpha-methylacyl-CoA racemase	NM_014324;NM_203382;NP_055139;NP_976316	Hs.508343	AA888589
217111_at	AMACR	38.778	101.98	158.672	4.09179	1.79065e-05			92	48	45	38	34	12	8	2	1	5	23600	alpha-methylacyl-CoA racemase	NM_014324;NM_203382;NP_055139;NP_976316	Hs.508343	AK022765
204416_x_at	APOC1	88.1418	171.545	187.459	2.12679	3.4542e-07			45	41	39	32	29	22	14	4	2	19	341	apolipoprotein C-I	NM_001645;NP_001636	Hs.110675	NM_001645
1554420_at	ATF3	109.396	61.6319	332.329	3.03786	8.22124e-07	-5.39216	1.24386e-09	8	8	8	8	8	7	5	1	1	1	467	activating transcription factor 3	NM_001030287;NM_001040619;NM_001674;NM_004024;NP_001025458;NP_001035709;NP_001665;NP_004015	Hs.460	AB078026
219521_at	B3GAT1	47.7482	57.5248	111.134	2.3275	1.99858e-05			23	22	21	19	17	1	1	1	1	11	27087	beta-1,3-glucuronyltransferase 1 (glucuronosyltransferase P)	NM_018644;NM_054025;NP_061114;NP_473366	Hs.381050	NM_018644
230896_at	BEND4	122.852	24.0256	356.959	2.90559	5.39239e-05	-14.8575	4.90235e-11	35	32	21	19	17	1	1	1	1	4	389206	BEN domain containing 4	NM_207406;NP_997289	Hs.120591	AA833830
214806_at	BICD1	77.7306	118.355	233.037	2.99801	7.3789e-09			83	74	69	52	1	1	1	1	1	12	636	bicaudal D homolog 1 (Drosophila)	NM_001003398;NM_001714;NP_001003398;NP_001705	Hs.505202	U90030
1554020_at	BICD1	18.9224	41.4503	52.7815	2.78937	1.87424e-06			4	4	4	4	4	2	2	2	1	12	636	bicaudal D homolog 1 (Drosophila)	NM_001003398;NM_001714;NP_001003398;NP_001705	Hs.505202	BC010091
1556051_a_at	BICD1	46.6429	69.7601	125.991	2.70117	3.56653e-06			11	11	1	1	1	1	1	1	1	12	636	bicaudal D homolog 1 (Drosophila)	NM_001003398;NM_001714;NP_001003398;NP_001705	Hs.505202	CA777994
238625_at	C1orf168	44.3	40.1984	123.056	2.7778	0.00013201	-3.06123	4.75543e-05	9	9	9	9	9	8	1	1	1	1	199920	chromosome 1 open reading frame 168	NM_001004303;NP_001004303	Hs.437655	AI452457
213143_at	C2orf72	44.0649	53.6001	94.3936	2.14215	1.37793e-05			83	74	69	52	1	1	1	1	1	2	257407	chromosome 2 open reading frame 72	NM_001144994;NP_001138466;XM_001129456;XM_001132119;XM_001715135;XP_001129456;XP_001132119;XP_001715187	Hs.526596;Hs.551993	BE856707
214428_x_at	C4A	141.134	121.774	494.516	3.50389	8.50037e-05	-4.06094	2.3143e-05	68	61	57	25	23	11	7	5	1	6	720	complement component 4A (Rodgers blood group)	NM_007293;NP_009224	Hs.534847	K02403
208451_s_at	C4B	168.852	131.944	734.418	4.34949	3.20729e-05	-5.56613	4.52334e-06	68	61	57	25	23	11	7	5	1	6	721	complement component 4B (Chido blood group)	NM_000592;NM_001002029;NP_000583;NP_001002029;XM_001722806;XP_001722858	Hs.534847	NM_000592
219054_at	C5orf23	77.1284	118.823	308.494	3.99974	1.18059e-05	-2.59625	0.000714577	97	9	9	9	9	8	1	1	1	5	79614	chromosome 5 open reading frame 23	NM_024563;NP_078839	Hs.13528	NM_024563
221879_at	CALML4	94.1694	162.152	208.204	2.21095	3.30933e-05			14	14	13	12	12	10	6	4	2	15	91860	calmodulin-like 4	NM_001031733;NM_033429;NP_001026903;NP_219501	Hs.709550	AA886335
229221_at	CD44	23.6764	19.8178	55.0233	2.32397	9.79462e-09	-2.77646	4.09132e-10	36	33	31	8	8	7	5	1	1	11	960	CD44 molecule (Indian blood group)	NM_000610;NM_001001389;NM_001001390;NM_001001391;NM_001001392;NP_000601;NP_001001389;NP_001001390;NP_001001391;NP_001001392	Hs.502328	BE467023
214596_at	CHRM3	25.5929	44.9293	125.104	4.88824	6.76442e-05			3	3	3	3	3	3	3	2	1	1	1131	cholinergic receptor, muscarinic 3	NM_000740;NP_000731	Hs.7138	T15991
1553705_a_at	CHRM3	26.3431	40.289	80.041	3.03841	0.000133905			3	3	3	3	3	3	3	2	1	1	1131	cholinergic receptor, muscarinic 3	NM_000740;NP_000731	Hs.7138	NM_000740
1564339_a_at	CHRM3	25.3336	30.6371	68.5864	2.70734	3.77814e-05	-2.23868	0.000376828	3	3	3	3	3	3	3	2	1	1	1131	cholinergic receptor, muscarinic 3	NM_000740;NP_000731	Hs.7138	AF279779
213622_at	COL9A2	59.8864	59.9902	241.835	4.03823	0.000179074	-4.03124	0.000181436	6	6	6	6	6	5	1	1	1	1	1298	collagen, type IX, alpha 2	NM_001852;NP_001843	Hs.418012	AI733465
207802_at	CRISP3	10.7469	166.844	486.393	45.259	6.25065e-05			52	48	45	38	34	12	8	2	1	6	10321	cysteine-rich secretory protein 3	NM_006061;NP_006052	Hs.404466	NM_006061
242138_at	DLX1	14.7064	32.4924	130.461	8.87106	1.69457e-08	-4.01513	1.13641e-05	117	95	79	33	30	23	15	5	1	2	1745	distal-less homeobox 1	NM_001038493;NM_178120;NP_001033582;NP_835221	Hs.407015	BF060783
232381_s_at	DNAH5	30.3932	63.2068	234.54	7.71688	2.05998e-07	-3.71068	7.24123e-05	53	49	46	39	35	17	11	4	2	5	1767	dynein, axonemal, heavy chain 5	NM_001369;NP_001360	Hs.212360	AW272255
227429_at	EFCAB4A	45.5004	73.1324	109.83	2.41382	1.20709e-06			10	10	10	10	10	3	3	2	1	11	283229	EF-hand calcium binding domain 4A	NM_173584;NP_775855	Hs.660936;Hs.708975	AI683694
205249_at	EGR2	261.971	29.427	640.918	2.44652	5.42918e-05	-21.78	1.96692e-13	17	17	16	15	8	7	5	1	1	10	1959	early growth response 2 (Krox-20 homolog, Drosophila)	NM_000399;NM_001136177;NM_001136178;NM_001136179;NP_000390;NP_001129649;NP_001129650;NP_001129651	Hs.1395	NM_000399
1564796_at	EMP1	54.5258	23.3726	132.895	2.43728	1.88012e-05	-5.68592	9.34638e-10	17	17	16	15	8	7	5	1	1	12	2012	epithelial membrane protein 1	NM_001423;NP_001414	Hs.707901	BC017854
201341_at	ENC1	248.565	630.313	604.092	2.43032	1.87498e-06			28	27	26	4	4	2	2	2	1	5	8507	ectodermal-neural cortex (with BTB-like domain)	NM_003633;NP_003624	Hs.104925	NM_003633
201340_s_at	ENC1	115.788	340.647	249.559	2.15531	0.000121839			27	26	25	22	20	16	10	7	3	5	8507	ectodermal-neural cortex (with BTB-like domain)	NM_003633;NP_003624	Hs.104925	AF010314
201839_s_at	EPCAM	749.807	3021.9	2179.41	2.90662	8.44021e-09			30	29	28	24	22	18	12	7	3	2	4072	epithelial cell adhesion molecule	NM_002354;NP_002345	Hs.542050	NM_002354
213541_s_at	ERG	23.0747	30.3194	416.146	18.0348	2.80325e-06	-13.7254	1.0346e-05	3	3	3	3	3	3	3	2	1	21	2078	v-ets erythroblastosis virus E26 oncogene homolog (avian)	NM_001136154;NM_001136155;NM_004449;NM_182918;NP_001129626;NP_001129627;NP_004440;NP_891548	Hs.473819	AI351043
241926_s_at	ERG	14.4315	16.4641	103.652	7.18233	6.17858e-05	-6.29564	0.000133434	3	3	3	3	3	3	3	2	1	21	2078	v-ets erythroblastosis virus E26 oncogene homolog (avian)	NM_001136154;NM_001136155;NM_004449;NM_182918;NP_001129626;NP_001129627;NP_004440;NP_891548	Hs.473819	AA296657
211626_x_at	ERG	29.8322	37.0278	112.335	3.76557	7.18996e-06	-3.03381	6.32377e-05	3	3	3	3	3	3	3	2	1	21	2078	v-ets erythroblastosis virus E26 oncogene homolog (avian)	NM_001136154;NM_001136155;NM_004449;NM_182918;NP_001129626;NP_001129627;NP_004440;NP_891548	Hs.473819	M21535
222079_at	ERG	19.3673	20.2547	53.9832	2.78733	3.95482e-05	-2.66522	6.63937e-05	3	3	3	3	3	3	3	2	1	21	2078	v-ets erythroblastosis virus E26 oncogene homolog (avian)	NM_001136154;NM_001136155;NM_004449;NM_182918;NP_001129626;NP_001129627;NP_004440;NP_891548	Hs.473819	BF739971
207981_s_at	ESRRG	51.6376	17.5071	170.047	3.29308	1.34684e-05	-9.71298	8.6909e-10	49	45	43	36	33	25	4	3	1	1	2104	estrogen-related receptor gamma	NM_001134285;NM_001438;NM_206594;NM_206595;NP_001127757;NP_001429;NP_996317;NP_996318;NR_024099	Hs.444225	NM_001438
225667_s_at	FAM84A	206.234	204.909	801.93	3.88844	0.000105741	-3.9136	0.000100357	104	45	43	36	33	25	4	3	1	2	151354	family with sequence similarity 84, member A	NM_145175;NP_660158	Hs.260855	AI601101
242683_at	FLJ38028	28.7443	31.4131	60.0285	2.08836	0.000109419			118	96	6	6	6	5	1	1	1	18	400643	hypothetical gene supported by AK095347	XR_040234;XR_040235;XR_040236	Hs.253920	AW081766
202709_at	FMOD	288.325	112.548	1148.17	3.98221	2.14707e-08	-10.2016	3.09629e-12	34	8	8	8	8	7	5	1	1	1	2331	fibromodulin	NM_002023;NP_002014	Hs.519168	NM_002023
206307_s_at	FOXD1	16.5444	30.4457	49.7801	3.00888	9.24401e-05			62	56	53	42	38	2	2	2	1	5	2297	forkhead box D1	NM_004472;NP_004463	Hs.519385	NM_004472
1554079_at	GALNTL4	70.1207	145.184	142.684	2.03484	7.40716e-05			5	5	5	5	5	4	4	3	1	11	374378	UDP-N-acetyl-alpha-D-galactosamine:polypeptide N-acetylgalactosaminyltransferase-like 4	NM_198516;NP_940918	Hs.655152	BC037341
213280_at	GARNL4	116.341	173.748	254.68	2.18909	4.72848e-05			84	60	53	42	38	2	2	2	1	17	23108	GTPase activating Rap/RanGAP domain-like 4	NM_001100398;NM_015085;NP_001093868;NP_055900	Hs.499659	AK000478
239761_at	GCNT1	67.2251	60.7815	410.78	6.11052	5.07738e-07	-6.75831	2.29097e-07	57	53	50	37	11	9	5	1	1	9	2650	glucosaminyl (N-acetyl) transferase 1, core 2 (beta-1,6-N-acetylglucosaminyltransferase)	NM_001097633;NM_001097634;NM_001097635;NM_001097636;NM_001490;NP_001091102;NP_001091103;NP_001091104;NP_001091105;NP_001481	Hs.521568	AI088120
205505_at	GCNT1	56.2425	85.3741	211.74	3.76477	4.70719e-07	-2.48014	6.50162e-05	57	53	50	37	11	9	5	1	1	9	2650	glucosaminyl (N-acetyl) transferase 1, core 2 (beta-1,6-N-acetylglucosaminyltransferase)	NM_001097633;NM_001097634;NM_001097635;NM_001097636;NM_001490;NP_001091102;NP_001091103;NP_001091104;NP_001091105;NP_001481	Hs.521568	NM_001490
221577_x_at	GDF15	128.277	866.688	1238.56	9.65538	9.28165e-07				15	14	13	12	10	6	4	2	19	9518	growth differentiation factor 15	NM_004864;NP_004855	Hs.616962	AF003934
204973_at	GJB1	77.5625	99.806	190.7	2.45866	3.23502e-06			53	49	46	39	35	17	11	4	2	X	2705	gap junction protein, beta 1, 32kDa	NM_000166;NM_001097642;NP_000157;NP_001091111	Hs.333303;Hs.715578	NM_000166
1569886_a_at	GLB1L3	107.737	14.5304	283.716	2.63342	1.45434e-05	-19.5257	2.18605e-13	23	22	21	19	17	1	1	1	1	11	112937	galactosidase, beta 1-like 3	NM_001080407;NP_001073876	Hs.436178	BC040605
227794_at	GLYATL1	92.8497	18.7062	465.297	5.01129	1.23801e-06	-24.874	1.82839e-11	34	8	8	8	8	7	5	1	1	11	92292	glycine-N-acyltransferase-like 1	NM_080661;NP_542392	Hs.38085;Hs.616909	BF432254
227695_at	GLYATL1	46.8827	33.2549	142.1	3.03097	5.57078e-08	-4.27306	6.9878e-10	17	17	16	15	8	7	5	1	1	11	92292	glycine-N-acyltransferase-like 1	NM_080661;NP_542392	Hs.38085;Hs.616909	AW024547
218692_at	GOLSYN	71.043	267.917	182.442	2.56805	6.64011e-05			5	5	5	5	5	4	4	3	1	8	55638	Golgi-localized protein	NM_001099743;NM_001099744;NM_001099745;NM_001099746;NM_001099747;NM_001099748;NM_001099749;NM_001099750;NM_001099751;NM_001099752;NM_001099753;NM_001099754;NM_001099755;NM_001099756;NM_017786;NP_001093213;NP_001093214;NP_001093215;NP_001093216;NP_001093217;NP_001093218;NP_001093219;NP_001093220;NP_001093221;NP_001093222;NP_001093223;NP_001093224;NP_001093225;NP_001093226;NP_060256	Hs.390738	NM_017786
218469_at	GREM1	23.3724	19.094	130.298	5.57489	6.75246e-05	-6.82406	1.80133e-05	96	46	44	37	11	9	5	1	1	15	26585	gremlin 1, cysteine knot superfamily, homolog (Xenopus laevis)	NM_013372;NP_037504	Hs.40098	NM_013372
220794_at	GREM2	17.8252	12.99	68.2076	3.82647	1.05596e-06	-5.25077	4.53421e-08	50	46	44	37	11	9	5	1	1	1	64388	gremlin 2, cysteine knot superfamily, homolog (Xenopus laevis)	NM_022469;NP_071914	Hs.98206	NM_022469
205439_at	GSTT2	79.8103	35.9932	280.508	3.51468	9.49445e-05	-7.79336	1.46068e-07	49	45	43	36	33	25	4	3	1	22	2953	glutathione S-transferase theta 2	NM_000854;NP_000845	Hs.654462	NM_000854
203932_at	HLA-DMB	255.654	135.328	1110.76	4.34479	2.83754e-06	-8.20793	1.35097e-08	35	32	21	19	17	1	1	1	1	6	3109	major histocompatibility complex, class II, DM beta	NM_002118;NP_002109	Hs.654428	NM_002118
206858_s_at	HOXC6	14.0215	591.67	212.538	15.158	2.58724e-07			65	59	56	44	40	27	10	7	3	12	3223	homeobox C6	NM_004503;NM_153693;NP_004494;NP_710160	Hs.549040	NM_004503
204934_s_at	HPN	44.6759	170.827	249.825	5.59195	6.28021e-05			52	48	45	38	34	12	8	2	1	19	3249	hepsin	NM_002151;NM_182983;NP_002142;NP_892028	Hs.182385	NM_002151
203474_at	IQGAP2	178.16	79.3962	549.353	3.08348	2.84116e-05	-6.91913	1.31909e-08	41	37	35	23	21	17	11	4	2	5	10788	IQ motif containing GTPase activating protein 2	NM_006633;NP_006624	Hs.291030	NM_006633
202662_s_at	ITPR2	78.4437	28.0232	192.448	2.45333	7.74354e-05	-6.86746	1.3995e-09	36	33	31	8	8	7	5	1	1	12	3709	inositol 1,4,5-triphosphate receptor, type 2	NM_002223;NP_002214	Hs.512235	NM_002223
211610_at	KLF6	27.0498	28.5991	59.562	2.20194	0.000139555	-2.08266	0.000299447	77	69	65	7	7	6	3	2	1	10	1316	Kruppel-like factor 6	NM_001300;NP_001291	Hs.4055;Hs.709396	U51869
234985_at	LDLRAD3	319.62	219.279	696.766	2.17998	2.80161e-05	-3.17753	1.27394e-07	113	94	86	32	29	22	14	4	2	11	143458	low density lipoprotein receptor class A domain containing 3	NM_174902;NP_777562	Hs.708347	AW043782
221558_s_at	LEF1	86.9567	580.228	189.793	2.18262	0.00017688	3.05715	2.23618e-06	100	84	78	35	32	24	16	8	4	4	51176	lymphoid enhancer-binding factor 1	NM_001130713;NM_001130714;NM_016269;NP_001124185;NP_001124186;NP_057353	Hs.555947	AF288571
228762_at	LFNG	177.307	271.881	374.279	2.11091	7.19294e-05			24	23	22	18	16	13	4	3	1	7	3955	LFNG O-fucosylpeptide 3-beta-N-acetylglucosaminyltransferase	NM_001040167;NM_001040168;NP_001035257;NP_001035258	Hs.159142	AW151924
1557146_a_at	LOC146336	25.3692	25.1372	76.17	3.00245	0.000112282	-3.03016	0.000102462	13	13	12	11	11	9	5	1	1	16	146336	hypothetical LOC146336	NR_027242;XR_040906;XR_040907;XR_040908	Hs.250557;Hs.711586;Hs.711752	T03074
1557207_s_at	LOC283177	55.6936	62.9882	143.424	2.57523	9.84257e-07	-2.27699	6.56641e-06	3	3	3	3	3	3	3	2	1	11	283177	hypothetical protein LOC283177	NA	Hs.504390	AI743605
229599_at	LOC440335	68.433	394.115	148.525	2.17037	3.82979e-06	2.65352	1.42609e-07	107	89	83	51	45	30	16	8	4	16	440335	hypothetical gene supported by BC022385; BC035868; BC048326	XM_001722191;XM_935391;XM_945742;XP_001722243;XP_940484;XP_950835	Hs.390599	AA675917
239319_at	LOC728342	18.6145	18.9384	42.9541	2.30756	2.85926e-07	-2.2681	3.88466e-07	50	46	44	37	11	9	5	1	1	5	728342	hypothetical protein LOC728342	XR_041032;XR_041033;XR_041034	Hs.434420	BE542563
1559276_at	LOC728606	17.8682	43.9309	131.53	7.36114	1.33373e-05			15	15	14	13	12	10	6	4	2	18	728606	hypothetical LOC728606	NR_024259;XM_001127052;XM_001130247;XM_001722936;XP_001127052;XP_001130247;XP_001722988	Hs.170599	AK056805
215323_at	LUZP2	22.2736	27.1846	67.961	3.05118	2.68473e-07	-2.49998	4.2882e-06	91	79	74	52	1	1	1	1	1	11	338645	leucine zipper protein 2	NM_001009909;NP_001009909	Hs.144138;Hs.655032	X81895
205698_s_at	MAP2K6	52.3308	65.9961	133.366	2.54851	3.22629e-06	-2.02081	0.000106677	58	40	38	31	18	14	4	3	1	17	5608	mitogen-activated protein kinase kinase 6	NM_002758;NP_002749	Hs.463978	NM_002758
200644_at	MARCKSL1	829.242	1775.52	2232.22	2.69188	3.59883e-06			24	23	22	18	16	13	4	3	1	1	65108	MARCKS-like 1	NM_023009;NP_075385	Hs.707012;Hs.75061	NM_023009
242260_at	MATR3	28.9508	81.623	83.5027	2.8843	6.4544e-05			52	48	45	38	34	12	8	2	1	5	9782	matrin 3	NM_018834;NM_199189;NP_061322;NP_954659	Hs.268939	BG283790
212473_s_at	MICAL2	295.542	702.832	829.207	2.80571	3.49977e-05				58	55	6	6	5	1	1	1	11	9645	microtubule associated monoxygenase, calponin and LIM domain containing 2	NM_014632;NP_055447	Hs.501928	BE965029
212472_at	MICAL2	68.3764	126.209	188.979	2.76381	1.26436e-05				58	55	6	6	5	1	1	1	11	9645	microtubule associated monoxygenase, calponin and LIM domain containing 2	NM_014632;NP_055447	Hs.501928	BE965029
224355_s_at	MS4A8B	37.6765	210.693	81.7451	2.16965	5.70741e-05	2.57744	4.73503e-06	101	75	70	53	46	31	16	8	4	11	83661	membrane-spanning 4-domains, subfamily A, member 8B	NM_031457;NP_113645	Hs.150878	AF237905
202431_s_at	MYC	289.428	69.6633	838.979	2.89875	8.0049e-07	-12.0433	6.0549e-13	34	8	8	8	8	7	5	1	1	8	4609	v-myc myelocytomatosis viral oncogene homolog (avian)	NM_002467;NP_002458	Hs.202453	NM_002467
241726_at	NA	48.4015	231.203	833.022	17.2107	2.29864e-08	-3.60299	0.00064414	63	57	54	43	39	21	13	1	1	NA	NA	NA	NA	NA	AI682088
242488_at	NA	16.8229	28.4685	106.342	6.32126	6.85536e-05	-3.73543	0.00184969	3	3	3	3	3	3	3	2	1	NA	NA	NA	NA	NA	R55784
232397_at	NA	42.4982	9.12	226.454	5.32855	2.64492e-11	-24.8304	1.67749e-16	34	8	8	8	8	7	5	1	1	NA	NA	NA	NA	NA	R14890
242228_at	NA	17.5442	26.3889	77.9428	4.44266	6.21185e-10	-2.95362	1.079e-07	111	50	47	40	36	26	13	1	1	NA	NA	NA	NA	NA	AA825721
237673_at	NA	21.4868	22.6268	82.6782	3.84786	4.63915e-05	-3.65399	7.27336e-05	116	67	63	48	33	25	4	3	1	NA	NA	NA	NA	NA	BE465103
242052_at	NA	124.3	186.908	458.261	3.68675	2.38859e-07	-2.45181	3.66241e-05	44	40	38	31	18	14	4	3	1	NA	NA	NA	NA	NA	AW979272
236365_at	NA	12.8528	28.6748	46.9863	3.65573	8.89973e-06			92	48	45	38	34	12	8	2	1	NA	NA	NA	NA	NA	AA400269
1557598_at	NA	17.7425	17.5993	63.4329	3.57519	2.40639e-05	-3.60428	2.22737e-05	9	9	9	9	9	8	1	1	1	NA	NA	NA	NA	NA	BC041378
241310_at	NA	14.8356	11.3671	52.8454	3.56207	3.72019e-08	-4.64899	1.71553e-09	23	22	21	19	17	1	1	1	1	NA	NA	NA	NA	NA	AI685841
231964_at	NA	20.8473	26.602	73.4083	3.52124	1.6644e-09	-2.7595	5.3302e-08	111	50	47	40	36	26	13	1	1	NA	NA	NA	NA	NA	AL117598
239806_at	NA	23.4451	16.5047	67.7133	2.88816	1.84017e-05	-4.10267	3.8379e-07	86	54	51	3	3	3	3	2	1	NA	NA	NA	NA	NA	BF508641
244885_at	NA	10.0943	16.3327	22.9424	2.2728	2.70826e-05				20	19	2	2	2	2	2	1	NA	NA	NA	NA	NA	AI016316
236002_at	NA	31.472	29.1716	70.454	2.23863	3.11612e-05	-2.41515	1.02334e-05	114	1	1	1	1	1	1	1	1	NA	NA	NA	NA	NA	BE178502
240458_at	NA	92.4459	33.3016	201.3	2.1775	1.77727e-05	-6.04477	4.67867e-11	36	33	31	8	8	7	5	1	1	NA	NA	NA	NA	NA	AI242023
217481_x_at	NA	16.3702	14.1225	35.5881	2.17396	9.95075e-07	-2.51996	7.59988e-08	36	33	31	8	8	7	5	1	1	NA	NA	NA	NA	NA	AL110201
241404_at	NA	25.6488	12.5451	55.264	2.15465	4.37776e-05	-4.40522	3.54402e-09	34	8	8	8	8	7	5	1	1	NA	NA	NA	NA	NA	AI088104
244457_at	NA	157.378	67.3283	338.877	2.15327	2.49532e-05	-5.03321	3.7543e-10	36	33	31	8	8	7	5	1	1	NA	NA	NA	NA	NA	BF724206
229569_at	NA	34.0839	32.6858	72.201	2.11833	1.54771e-05	-2.20894	7.76108e-06	46	42	40	33	30	23	15	5	1	NA	NA	NA	NA	NA	AW572379
216614_at	NA	53.3228	25.7711	112.906	2.11741	7.59035e-06	-4.38112	2.3586e-10	36	33	31	8	8	7	5	1	1	NA	NA	NA	NA	NA	AL049988
243713_at	NA	13.6884	12.0076	28.3179	2.06875	6.50858e-06	-2.35833	6.69915e-07	35	32	21	19	17	1	1	1	1	NA	NA	NA	NA	NA	AI734054
241272_at	NA	70.3081	43.8184	142.78	2.03078	2.61044e-06	-3.25845	1.01607e-09	17	17	16	15	8	7	5	1	1	NA	NA	NA	NA	NA	BE156417
213116_at	NEK3	104.722	36.2738	225.154	2.15002	0.000119672	-6.20705	4.61093e-10	6	6	6	6	6	5	1	1	1	13	4752	NIMA (never in mitosis gene a)-related kinase 3	NM_002498;NM_152720;NP_002489;NP_689933	Hs.409989	AI191920
232482_at	OR51E2	15.0041	101.993	441.812	29.4462	1.08202e-05			61	55	52	12	12	10	6	4	2	11	81285	olfactory receptor, family 51, subfamily E, member 2	NM_030774;NP_110401	Hs.501758;Hs.606330	AF311306
221424_s_at	OR51E2	31.3358	124.056	450.545	14.3779	2.86737e-06			61	55	52	12	12	10	6	4	2	11	81285	olfactory receptor, family 51, subfamily E, member 2	NM_030774;NP_110401	Hs.501758;Hs.606330	NM_030774
232575_at	PCA3	28.0605	94.8383	325.773	11.6097	9.42108e-07	-3.43504	0.00211293	112	93	39	32	29	22	14	4	2	9	50652	prostate cancer antigen 3 (non-protein coding)	NR_015342	Hs.663766	AF103907
243049_at	PDCL3	32.0432	31.3686	71.0874	2.21848	3.71794e-05	-2.2662	2.71274e-05	39	7	7	7	7	6	3	2	1	2	79031	phosducin-like 3	NM_024065;NP_076970	Hs.469459	AI791225
219584_at	PLA1A	29.7029	13.7688	399.144	13.4379	1.48245e-10	-28.989	1.51442e-12	35	32	21	19	17	1	1	1	1	3	51365	phospholipase A1 member A	NM_015900;NP_056984	Hs.437451	NM_015900
230784_at	PRAC	1622.99	878.661	3328.49	2.05084	8.99893e-05	-3.78814	1.90114e-08	109	91	85	30	28	21	13	1	1	17	84366	prostate cancer susceptibility candidate	NM_032391;NP_115767	Hs.116467	BG498699
204919_at	PRR4	39.8592	57.9661	136.488	3.42425	3.8593e-06	-2.35461	0.000279631	51	47	12	11	11	9	5	1	1	12	11272	proline rich 4 (lacrimal)	NM_001098538;NM_007244;NP_001092008;NP_009175	Hs.408153	NM_007244
213325_at	PVRL3	43.7174	19.8718	110.787	2.53415	2.61607e-06	-5.57507	1.77393e-10	31	30	29	25	23	11	7	5	1	3	25945	poliovirus receptor-related 3	NM_015480;NP_056295	Hs.293917	AA129716
218931_at	RAB17	55.2926	80.1037	135.873	2.45734	1.68268e-05			15	15	14	13	12	10	6	4	2	2	64284	RAB17, member RAS oncogene family	NM_022449;NP_071894	Hs.708264	NM_022449
205651_x_at	RAPGEF4	15.0259	15.3821	30.0713	2.00129	0.000161923			6	6	6	6	6	5	1	1	1	2	11069	Rap guanine nucleotide exchange factor (GEF) 4	NM_001100397;NM_007023;NP_001093867;NP_008954	Hs.470646	NM_007023
205645_at	REPS2	76.3069	157.45	283.694	3.71781	3.36086e-07			11	11	1	1	1	1	1	1	1	X	9185	RALBP1 associated Eps domain containing 2	NM_001080975;NM_004726;NP_001074444;NP_004717	Hs.186810	NM_004726
227425_at	REPS2	137.344	172.905	438.156	3.1902	1.52497e-05	-2.53408	0.000194153	11	11	1	1	1	1	1	1	1	X	9185	RALBP1 associated Eps domain containing 2	NM_001080975;NM_004726;NP_001074444;NP_004717	Hs.186810	AI984607
242571_at	REPS2	28.3879	23.7702	73.5857	2.59215	9.16582e-05	-3.09571	1.19919e-05	111	50	47	40	36	26	13	1	1	X	9185	RALBP1 associated Eps domain containing 2	NM_001080975;NM_004726;NP_001074444;NP_004717	Hs.186810	AW962020
226130_at	RPS16	36.0244	45.057	100.625	2.79324	7.6145e-07	-2.23327	2.009e-05	7	7	7	7	7	6	3	2	1	19	6217	ribosomal protein S16	NM_001020;NP_001011	Hs.397609	AA583817
218909_at	RPS6KC1	203.203	103.58	490.232	2.41252	7.41949e-05	-4.73287	3.15592e-08	91	79	74	52	1	1	1	1	1	1	26750	ribosomal protein S6 kinase, 52kDa, polypeptide 1	NM_001136138;NM_012424;NP_001129610;NP_036556	Hs.591416	NM_012424
202833_s_at	SERPINA1	22.1063	22.0297	88.4945	4.00313	7.56407e-07	-4.01705	7.29841e-07	38	35	33	28	26	14	4	3	1	14	5265	serpin peptidase inhibitor, clade A (alpha-1 antiproteinase, antitrypsin), member 1	NM_000295;NM_001002235;NM_001002236;NM_001127700;NM_001127701;NM_001127702;NM_001127703;NM_001127704;NM_001127705;NM_001127706;NM_001127707;NP_000286;NP_001002235;NP_001002236;NP_001121172;NP_001121173;NP_001121174;NP_001121175;NP_001121176;NP_001121177;NP_001121178;NP_001121179	Hs.525557	NM_000295
211429_s_at	SERPINA1	71.4436	79.378	252.186	3.52985	2.79334e-06	-3.17702	8.84559e-06	76	68	64	49	30	23	15	5	1	14	5265	serpin peptidase inhibitor, clade A (alpha-1 antiproteinase, antitrypsin), member 1	NM_000295;NM_001002235;NM_001002236;NM_001127700;NM_001127701;NM_001127702;NM_001127703;NM_001127704;NM_001127705;NM_001127706;NM_001127707;NP_000286;NP_001002235;NP_001002236;NP_001121172;NP_001121173;NP_001121174;NP_001121175;NP_001121176;NP_001121177;NP_001121178;NP_001121179	Hs.525557	AF119873
243582_at	SH3RF2	27.7195	20.1877	67.0667	2.41947	9.56492e-05	-3.32216	2.10123e-06	3	3	3	3	3	3	3	2	1	5	153769	SH3 domain containing ring finger 2	NM_152550;NP_689763	Hs.443728	AW082633
206558_at	SIM2	36.7431	175.113	445.085	12.1134	6.32119e-08			63	57	54	43	39	21	13	1	1	21	6493	single-minded homolog 2 (Drosophila)	NM_005069;NM_009586;NP_005060;NP_033664	Hs.146186	NM_005069
208157_at	SIM2	19.9879	49.2794	54.7176	2.73753	3.50758e-06				20	19	2	2	2	2	2	1	21	6493	single-minded homolog 2 (Drosophila)	NM_005069;NM_009586;NP_005060;NP_033664	Hs.146186	NM_009586
213664_at	SLC1A1	80.5439	25.4425	291.498	3.61911	8.14629e-05	-11.4571	1.15703e-08	49	45	43	36	33	25	4	3	1	9	6505	solute carrier family 1 (neuronal/epithelial high affinity glutamate transporter, system Xag), member 1	NM_004170;NP_004161	Hs.444915	AW235061
205421_at	SLC22A3	140.36	10.2893	528.864	3.7679	3.05877e-06	-51.3992	4.43322e-14	34	8	8	8	8	7	5	1	1	6	6581	solute carrier family 22 (extraneuronal monoamine transporter), member 3	NM_021977;NP_068812	Hs.567337	NM_021977
243231_at	SLC38A11	40.9918	28.1205	167.571	4.08792	6.0989e-05	-5.95904	3.14326e-06	86	54	51	3	3	3	3	2	1	2	151258	solute carrier family 38, member 11	NM_173512;NP_775783	Hs.658702	N62096
204394_at	SLC43A1	131.69	128.887	358.061	2.71896	4.30269e-07	-2.77811	3.14967e-07	44	40	38	31	18	14	4	3	1	11	8501	solute carrier family 43, member 1	NM_003627;NP_003618	Hs.591952	NM_003627
219795_at	SLC6A14	11.9596	10.3877	32.1474	2.688	7.37982e-05	-3.09477	1.51067e-05	16	16	15	14	13	9	5	1	1	X	11254	solute carrier family 6 (amino acid transporter), member 14	NM_007231;NP_009162	Hs.522109	NM_007231
205309_at	SMPDL3B	20.6344	19.4902	49.4201	2.39503	9.50665e-08	-2.53564	3.57393e-08	55	51	48	31	18	14	4	3	1	1	27293	sphingomyelin phosphodiesterase, acid-like 3B	NM_001009568;NM_014474;NP_001009568;NP_055289	Hs.123659	NM_014474
227725_at	ST6GALNAC1	50.592	37.9032	223.88	4.4252	2.35783e-06	-5.90662	1.85065e-07	105	87	81	54	47	32	6	4	2	17	55808	ST6 (alpha-N-acetyl-neuraminyl-2,3-beta-galactosyl-1,3)-N-acetylgalactosaminide alpha-2,6-sialyltransferase 1	NM_018414;NP_060884	Hs.105352	Y11339
221018_s_at	TDRD1	10.8438	13.4725	22.9169	2.11337	2.7723e-05			3	3	3	3	3	3	3	2	1	10	56165	tudor domain containing 1	NM_198795;NP_942090	Hs.333132	NM_031278
204623_at	TFF3	59.082	1077.88	470.151	7.95761	2.3553e-05					42	35	32	24	16	8	4	21	7033	trefoil factor 3 (intestinal)	NM_003226;NP_003217	Hs.82961	NM_003226
206004_at	TGM3	18.3026	28.777	37.2464	2.03503	0.000107377			61	55	52	12	12	10	6	4	2	20	7053	transglutaminase 3 (E polypeptide, protein-glutamine-gamma-glutamyltransferase)	NM_003245;NP_003236	Hs.2022	NM_003245
204776_at	THBS4	109.037	75.9416	358.363	3.28662	2.01857e-06	-4.71893	4.04967e-08	50	46	44	37	11	9	5	1	1	5	7060	thrombospondin 4	NM_003248;NP_003239	Hs.211426	NM_003248
219477_s_at	THSD1	105.986	72.5377	272.663	2.57263	3.89744e-05	-3.75892	4.48022e-07	6	6	6	6	6	5	1	1	1	13	55901	thrombospondin, type I, domain containing 1	NM_018676;NM_199263;NP_061146;NP_954872	Hs.325667	NM_018676
225666_at	TMTC4	158.255	167.36	492.551	3.11239	1.78041e-06	-2.94305	3.54601e-06	11	11	1	1	1	1	1	1	1	13	84899	transmembrane and tetratricopeptide repeat containing 4	NM_001079669;NM_032813;NP_001073137;NP_116202	Hs.713610	D80480
1554101_a_at	TMTC4	19.2823	18.3033	38.7757	2.01095	8.67966e-05	-2.11851	3.7947e-05	6	6	6	6	6	5	1	1	1	13	84899	transmembrane and tetratricopeptide repeat containing 4	NM_001079669;NM_032813;NP_001073137;NP_116202	Hs.713610	BC018707
223827_at	TNFRSF19	21.2666	23.2546	51.9639	2.44345	1.09054e-05	-2.23457	3.96947e-05	75	67	63	48	33	25	4	3	1	13	55504	tumor necrosis factor receptor superfamily, member 19	NM_018647;NM_148957;NP_061117;NP_683760	Hs.149168	AF246998
216623_x_at	TOX3	28.487	678.729	161.474	5.66834	6.70336e-05	4.20334	0.000489389	26	25	24	21	19	15	9	6	3	16	27324	TOX high mobility group box family member 3	NM_001080430;NP_001073899	Hs.460789	AK025084
215108_x_at	TOX3	26.9534	553.927	148.209	5.49869	0.000136228	3.73748	0.00160441	26	25	24	21	19	15	9	6	3	16	27324	TOX high mobility group box family member 3	NM_001080430;NP_001073899	Hs.460789	U80736
214774_x_at	TOX3	34.5274	862.027	187.286	5.42427	8.62105e-05	4.60274	0.000257423	26	25	24	21	19	15	9	6	3	16	27324	TOX high mobility group box family member 3	NM_001080430;NP_001073899	Hs.460789	AK027006
202241_at	TRIB1	894.838	904.047	3234.67	3.61482	2.77267e-05	-3.57799	3.05264e-05	32	31	30	26	24	19	11	4	2	8	10221	tribbles homolog 1 (Drosophila)	NM_025195;NP_079471	Hs.444947	NM_025195
235315_at	TSC22D1	130.686	52.8582	616.225	4.71531	9.69476e-08	-11.6581	4.95425e-11	38	35	33	28	26	14	4	3	1	13	8848	TSC22 domain family, member 1	NM_006022;NM_183422;NP_006013;NP_904358	Hs.507916	AI809519
213943_at	TWIST1	31.3858	104.721	160.669	5.11917	9.13965e-05			62	56	53	42	38	2	2	2	1	7	7291	twist homolog 1 (Drosophila)	NM_000474;NP_000465	Hs.66744	X99268
209340_at	UAP1	622.565	1178.39	1803.85	2.89745	3.53985e-08			63	57	54	43	39	21	13	1	1	1	6675	UDP-N-acteylglucosamine pyrophosphorylase 1	NM_003115;NP_003106	Hs.492859	S73498
226973_at	VSTM2L	72.3986	136.076	163.898	2.26383	6.76816e-05			52	48	45	38	34	12	8	2	1	20	128434	V-set and transmembrane domain containing 2 like	NM_080607;NP_542174	Hs.517029	AA206763
