# Supplementary material for: Meta-analysis of prostate cancer gene expression data identifies a novel discriminatory signature enriched for glycosylating enzymes
Source: BMC Med Genomics. 2014 Dec 31;7:513. doi: 10.1186/s12920-014-0074-9 (PMC4351903; doi:10.1186/s12920-014-0074-9)
Supplement: Additional file 14: Table S12. — AUC values for individual probes for ERG, KLK3, AR and the gene signature in the test dataset from Grasso et al. [file 12920_2014_74_MOESM14_ESM.xls]

## Sheet: Sheet1
	id	agilent_probe	gene	auc.benign.vs.local	auc.benign.vs.met	auc.local.vs.met
1	10308	A_23_P334538	KLK3	0.668367346938776	0.512345679012346	0.583522297808012
2	18945	A_24_P108401	KLK3	0.517006802721089	0.651234567901235	0.662131519274376
3	24972	A_24_P344510	KLK3	0.520408163265306	0.910493827160494	0.870748299319728
4	9045	A_23_P301414	ERG	0.780487804878049	0.832167832167832	0.578799249530957
5	15382	A_23_P57323	ERG	0.790816326530612	0.759259259259259	0.507180650037793
6	31809	A_24_P922378	ERG	0.812615955473098	0.932659932659933	0.609977324263039
7	1039	A_23_P113111	AR	0.658163265306122	0.839506172839506	0.843537414965986
8	18899	A_24_P106297	AMACR	0.952380952380952	0.771604938271605	0.606198034769463
9	5760	A_23_P1833	B3GAT1	0.741496598639456	0.771604938271605	0.835222978080121
10	31242	A_24_P914625	BEND4	0.82312925170068	0.583333333333333	0.689342403628118
11	2222	A_23_P128304	BICD1	0.894557823129252	0.830246913580247	0.55026455026455
12	31375	A_24_P916586	BICD1	0.852040816326531	0.62962962962963	0.623582766439909
13	38999	A_32_P472968	BICD1	0.906462585034014	0.632716049382716	0.866969009826153
14	31242	A_24_P914625	BEND4	0.82312925170068	0.583333333333333	0.689342403628118
15	14293	A_23_P45786	COL9A2	0.714285714285714	0.521604938271605	0.574452003023432
16	13511	A_23_P419760	CRISP3	1	0.8	0.6
17	12893	A_23_P403466	DLX1	0.743197278911565	0.935185185185185	0.808767951625095
18	34905	A_32_P142818	DLX1	0.985157699443414	0.956228956228956	0.647770219198791
19	18202	A_23_P93058	DNAH5	0.836734693877551	0.62037037037037	0.616780045351474
20	19295	A_24_P120462	DNAH5	0.706439393939394	0.516528925619835	0.650568181818182
21	24667	A_24_P333461	DNAH5	0.74113475177305	0.59	0.542978723404255
22	26067	A_24_P388786	DNAH5	0.870748299319728	0.503086419753086	0.714285714285714
23	7096	A_23_P213424	ENC1	0.698979591836735	0.709876543209877	0.529100529100529
24	29137	A_24_P69095	ENC1	0.819727891156463	0.805555555555556	0.932728647014361
25	18033	A_23_P91081	EPCAM	0.819727891156463	0.709876543209877	0.525321239606954
26	9045	A_23_P301414	ERG	0.780487804878049	0.832167832167832	0.578799249530957
27	15382	A_23_P57323	ERG	0.790816326530612	0.759259259259259	0.507180650037793
28	31809	A_24_P922378	ERG	0.812615955473098	0.932659932659933	0.609977324263039
29	13214	A_23_P412214	RAP1GAP2	0.654761904761905	0.521604938271605	0.643990929705216
30	31091	A_24_P911927	RAP1GAP2	0.62037037037037	0.753623188405797	0.678743961352657
31	18139	A_23_P9232	GCNT1	0.945578231292517	0.604938271604938	0.6432350718065
32	5181	A_23_P16523	GDF15	0.772108843537415	0.549382716049383	0.613756613756614
33	7901	A_23_P250444	GJB1	0.86734693877551	0.62037037037037	0.628873771730915
34	26494	A_24_P404840	GJB1	0.789115646258503	0.503086419753086	0.737717309145881
35	11669	A_23_P370666	GLYATL1	0.857142857142857	0.558641975308642	0.806500377928949
36	7727	A_23_P2344	HOXC6	0.883333333333333	0.863636363636364	0.533333333333333
37	147	A_23_P101806	HPN	0.935374149659864	0.817901234567901	0.595616024187453
38	13011	A_23_P406782	HPN	0.88265306122449	0.722222222222222	0.53817082388511
39	6231	A_23_P203933	ITPR2	0.683673469387755	0.777777777777778	0.869992441421013
40	9378	A_23_P310	MARCKSL1	0.892857142857143	0.953703703703704	0.699168556311413
41	2744	A_23_P13442	MICAL2	0.502777777777778	0.638095238095238	0.642857142857143
42	7851	A_23_P24843	MICAL2	0.821428571428571	0.820987654320988	0.522297808012094
43	7314	A_23_P215956	MYC	0.909863945578231	0.595679012345679	0.689342403628118
44	20716	A_24_P178011	MYC	0.530612244897959	0.87037037037037	0.835222978080121
45	25948	A_24_P38363	MYC	0.772727272727273	0.975	0.656060606060606
46	3126	A_23_P139327	OR51E2	0.903061224489796	0.645061728395062	0.816326530612245
47	22188	A_24_P235756	OR51E2	0.840136054421769	0.737654320987654	0.862433862433862
48	8971	A_23_P29816	PLA1A	0.758503401360544	0.734567901234568	0.808767951625095
49	23649	A_24_P294408	PLA1A	0.811224489795918	0.799382716049383	0.843537414965986
50	15416	A_23_P5778	RAB17	0.928571428571429	0.925925925925926	0.606953892668178
51	7973	A_23_P251387	REPS2	0.884353741496599	0.509259259259259	0.764928193499622
52	33496	A_32_P100109	REPS2	0.848639455782313	0.891975308641975	0.925925925925926
53	6876	A_23_P211110	SIM2	0.797619047619048	0.811728395061728	0.562358276643991
54	9061	A_23_P301886	SIM2	0.807291666666667	0.788461538461538	0.50400641025641
55	15035	A_23_P52939	SLC43A1	0.857142857142857	0.657407407407407	0.53514739229025
56	22855	A_24_P260443	THBS4	0.860544217687075	0.808641975308642	0.963718820861678
57	1849	A_23_P123503	TRIB1	0.770408163265306	0.654320987654321	0.569916855631141
58	22636	A_24_P252497	TRIB1	0.698979591836735	0.524691358024691	0.690854119425548
59	4805	A_23_P160460	UAP1	0.841836734693878	0.657407407407407	0.854875283446712
