# Supplementary material for: Meta-analysis of prostate cancer gene expression data identifies a novel discriminatory signature enriched for glycosylating enzymes
Source: BMC Med Genomics. 2014 Dec 31;7:513. doi: 10.1186/s12920-014-0074-9 (PMC4351903; doi:10.1186/s12920-014-0074-9)
Supplement: Additional file 15: Table S13. — AUC values for individual probes for ERG, KLK3, AR and the gene signature in the evaluation dataset from Grasso et al. [file 12920_2014_74_MOESM15_ESM.xls]

## Sheet: Sheet1
	id	agilent_probe	gene	auc.benign.vs.local	auc.benign.vs.met	auc.local.vs.met
1	10308	A_23_P334538	KLK3	0.85625	0.578125	0.55
2	18945	A_24_P108401	KLK3	0.5875	0.8203125	0.8375
3	24972	A_24_P344510	KLK3	0.6875	0.8359375	0.975
4	9045	A_23_P301414	ERG	1	0.75	0.666666666666667
5	15382	A_23_P57323	ERG	0.76875	0.5703125	0.5875
6	31809	A_24_P922378	ERG	0.713333333333333	0.683333333333333	0.5125
7	1039	A_23_P113111	AR	0.51875	0.75	0.75
8	18899	A_24_P106297	AMACR	0.98125	0.7890625	0.8
9	5760	A_23_P1833	B3GAT1	0.80625	0.5703125	0.7375
10	31242	A_24_P914625	BEND4	0.9	0.6875	0.675
11	2222	A_23_P128304	BICD1	0.90625	0.776785714285714	0.542857142857143
12	31375	A_24_P916586	BICD1	0.666666666666667	0.573333333333333	0.6
13	38999	A_32_P472968	BICD1	0.8125	0.5625	0.825
14	31242	A_24_P914625	BEND4	0.9	0.6875	0.675
15	14293	A_23_P45786	COL9A2	0.84375	0.578125	0.725
16	13511	A_23_P419760	CRISP3
17	12893	A_23_P403466	DLX1	0.71875	0.9453125	0.8
18	34905	A_32_P142818	DLX1	0.955555555555555	1	0.571428571428571
19	18202	A_23_P93058	DNAH5	0.944444444444444	0.94	0.555555555555556
20	19295	A_24_P120462	DNAH5	0.683333333333333	0.625	0.625
21	24667	A_24_P333461	DNAH5	0.555555555555556	0.5	0.611111111111111
22	26067	A_24_P388786	DNAH5	0.95	0.785714285714286	0.657142857142857
23	7096	A_23_P213424	ENC1	0.725	0.9453125	0.8
24	29137	A_24_P69095	ENC1	0.74375	0.517857142857143	0.657142857142857
25	18033	A_23_P91081	EPCAM	0.9625	0.78125	0.575
26	9045	A_23_P301414	ERG	1	0.75	0.666666666666667
27	15382	A_23_P57323	ERG	0.76875	0.5703125	0.5875
28	31809	A_24_P922378	ERG	0.713333333333333	0.683333333333333	0.5125
29	13214	A_23_P412214	RAP1GAP2	0.727272727272727	0.563636363636364	0.666666666666667
30	31091	A_24_P911927	RAP1GAP2	0.6	0.6	0.555555555555556
31	18139	A_23_P9232	GCNT1	0.975	0.705357142857143	0.7
32	5181	A_23_P16523	GDF15	0.7625	0.59375	0.675
33	7901	A_23_P250444	GJB1	0.86875	0.6328125	0.7375
34	26494	A_24_P404840	GJB1	0.85625	0.642857142857143	0.714285714285714
35	11669	A_23_P370666	GLYATL1	0.73125	0.53125	0.75
36	7727	A_23_P2344	HOXC6	0.785714285714286	0.958333333333333	0.857142857142857
37	147	A_23_P101806	HPN	0.925	0.75	0.5125
38	13011	A_23_P406782	HPN	0.90625	0.703125	0.8
39	6231	A_23_P203933	ITPR2	0.84	0.761904761904762	0.942857142857143
40	9378	A_23_P310	MARCKSL1	0.93125	0.921875	0.6625
41	2744	A_23_P13442	MICAL2	0.716049382716049	0.62962962962963	0.518518518518518
42	7851	A_23_P24843	MICAL2	0.8	0.5625	0.75
43	7314	A_23_P215956	MYC	0.8125	0.7578125	0.9125
44	20716	A_24_P178011	MYC	0.626666666666667	0.733333333333333	0.857142857142857
45	25948	A_24_P38363	MYC	0.5	1	1
46	3126	A_23_P139327	OR51E2	0.85	0.645833333333333	0.683333333333333
47	22188	A_24_P235756	OR51E2	0.88125	0.5625	0.8375
48	8971	A_23_P29816	PLA1A	0.925	0.640625	0.725
49	23649	A_24_P294408	PLA1A	0.9625	0.580357142857143	0.885714285714286
50	15416	A_23_P5778	RAB17	0.928571428571429	0.830357142857143	0.675
51	7973	A_23_P251387	REPS2	0.9875	0.78125	0.8125
52	33496	A_32_P100109	REPS2	0.94375	0.7890625	0.9625
53	6876	A_23_P211110	SIM2	0.914285714285714	0.803571428571429	0.7375
54	9061	A_23_P301886	SIM2	0.8	0.916666666666667	0.5
55	15035	A_23_P52939	SLC43A1	0.925	0.671875	0.6625
56	22855	A_24_P260443	THBS4	0.8125	0.8046875	0.9375
57	1849	A_23_P123503	TRIB1	0.88125	0.642857142857143	0.528571428571429
58	22636	A_24_P252497	TRIB1	0.775	0.578125	0.825
59	4805	A_23_P160460	UAP1	0.9625	0.7265625	0.9625
